# Supplementary material for: Transcriptome Analysis Reveals Key Cold-Stress-Responsive Genes in Winter Rapeseed (Brassica rapa L.)
Source: Int J Mol Sci. 2019 Mar 1;20(5):1071. doi: 10.3390/ijms20051071 (PMC6429191; doi:10.3390/ijms20051071)
Supplement: Supplementary file 1 [file ijms-20-01071-s001.zip]

Archive with 15 entries (15 files):
- Figure S1 Sequencing quality detection.tif
- Figure S2 All DEGs expression profiles in Longyou-7 were at four treatments.tif
- Figure S3 All DEGs expression profiles in lenox were at four treatments.tif
- Figure S4 GO Level 2 map of all expressed genes and DEGs at 3 h cold stress.tif
- Figure S5 GO Level 2 map of all expressed genes and DEGs at 24 h cold stress.tif
- Table S1.xlsx
- Table S10.xlsx
- Table S2.xlsx
- Table S3.xlsx
- Table S4.xlsx
- Table S5.xlsx
- Table S6.xlsx
- Table S7.xlsx
- Table S8.xlsx
- Table S9.xlsx
