# Supplementary material for: Transcriptome Analysis Reveals Key Cold-Stress-Responsive Genes in Winter Rapeseed (Brassica rapa L.)
Source: Int J Mol Sci. 2019 Mar 1;20(5):1071. doi: 10.3390/ijms20051071 (PMC6429191; doi:10.3390/ijms20051071)
Supplement: Supplementary file 1 [file ijms-20-01071-s001.zip › Table S1.xlsx]

## Sheet: Sheet1
Supplementary Table S1: Statistical results of comparison with reference genomes
Sample	Total reads	Total Mapped	Multiple mapped	Uniquely mapped	Read-1	Read-2	Reads map to '+'	Reads map to '-'	Non-splice reads	Splice reads	Reads mapped in proper pairs
Longyou-7-24h-1	52535748	45059768(85.77%)	1464660(2.79%)	43595108(82.98%)	21806895(41.51%)	21788213(41.47%)	21824304(41.54%)	21770804(41.44%)	25671794(48.87%)	17923314(34.12%)	40612274(77.30%)
Longyou-7-24h-2	51477502	44158994(85.78%)	1477435(2.87%)	42681559(82.91%)	21352117(41.48%)	21329442(41.43%)	21347964(41.47%)	21333595(41.44%)	25644512(49.82%)	17037047(33.10%)	39807668(77.33%)
Longyou-7-24h-3	50925182	44009456(86.42%)	1436955(2.82%)	42572501(83.60%)	21292677(41.81%)	21279824(41.79%)	21302645(41.83%)	21269856(41.77%)	25181921(49.45%)	17390580(34.15%)	39939002(78.43%)
Longyou-7-3h-1	50450538	43429113(86.08%)	1573419(3.12%)	41855694(82.96%)	20964045(41.55%)	20891649(41.41%)	20945302(41.52%)	20910392(41.45%)	25150899(49.85%)	16704795(33.11%)	39062032(77.43%)
Longyou-7-3h-2	51244930	44434278(86.71%)	1617415(3.16%)	42816863(83.55%)	21423319(41.81%)	21393544(41.75%)	21414171(41.79%)	21402692(41.77%)	25085218(48.95%)	17731645(34.60%)	40141208(78.33%)
Longyou-7-3h-3	47014864	40315215(85.75%)	1357738(2.89%)	38957477(82.86%)	19492958(41.46%)	19464519(41.40%)	19505682(41.49%)	19451795(41.37%)	23874148(50.78%)	15083329(32.08%)	36337582(77.29%)
Longyou-7-CK-1	50981790	43850146(86.01%)	1475822(2.89%)	42374324(83.12%)	21203158(41.59%)	21171166(41.53%)	21186894(41.56%)	21187430(41.56%)	24776269(48.60%)	17598055(34.52%)	39668184(77.81%)
Longyou-7-CK-2	50145718	43029498(85.81%)	1616708(3.22%)	41412790(82.58%)	20723439(41.33%)	20689351(41.26%)	20727735(41.34%)	20685055(41.25%)	24797309(49.45%)	16615481(33.13%)	38703624(77.18%)
Longyou-7-CK-3	51015808	44114267(86.47%)	1484054(2.91%)	42630213(83.56%)	21343055(41.84%)	21287158(41.73%)	21320436(41.79%)	21309777(41.77%)	24790240(48.59%)	17839973(34.97%)	39976600(78.36%)
Longyou-7-Re24h-1	48338230	41739571(86.35%)	1339689(2.77%)	40399882(83.58%)	20225239(41.84%)	20174643(41.74%)	20213606(41.82%)	20186276(41.76%)	24285085(50.24%)	16114797(33.34%)	37857646(78.32%)
Longyou-7-Re24h-2	50907714	43948677(86.33%)	1576883(3.10%)	42371794(83.23%)	21239326(41.72%)	21132468(41.51%)	21202521(41.65%)	21169273(41.58%)	25652544(50.39%)	16719250(32.84%)	39658358(77.90%)
Longyou-7-Re24h-3	51335006	44432583(86.55%)	1473400(2.87%)	42959183(83.68%)	21503638(41.89%)	21455545(41.80%)	21494911(41.87%)	21464272(41.81%)	25755402(50.17%)	17203781(33.51%)	40315044(78.53%)
Lenox-CK-1	51159510	44019246(86.04%)	1430555(2.80%)	42588691(83.25%)	21356728(41.75%)	21231963(41.50%)	21303276(41.64%)	21285415(41.61%)	25651227(50.14%)	16937464(33.11%)	39868848(77.93%)
Lenox-CK-2	44505162	38198698(85.83%)	1226625(2.76%)	36972073(83.07%)	18541580(41.66%)	18430493(41.41%)	18502039(41.57%)	18470034(41.50%)	22458690(50.46%)	14513383(32.61%)	34583458(77.71%)
Lenox-CK-3	47584114	40898451(85.95%)	1393666(2.93%)	39504785(83.02%)	19810847(41.63%)	19693938(41.39%)	19761325(41.53%)	19743460(41.49%)	23834755(50.09%)	15670030(32.93%)	36903016(77.55%)
Lenox-24h-1	51274574	44383909(86.56%)	1476789(2.88%)	42907120(83.68%)	21491512(41.91%)	21415608(41.77%)	21470594(41.87%)	21436526(41.81%)	25331973(49.40%)	17575147(34.28%)	40161558(78.33%)
Lenox-24h-2	51157974	43921668(85.85%)	1542751(3.02%)	42378917(82.84%)	21199700(41.44%)	21179217(41.40%)	21228994(41.50%)	21149923(41.34%)	25971553(50.77%)	16407364(32.07%)	39559958(77.33%)
Lenox-24h-3	51057574	43367480(84.94%)	1397922(2.74%)	41969558(82.20%)	21010425(41.15%)	20959133(41.05%)	20985570(41.10%)	20983988(41.10%)	25048437(49.06%)	16921121(33.14%)	39207564(76.79%)
Lenox-3h-1	45728274	39230528(85.79%)	1267663(2.77%)	37962865(83.02%)	19014022(41.58%)	18948843(41.44%)	18995162(41.54%)	18967703(41.48%)	23649637(51.72%)	14313228(31.30%)	35378010(77.37%)
Lenox-3h-2	52251142	45045326(86.21%)	1522893(2.91%)	43522433(83.29%)	21798911(41.72%)	21723522(41.58%)	21772503(41.67%)	21749930(41.63%)	26943131(51.56%)	16579302(31.73%)	40488088(77.49%)
Lenox-3h-3	50608606	43710396(86.37%)	1482771(2.93%)	42227625(83.44%)	21174350(41.84%)	21053275(41.60%)	21112986(41.72%)	21114639(41.72%)	25916498(51.21%)	16311127(32.23%)	39341264(77.74%)
Lenox-Re24h-1	51348126	44546939(86.75%)	1539198(3.00%)	43007741(83.76%)	21526111(41.92%)	21481630(41.84%)	21526690(41.92%)	21481051(41.83%)	26060790(50.75%)	16946951(33.00%)	40348668(78.58%)
Lenox-Re24h-2	52257656	45066925(86.24%)	1596669(3.06%)	43470256(83.18%)	21762595(41.64%)	21707661(41.54%)	21762391(41.64%)	21707865(41.54%)	25778085(49.33%)	17692171(33.86%)	40782856(78.04%)
Lenox-Re24h-3	51212362	44210521(86.33%)	1523052(2.97%)	42687469(83.35%)	21374620(41.74%)	21312849(41.62%)	21367498(41.72%)	21319971(41.63%)	25197644(49.20%)	17489825(34.15%)	40038064(78.18%)
