# Supplementary material for: Transcriptome Analysis Reveals Key Cold-Stress-Responsive Genes in Winter Rapeseed (Brassica rapa L.)
Source: Int J Mol Sci. 2019 Mar 1;20(5):1071. doi: 10.3390/ijms20051071 (PMC6429191; doi:10.3390/ijms20051071)
Supplement: Supplementary file 1 [file ijms-20-01071-s001.zip › Table S10.xlsx]

## Sheet: Sheet1
Supplementary Table S10: Primer of qRT-PCR.
Gene ID	Forward primers	Reverse primers	Product size (bp)
Bra002674	GTTTCATCCAAGGCTCAG	ACAACACCCAGTAATCCC	98
Bra003499	AGTCTCGCAGGTCCAGTCC	ATCTCCCGCACAAGTCTCC	162
Bra005212	CTCCGTCTTCTCTTCCTCCTCCTC	AACTGCCGTCTTCTTCTTCGACAG	110
Bra012676	CTCTGTGCCTGTCCTAA	CCGCAATAACTCCTCCT	104
Bra022585	CTGGTGAAGATGGGTTGC	TGTTGGGTGTTGGACTGA	109
Bra007615	TTTCGCTGCGGATGTTT	ACCACGGGAGCCACTTT	189
Bra008670	CTACCACGTCCGATGAAGCAACTG	CTAAGCCAAGCAACCTGCGAGAG	151
Bra024213	GCTACGCTTGTCCCTATC	ACCGCTGACTCTCACTTT	136
Bra021433	GAACCTCATCAACGCCG	CCATAGCAAACCCACCG	115
Bra022936	TTCAACCCAATCTCCTG	GTGATGGCAACCAACTC	85
Bra016719	GCCGAGAAGTATCTAAACG	CATAACCTCCCAACCCACC	154
Bra019742	CCAAGGACTCGCTGATGT	CTGAAAGCCAGGAGGAAC	142
Bra013012	GCCTCAAGCACTCTCCTGAATGG	GCACGTCCGTGAGCACGATAG	140
Bra013183	GGAGAAGCCGTGTGGTTCAAGG	AGGACCACCTCCGATTCTGTACC	165
Bra015070	TGTAGGCACGGTTATTT	GGTTGGGTTAGCACTTC	84
Bra010463	AACGAGTCTCCCGTAGGT	AAAGTTCCGAGCCAAATC	110
Bra010657	GCCAGTGGCAATGAAGAACATGAC	CTAACTCGCCTCGGAGCTTGTAAG	191
Bra033911	GCCATTGCCTAAGTCATC	AGCCACGAATCCAACCAT	145
Bra029113	AGGAAACAGAACGCAACT	GGTCGTCATAAGCCAAAC	151
Bra031012	CGCTGTAGATTCGCTGTGGA	CCTAATGCCTCTGGGTTGGA	128
Bra031809	GGACAGGTGGCGAAGGAT	CCAGAGCGGTGAAGCATT	136
Bra029007	ATGGCGGCTGTTACTTCT	AGCGGATCTTGGTTTGAG	126
Bra002528	GCGAACTGTCTGATGCTC	TTAGGCTTCTTGTGGCTC	149
Bra020393	ATGACGACGCAGAAGAAAG	AGGGTTGAGGGTGTAGGTG	147
Bra006784	ATGACGACCGAGAAGAAA	ACCTGGAAGGGAAAGAAG	97
Bra020391	CGTGGAACAGTGGCAAGA	AGGGAGGAAAGGAGGGAC	110
Bra020284	ATGGTTGCGGTTTCTGA	CGTTGTTAGGCTTATTG	196
Actin	TGTGCCAATCTACGAGGGTTT	TTTCCCGCTCTGCTGTTGT	137
