# Supplementary material for: Transcriptome Analysis Reveals Key Cold-Stress-Responsive Genes in Winter Rapeseed (Brassica rapa L.)
Source: Int J Mol Sci. 2019 Mar 1;20(5):1071. doi: 10.3390/ijms20051071 (PMC6429191; doi:10.3390/ijms20051071)
Supplement: Supplementary file 1 [file ijms-20-01071-s001.zip › Table S2.xlsx]

## Sheet: Table S2
Supplementary Table S2: Statistics on the number of differential gene expression
Case	Control	Up-DEGs	Down-DEGs	Total-DEGs(pvalue<0.05&|log2FC|>1)
Longyou-7-3h-1,Longyou-7-3h-2,Longyou-7-3h-3(Group-Longyou-7-3h)	Longyou-7-CK-1,Longyou-7-CK-2,Longyou-7-CK-3(Group-Longyou-7-CK)	1194	680	1874
Longyou-7-Re24h-1,Longyou-7-Re24h-2,Longyou-7-Re24h-3(Group-Longyou-7-Re24h)	Longyou-7-CK-1,Longyou-7-CK-2,Longyou-7-CK-3(Group-Longyou-7-CK)	1200	663	1863
Lenox-3h-1,Lenox-3h-2,Lenox-3h-3(Group-Lenox-3h)	LENOX-CK-1,LENOX-CK-2,LENOX-CK-3,(Group-Lenox-CK)	1510	1428	2938
Longyou-7-24h-1,Longyou-7-24h-2,Longyou-7-24h-3(Group-Longyou-7-24h)	Longyou-7-CK-1,Longyou-7-CK-2,Longyou-7-CK-3(Group-Longyou-7-CK)	3325	3189	6514
Lenox-24h-1,Lenox-24h-2,Lenox-24h-3(Group-Lenox-24h)	LENOX-CK-1,LENOX-CK-2,LENOX-CK-3,(Group-Lenox-CK)	2756	2933	5689
Lenox-Re24h-1,Lenox-Re24h-2,Lenox-Re24h-3(Group-Lenox-Re24h)	LENOX-CK-1,LENOX-CK-2,LENOX-CK-3,(Group-Lenox-CK)	968	1377	2345
