# Supplementary material for: Transcriptome Analysis Reveals Key Cold-Stress-Responsive Genes in Winter Rapeseed (Brassica rapa L.)
Source: Int J Mol Sci. 2019 Mar 1;20(5):1071. doi: 10.3390/ijms20051071 (PMC6429191; doi:10.3390/ijms20051071)
Supplement: Supplementary file 1 [file ijms-20-01071-s001.zip › Table S3.xlsx]

## Sheet: Longyou-7-3 h DEGs
Supplementary Table S3: Differentially expressed genes (pval-0.05, FC-2) of Longyou-7 at 3 h cold stress
gene-id	baseMean	baseMean-control-Group-Longyou-7-CK	baseMean-case-Group-Longyou-7-3h	foldChange	log2FoldChange	pval	padj	up-down	expression-Longyou-7-CK-1	expression-Longyou-7-CK-2	expression-Longyou-7-CK-3	expression-Longyou-7-3h-1	expression-Longyou-7-3h-2	expression-Longyou-7-3h-3	Description	gene-symbol	GO-id	GO-term	pathway	pathway-description
Bra000778	14.9387	0	29.8775	Inf	Inf	0.000345097	0.0205109	Up	0	0	0	5.75802	3.41955	0.750775	Lipid transfer protein EARLI 1	EARLI1,At4g12480,T1P17.70	GO:0009707,GO:0005783,GO:0005576,GO:0009505,GO:0009506,GO:0050832,GO:0009682,GO:0009737,GO:0009409,GO:0009651	chloroplast outer membrane|endoplasmic reticulum|extracellular region|plant-type cell wall|plasmodesma|defense response to fungus|induced systemic resistance|response to abscisic acid|response to cold|response to salt stress
Bra001390	4.73748	0	9.47495	Inf	Inf	0.00141082	0.0577245	Up	0	0	0	0.671691	1.35824	1.55505	RING-H2 finger protein ATL66	ATL66,At3g11110,F11B9.7, F9F8.8
Bra007184	2.88995	0	5.77989	Inf	Inf	0.0192544	0.323158	Up	0	0	0	0.453733	0.0755564	0.181204	UDP-glycosyltransferase 76F1	UGT76F1,At3g55700,F1I16.110	GO:0043231,GO:0080043,GO:0080044,GO:0009813,GO:0052696	intracellular membrane-bounded organelle|quercetin 3-O-glucosyltransferase activity|quercetin 7-O-glucosyltransferase activity|flavonoid biosynthetic process|flavonoid glucuronidation
Bra008084	2.62766	0	5.25532	Inf	Inf	0.0294855	0.413114	Up	0	0	0	0.112111	0.63163	0.591145	Kunitz trypsin inhibitor 1 {ECO:0000303|PubMed:19825555}	KTI1 {ECO:0000303|PubMed:19825555},Synonyms=TPI {ECO:0000303|PubMed:16236154},At1g73260 {ECO:0000312|Araport:AT1G73260},T18K17.7 {ECO:0000312|EMBL:AAG52121.1}	GO:0005739,GO:0004866,GO:0042742,GO:0012501,GO:0042542,GO:0009625,GO:0002237,GO:0002238,GO:0009624,GO:0009751,GO:0009651,GO:0009611	mitochondrion|endopeptidase inhibitor activity|defense response to bacterium|programmed cell death|response to hydrogen peroxide|response to insect|response to molecule of bacterial origin|response to molecule of fungal origin|response to nematode|response to salicylic acid|response to salt stress|response to wounding
Bra008138	3.42185	0	6.8437	Inf	Inf	0.00918174	0.207097	Up	0	0	0	0.0946168	0.0427118	0.104628	LRR receptor-like serine/threonine-protein kinase GSO1	GSO1,At4g20140,F1C12.60
Bra019253	2.4398	0	4.87959	Inf	Inf	0.0381152	0.471782	Up	0	0	0	0.149906	0.269985	0.165827	Cellulose synthase-like protein G3	CSLG3,At4g23990,T19F6.19, T32A16.160	GO:0005794,GO:0000139,GO:0016021,GO:0005886,GO:0016760,GO:0016759,GO:0071555,GO:0030244,GO:0009833	Golgi apparatus|Golgi membrane|integral component of membrane|plasma membrane|cellulose synthase (UDP-forming) activity|cellulose synthase activity|cell wall organization|cellulose biosynthetic process|plant-type primary cell wall biogenesis
Bra019862	2.62336	0	5.24671	Inf	Inf	0.0295812	0.413428	Up	0	0	0	0.140026	0.0185497	0.174353	G-type lectin S-receptor-like serine/threonine-protein kinase SD1-13	SD113,Synonyms=CBRLK1, RKS2,At1g11350,T23J18.2
Bra022267	2.5974	0	5.1948	Inf	Inf	0.0301673	0.417487	Up	0	0	0	0.0910558	0.261571	0.293022	WUSCHEL-related homeobox 1	WOX1,At3g18010,MEB5.20, MEB5.23	GO:0005829,GO:0005634,GO:0003677,GO:0003700,GO:0099402,GO:0006351	cytosol|nucleus|DNA binding|transcription factor activity, sequence-specific DNA binding|plant organ development|transcription, DNA-templated
Bra027875	2.65505	0	5.31011	Inf	Inf	0.0288867	0.408099	Up	0	0	0	0.102578	0.0949809	0.567795	Protein PLANT CADMIUM RESISTANCE 9	PCR9,At1g58320,F19C14.14	GO:0016021	integral component of membrane
Bra032177	3.15725	0	6.31451	Inf	Inf	0.0244934	0.372243	Up	0	0	0	0	0	1.58538
Bra036041	3.16013	0	6.32025	Inf	Inf	0.0125282	0.250549	Up	0	0	0	0.378078	0.272245	0.0790871	Scarecrow-like protein 32	SCL32,At3g49950,F3A4.30	GO:0005634,GO:0043565,GO:0003700,GO:0006355,GO:0006351	nucleus|sequence-specific DNA binding|transcription factor activity, sequence-specific DNA binding|regulation of transcription, DNA-templated|transcription, DNA-templated
Bra036638	2.5376	0	5.07519	Inf	Inf	0.0315809	0.425935	Up	0	0	0	0.193816	0.69653	0.204144	Expansin-A18	EXPA18,Synonyms=EXP18,At1g62980,F16P17.14, F16P17_31
Bra039066	3.68645	0	7.37289	Inf	Inf	0.0440317	0.50701	Up	0	0	0	0.245086	0.349177	1.57899	50S ribosomal protein L12-3, chloroplastic	RPL12C,At3g27850,K16N12.7, K16N2.21	GO:0009507,GO:0009570,GO:0009535,GO:0000311,GO:0009579,GO:0003735,GO:0042742,GO:0009735,GO:0006412	chloroplast|chloroplast stroma|chloroplast thylakoid membrane|plastid large ribosomal subunit|thylakoid|structural constituent of ribosome|defense response to bacterium|response to cytokinin|translation	ko03010	Ribosome
Bra039928	2.34973	0	4.69946	Inf	Inf	0.0469929	0.52598	Up	0	0	0	0.168757	0.347231	0	BAHD acyltransferase At5g47980	BAHD1,At5g47980,MDN11.1	GO:0016747	transferase activity, transferring acyl groups other than amino-acyl groups
Bra038024	25.2209	0.657471	49.7844	75.721	6.24262	0.00638835	0.164207	Up	0	0	0	0	0	0	Auxin response factor 6	ARF6,At1g30330,T4K22.6	GO:0005634,GO:0003677,GO:0003700,GO:0009734,GO:0009908,GO:0009733,GO:0006351	nucleus|DNA binding|transcription factor activity, sequence-specific DNA binding|auxin-activated signaling pathway|flower development|response to auxin|transcription, DNA-templated	ko03030,ko03420,ko03430,ko03440,ko03460	DNA replication|Nucleotide excision repair|Mismatch repair|Homologous recombination|Fanconi anemia pathway
Bra020113	6.8427	0.335896	13.3495	39.7429	5.31263	0.00116974	0.0506112	Up	0	0	0	3.10602	0.239838	0.537605	Germin-like protein subfamily 3 member 3	GER3,Synonyms=GLP2A, GLP2B, GLP3, GLP3A, GLP3B,At5g20630,T1M15.30	GO:0048046,GO:0005618,GO:0031012,GO:0005634,GO:0009505,GO:0030145,GO:0045735,GO:0046564,GO:0033609,GO:0009409,GO:0009735	apoplast|cell wall|extracellular matrix|nucleus|plant-type cell wall|manganese ion binding|nutrient reservoir activity|oxalate decarboxylase activity|oxalate metabolic process|response to cold|response to cytokinin
Bra006573	12.9521	0.682242	25.222	36.9692	5.20825	1.16e-06	0.000196068	Up	0	0	0	2.80816	1.73236	5.25713	21 kDa protein		GO:0004857	enzyme inhibitor activity
Bra014501	6.70753	0.360667	13.0544	36.1951	5.17772	0.000482371	0.026443	Up	0	0.108054	0	1.34419	1.66127	0.574075	Uclacyanin-3	UCC3,At3g60280,F27H5.70	GO:0031225,GO:0046658,GO:0009055,GO:0046872,GO:0055114	anchored component of membrane|anchored component of plasma membrane|electron carrier activity|metal ion binding|oxidation-reduction process
Bra012736	12.037	0.682242	23.3918	34.2866	5.09957	0.00140796	0.0576768	Up	0	0	0	1.31624	2.92899	0.625716
Bra014789	16.4279	1.00382	31.852	31.7309	4.98782	1.04e-07	2.55e-05	Up	0	0	0	0	1.12648	1.33176	Probable RNA-binding protein ARP1	ARP1 {ECO:0000303|PubMed:23040517},At3g54770 {ECO:0000312|Araport:AT3G54770},T5N23.130 {ECO:0000312|EMBL:CAB77597.1}	GO:0005634,GO:0003729,GO:0000166,GO:0010029,GO:0009737,GO:0009651,GO:0009414	nucleus|mRNA binding|nucleotide binding|regulation of seed germination|response to abscisic acid|response to salt stress|response to water deprivation
Bra001512	5.10018	0.321575	9.87879	30.72	4.94111	0.00417193	0.122901	Up	0	0	0.0356468	0.197191	0.208475	0.481214	IQ domain-containing protein IQM2 {ECO:0000305}	IQM2 {ECO:0000303|Ref.3},At3g13600 {ECO:0000312|Araport:AT3G13600},K20M4.4 {ECO:0000312|EMBL:BAB02602.1}	GO:0005737,GO:0005634	cytoplasm|nucleus
Bra034113	4.80891	0.321575	9.29625	28.9085	4.85342	0.00554663	0.150689	Up	0	0	0.0540864	0.340989	0.776623	0.367668	Putative F-box only protein 15	FBX15,At4g04690,T19J18.6
Bra006559	4.73376	0.335896	9.13163	27.1859	4.76478	0.00646218	0.165227	Up	0.0584542	0	0	0.37827	0.569818	0.816556	Codeine O-demethylase	CODM,Synonyms=DIOX3	GO:0102805,GO:0046872,GO:0008168,GO:0102803,GO:0009820	codeine O-demethylase activity|metal ion binding|methyltransferase activity|thebane O-demethylase activity|alkaloid metabolic process
Bra004312	4.62247	0.335896	8.90904	26.5232	4.72918	0.00691631	0.172541	Up	0.0769429	0	0	0.459148	0.310782	0.41959	Zinc finger protein JAGGED	JAG,At1g68480,T26J14.5	GO:0005634,GO:0046872,GO:0043565,GO:0003700,GO:0044212,GO:0010158,GO:0048653,GO:0048440,GO:0009908,GO:0009965,GO:0010094,GO:0010093,GO:0010097,GO:0048443	nucleus|metal ion binding|sequence-specific DNA binding|transcription factor activity, sequence-specific DNA binding|transcription regulatory region DNA binding|abaxial cell fate specification|anther development|carpel development|flower development|leaf morphogenesis|specification of carpel identity|specification of floral organ identity|specification of stamen identity|stamen development
Bra028463	13.8236	1.00769	26.6396	26.4363	4.72445	0.0464619	0.522273	Up	0	0	0	1.69487	0.66299	0.0909506
Bra035633	4.51564	0.335896	8.69538	25.8871	4.69416	0.0082123	0.193206	Up	0	0	0	0.202682	0.249826	0.365886	GATA transcription factor 21	GATA21,Synonyms=GNC,At5g56860,MPI10.2	GO:0005634,GO:0005667,GO:0003682,GO:0000977,GO:0001085,GO:0003700,GO:0044212,GO:0001228,GO:0008270,GO:0030154,GO:0007623,GO:0009740,GO:0010255,GO:0009910,GO:0010187,GO:0010380,GO:0010468,GO:0051171,GO:0006355,GO:0009416	nucleus|transcription factor complex|chromatin binding|RNA polymerase II regulatory region sequence-specific DNA binding|RNA polymerase II transcription factor binding|transcription factor activity, sequence-specific DNA binding|transcription regulatory region DNA binding|transcriptional activator activity, RNA polymerase II transcription regulatory region sequence-specific binding|zinc ion bindi…
Bra014773	3.54335	0.321575	6.76512	21.0374	4.39489	0.0439014	0.506398	Up	0	0	0.0289161	0.0300406	0.337897	0.195936	ABC transporter G family member 19	ABCG19,Synonyms=WBC19,At3g55130,T26I12.10	GO:0016021,GO:0005886,GO:0005775,GO:0005774,GO:0005524,GO:0042626,GO:0042891,GO:0007034	integral component of membrane|plasma membrane|vacuolar lumen|vacuolar membrane|ATP binding|ATPase activity, coupled to transmembrane movement of substances|antibiotic transport|vacuolar transport
Bra027907	3.93073	0.360667	7.5008	20.797	4.3783	0.017959	0.310855	Up	0	0	0	0.433496	0.233095	0.5879	Alkane hydroxylase MAH1 {ECO:0000303|PubMed:17905869}	CYP96A15 {ECO:0000305},Synonyms=MAH1 {ECO:0000303|PubMed:17905869},At1g57750 {ECO:0000312|Araport:AT1G57750},T8L23.21 {ECO:0000312|EMBL:AAG50737.1}	GO:0005783,GO:0005789,GO:0016021,GO:0020037,GO:0005506,GO:0080133,GO:0010025	endoplasmic reticulum|endoplasmic reticulum membrane|integral component of membrane|heme binding|iron ion binding|midchain alkane hydroxylase activity|wax biosynthetic process	ko00073	Cutin, suberine and wax biosynthesis
Bra022519	116.574	11.1682	221.98	19.8762	4.31297	0.00035911	0.0210483	Up	0.972736	0.744605	0.54281	7.58775	25.1343	9.87106	DnaJ homolog subfamily C member 24	Dnajc24,Synonyms=Dph4, Zcsl3	GO:0005737,GO:0005856,GO:0001671,GO:0008198,GO:0008270,GO:0055114,GO:0017183,GO:0032781	cytoplasm|cytoskeleton|ATPase activator activity|ferrous iron binding|zinc ion binding|oxidation-reduction process|peptidyl-diphthamide biosynthetic process from peptidyl-histidine|positive regulation of ATPase activity
Bra032472	3.21765	0.335896	6.09941	18.1586	4.18258	0.04209	0.497121	Up	0.0421733	0	0	0.303665	0.244682	0.143205
Bra017641	37.8062	4.09075	71.5217	17.4838	4.12794	5.96e-12	4.04e-09	Up	0.36005	0.146005	0.0461067	3.41364	3.64306	2.87359	3-ketoacyl-CoA synthase 16 {ECO:0000303|PubMed:18465198}	KCS16 {ECO:0000303|PubMed:18465198},Synonyms=EL2,At4g34250 {ECO:0000312|Araport:AT4G34250},F10M10.20 {ECO:0000312|EMBL:CAB36702.1}	GO:0016021,GO:0102336,GO:0102337,GO:0102338,GO:0006633,GO:0009416	integral component of membrane|3-oxo-arachidoyl-CoA synthase activity|3-oxo-cerotoyl-CoA synthase activity|3-oxo-lignoceronyl-CoA synthase activity|fatty acid biosynthetic process|response to light stimulus	ko00062	Fatty acid elongation
Bra032905	3.22789	0.360667	6.0951	16.8995	4.07891	0.0418429	0.495302	Up	0	0.458309	0	0	0	0.461963	Protein NUCLEAR FUSION DEFECTIVE 6, chloroplastic/mitochondrial {ECO:0000303|PubMed:16698901}	NFD6 {ECO:0000303|PubMed:16698901},At2g20585 {ECO:0000312|Araport:AT2G20585},F23N11 {ECO:0000312|EMBL:AAM15363.1}	GO:0009507,GO:0005739,GO:0000741,GO:0010197	chloroplast|mitochondrion|karyogamy|polar nucleus fusion
Bra017035	9.18063	1.03246	17.3288	16.784	4.06901	0.000283642	0.0177949	Up	0.271051	0.30553	0	2.82196	3.74188	2.15733	Protein EARLY FLOWERING 4	ELF4,Synonyms=ARR08, ARR16, ARR19, ARR44, ARR80,At2g40080,T28M21.24	GO:0005634,GO:0042803,GO:0009649,GO:0009908,GO:0009648,GO:0048573,GO:0042753,GO:0010017,GO:0009585,GO:0009909,GO:0080167,GO:0010114,GO:0048511	nucleus|protein homodimerization activity|entrainment of circadian clock|flower development|photoperiodism|photoperiodism, flowering|positive regulation of circadian rhythm|red or far-red light signaling pathway|red, far-red light phototransduction|regulation of flower development|response to karrikin|response to red light|rhythmic process
Bra019393	8.39272	0.979046	15.8064	16.1447	4.01299	0.00424266	0.124552	Up	0.04646	0	0	0.775189	0.237104	1.12244
Bra016197	623.047	77.1442	1168.95	15.1528	3.92151	7.85e-06	0.000981688	Up	8.2804	3.82966	10.3928	221.912	101.09	85.5679
Bra011026	19.9506	2.52467	37.3765	14.8045	3.88797	0.0220798	0.349958	Up	0	0.221569	0	2.95845	1.3621	0.234524	Probable aminotransferase TAT1	At4g28420,F20O9.100	GO:0030170,GO:0008483,GO:0009058,GO:0006520	pyridoxal phosphate binding|transaminase activity|biosynthetic process|cellular amino acid metabolic process	ko00270,ko00350,ko00360,ko00400,ko00401,ko00950,ko00960,ko00130	Cysteine and methionine metabolism|Tyrosine metabolism|Phenylalanine metabolism|Phenylalanine, tyrosine and tryptophan biosynthesis|Novobiocin biosynthesis|Isoquinoline alkaloid biosynthesis|Tropane, piperidine and pyridine alkaloid biosynthesis|Ubiquinone and other terpenoid-quinone biosynthesis
Bra010470	12.9547	1.66516	24.2442	14.5597	3.86391	3.32e-05	0.00310144	Up	0.167295	0	0.0822729	2.45529	1.97047	0.968378	Protein SRG1	SRG1,At1g17020,F20D23.28, F6I1.30	GO:0051213,GO:0046872,GO:0016682,GO:0010150	dioxygenase activity|metal ion binding|oxidoreductase activity, acting on diphenols and related substances as donors, oxygen as acceptor|leaf senescence
Bra017619	193.461	25.3869	361.536	14.241	3.83198	0.00168798	0.0651314	Up	1.46689	1.22253	1.00738	46.9093	17.6731	10.2753
Bra001168	193.32	26.4368	360.202	13.625	3.76819	0.000103841	0.00799526	Up	0.712363	2.55399	1.81231	43.6672	24.5959	15.5569	Transcription factor bHLH150	BHLH150,Synonyms=AIF1, EN145,At3g05800,F10A16.9	GO:0005634,GO:0003677,GO:0003700,GO:0006355,GO:0006351	nucleus|DNA binding|transcription factor activity, sequence-specific DNA binding|regulation of transcription, DNA-templated|transcription, DNA-templated
Bra000119	9.41743	1.35403	17.4808	12.9102	3.69044	0.000586965	0.0306397	Up	0.0517263	0.0281531	0.0258365	0.474108	0.372976	0.533826	Serine/threonine-protein kinase-like protein CCR2	CCR2,Synonyms=CRR2,At2g39180,T16B24.18
Bra020709	540.378	79.6523	1001.1	12.5684	3.65173	1.6e-17	4.17e-14	Up	3.32785	2.2367	3.52709	54.4305	27.9046	45.8688	Zinc finger protein CONSTANS-LIKE 10	COL10,At5g48250,MIF21.14	GO:0005634,GO:0005886,GO:0003700,GO:0008270	nucleus|plasma membrane|transcription factor activity, sequence-specific DNA binding|zinc ion binding
Bra004991	49.4079	7.33127	91.4845	12.4787	3.64139	7.06e-07	0.000129292	Up	1.60189	0.598635	2.14464	32.9964	6.81724	10.6737	Protein EARLY FLOWERING 4	ELF4,Synonyms=ARR08, ARR16, ARR19, ARR44, ARR80,At2g40080,T28M21.24	GO:0005634,GO:0042803,GO:0009649,GO:0009908,GO:0009648,GO:0048573,GO:0042753,GO:0010017,GO:0009585,GO:0009909,GO:0080167,GO:0010114,GO:0048511	nucleus|protein homodimerization activity|entrainment of circadian clock|flower development|photoperiodism|photoperiodism, flowering|positive regulation of circadian rhythm|red or far-red light signaling pathway|red, far-red light phototransduction|regulation of flower development|response to karrikin|response to red light|rhythmic process
Bra022592	11.1866	1.68606	20.6871	12.2695	3.61701	0.000220443	0.0146435	Up	0	0.0828049	0.257844	1.86574	0.957693	1.8136
Bra040113	12.7392	1.94377	23.5346	12.1077	3.59785	0.0175866	0.306845	Up	0.0484594	0	0.0474988	1.94899	0.551797	0.673152	Sugar transporter ERD6-like 8	At3g05150,T12H1.11	GO:0005887,GO:0005634,GO:0005355,GO:0005351,GO:0046323,GO:0035428	integral component of plasma membrane|nucleus|glucose transmembrane transporter activity|sugar:proton symporter activity|glucose import|hexose transmembrane transport
Bra011470	4.31523	0.682242	7.94822	11.6501	3.54228	0.0268316	0.390464	Up	0	0.042678	0.0381237	0.125468	0.271493	0.0935685	Fatty acyl-CoA reductase 3	FAR3,Synonyms=CER4,At4g33790,T16L1.280	GO:0005783,GO:0018472,GO:0034525,GO:0044104,GO:0018474,GO:0034520,GO:0004028,GO:0034538,GO:0034530,GO:0019115,GO:0018473,GO:0034822,GO:0080019,GO:0034832,GO:0043796,GO:0043878,GO:0052814,GO:0043870,GO:0043745,GO:0034602,GO:0034601,GO:0034604,GO:0018475,GO:0006629,GO:0035336,GO:0010345,GO:0010025	endoplasmic reticulum|1-hydroxy-2-naphthaldehyde dehydrogenase activity|1-naphthaldehyde dehydrogenase activity|2,5-dioxovalerate dehydrogenase (NAD+) activity|2-carboxybenzaldehyde dehydrogenase activity|2-naphthaldehyde dehydrogenase activity|3-chloroallyl aldehyde dehydrogenase activity|3-methylsalicylaldehyde dehydrogenase activity|4-hydroxymethylsalicyaldehyde dehydrogenase activity|benzalde…	ko04146,ko00073	Peroxisome|Cutin, suberine and wax biosynthesis
Bra027866	18.8435	3.01532	34.6717	11.4985	3.52337	3.9e-06	0.000545772	Up	0.0418184	0.0480507	0.0824212	0.768142	0.547521	0.933644	Probable disease resistance protein RXW24L	RXW24L,At1g58410,F9K23.6, X7J.10
Bra008130	4.07842	0.657471	7.49936	11.4064	3.51177	0.0371073	0.465954	Up	0.0415403	0	0.0417111	0.174073	0.124808	0.185604	Peptidyl-prolyl cis-trans isomerase CYP26-2, chloroplastic	CYP26-2,At1g74070,F2P9.6	GO:0009507,GO:0009534,GO:0003755,GO:0006457	chloroplast|chloroplast thylakoid|peptidyl-prolyl cis-trans isomerase activity|protein folding
Bra008024	74.4238	12.1262	136.721	11.2748	3.49503	0.0014511	0.0589137	Up	0.278022	0.298038	2.05776	5.3556	7.47097	12.4423	Cysteine protease inhibitor WSCP	WSCP {ECO:0000303|PubMed:26016527},At1g72290 {ECO:0000312|Araport:AT1G72290},T9N14.19 {ECO:0000312|EMBL:AAG51801.1}	GO:0048046,GO:0005618,GO:0005783,GO:0004869,GO:0030414,GO:0006952,GO:0010466,GO:0010941,GO:0080092,GO:0080027,GO:0009625,GO:0009611	apoplast|cell wall|endoplasmic reticulum|cysteine-type endopeptidase inhibitor activity|peptidase inhibitor activity|defense response|negative regulation of peptidase activity|regulation of cell death|regulation of pollen tube growth|response to herbivore|response to insect|response to wounding
Bra007615	2433.01	402.005	4464.01	11.1043	3.47305	0.00114737	0.0498341	Up	11.2508	15.9791	14.7643	176.547	61.499	255.23	Delta(8)-fatty-acid desaturase 1	SLD1,At3g61580,F2A19.180	GO:0005783,GO:0005789,GO:0016021,GO:0046872,GO:0052631,GO:0070417,GO:0006629,GO:0030148	endoplasmic reticulum|endoplasmic reticulum membrane|integral component of membrane|metal ion binding|sphingolipid delta-8 desaturase activity|cellular response to cold|lipid metabolic process|sphingolipid biosynthetic process
Bra026667	4.19505	0.696564	7.69353	11.045	3.46532	0.0315832	0.425935	Up	0	0	0	0.272887	0.227852	0.848627
Bra011349	1164.11	195.053	2133.16	10.9363	3.45105	9.35e-19	2.64e-15	Up	6.4116	3.42267	7.37865	65.5959	95.4112	77.6878
Bra010463	950.593	162.022	1739.16	10.7341	3.42413	0.000552928	0.0294994	Up	7.28529	6.32078	10.4996	101.432	33.8255	131.248	Dehydration-responsive element-binding protein 1B	DREB1B,Synonyms=CBF1, ERF029,At4g25490,M7J2.140	GO:0005634,GO:0003677,GO:0003700,GO:0009631,GO:0045893,GO:0009409,GO:0006351	nucleus|DNA binding|transcription factor activity, sequence-specific DNA binding|cold acclimation|positive regulation of transcription, DNA-templated|response to cold|transcription, DNA-templated
Bra018440	5.72792	0.979046	10.4768	10.701	3.41968	0.0133513	0.259871	Up	0.0380018	0	0.076366	0.210859	0.443293	0.534542	UDP-glycosyltransferase 90A2	UGT90A2,At1g10400,F14N23.30	GO:0043231,GO:0016758,GO:0008194,GO:0009813,GO:0052696	intracellular membrane-bounded organelle|transferase activity, transferring hexosyl groups|UDP-glycosyltransferase activity|flavonoid biosynthetic process|flavonoid glucuronidation
Bra010334	179.466	31.5487	327.383	10.3771	3.37533	1.71e-11	1.03e-08	Up	1.87801	0.228671	1.32954	18.7819	15.5619	10.4017	Zinc finger CCCH domain-containing protein 49	At4g29190,F17A13.10	GO:0005886,GO:0003677,GO:0046872,GO:0003700,GO:0006355	plasma membrane|DNA binding|metal ion binding|transcription factor activity, sequence-specific DNA binding|regulation of transcription, DNA-templated
Bra020198	50.5961	8.93644	92.2557	10.3235	3.36787	0.00923109	0.208071	Up	2.62939	0.383551	2.87637	30.0219	38.1583	9.31568	Stress-response A/B barrel domain-containing protein At5g22580 {ECO:0000305}	At5g22580,MQJ16.12	GO:0009507,GO:0046872	chloroplast|metal ion binding
Bra002788	11.0131	1.95809	20.0682	10.2488	3.35739	0.000566145	0.0298815	Up	0.0910581	0	0.181077	1.20047	0.585391	0.893686	GATA transcription factor 21	GATA21,Synonyms=GNC,At5g56860,MPI10.2	GO:0005634,GO:0005667,GO:0003682,GO:0000977,GO:0001085,GO:0003700,GO:0044212,GO:0001228,GO:0008270,GO:0030154,GO:0007623,GO:0009740,GO:0010255,GO:0009910,GO:0010187,GO:0010380,GO:0010468,GO:0051171,GO:0006355,GO:0009416	nucleus|transcription factor complex|chromatin binding|RNA polymerase II regulatory region sequence-specific DNA binding|RNA polymerase II transcription factor binding|transcription factor activity, sequence-specific DNA binding|transcription regulatory region DNA binding|transcriptional activator activity, RNA polymerase II transcription regulatory region sequence-specific binding|zinc ion bindi…
Bra011484	317.462	56.5648	578.359	10.2247	3.35399	2.78e-06	0.000414669	Up	3.08996	2.16167	3.71742	37.6605	34.1985	18.8222
Bra041132	57.8204	10.3075	105.333	10.2191	3.3532	0.00477176	0.135308	Up	0.789438	0.616439	1.84361	6.13926	7.71569	20.4563	Cysteine protease inhibitor WSCP	WSCP {ECO:0000303|PubMed:26016527},At1g72290 {ECO:0000312|Araport:AT1G72290},T9N14.19 {ECO:0000312|EMBL:AAG51801.1}	GO:0048046,GO:0005618,GO:0005783,GO:0004869,GO:0030414,GO:0006952,GO:0010466,GO:0010941,GO:0080092,GO:0080027,GO:0009625,GO:0009611	apoplast|cell wall|endoplasmic reticulum|cysteine-type endopeptidase inhibitor activity|peptidase inhibitor activity|defense response|negative regulation of peptidase activity|regulation of cell death|regulation of pollen tube growth|response to herbivore|response to insect|response to wounding
Bra002492	7.55112	1.35403	13.7482	10.1535	3.34391	0.0166246	0.297951	Up	0.16119	0.0858545	0.0792498	0.501788	1.64153	0.7466	L-type lectin-domain containing receptor kinase I.9 {ECO:0000303|PubMed:19773388}	LECRK19 {ECO:0000303|PubMed:19773388},Synonyms=DORN1 {ECO:0000303|PubMed:24436418}, P2K1 {ECO:0000303|PubMed:24436418},At5g60300 {ECO:0000312|Araport:AT5G60300},F15L12.17 {ECO:0000312|EMBL:BAA97509.1}
Bra025007	7.33023	1.31494	13.3455	10.1491	3.34328	0.00520671	0.144496	Up	0	0	0.15141	0.395986	0.368035	1.35726	Transcription factor bHLH71	BHLH71,Synonyms=EN17,At5g46690,MZA15.10	GO:0005634,GO:0003677,GO:0003700,GO:0007275,GO:0006355,GO:0006351	nucleus|DNA binding|transcription factor activity, sequence-specific DNA binding|multicellular organism development|regulation of transcription, DNA-templated|transcription, DNA-templated
Bra001454	49.9821	9.02778	90.9365	10.073	3.33242	4.9e-06	0.000666567	Up	0.103567	0.139912	0.276211	3.60896	1.31395	3.93861	Endochitinase CH25		GO:0008061,GO:0004568,GO:0016998,GO:0006032,GO:0000272	chitin binding|chitinase activity|cell wall macromolecule catabolic process|chitin catabolic process|polysaccharide catabolic process	ko04016,ko00520	MAPK signaling pathway - plant|Amino sugar and nucleotide sugar metabolism
Bra038832	1144.12	207.922	2080.32	10.0053	3.32269	7.25e-12	4.82e-09	Up	6.7657	4.32981	6.89595	89.8846	60.885	47.8242	Adagio protein 2	ADO2,Synonyms=FKL1, LKP2,At2g18915,F19F24.11	GO:0015030,GO:0005829,GO:0009881,GO:0009908,GO:0016567,GO:0018298,GO:0042752,GO:0048511	Cajal body|cytosol|photoreceptor activity|flower development|protein ubiquitination|protein-chromophore linkage|regulation of circadian rhythm|rhythmic process
Bra034595	348.927	63.4975	634.356	9.99025	3.32052	1.2e-23	1.35e-19	Up	2.9991	1.44072	2.56236	39.2318	27.8497	29.7441
Bra022997	29.6531	5.39795	53.9083	9.98681	3.32002	0.00546082	0.149315	Up	0.0844545	0.111099	0.149748	1.53547	1.75217	0.284503	LRR receptor-like serine/threonine-protein kinase GSO2	GSO2,Synonyms=EDA23,At5g44700,K23L20.3
Bra025508	5.35506	0.979046	9.73107	9.93934	3.31315	0.0192627	0.323158	Up	0	0	0.0557904	0.147089	0.389825	0.319911	Transcription factor GLABRA 3	GL3,Synonyms=BHLH1, EN31, MYC6, SST,At5g41315,MYC6.2	GO:0005634,GO:0003677,GO:0003700,GO:0001708,GO:0009957,GO:0009867,GO:0007275,GO:0031542,GO:0006351,GO:0010091,GO:0010026	nucleus|DNA binding|transcription factor activity, sequence-specific DNA binding|cell fate specification|epidermal cell fate specification|jasmonic acid mediated signaling pathway|multicellular organism development|positive regulation of anthocyanin biosynthetic process|transcription, DNA-templated|trichome branching|trichome differentiation
Bra033396	15.8496	2.93714	28.7621	9.79256	3.29169	5.34e-05	0.00464099	Up	0.220857	0	0.358409	1.60896	1.13499	1.6674	1-aminocyclopropane-1-carboxylate oxidase homolog 5	2A6,At1g03410,F21B7.3	GO:0051213,GO:0046872	dioxygenase activity|metal ion binding
Bra008734	14.5493	2.70807	26.3905	9.74513	3.28468	0.0116593	0.239391	Up	0.140543	0.073205	0.0712303	0.253449	0.930675	1.68882	UDP-glycosyltransferase 90A1	UGT90A1,At2g16890,F12A24.7	GO:0043231,GO:0016758,GO:0008194,GO:0009813,GO:0052696	intracellular membrane-bounded organelle|transferase activity, transferring hexosyl groups|UDP-glycosyltransferase activity|flavonoid biosynthetic process|flavonoid glucuronidation
Bra028849	29.6319	5.53838	53.7254	9.70055	3.27807	1.34e-07	3.17e-05	Up	0.603668	0	0	4.21637	3.74566	3.40118
Bra029997	12.177	2.27967	22.0744	9.68318	3.27548	0.000355183	0.0209268	Up	0.0763485	0	0.0390996	0.830515	0.412243	0.210206	Probable inactive receptor kinase At5g67200	At5g67200,K21H1.16
Bra035897	564.115	107.971	1020.26	9.44934	3.24021	3.3e-05	0.0030843	Up	11.9412	7.31337	10.4847	157.779	64.6663	86.397	21 kDa protein		GO:0004857	enzyme inhibitor activity
Bra034666	15.4329	2.97623	27.8896	9.37078	3.22817	7.35e-05	0.00603811	Up	0.113111	0	0.150334	1.4615	0.733023	0.700301	Protein NUCLEAR FUSION DEFECTIVE 4 {ECO:0000303|PubMed:16698901}	NFD4 {ECO:0000303|PubMed:16698901},At1g31470 {ECO:0000312|Araport:AT1G31470},T8E3.15 {ECO:0000312|EMBL:AAG51261.1}	GO:0016021,GO:0000741,GO:0010197,GO:0009651,GO:0006810	integral component of membrane|karyogamy|polar nucleus fusion|response to salt stress|transport
Bra002108	5.03554	0.979046	9.09204	9.28663	3.21516	0.0270668	0.392202	Up	0.0694065	0	0.136984	0.766933	0.207447	0.613316	WUSCHEL-related homeobox 12	WOX12,At5g17810,MVA3.160, MVA3.17	GO:0005634,GO:0003677,GO:0003700,GO:0048830,GO:0006351	nucleus|DNA binding|transcription factor activity, sequence-specific DNA binding|adventitious root development|transcription, DNA-templated
Bra029407	822.652	161.265	1484.04	9.20252	3.20203	2.09e-08	6.67e-06	Up	6.50613	2.8875	5.31252	68.8321	27.6966	55.6425	Two-component response regulator-like APRR5	APRR5,At5g24470,T31K7.5	GO:0005634,GO:0000160,GO:0006355,GO:0048511,GO:0006351	nucleus|phosphorelay signal transduction system|regulation of transcription, DNA-templated|rhythmic process|transcription, DNA-templated
Bra039968	176.26	34.6553	317.865	9.1722	3.19727	4.56e-07	8.87e-05	Up	0.45255	0.628901	1.51535	13.3804	6.00594	7.91513	3-hydroxyisobutyryl-CoA hydrolase 1	CHY1,At5g65940,K14B20.11	GO:0005777,GO:0003860,GO:0009409,GO:0006574	peroxisome|3-hydroxyisobutyryl-CoA hydrolase activity|response to cold|valine catabolic process	ko00280,ko00640,ko00410	Valine, leucine and isoleucine degradation|Propanoate metabolism|beta-Alanine metabolism
Bra016510	19.7015	3.90347	35.4996	9.09436	3.18497	0.0410334	0.491038	Up	0.0620387	0.447169	0.0621199	3.6607	1.52989	0.270574	Pathogenesis-related protein 5	At1g75040,F9E10.11	GO:0048046,GO:0005618,GO:0005773,GO:0031540,GO:0046686,GO:0010224,GO:0009615,GO:0009627	apoplast|cell wall|vacuole|regulation of anthocyanin biosynthetic process|response to cadmium ion|response to UV-B|response to virus|systemic acquired resistance
Bra030920	50.3687	9.98205	90.7554	9.09186	3.18457	0.00129837	0.0541702	Up	0.907364	0.32465	1.21799	27.2635	11.8188	5.2651	Protein MARD1 {ECO:0000303|PubMed:15159630}	MARD1 {ECO:0000303|PubMed:15159630},Synonyms=SAG102 {ECO:0000303|PubMed:11402199},At3g63210 {ECO:0000312|Araport:AT3G63210},F16M2.6 {ECO:0000312|EMBL:AAL38351.1}	GO:0046872	metal ion binding
Bra022936	4.92871	0.979046	8.87838	9.06839	3.18085	0.0313512	0.425007	Up	0	0	0.105882	0.222285	0.596184	0.728793	Probable peroxygenase 3	PXG3,Synonyms=CLO3, RD20,At2g33380,F4P9.15	GO:0031969,GO:0005783,GO:0043231,GO:0012511,GO:0005773,GO:0005509,GO:1990137,GO:1902609,GO:0050832,GO:0031407,GO:2000377,GO:0009737,GO:0009409,GO:0009269,GO:0009620,GO:0009751,GO:0009651,GO:0010118	chloroplast membrane|endoplasmic reticulum|intracellular membrane-bounded organelle|monolayer-surrounded lipid storage body|vacuole|calcium ion binding|plant seed peroxidase activity|(R)-2-hydroxy-alpha-linolenic acid biosynthetic process|defense response to fungus|oxylipin metabolic process|regulation of reactive oxygen species metabolic process|response to abscisic acid|response to cold|respons…	ko00073	Cutin, suberine and wax biosynthesis
Bra018781	405.312	80.9568	729.666	9.01303	3.17201	2.68e-20	9.07e-17	Up	8.61155	4.77945	6.38063	91.1949	49.3904	62.5229	RING-H2 finger protein ATL78	ATL78,At1g49230,F27J15.2
Bra035476	68.492	13.9335	123.051	8.8313	3.14263	5.52e-12	3.9e-09	Up	0.24616	0.268958	0.636293	4.15509	3.80853	3.62967	Probable methyltransferase PMT18	At1g33170,T16O9.7, T9L6.6	GO:0005789,GO:0005768,GO:0016021,GO:0005802,GO:0005774,GO:0008757,GO:0032259	endoplasmic reticulum membrane|endosome|integral component of membrane|trans-Golgi network|vacuolar membrane|S-adenosylmethionine-dependent methyltransferase activity|methylation
Bra001762	9.6076	1.95809	17.2571	8.81322	3.13967	0.00223815	0.0790274	Up	0.073034	0	0.0369868	0.556134	0.39128	0.923057	BTB/POZ domain-containing protein At3g19850	At3g19850,MPN9.9
Bra012218	113.347	23.1265	203.568	8.80235	3.13789	5.87e-07	0.000109308	Up	1.20361	0.559204	1.19175	12.1284	7.04914	6.75349	Expansin-A11	EXPA11,Synonyms=EXP11,At1g20190,T20H2.4, T20H2_5
Bra034778	10.2042	2.08582	18.3226	8.78439	3.13494	0.0490754	0.535755	Up	0	0.172329	0.104968	0.224895	1.81602	0.853837	Actin-11	ACT11,At3g12110,T21B14.7, T21B14_108, T23B7.5	GO:0009941,GO:0009570,GO:0005856,GO:0005739,GO:0005886,GO:0009506,GO:0005524,GO:0005200	chloroplast envelope|chloroplast stroma|cytoskeleton|mitochondrion|plasma membrane|plasmodesma|ATP binding|structural constituent of cytoskeleton
Bra001678	5.14863	1.05723	9.24004	8.73985	3.12761	0.0394301	0.479553	Up	0	0	0	0.036386	0.25973	0	Probable cyclic nucleotide-gated ion channel 20, chloroplastic	CNGC20,Synonyms=CNBT1,At3g17700,MKP6.28	GO:0009535,GO:0005887,GO:0030552,GO:0030553,GO:0005249,GO:0042391,GO:0009624	chloroplast thylakoid membrane|integral component of plasma membrane|cAMP binding|cGMP binding|voltage-gated potassium channel activity|regulation of membrane potential|response to nematode
Bra015070	8.21732	1.70038	14.7343	8.66528	3.11525	0.00413042	0.122105	Up	0.0369595	0.0778392	0.0364739	0.577802	0.577538	0.33419	Probable pectate lyase 10	At3g24670,MSD24.10, MSD24_7	GO:0046872,GO:0030570,GO:0045490	metal ion binding|pectate lyase activity|pectin catabolic process	ko02024,ko00040	Quorum sensing|Pentose and glucuronate interconversions
Bra027521	60.3348	12.5888	108.081	8.58549	3.1019	3.48e-11	1.9e-08	Up	0.623578	0.876403	0.760189	6.72813	5.47775	5.38605	Acid phosphatase 1	APS1,Synonyms=APS-1(1)	GO:0003993	acid phosphatase activity
Bra007096	34.2763	7.15174	61.4008	8.58544	3.10189	5.5e-08	1.51e-05	Up	0.275707	0.414206	0.344689	3.67857	3.35948	2.70465	Probable RNA-binding protein ARP1	ARP1 {ECO:0000303|PubMed:23040517},At3g54770 {ECO:0000312|Araport:AT3G54770},T5N23.130 {ECO:0000312|EMBL:CAB77597.1}	GO:0005634,GO:0003729,GO:0000166,GO:0010029,GO:0009737,GO:0009651,GO:0009414	nucleus|mRNA binding|nucleotide binding|regulation of seed germination|response to abscisic acid|response to salt stress|response to water deprivation
Bra016616	9.53162	2.01151	17.0517	8.4771	3.08357	0.00230191	0.0807938	Up	0	0	0.438516	2.04825	4.26703	2.99033	VQ motif-containing protein 1 {ECO:0000303|PubMed:22535423}	VQ1 {ECO:0000303|PubMed:22535423},At1g17147 {ECO:0000312|Araport:AT1G17147},F20D23.16 {ECO:0000312|EMBL:AAD50018.1}	GO:0005634	nucleus
Bra037196	2905.01	613.483	5196.54	8.47056	3.08246	1.15e-25	3.89e-21	Up	24.828	12.659	26.8918	160.997	246.225	195.389	pEARLI1-like lipid transfer protein 1	AZI1,At4g12470,T1P17.60	GO:0048046,GO:0005618,GO:0009707,GO:0005783,GO:0009506,GO:0043621,GO:0070417,GO:0009631,GO:0050832,GO:0009682,GO:0009626,GO:0009627	apoplast|cell wall|chloroplast outer membrane|endoplasmic reticulum|plasmodesma|protein self-association|cellular response to cold|cold acclimation|defense response to fungus|induced systemic resistance|plant-type hypersensitive response|systemic acquired resistance
Bra004660	24.9482	5.30931	44.5872	8.39792	3.07003	2.84e-06	0.000422632	Up	0.217639	0.0698513	0.501317	2.40653	2.4389	3.24009	Zinc finger protein 8 {ECO:0000305}	ZFP8 {ECO:0000303|PubMed:7599312},At2g41940,T6D20.16	GO:0046872,GO:0003700,GO:0044212,GO:0007275,GO:0006355,GO:0006351,GO:0010026	metal ion binding|transcription factor activity, sequence-specific DNA binding|transcription regulatory region DNA binding|multicellular organism development|regulation of transcription, DNA-templated|transcription, DNA-templated|trichome differentiation
Bra039142	7.62195	1.63652	13.6074	8.31484	3.05569	0.00760809	0.1845	Up	0.0497356	0	0.148881	0.208642	0.498009	0.779854	Transcription factor MYB39	MYB39,Synonyms=FCA0,At4g17785,dl4925c	GO:0005634,GO:0003677,GO:0003700	nucleus|DNA binding|transcription factor activity, sequence-specific DNA binding
Bra015274	556.139	119.486	992.791	8.30883	3.05465	1.54e-22	1.16e-18	Up	7.91855	7.2391	9.50912	67.8769	72.5181	72.5355	Fasciclin-like arabinogalactan protein 9	FLA9,At1g03870,F21M11.20	GO:0031225,GO:0046658,GO:0005886	anchored component of membrane|anchored component of plasma membrane|plasma membrane
Bra014681	6.11599	1.31494	10.917	8.3023	3.05351	0.0169768	0.301278	Up	0.161144	0	0.0825111	0.74639	0.397862	0.717103	PsbP domain-containing protein 6, chloroplastic	PPD6,At3g56650,T5P19.300	GO:0009507,GO:0009570,GO:0009534,GO:0009543,GO:0019898,GO:0009654,GO:0009579,GO:0031977,GO:0005509,GO:0015979	chloroplast|chloroplast stroma|chloroplast thylakoid|chloroplast thylakoid lumen|extrinsic component of membrane|photosystem II oxygen evolving complex|thylakoid|thylakoid lumen|calcium ion binding|photosynthesis
Bra000165	38.8424	8.3676	69.3173	8.28401	3.05033	2.57e-08	8.01e-06	Up	0.526622	0.883114	1.60062	8.76535	11.2436	18.1912	Protein EARLY FLOWERING 4	ELF4,Synonyms=ARR08, ARR16, ARR19, ARR44, ARR80,At2g40080,T28M21.24	GO:0005634,GO:0042803,GO:0009649,GO:0009908,GO:0009648,GO:0048573,GO:0042753,GO:0010017,GO:0009585,GO:0009909,GO:0080167,GO:0010114,GO:0048511	nucleus|protein homodimerization activity|entrainment of circadian clock|flower development|photoperiodism|photoperiodism, flowering|positive regulation of circadian rhythm|red or far-red light signaling pathway|red, far-red light phototransduction|regulation of flower development|response to karrikin|response to red light|rhythmic process
Bra027302	26.1925	5.65566	46.7293	8.26241	3.04656	1.8e-06	0.000289298	Up	0.096791	0.0636503	0.116888	0.86215	0.494087	0.770563	Probable leucine-rich repeat receptor-like serine/threonine-protein kinase At3g14840	LRR-RLK,At3g14840,T21E2.2
Bra029772	4.68151	1.01814	8.34488	8.19621	3.03496	0.0384493	0.472744	Up	0.0331943	0.0349792	0.0339267	0.453051	0.128256	0.2201	Exocyst complex component EXO70A1	EXO70A1,At5g03540,F12E4.320	GO:0005618,GO:0005856,GO:0005829,GO:0000145,GO:0005576,GO:0009524,GO:0005886,GO:0006887	cell wall|cytoskeleton|cytosol|exocyst|extracellular region|phragmoplast|plasma membrane|exocytosis
Bra028932	10.6138	2.31876	18.9089	8.15474	3.02764	0.00170455	0.0655467	Up	0.0587501	0.0644396	0.0581065	1.12396	0.736792	1.42418	Nitrilase 2	NIT2,At3g44300,T10D17_90	GO:0005829,GO:0005886,GO:0080061,GO:0080109,GO:0000257,GO:0009684,GO:0046686	cytosol|plasma membrane|indole-3-acetonitrile nitrilase activity|indole-3-acetonitrile nitrile hydratase activity|nitrilase activity|indoleacetic acid biosynthetic process|response to cadmium ion	ko00380,ko00910,ko00460,ko00627,ko00643	Tryptophan metabolism|Nitrogen metabolism|Cyanoamino acid metabolism|Aminobenzoate degradation|Styrene degradation
Bra030934	18.2565	4.04778	32.4651	8.02048	3.00369	6.46e-05	0.00548231	Up	0.102773	0.0684243	0.0408902	0.98426	0.6409	0.435416	Mechanosensitive ion channel protein 4	MSL4,At1g53470,F22G10.15, T3F20.21	GO:0016021,GO:0005886,GO:0008381,GO:0006820,GO:0050982	integral component of membrane|plasma membrane|mechanically-gated ion channel activity|anion transport|detection of mechanical stimulus
Bra009237	84.6479	18.8353	150.46	7.9882	2.99787	0.000115359	0.00868474	Up	1.4535	0.73835	1.19534	8.99007	5.50995	14.0369	Polygalacturonase inhibitor 1	PGIP1,At5g06860,MOJ9_3	GO:0005618,GO:0005576,GO:0005794,GO:0016020,GO:0009505,GO:0009506,GO:0090353	cell wall|extracellular region|Golgi apparatus|membrane|plant-type cell wall|plasmodesma|polygalacturonase inhibitor activity
Bra014977	119.26	26.5702	211.95	7.97699	2.99584	8.71e-07	0.000152971	Up	0.625583	0.324343	0.477885	4.67197	2.11518	4.74201	Receptor-like kinase TMK4 {ECO:0000303|PubMed:23613767}	TMK4 {ECO:0000303|PubMed:23613767},Synonyms=BARK1 {ECO:0000303|PubMed:23921992},At3g23750 {ECO:0000312|Araport:AT3G23750},MYM9.9 {ECO:0000312|EMBL:BAB01851.1}	GO:0005794,GO:0016021,GO:0005886,GO:0009506,GO:0005524,GO:0004675,GO:0007166,GO:0006468	Golgi apparatus|integral component of membrane|plasma membrane|plasmodesma|ATP binding|transmembrane receptor protein serine/threonine kinase activity|cell surface receptor signaling pathway|protein phosphorylation
Bra033348	20.7393	4.6232	36.8555	7.97186	2.99492	2.29e-05	0.00231837	Up	0.0449091	0.0452765	0.158064	0.652697	0.558556	1.06912	Pectinesterase 7	PME7,Synonyms=ARATH1,At1g02810,F22D16.20	GO:0071944,GO:0005618,GO:0005576,GO:0045330,GO:0030599,GO:0046910,GO:0042545,GO:0045490	cell periphery|cell wall|extracellular region|aspartyl esterase activity|pectinesterase activity|pectinesterase inhibitor activity|cell wall modification|pectin catabolic process	ko00040	Pentose and glucuronate interconversions
Bra020445	237.419	53.2473	421.59	7.91759	2.98506	5.54e-05	0.00477221	Up	1.9981	0.945856	1.31512	19.3127	13.0727	6.55849	Protein VERNALIZATION INSENSITIVE 3	VIN3,At5g57380,MSF19.4
Bra019162	1363.57	309.737	2417.4	7.80468	2.96434	1.8e-05	0.00194524	Up	18.8927	21.9871	27.6161	271.178	97.9623	246.3	Dehydration-responsive element-binding protein 1C	DREB1C,Synonyms=CBF2, ERF030,At4g25470,M7J2.161	GO:0005634,GO:0043565,GO:0003700,GO:0009631,GO:0009409,GO:0006351	nucleus|sequence-specific DNA binding|transcription factor activity, sequence-specific DNA binding|cold acclimation|response to cold|transcription, DNA-templated
Bra012904	14.7081	3.35122	26.0649	7.77773	2.95935	0.000249507	0.0160395	Up	0.106706	0	0.142569	1.26637	1.05312	0.530768	UPF0481 protein At3g47200	At3g47200,F13I12.250	GO:0016021,GO:0005886	integral component of membrane|plasma membrane
Bra008362	85.024	19.4042	150.644	7.76348	2.9567	1.15e-11	7.23e-09	Up	1.58425	0.53222	1.0818	9.8982	6.03187	6.97996	Gibberellin 2-beta-dioxygenase 1	GA2OX1,At1g78440,F3F9.5	GO:0045543,GO:0046872,GO:0009686,GO:0009416	gibberellin 2-beta-dioxygenase activity|metal ion binding|gibberellin biosynthetic process|response to light stimulus	ko00904	Diterpenoid biosynthesis
Bra000497	5.73827	1.31494	10.1616	7.72778	2.95005	0.0263941	0.387763	Up	0.540395	0	0.265287	0.927695	0.764263	2.56913	Auxin-responsive protein SAUR50 {ECO:0000303|PubMed:12036261}	SAUR50 {ECO:0000303|PubMed:12036261},At4g34760 {ECO:0000312|Araport:AT4G34760},T4L20.340 {ECO:0000312|EMBL:CAA18855.1}	GO:0009734,GO:0040008	auxin-activated signaling pathway|regulation of growth	ko04075	Plant hormone signal transduction
Bra003320	35.3786	8.13079	62.6264	7.70238	2.9453	1.51e-07	3.5e-05	Up	0.27293	0.376948	0.385426	2.37247	1.86147	2.742	Basic leucine zipper 61 {ECO:0000303|PubMed:11906833}	BZIP61 {ECO:0000303|PubMed:11906833},At3g58120,F9D24.30	GO:0005634,GO:0003677,GO:0000977,GO:0003700,GO:0045893,GO:0006351	nucleus|DNA binding|RNA polymerase II regulatory region sequence-specific DNA binding|transcription factor activity, sequence-specific DNA binding|positive regulation of transcription, DNA-templated|transcription, DNA-templated
Bra020500	713.643	164.201	1263.09	7.69232	2.94342	9.94e-22	4.81e-18	Up	6.71451	3.78337	8.67775	47.3447	46.4396	59.3725
Bra019742	633.695	147.637	1119.75	7.58449	2.92305	3.31e-21	1.4e-17	Up	14.1421	11.8931	28.247	149.39	159.96	136.097	Lipid transfer protein EARLI 1	EARLI1,At4g12480,T1P17.70	GO:0009707,GO:0005783,GO:0005576,GO:0009505,GO:0009506,GO:0050832,GO:0009682,GO:0009737,GO:0009409,GO:0009651	chloroplast outer membrane|endoplasmic reticulum|extracellular region|plant-type cell wall|plasmodesma|defense response to fungus|induced systemic resistance|response to abscisic acid|response to cold|response to salt stress
Bra012321	28.8388	6.72721	50.9504	7.57377	2.92101	2.55e-05	0.00250896	Up	0.276459	0.220053	0.384807	3.79415	2.58249	1.36831	Probable RNA-binding protein ARP1	ARP1 {ECO:0000303|PubMed:23040517},At3g54770 {ECO:0000312|Araport:AT3G54770},T5N23.130 {ECO:0000312|EMBL:CAB77597.1}	GO:0005634,GO:0003729,GO:0000166,GO:0010029,GO:0009737,GO:0009651,GO:0009414	nucleus|mRNA binding|nucleotide binding|regulation of seed germination|response to abscisic acid|response to salt stress|response to water deprivation
Bra020120	21.5264	5.02683	38.026	7.5646	2.91926	1.99e-05	0.00210378	Up	0.154821	0.473748	0.47425	3.59628	3.32735	2.82772
Bra035235	53.597	12.5783	94.6156	7.52211	2.91114	0.00967378	0.214341	Up	0.743636	0.352112	0.674694	11.618	3.31264	3.87164	Peroxidase 39	PER39,Synonyms=P39,At4g11290,F8L21.80	GO:0005576,GO:0009505,GO:0020037,GO:0046872,GO:0004601,GO:0042744,GO:0009664,GO:0006979	extracellular region|plant-type cell wall|heme binding|metal ion binding|peroxidase activity|hydrogen peroxide catabolic process|plant-type cell wall organization|response to oxidative stress	ko00940	Phenylpropanoid biosynthesis
Bra009803	5.96198	1.40358	10.5204	7.49541	2.90601	0.0198892	0.330297	Up	0	0.110933	0.033303	0.21741	0.572839	0.120654	Cytochrome P450 714A1	CYP714A1,Synonyms=ELA1,At5g24910,F6A4.120	GO:0005789,GO:0016021,GO:0020037,GO:0005506,GO:0004497,GO:0016705	endoplasmic reticulum membrane|integral component of membrane|heme binding|iron ion binding|monooxygenase activity|oxidoreductase activity, acting on paired donors, with incorporation or reduction of molecular oxygen
Bra002451	19.8976	4.68706	35.1082	7.49045	2.90505	4.01e-05	0.00367201	Up	0.039012	0.163026	0.237007	1.02152	1.71586	1.07121	High affinity nitrate transporter 2.3	NRT2.3,At5g60780,MAE1.3, MAE1.4	GO:0016021,GO:0005886,GO:0015112,GO:0042128,GO:0015706	integral component of membrane|plasma membrane|nitrate transmembrane transporter activity|nitrate assimilation|nitrate transport	ko00910	Nitrogen metabolism
Bra034865	32.8591	7.74535	57.9728	7.48485	2.90397	3.99e-07	7.99e-05	Up	0.49266	0.12632	0.49534	4.73825	3.5439	3.74909	RING-H2 finger protein ATL66	ATL66,At3g11110,F11B9.7, F9F8.8
Bra004836	13.83	3.26916	24.3908	7.46086	2.89934	0.000601558	0.0311615	Up	0.0393939	0.0421083	0.273932	0.785977	0.730317	1.14266	Beta-glucosidase 15	BGLU15,At2g44450,F4I1.26	GO:0048046,GO:0005618,GO:0005794,GO:0009505,GO:0009506,GO:0008422,GO:0102483,GO:0005975,GO:1901657,GO:0033329,GO:0033302	apoplast|cell wall|Golgi apparatus|plant-type cell wall|plasmodesma|beta-glucosidase activity|scopolin beta-glucosidase activity|carbohydrate metabolic process|glycosyl compound metabolic process|kaempferol O-glucoside metabolic process|quercetin O-glucoside metabolic process	ko00940,ko00500,ko00460	Phenylpropanoid biosynthesis|Starch and sucrose metabolism|Cyanoamino acid metabolism
Bra036517	223.695	53.0313	394.359	7.43635	2.89459	0.000735709	0.035914	Up	1.04408	1.14568	1.69189	16.5758	3.15801	12.7821	Two-component response regulator-like APRR5	APRR5,At5g24470,T31K7.5	GO:0005634,GO:0000160,GO:0006355,GO:0048511,GO:0006351	nucleus|phosphorelay signal transduction system|regulation of transcription, DNA-templated|rhythmic process|transcription, DNA-templated
Bra001552	12.995	3.09351	22.8965	7.40147	2.88781	0.0435	0.503553	Up	0	0.0723636	0.0735285	0.40509	0.143724	0.838602	9-cis-epoxycarotenoid dioxygenase NCED3, chloroplastic	NCED3,Synonyms=STO1,At3g14440,MOA2.4	GO:0009570,GO:0009535,GO:0045549,GO:0046872,GO:0009688,GO:0042538,GO:0006970,GO:0009414	chloroplast stroma|chloroplast thylakoid membrane|9-cis-epoxycarotenoid dioxygenase activity|metal ion binding|abscisic acid biosynthetic process|hyperosmotic salinity response|response to osmotic stress|response to water deprivation	ko00906	Carotenoid biosynthesis
Bra010713	58.3733	14.0624	102.684	7.30208	2.86831	2.39e-06	0.000362349	Up	0.916211	0.424962	1.29865	11.968	6.00257	6.07666	B-box zinc finger protein 20 {ECO:0000303|PubMed:19920209}	BBX20 {ECO:0000303|PubMed:19920209},Synonyms=BZS1 {ECO:0000303|PubMed:22535582}, DBB2, STH7,At4g39070,F19H22.170	GO:0005634,GO:0043565,GO:0003700,GO:0000989,GO:0008270,GO:1900458,GO:2000306,GO:0006355,GO:0009741,GO:0010200,GO:0080167,GO:0006351	nucleus|sequence-specific DNA binding|transcription factor activity, sequence-specific DNA binding|transcription factor activity, transcription factor binding|zinc ion binding|negative regulation of brassinosteroid mediated signaling pathway|positive regulation of photomorphogenesis|regulation of transcription, DNA-templated|response to brassinosteroid|response to chitin|response to karrikin|tran…
Bra040378	29.4452	7.1022	51.7882	7.29185	2.86629	1.44e-06	0.00023635	Up	0.649034	0.42306	0.747875	5.43395	5.73416	2.63301	Uncharacterized protein At5g01610	At5g01610,F7A7.130
Bra005309	6.88143	1.66129	12.1016	7.28445	2.86482	0.01466	0.276841	Up	0	0.0522999	0.147812	0.515528	0.536478	0.394446	E3 ubiquitin-protein ligase PUB23	PUB23,At2g35930,F11F19.16
Bra001547	252.479	61.1474	443.81	7.25803	2.85958	2.36e-17	5.33e-14	Up	1.72167	0.799472	1.51072	9.80737	9.08027	11.0981	Pectinesterase 3	PME3,Synonyms=ARATH27,At3g14310,MLN21.10	GO:0048046,GO:0005618,GO:0005737,GO:0005886,GO:0045330,GO:0030599,GO:0046910,GO:0042545,GO:0050829,GO:0045490,GO:0009620,GO:0009624	apoplast|cell wall|cytoplasm|plasma membrane|aspartyl esterase activity|pectinesterase activity|pectinesterase inhibitor activity|cell wall modification|defense response to Gram-negative bacterium|pectin catabolic process|response to fungus|response to nematode	ko00040	Pentose and glucuronate interconversions
Bra010076	1594.7	387.171	2802.23	7.23771	2.85553	6.63e-14	7.03e-11	Up	33.5376	32.3184	40.1498	241.105	265.635	367.554	21 kDa protein		GO:0004857	enzyme inhibitor activity
Bra021256	25.8757	6.33132	45.4201	7.17387	2.84275	1.07e-05	0.00127509	Up	0.798572	0	1.66056	5.83842	6.89728	6.37154
Bra023324	1360.17	335.351	2384.98	7.1119	2.83024	9.81e-22	4.81e-18	Up	12.3663	10.5775	17.4216	115.555	107.684	92.649
Bra021404	8.22495	2.03628	14.4136	7.07842	2.82343	0.00854388	0.198389	Up	0.107075	0.102153	0.108956	0.728127	1.34718	1.93415	RING-H2 finger protein ATL5	ATL5,At3g62690,F26K9_120
Bra026023	4155.83	1035.02	7276.65	7.03046	2.81362	1.71e-22	1.16e-18	Up	78.4246	53.362	86.3616	726.858	462.188	526.994
Bra004060	21.3597	5.32363	37.3958	7.02448	2.81239	0.0490569	0.535755	Up	0.0684021	0.0353786	0.116732	0.425001	1.0996	0.0778157	Lipoxygenase 2, chloroplastic	LOX2,At3g45140,T14D3.80	GO:0009507,GO:0009941,GO:0009570,GO:0009535,GO:0005737,GO:0016165,GO:0046872,GO:0010597,GO:0009695,GO:0034440,GO:0031408,GO:0009617,GO:0009620,GO:0080027,GO:0009753,GO:0009611	chloroplast|chloroplast envelope|chloroplast stroma|chloroplast thylakoid membrane|cytoplasm|linoleate 13S-lipoxygenase activity|metal ion binding|green leaf volatile biosynthetic process|jasmonic acid biosynthetic process|lipid oxidation|oxylipin biosynthetic process|response to bacterium|response to fungus|response to herbivore|response to jasmonic acid|response to wounding	ko00591,ko00592	Linoleic acid metabolism|alpha-Linolenic acid metabolism
Bra030748	97.8557	24.6187	171.093	6.9497	2.79695	1.03e-05	0.00124636	Up	0.677568	0.477494	0.664816	8.35216	2.8245	6.11779	Sugar transporter ERD6	ERD6,Synonyms=SUGTL1,At1g08930,F7G19.19	GO:0005783,GO:0005887,GO:0005355,GO:0051119,GO:0005351,GO:0046323,GO:0035428,GO:0009737,GO:0010200,GO:0009651,GO:0009414	endoplasmic reticulum|integral component of plasma membrane|glucose transmembrane transporter activity|sugar transmembrane transporter activity|sugar:proton symporter activity|glucose import|hexose transmembrane transport|response to abscisic acid|response to chitin|response to salt stress|response to water deprivation
Bra033590	10.7221	2.7042	18.7399	6.92995	2.79284	0.0219017	0.3483	Up	0.282431	0.838005	1.16988	6.32199	1.32153	8.79287	Fructose-bisphosphate aldolase 2, chloroplastic {ECO:0000305}	FBA2 {ECO:0000303|PubMed:22561114},At4g38970,F19H22.70	GO:0048046,GO:0009507,GO:0009941,GO:0009570,GO:0016020,GO:0010287,GO:0009579,GO:0004332,GO:0006096,GO:0009737,GO:0046686	apoplast|chloroplast|chloroplast envelope|chloroplast stroma|membrane|plastoglobule|thylakoid|fructose-bisphosphate aldolase activity|glycolytic process|response to abscisic acid|response to cadmium ion	ko00010,ko00030,ko00051,ko00680,ko00710	Glycolysis / Gluconeogenesis|Pentose phosphate pathway|Fructose and mannose metabolism|Methane metabolism|Carbon fixation in photosynthetic organisms
Bra002627	54.1862	13.6874	94.6851	6.9177	2.79029	0.000877507	0.0412319	Up	0.326067	0.195351	0.322836	3.54604	1.48982	1.08757	Phosphoinositide phospholipase C 1	PLC1,Synonyms=ATHATPLC1G,At5g58670,MZN1.12	GO:0005622,GO:0005886,GO:0004435,GO:0004629,GO:0004871,GO:0009738,GO:0035556,GO:0016042,GO:0009737,GO:0009409,GO:0009651,GO:0009414	intracellular|plasma membrane|phosphatidylinositol phospholipase C activity|phospholipase C activity|signal transducer activity|abscisic acid-activated signaling pathway|intracellular signal transduction|lipid catabolic process|response to abscisic acid|response to cold|response to salt stress|response to water deprivation	ko04020,ko04070,ko00562	Calcium signaling pathway|Phosphatidylinositol signaling system|Inositol phosphate metabolism
Bra005425	366.378	92.5915	640.166	6.91387	2.78949	0.00341677	0.107578	Up	6.87139	2.14452	6.20761	67.4099	14.2278	44.5398	Chlorophyll a-b binding protein 1, chloroplastic	CAB1	GO:0009535,GO:0016021,GO:0009522,GO:0009523,GO:0016168,GO:0046872,GO:0009765,GO:0018298	chloroplast thylakoid membrane|integral component of membrane|photosystem I|photosystem II|chlorophyll binding|metal ion binding|photosynthesis, light harvesting|protein-chromophore linkage	ko00196	Photosynthesis - antenna proteins
Bra014876	114.548	28.9842	200.112	6.90416	2.78747	2.97e-09	1.17e-06	Up	0.886282	0.616354	0.832356	6.79068	3.24217	6.56381	J domain-containing protein required for chloroplast accumulation response 1	JAC1,At1g75100,F9E10.5	GO:0005737,GO:0031982,GO:0007015,GO:0071483,GO:0009904,GO:0009903,GO:0006898	cytoplasm|vesicle|actin filament organization|cellular response to blue light|chloroplast accumulation movement|chloroplast avoidance movement|receptor-mediated endocytosis
Bra022641	28.9025	7.31695	50.4881	6.90016	2.78663	3.6e-06	0.000514222	Up	2.05166	4.68719	0	2.68653	12.8097	4.6286	Arabinogalactan peptide 22	AGP22,At5g53250,K19E1.5	GO:0031225,GO:0005886	anchored component of membrane|plasma membrane
Bra009768	2954.84	750.735	5158.95	6.87187	2.7807	6.64e-14	7.03e-11	Up	16.0818	13.9057	20.525	141.46	88.1549	147.084	Two-component response regulator-like APRR5	APRR5,At5g24470,T31K7.5	GO:0005634,GO:0000160,GO:0006355,GO:0048511,GO:0006351	nucleus|phosphorelay signal transduction system|regulation of transcription, DNA-templated|rhythmic process|transcription, DNA-templated
Bra023318	8.87267	2.26535	15.48	6.83339	2.7726	0.00766776	0.18502	Up	0	0	0.260736	0.560226	0.609944	0.562239	Probable indole-3-pyruvate monooxygenase YUCCA4	YUC4,Synonyms=THREAD, YUCCA4,At5g11320,F2I11_210	GO:0005829,GO:0005783,GO:0005789,GO:0005794,GO:0000139,GO:0005654,GO:0103075,GO:0047434,GO:0004497,GO:0009851,GO:0048825,GO:0010229,GO:0055114,GO:0048827,GO:0009911	cytosol|endoplasmic reticulum|endoplasmic reticulum membrane|Golgi apparatus|Golgi membrane|nucleoplasm|indole-3-pyruvate monooxygenase activity|indolepyruvate decarboxylase activity|monooxygenase activity|auxin biosynthetic process|cotyledon development|inflorescence development|oxidation-reduction process|phyllome development|positive regulation of flower development	ko00380	Tryptophan metabolism
Bra009236	129.632	33.1295	226.135	6.82579	2.771	2.6e-13	2.39e-10	Up	2.1314	1.24722	2.0391	13.2644	11.8711	15.8868	Polygalacturonase inhibitor 1	PGIP1,At5g06860,MOJ9_3	GO:0005618,GO:0005576,GO:0005794,GO:0016020,GO:0009505,GO:0009506,GO:0090353	cell wall|extracellular region|Golgi apparatus|membrane|plant-type cell wall|plasmodesma|polygalacturonase inhibitor activity
Bra001626	644.857	164.992	1124.72	6.81682	2.7691	4.68e-17	8.81e-14	Up	10.2905	6.7727	17.0493	81.1489	73.0448	108.109	Aquaporin TIP2-1, N-terminally processed	TIP2-1,At3g16240,MYA6.10	GO:0005618,GO:0042807,GO:0009507,GO:0009941,GO:0005794,GO:0005887,GO:0009505,GO:0009705,GO:0005886,GO:0009506,GO:0000326,GO:0005774,GO:0005773,GO:0015254,GO:0015200,GO:0015250,GO:0009992,GO:0006833	cell wall|central vacuole|chloroplast|chloroplast envelope|Golgi apparatus|integral component of plasma membrane|plant-type cell wall|plant-type vacuole membrane|plasma membrane|plasmodesma|protein storage vacuole|vacuolar membrane|vacuole|glycerol channel activity|methylammonium transmembrane transporter activity|water channel activity|cellular water homeostasis|water transport
Bra021176	13.7916	3.55165	24.0316	6.76634	2.75838	0.00788649	0.188286	Up	0	0	0.251585	1.21406	1.09405	0.254272	Myrosinase-binding protein 2	F-ATMBP,Synonyms=JAL6, MBP2,At1g52030,F5F19.9	GO:0010169,GO:0030246,GO:0010180,GO:0007155,GO:0006952,GO:0009908,GO:0009611	thioglucosidase complex|carbohydrate binding|thioglucosidase binding|cell adhesion|defense response|flower development|response to wounding
Bra015809	135.669	35.1812	236.157	6.7126	2.74687	1.86e-13	1.75e-10	Up	13.2837	3.80332	13.5337	66.7493	88.5995	96.1623	Defensin-like protein 3	AFP3	GO:0005576,GO:0050832,GO:0031640	extracellular region|defense response to fungus|killing of cells of other organism	ko04016	MAPK signaling pathway - plant
Bra014636	306.894	79.727	534.061	6.69862	2.74386	2.39e-12	1.8e-09	Up	2.11582	1.68638	2.71819	14.1917	14.3722	19.6583	Glucan endo-1,3-beta-glucosidase	BGL	GO:0005773,GO:0042973,GO:0005975,GO:0006952	vacuole|glucan endo-1,3-beta-D-glucosidase activity|carbohydrate metabolic process|defense response
Bra037812	58.8221	15.3255	102.319	6.67638	2.73907	9.77e-06	0.00119305	Up	0.755723	1.15316	0.887356	10.377	4.53701	9.04816	Protein MIZU-KUSSEI 1	MIZ1,At2g41660,T32G6.18	GO:0032541,GO:0005737,GO:0005783,GO:0005789,GO:0016020,GO:0009658,GO:0010274	cortical endoplasmic reticulum|cytoplasm|endoplasmic reticulum|endoplasmic reticulum membrane|membrane|chloroplast organization|hydrotropism
Bra031809	335.308	87.5439	583.072	6.66034	2.7356	0.00183066	0.0689102	Up	3.77864	0.472002	1.45451	9.03494	10.158	26.0193	Dehydrin Rab18	RAB18,At5g66400,K1F13.5	GO:0005829,GO:0009631,GO:0009961,GO:0009737,GO:0009414	cytosol|cold acclimation|response to 1-aminocyclopropane-1-carboxylic acid|response to abscisic acid|response to water deprivation
Bra026022	12.794	3.35122	22.2368	6.63544	2.73019	0.00151179	0.0602875	Up	0.193962	0.432883	0.392544	0.463671	2.00995	3.4617
Bra002328	266.293	69.8431	462.744	6.62548	2.72802	8.2e-16	1.16e-12	Up	4.95992	3.29642	5.02709	36.6087	30.1809	20.928	21 kDa protein		GO:0004857	enzyme inhibitor activity
Bra033648	520.933	137.414	904.452	6.58194	2.71851	2.33e-06	0.000356078	Up	8.02402	4.81986	10.8288	81.7988	58.5522	30.6837
Bra008940	220.087	58.3731	381.801	6.54069	2.70944	0.0302354	0.417917	Up	8.38445	19.0791	2.21555	29.743	54.2495	88.9346
Bra013734	97.7118	25.9728	169.451	6.52418	2.7058	7.29e-07	0.000132761	Up	0.73231	0.492649	0.74633	7.14297	3.37498	5.10783	Probable polygalacturonase	GSVIVT00026920001, LOC100243180	GO:0016021,GO:0004650,GO:0005975	integral component of membrane|polygalacturonase activity|carbohydrate metabolic process
Bra025812	12.4903	3.32258	21.658	6.51843	2.70452	0.00180279	0.0681639	Up	0.223442	0.472663	0	4.10002	1.66652	2.75315	Plastocyanin major isoform, chloroplastic	DRT112,At1g20340,F14O10.6, F14O10_4, K3F10TP	GO:0009507,GO:0009570,GO:0009534,GO:0009535,GO:0055035,GO:0009579,GO:0031977,GO:0005507,GO:0046028,GO:0055070,GO:0017148,GO:0055114,GO:0046688	chloroplast|chloroplast stroma|chloroplast thylakoid|chloroplast thylakoid membrane|plastid thylakoid membrane|thylakoid|thylakoid lumen|copper ion binding|electron transporter, transferring electrons from cytochrome b6/f complex of photosystem II activity|copper ion homeostasis|negative regulation of translation|oxidation-reduction process|response to copper ion	ko00195	Photosynthesis
Bra040586	85.8384	22.8809	148.796	6.50307	2.70112	5.54e-07	0.000104102	Up	1.04277	0.929514	0.504784	4.44119	5.27105	8.87138	BAHD acyltransferase At3g29680	At3g29680,MOD1.4	GO:0016747	transferase activity, transferring acyl groups other than amino-acyl groups
Bra016170	7.42585	1.98286	12.8688	6.49003	2.69822	0.0290124	0.409308	Up	0	0.248704	0.529282	0.51698	1.74304	1.06888
Bra009406	391.974	104.726	679.223	6.4857	2.69726	3.58e-05	0.00332398	Up	2.01627	2.30674	3.05592	14.2853	11.5296	23.6565	Pectinesterase 47	PME47,Synonyms=ARATH47,At5g04970,MUG13.17	GO:0071944,GO:0005618,GO:0005576,GO:0045330,GO:0030599,GO:0046910,GO:0042545,GO:0045490	cell periphery|cell wall|extracellular region|aspartyl esterase activity|pectinesterase activity|pectinesterase inhibitor activity|cell wall modification|pectin catabolic process	ko00040	Pentose and glucuronate interconversions
Bra013835	13.5247	3.61551	23.434	6.48152	2.69633	0.0217888	0.347043	Up	0	0.0571919	0.158269	0.389292	0.331183	0.946501	Protein STICHEL-like 2	At4g24790,F22K18.10	GO:0009360,GO:0005663,GO:0005524,GO:0003677,GO:0003887,GO:0006261	DNA polymerase III complex|DNA replication factor C complex|ATP binding|DNA binding|DNA-directed DNA polymerase activity|DNA-dependent DNA replication
Bra003309	6.11559	1.63652	10.5947	6.4739	2.69464	0.0308919	0.422339	Up	0	0	0	1.56422	0.206344	0.339998	Axial regulator YABBY 1	YAB1,Synonyms=AFO, AT, FIL,At2g45190,F4L23.30	GO:0005634,GO:0003677,GO:0046872,GO:0003700,GO:0010158,GO:0045165,GO:0010154,GO:0010450,GO:0009933,GO:0009944,GO:0009909,GO:2000024,GO:1902183,GO:0010093,GO:0090706	nucleus|DNA binding|metal ion binding|transcription factor activity, sequence-specific DNA binding|abaxial cell fate specification|cell fate commitment|fruit development|inflorescence meristem growth|meristem structural organization|polarity specification of adaxial/abaxial axis|regulation of flower development|regulation of leaf development|regulation of shoot apical meristem development|specifi…
Bra033473	14.9428	4.00482	25.8808	6.46241	2.69207	0.000770056	0.0372153	Up	0.0504419	0.162325	0.253283	1.07968	0.685851	2.08332	Probable envelope ADP,ATP carrier protein, chloroplastic	EAAC,At3g51870,ATEM1.12	GO:0009507,GO:0009941,GO:0031969,GO:0016021,GO:0009624,GO:0055085	chloroplast|chloroplast envelope|chloroplast membrane|integral component of membrane|response to nematode|transmembrane transport
Bra040944	6.2875	1.68606	10.8889	6.45822	2.69114	0.0264817	0.388039	Up	0	0.0742272	0	0.0720073	0.59931	0.159768	Probable serine/threonine-protein kinase At5g41260	At5g41260,K1O13.5	GO:0005886,GO:0005524,GO:0004675,GO:0009742,GO:0007166,GO:0006468	plasma membrane|ATP binding|transmembrane receptor protein serine/threonine kinase activity|brassinosteroid mediated signaling pathway|cell surface receptor signaling pathway|protein phosphorylation	ko04075	Plant hormone signal transduction
Bra030553	105.069	28.2799	181.857	6.43062	2.68496	7.03e-06	0.000892221	Up	0.860235	1.38093	1.64566	10.3226	14.799	6.97598	Acid phosphatase 1	APS1,Synonyms=APS-1(1)	GO:0003993	acid phosphatase activity
Bra025848	169.168	45.629	292.708	6.41496	2.68144	0.00981922	0.215618	Up	0.76651	1.26985	1.07819	4.05798	5.10076	12.5063	Monosaccharide-sensing protein 1	MSSP1,Synonyms=MT1,At1g20840,F2D10.36, F9H16.18	GO:0005887,GO:0009705,GO:0005774,GO:0005773,GO:0005355,GO:0005351,GO:0046323,GO:0035428,GO:0009624	integral component of plasma membrane|plant-type vacuole membrane|vacuolar membrane|vacuole|glucose transmembrane transporter activity|sugar:proton symporter activity|glucose import|hexose transmembrane transport|response to nematode
Bra038405	54.6245	14.7407	94.5082	6.41137	2.68063	1.61e-08	5.36e-06	Up	0.39817	0.221975	0.473724	2.99161	2.96555	3.63405	UDP-N-acetylglucosamine diphosphorylase 1	GLCNAC1PUT1,At1g31070,F17F8.1	GO:0005829,GO:0005886,GO:0052630,GO:0003977,GO:0009793,GO:0009553,GO:0009555,GO:0019276,GO:0006048,GO:0006047	cytosol|plasma membrane|UDP-N-acetylgalactosamine diphosphorylase activity|UDP-N-acetylglucosamine diphosphorylase activity|embryo development ending in seed dormancy|embryo sac development|pollen development|UDP-N-acetylgalactosamine metabolic process|UDP-N-acetylglucosamine biosynthetic process|UDP-N-acetylglucosamine metabolic process	ko00520	Amino sugar and nucleotide sugar metabolism
Bra001148	63.1004	17.1833	109.017	6.34437	2.66548	4.06e-09	1.56e-06	Up	0.187864	0.348092	0.440851	1.77109	1.55572	2.24373	Formin-like protein 11	FH11,At3g05470,F22F7.8	GO:0016021,GO:0003779	integral component of membrane|actin binding
Bra028345	1783.91	487.014	3080.81	6.32593	2.66128	3.93e-17	7.84e-14	Up	11.682	10.0211	15.243	91.03	66.0131	100.109	Adenosylhomocysteinase 2	SAHH2,At3g23810,MYM9.16, MYM9_15	GO:0005829,GO:0016020,GO:0005886,GO:0005773,GO:0004013,GO:0051287,GO:0006730,GO:0019510,GO:0033353	cytosol|membrane|plasma membrane|vacuole|adenosylhomocysteinase activity|NAD binding|one-carbon metabolic process|S-adenosylhomocysteine catabolic process|S-adenosylmethionine cycle	ko00270	Cysteine and methionine metabolism
Bra004582	28.0806	7.71013	48.4511	6.28408	2.6517	0.0104138	0.224712	Up	0.350283	0.153716	0.152175	3.54306	0.97537	1.08624	Transcription factor RF2b	RF2b,Os03g0336200, LOC_Os03g21800	GO:0005634,GO:0043565,GO:0003700,GO:0006351	nucleus|sequence-specific DNA binding|transcription factor activity, sequence-specific DNA binding|transcription, DNA-templated
Bra033928	32.1081	8.84942	55.3668	6.25655	2.64537	0.0185825	0.315874	Up	0.793071	1.82746	0	7.1388	13.3009	2.73923
Bra007109	77.651	21.5197	133.782	6.21673	2.63616	1.46e-07	3.41e-05	Up	1.12382	0.474465	1.71255	8.53676	4.83354	7.98041	Chlorophyll a-b binding protein 6, chloroplastic	LHCA1 {ECO:0000303|PubMed:10366881},Synonyms=CAB6,At3g54890,F28P10.130	GO:0009507,GO:0009941,GO:0009534,GO:0009535,GO:0016021,GO:0016020,GO:0009522,GO:0010287,GO:0009579,GO:0016168,GO:0046872,GO:0031409,GO:0009768,GO:0018298,GO:0009637,GO:0009409,GO:0010218,GO:0009644,GO:0009645,GO:0010114	chloroplast|chloroplast envelope|chloroplast thylakoid|chloroplast thylakoid membrane|integral component of membrane|membrane|photosystem I|plastoglobule|thylakoid|chlorophyll binding|metal ion binding|pigment binding|photosynthesis, light harvesting in photosystem I|protein-chromophore linkage|response to blue light|response to cold|response to far red light|response to high light intensity|resp…	ko00196	Photosynthesis - antenna proteins
Bra001264	213.297	59.1325	367.461	6.2142	2.63557	3.09e-06	0.000455319	Up	2.46303	2.25078	2.28468	22.0113	14.2944	10.4311	Zinc finger protein CONSTANS-LIKE 9	COL9,At3g07650,MLP3.10	GO:0005634,GO:0003700,GO:0008270,GO:0007623,GO:0048579,GO:0006355	nucleus|transcription factor activity, sequence-specific DNA binding|zinc ion binding|circadian rhythm|negative regulation of long-day photoperiodism, flowering|regulation of transcription, DNA-templated
Bra020230	26.0605	7.22831	44.8927	6.21067	2.63475	0.000691178	0.0343827	Up	0.253433	0.0447394	0.512281	0.989746	1.04294	2.48744	High affinity nitrate transporter 2.3	NRT2.3,At5g60780,MAE1.3, MAE1.4	GO:0016021,GO:0005886,GO:0015112,GO:0042128,GO:0015706	integral component of membrane|plasma membrane|nitrate transmembrane transporter activity|nitrate assimilation|nitrate transport	ko00910	Nitrogen metabolism
Bra021880	20.7549	5.75861	35.7513	6.20831	2.6342	0.000110392	0.00838537	Up	0.760307	1.3727	1.14123	4.41871	6.62195	7.84803	Squamosa promoter-binding-like protein 3	SPL3,At2g33810,T1B8.11	GO:0005737,GO:0005634,GO:0003677,GO:0046872,GO:0003700,GO:0030154,GO:0009908,GO:0010229,GO:0009911,GO:0010321,GO:0006351,GO:0010228	cytoplasm|nucleus|DNA binding|metal ion binding|transcription factor activity, sequence-specific DNA binding|cell differentiation|flower development|inflorescence development|positive regulation of flower development|regulation of vegetative phase change|transcription, DNA-templated|vegetative to reproductive phase transition of meristem
Bra034155	5.94513	1.66129	10.229	6.15725	2.62229	0.0359834	0.457427	Up	0.441827	0	0.885589	4.18561	3.17352	1.54391
Bra016164	27.4973	7.69581	47.2988	6.14604	2.61966	0.00232426	0.0814286	Up	0.558295	0	0.568743	2.30215	3.53298	6.85906	Myb-related protein 308	MYB308 {ECO:0000303|PubMed:1840903}	GO:0005634,GO:0003677,GO:0006355,GO:0006351	nucleus|DNA binding|regulation of transcription, DNA-templated|transcription, DNA-templated
Bra021909	524.161	147.355	900.967	6.11428	2.61218	4.18e-07	8.33e-05	Up	12.7286	6.81585	12.2726	82.549	43.971	92.8473	Chlorophyll a-b binding protein 1, chloroplastic	CAB1	GO:0009535,GO:0016021,GO:0009522,GO:0009523,GO:0016168,GO:0046872,GO:0009765,GO:0018298	chloroplast thylakoid membrane|integral component of membrane|photosystem I|photosystem II|chlorophyll binding|metal ion binding|photosynthesis, light harvesting|protein-chromophore linkage	ko00196	Photosynthesis - antenna proteins
Bra036809	7.09944	1.99718	12.2017	6.10945	2.61104	0.0217806	0.347043	Up	0.10505	0.109259	0.21567	0.650088	0.919434	1.04845
Bra005176	1309.74	368.52	2250.96	6.10811	2.61073	4.98e-19	1.53e-15	Up	15.0321	12.7184	19.5167	118.755	120.884	106.913	Expansin-A3	EXPA3,Synonyms=EXP3,At2g37640,F13M22.14
Bra023800	9.60548	2.7042	16.5068	6.10413	2.60978	0.0278232	0.39856	Up	0	0	0.153303	1.54095	0.552587	0.121547	Heat stress transcription factor A-6b	HSFA6b,Synonyms=HSF07,At3g22830,MWI23.20	GO:0005737,GO:0005634,GO:0043565,GO:0003700,GO:0006351	cytoplasm|nucleus|sequence-specific DNA binding|transcription factor activity, sequence-specific DNA binding|transcription, DNA-templated
Bra015804	21.9716	6.19746	37.7457	6.09051	2.60656	6.6e-05	0.00557823	Up	0.150002	0	0.297647	2.11018	1.02477	2.2492	GDSL esterase/lipase EXL1	EXL1,At1g75880,T4O12.12	GO:0005576,GO:0016298,GO:0016042	extracellular region|lipase activity|lipid catabolic process
Bra019467	51.9101	14.673	89.1473	6.0756	2.60303	0.000569869	0.0299783	Up	0.883972	0.454337	1.52771	8.43791	3.16845	5.62108
Bra010346	73.1068	20.7075	125.506	6.0609	2.59953	1.76e-09	7.27e-07	Up	2.9663	2.09362	3.82137	14.9873	15.109	16.9091
Bra027168	612.415	174.02	1050.81	6.03844	2.59418	2.48e-15	3.11e-12	Up	9.60108	4.77347	10.0109	44.3652	63.0717	55.5458	GDSL esterase/lipase APG	APG,At3g16370,MYA6.18, T2O4.2	GO:0048046,GO:0016788,GO:0016042	apoplast|hydrolase activity, acting on ester bonds|lipid catabolic process
Bra031129	18.5269	5.28067	31.7731	6.01687	2.58901	0.000304565	0.0187601	Up	0.0745296	0.0385196	0.335667	1.33983	0.88063	0.856777	Transcription activator GLK1	GLK1,Synonyms=GPRI1,At2g20570,F23N11.11	GO:0005634,GO:0003677,GO:1900056,GO:0006355,GO:0006351	nucleus|DNA binding|negative regulation of leaf senescence|regulation of transcription, DNA-templated|transcription, DNA-templated
Bra003499	5.8707	1.67561	10.0658	6.00724	2.5867	0.0405886	0.487861	Up	0.4286	0.229242	0.43436	2.38257	0.600558	1.68915	Calvin cycle protein CP12-2, chloroplastic	CP12-2,At3g62410,T12C14.110	GO:0009507,GO:0009570,GO:0043234,GO:0005507,GO:0016151,GO:0071454,GO:0070417,GO:0034605,GO:0080153,GO:0018316,GO:0019253,GO:0009416,GO:0009744	chloroplast|chloroplast stroma|protein complex|copper ion binding|nickel cation binding|cellular response to anoxia|cellular response to cold|cellular response to heat|negative regulation of reductive pentose-phosphate cycle|peptide cross-linking via L-cystine|reductive pentose-phosphate cycle|response to light stimulus|response to sucrose
Bra011247	41.9675	12.0365	71.8985	5.97337	2.57854	5.56e-07	0.000104102	Up	0.229708	0.140115	0.354083	1.53207	1.32295	1.54358	Wall-associated receptor kinase-like 18	WAKL18,At4g31110,F6E21.30
Bra012022	152.739	43.9066	261.57	5.95742	2.57469	1.22e-12	9.88e-10	Up	3.46842	0.835611	8.03172	35.4181	28.4455	22.6417
Bra023829	100.329	28.9203	171.738	5.9383	2.57005	6.31e-10	2.81e-07	Up	0.411991	0.313922	0.499027	2.93174	3.4325	1.93831	Linoleate 9S-lipoxygenase 5, chloroplastic	LOX5,At3g22400,MCB17.13	GO:0009507,GO:1990136,GO:0046872,GO:0010311,GO:0034440,GO:1900366,GO:0031408,GO:0048364	chloroplast|linoleate 9S-lipoxygenase activity|metal ion binding|lateral root formation|lipid oxidation|negative regulation of defense response to insect|oxylipin biosynthetic process|root development	ko00591	Linoleic acid metabolism
Bra012676	7978.42	2305.89	13650.9	5.92002	2.5656	1.01e-05	0.00121955	Up	47.855	34.7224	39.6466	394.482	172.898	273.916	Beta-amylase 3, chloroplastic	BAM3,Synonyms=BMY8, CTBMY,At4g17090,dl4575c, FCAALL.5	GO:0009570,GO:0016161,GO:0000024,GO:0009409,GO:0005983	chloroplast stroma|beta-amylase activity|maltose biosynthetic process|response to cold|starch catabolic process	ko00500	Starch and sucrose metabolism
Bra005918	123.72	35.7664	211.674	5.91822	2.56516	0.0430347	0.501483	Up	3.28468	4.05082	2.94763	23.0558	3.83544	38.8497	Polygalacturonase inhibitor 1	PGIP1,At5g06860,MOJ9_3	GO:0005618,GO:0005576,GO:0005794,GO:0016020,GO:0009505,GO:0009506,GO:0090353	cell wall|extracellular region|Golgi apparatus|membrane|plant-type cell wall|plasmodesma|polygalacturonase inhibitor activity
Bra015802	13.9948	4.04778	23.9419	5.91481	2.56433	0.0013963	0.0573379	Up	0.286461	0.12424	0.172385	1.10391	1.512	0.866789	GDSL esterase/lipase EXL3	EXL3,At1g75900,T4O12.13	GO:0005576,GO:0016298,GO:0016042	extracellular region|lipase activity|lipid catabolic process
Bra019047	5.62399	1.63652	9.61147	5.87312	2.55413	0.0483608	0.531938	Up	0.0448495	0	0.0884863	0.225837	0.580687	0.149593	Beta-glucuronosyltransferase GlcAT14B {ECO:0000305}	GLCAT14B {ECO:0000303|PubMed:24739253},At5g15050 {ECO:0000312|Araport:AT5G15050},F2G14.170 {ECO:0000312|EMBL:CAC01824.1}	GO:0000139,GO:0016021,GO:0008375,GO:0015020	Golgi membrane|integral component of membrane|acetylglucosaminyltransferase activity|glucuronosyltransferase activity
Bra032985	58.4469	17.0165	99.8774	5.86944	2.55322	2.97e-08	9.01e-06	Up	0.342601	0.347623	0.734752	2.67519	3.0407	2.79111	Chloride channel protein CLC-b	CLC-B,Synonyms=CBSCLC7,At3g27170,MYF5.4	GO:0034707,GO:0009705,GO:0009671,GO:0005247	chloride channel complex|plant-type vacuole membrane|nitrate:proton symporter activity|voltage-gated chloride channel activity
Bra010041	54.9619	16.0061	93.9177	5.86761	2.55277	6.36e-08	1.68e-05	Up	0.538897	0.207959	0.616065	1.95607	2.91156	3.78167	Protein BONZAI 1	BON1,Synonyms=CPN1,At5g61900,K22G18.2	GO:0005886,GO:0009506,GO:0005544,GO:0006952,GO:0060548,GO:0045793,GO:0009270,GO:0009266	plasma membrane|plasmodesma|calcium-dependent phospholipid binding|defense response|negative regulation of cell death|positive regulation of cell size|response to humidity|response to temperature stimulus
Bra023450	37.1516	10.835	63.4683	5.85772	2.55034	0.0216645	0.345713	Up	0.344736	0.330627	0.552387	1.52827	1.25921	4.81254	3-isopropylmalate dehydrogenase 3, chloroplastic	IMDH3,At5g14200,MUA22.20	GO:0009507,GO:0009570,GO:0009536,GO:0003862,GO:0000287,GO:0051287,GO:0019761,GO:0009098,GO:0009651	chloroplast|chloroplast stroma|plastid|3-isopropylmalate dehydrogenase activity|magnesium ion binding|NAD binding|glucosinolate biosynthetic process|leucine biosynthetic process|response to salt stress	ko00290,ko00966	Valine, leucine and isoleucine biosynthesis|Glucosinolate biosynthesis
Bra003813	23.2706	6.7872	39.754	5.8572	2.55021	0.00137287	0.0566507	Up	0.107602	0.29439	0.427741	1.86852	2.38375	1.21365	Glycerophosphodiester phosphodiesterase GDPD5 {ECO:0000305}	GDPD5 {ECO:0000303|PubMed:21323773},At1g74210 {ECO:0000312|Araport:AT1G74210},F1O17.12 {ECO:0000312|EMBL:AAG52406.1}	GO:0005618,GO:0005576,GO:0005773,GO:0008889,GO:0006071,GO:0006629	cell wall|extracellular region|vacuole|glycerophosphodiester phosphodiesterase activity|glycerol metabolic process|lipid metabolic process	ko00564	Glycerophospholipid metabolism
Bra023430	107.174	31.2925	183.055	5.8498	2.54839	5.15e-11	2.68e-08	Up	0.469273	0.302874	0.605845	2.75433	3.35314	3.2628	Cycloartenol-C-24-methyltransferase	SMT1,Synonyms=CPH,At5g13710,MSH12.18	GO:0005783,GO:0005768,GO:0009506,GO:0005802,GO:0005774,GO:0005773,GO:0003838,GO:0009793,GO:0016126	endoplasmic reticulum|endosome|plasmodesma|trans-Golgi network|vacuolar membrane|vacuole|sterol 24-C-methyltransferase activity|embryo development ending in seed dormancy|sterol biosynthetic process	ko00100	Steroid biosynthesis
Bra019179	820.18	241.514	1398.85	5.79197	2.53406	1.76e-17	4.26e-14	Up	17.4343	13.6434	16.5124	103.995	111.639	109.867	21 kDa protein		GO:0004857	enzyme inhibitor activity
Bra029614	2669.27	790.05	4548.48	5.7572	2.52537	4.93e-07	9.38e-05	Up	11.4971	23.213	27.1591	139.278	88.4292	201.357	Probable pectate lyase 8	At3g07010,F17A9.16	GO:0046872,GO:0030570,GO:0045490	metal ion binding|pectate lyase activity|pectin catabolic process	ko02024,ko00040	Quorum sensing|Pentose and glucuronate interconversions
Bra034596	324.718	96.1439	553.293	5.75484	2.52478	8.16e-07	0.000146399	Up	8.06128	6.62191	14.6308	79.2135	35.4071	48.582
Bra020756	10.8972	3.24439	18.55	5.71757	2.5154	0.00617205	0.16072	Up	0.0691718	0	0.17257	0.747052	0.693948	0.488106	Shikimate dehydrogenase	EMB3004,At3g06350,F24P17.18	GO:0009507,GO:0009570,GO:0003855,GO:0050661,GO:0004764,GO:0009073,GO:0009423,GO:0009793,GO:0019632	chloroplast|chloroplast stroma|3-dehydroquinate dehydratase activity|NADP binding|shikimate 3-dehydrogenase (NADP+) activity|aromatic amino acid family biosynthetic process|chorismate biosynthetic process|embryo development ending in seed dormancy|shikimate metabolic process	ko00400	Phenylalanine, tyrosine and tryptophan biosynthesis
Bra034739	742.797	222.191	1263.4	5.68611	2.50744	5.58e-17	9.95e-14	Up	15.1494	7.6509	10.6365	81.2279	59.363	69.7635	DNA-3-methyladenine glycosylase 1	tag {ECO:0000303|PubMed:3520491, ECO:0000303|PubMed:3536912},b3549, JW3518	GO:0008725,GO:0046872,GO:0006284	DNA-3-methyladenine glycosylase activity|metal ion binding|base-excision repair	ko03410	Base excision repair
Bra004715	1795.61	537.778	3053.44	5.67787	2.50535	9.17e-06	0.00112526	Up	17.2852	7.70193	31.1022	152.099	81.6302	108.568	Protodermal factor 1	PDF1,At2g42840,F7D19.16	GO:0005576	extracellular region	ko03020,ko00230,ko00240	RNA polymerase|Purine metabolism|Pyrimidine metabolism
Bra003918	54.461	16.3238	92.5982	5.67258	2.504	0.013025	0.255851	Up	0.664432	0.37644	1.14674	7.53064	2.9485	2.16874	Peroxidase 12	PER12,Synonyms=P12,At1g71695,F14O23.6, F26A9.5	GO:0005618,GO:0005576,GO:0016020,GO:0009505,GO:0009506,GO:0005773,GO:0020037,GO:0046872,GO:0004601,GO:0042744,GO:0009664,GO:0006979	cell wall|extracellular region|membrane|plant-type cell wall|plasmodesma|vacuole|heme binding|metal ion binding|peroxidase activity|hydrogen peroxide catabolic process|plant-type cell wall organization|response to oxidative stress	ko00940	Phenylpropanoid biosynthesis
Bra012854	29.5197	8.87031	50.1692	5.65585	2.49974	0.000141489	0.0101554	Up	0.601007	0.514969	0.337976	2.85311	4.93812	2.54529
Bra006780	16.1352	4.85775	27.4126	5.64307	2.49648	0.0204031	0.334414	Up	0.097418	0.274634	0.0943848	1.25828	0.971926	0.188677	YTH domain-containing family protein 2 {ECO:0000305}	Ythdf2 {ECO:0000312|MGI:MGI:2444233}	GO:0005737,GO:0000932,GO:0005829,GO:0005634,GO:1990247,GO:0044822,GO:1903679,GO:0043488	cytoplasm|cytoplasmic mRNA processing body|cytosol|nucleus|N6-methyladenosine-containing RNA binding|poly(A) RNA binding|positive regulation of cap-independent translational initiation|regulation of mRNA stability
Bra036870	190.802	57.6596	323.944	5.61822	2.49011	0.00335824	0.106527	Up	3.25344	1.34482	3.95966	17.3243	7.21129	23.173	CBL-interacting serine/threonine-protein kinase 4	CIPK4,Synonyms=PKS9, SnRK3.3,At4g14580,dl3330c, FCAALL.259	GO:0005524,GO:0004674,GO:0007165	ATP binding|protein serine/threonine kinase activity|signal transduction
Bra025361	30.2222	9.16325	51.2811	5.59639	2.4845	9.28e-05	0.00721566	Up	0.516116	0.270952	0.444059	3.28288	1.39365	3.75665	Transcription factor MYB30 {ECO:0000303|PubMed:10929106}	MYB30 {ECO:0000303|PubMed:10929106},Synonyms=hsr1 {ECO:0000303|PubMed:10571865},At3g28910 {ECO:0000312|Araport:AT3G28910},MLD15.8 {ECO:0000312|EMBL:BAB02134.1}	GO:0005634,GO:0003677,GO:0003700,GO:0009626,GO:0009733,GO:0009617,GO:0009723,GO:0009739,GO:0001666,GO:0009753,GO:0009751,GO:0006351,GO:0042761	nucleus|DNA binding|transcription factor activity, sequence-specific DNA binding|plant-type hypersensitive response|response to auxin|response to bacterium|response to ethylene|response to gibberellin|response to hypoxia|response to jasmonic acid|response to salicylic acid|transcription, DNA-templated|very long-chain fatty acid biosynthetic process
Bra018049	55.9178	16.9631	94.8725	5.59288	2.48359	1.87e-06	0.000298362	Up	1.03155	0.922009	1.964	8.79246	6.07176	11.0323	Protein SHOOT GRAVITROPISM 5	SGR5,Synonyms=IDD15 {ECO:0000303|PubMed:16784536},At2g01940,F14H20.1	GO:0005634,GO:0003677,GO:0046872,GO:0006355,GO:0006351	nucleus|DNA binding|metal ion binding|regulation of transcription, DNA-templated|transcription, DNA-templated
Bra004886	110.053	33.4152	186.691	5.58702	2.48208	8.04e-11	4.06e-08	Up	1.14865	1.86351	1.47386	10.1272	8.15913	8.2479	GATA transcription factor 2	GATA2,At2g45050,T14P1.14	GO:0005634,GO:0005667,GO:0003682,GO:0000977,GO:0001085,GO:0003700,GO:0001228,GO:0008270,GO:0030154,GO:0009416	nucleus|transcription factor complex|chromatin binding|RNA polymerase II regulatory region sequence-specific DNA binding|RNA polymerase II transcription factor binding|transcription factor activity, sequence-specific DNA binding|transcriptional activator activity, RNA polymerase II transcription regulatory region sequence-specific binding|zinc ion binding|cell differentiation|response to light st…
Bra000245	7.5294	2.30444	12.7544	5.5347	2.4685	0.024085	0.369729	Up	0.0818539	0.0811204	0.163374	1.13392	0.549544	0.525684	Zinc finger protein 8 {ECO:0000305}	ZFP8 {ECO:0000303|PubMed:7599312},At2g41940,T6D20.16	GO:0046872,GO:0003700,GO:0044212,GO:0007275,GO:0006355,GO:0006351,GO:0010026	metal ion binding|transcription factor activity, sequence-specific DNA binding|transcription regulatory region DNA binding|multicellular organism development|regulation of transcription, DNA-templated|transcription, DNA-templated|trichome differentiation
Bra018952	230.641	70.6113	390.671	5.53269	2.46798	1.72e-13	1.66e-10	Up	2.8513	1.29189	2.33535	13.1083	13.2534	15.0129	Protein NRT1/ PTR FAMILY 1.2	NPF1.2,Synonyms=NRT1.11,At1g52190,F9I5.4	GO:0016021,GO:0005886,GO:0080054,GO:0080055	integral component of membrane|plasma membrane|low-affinity nitrate transmembrane transporter activity|low-affinity nitrate transport
Bra008061	80.4997	24.7889	136.211	5.49482	2.45807	4.4e-09	1.67e-06	Up	0.63807	0.216498	0.93461	3.50966	3.47378	3.49121	Protein HOTHEAD	HTH,Synonyms=ACE,At1g72970,F3N23.17	GO:0005576,GO:0050660,GO:0046593,GO:0016614,GO:0007267,GO:0009553,GO:0010430	extracellular region|flavin adenine dinucleotide binding|mandelonitrile lyase activity|oxidoreductase activity, acting on CH-OH group of donors|cell-cell signaling|embryo sac development|fatty acid omega-oxidation	ko00073	Cutin, suberine and wax biosynthesis
Bra020607	123.867	38.3645	209.369	5.45736	2.4482	7.43e-11	3.81e-08	Up	1.10394	0.620124	1.41281	5.93325	5.50915	7.11442	Trihelix transcription factor GTL2	At5g28300,T8M17.70	GO:0005634,GO:0005516,GO:0001158,GO:0003700,GO:0045893,GO:0006355,GO:0006351	nucleus|calmodulin binding|enhancer sequence-specific DNA binding|transcription factor activity, sequence-specific DNA binding|positive regulation of transcription, DNA-templated|regulation of transcription, DNA-templated|transcription, DNA-templated
Bra016855	1842.48	570.785	3114.17	5.45595	2.44783	2.92e-17	6.18e-14	Up	29.8861	17.7359	43.9182	198.811	164.729	189.919	Protodermal factor 1	PDF1,At2g42840,F7D19.16	GO:0005576	extracellular region
Bra032857	90.5676	28.1247	153.01	5.44043	2.44372	1.34e-09	5.62e-07	Up	3.22508	1.5826	3.34809	16.1998	14.6427	15.5555	Non-specific lipid transfer protein GPI-anchored 1	LTPG1,At1g27950,F13K9.6	GO:0031225,GO:0046658,GO:0005783,GO:0005576,GO:0005794,GO:0009505,GO:0005886,GO:0008289,GO:0042335,GO:0050832,GO:0006869	anchored component of membrane|anchored component of plasma membrane|endoplasmic reticulum|extracellular region|Golgi apparatus|plant-type cell wall|plasma membrane|lipid binding|cuticle development|defense response to fungus|lipid transport
Bra020564	23.0823	7.20128	38.9633	5.41061	2.43579	0.0225014	0.354559	Up	0.0994885	0.246133	0.196035	0.824513	0.5143	1.9365	Calmodulin-binding protein 60 G {ECO:0000303|PubMed:11782485}	CBP60G {ECO:0000303|PubMed:11782485},At5g26920 {ECO:0000312|Araport:AT5G26920},F2P16.9 {ECO:0000312|EMBL:AF007270}	GO:0005634,GO:0005516,GO:0043565,GO:0003700,GO:0009738,GO:0071456,GO:0071219,GO:0042742,GO:0009816,GO:0002229,GO:0009626,GO:0009789,GO:1902584,GO:0080142,GO:0010112,GO:0006355,GO:0009617,GO:0009620,GO:0002237,GO:0010224,GO:0009697,GO:0006351	nucleus|calmodulin binding|sequence-specific DNA binding|transcription factor activity, sequence-specific DNA binding|abscisic acid-activated signaling pathway|cellular response to hypoxia|cellular response to molecule of bacterial origin|defense response to bacterium|defense response to bacterium, incompatible interaction|defense response to oomycetes|plant-type hypersensitive response|positive …
Bra022643	93.1897	29.1251	157.254	5.39927	2.43276	0.00131506	0.0545976	Up	0.587386	1.28952	1.48665	6.70811	2.66526	8.82774	Ethylene-responsive transcription factor CRF3	CRF3,Synonyms=ERF065,At5g53290,K19E1.9	GO:0005737,GO:0005634,GO:0003677,GO:0003700,GO:0048825,GO:0009736,GO:0009873,GO:0048366,GO:0042991,GO:0006351	cytoplasm|nucleus|DNA binding|transcription factor activity, sequence-specific DNA binding|cotyledon development|cytokinin-activated signaling pathway|ethylene-activated signaling pathway|leaf development|transcription factor import into nucleus|transcription, DNA-templated
Bra006809	330.599	103.59	557.609	5.38287	2.42838	0.00110072	0.0488732	Up	3.86078	1.61427	2.16919	22.1361	9.87953	10.2045	CBL-interacting serine/threonine-protein kinase 21	CIPK21,Synonyms=PKS23, SnRK3.4,At5g57630,MUA2.22	GO:0005737,GO:0005829,GO:0005634,GO:0009705,GO:0005524,GO:0004674,GO:0071470,GO:0071472,GO:0035556,GO:0006468	cytoplasm|cytosol|nucleus|plant-type vacuole membrane|ATP binding|protein serine/threonine kinase activity|cellular response to osmotic stress|cellular response to salt stress|intracellular signal transduction|protein phosphorylation
Bra040923	7.84894	2.46081	13.2371	5.37916	2.42738	0.0281391	0.401219	Up	0	0.0313714	0	0.124225	0.0866004	0.0677948	Nitrile-specifier protein 1	NSP1,Synonyms=JAL28,At3g16400,MDC8.2, T02O04.11	GO:0030246,GO:0003729,GO:0019762,GO:0080028,GO:0080027	carbohydrate binding|mRNA binding|glucosinolate catabolic process|nitrile biosynthetic process|response to herbivore
Bra002563	11.6679	3.65847	19.6772	5.37854	2.42721	0.00570426	0.153129	Up	0.250811	0.178234	0.33253	1.29648	1.69514	1.64818	Suppressor of disruption of TFIIS	SDT1,Synonyms=SSM1,YGL224C	GO:0008252,GO:0006206	nucleotidase activity|pyrimidine nucleobase metabolic process
Bra025954	32.5383	10.2045	54.872	5.37722	2.42686	1.77e-05	0.00193111	Up	1.31826	0	2.71367	7.82028	5.14338	6.88718	PRA1 family protein F1	PRA1F1,At1g17700,F11A6.4	GO:0005783,GO:0010008,GO:0016021,GO:0016192	endoplasmic reticulum|endosome membrane|integral component of membrane|vesicle-mediated transport
Bra036482	18.1357	5.7052	30.5662	5.3576	2.42159	0.000665514	0.0333032	Up	0.109056	0.112406	0.328989	0.928846	0.930414	0.984639	Transcription activator GLK1	GLK1,Synonyms=GPRI1,At2g20570,F23N11.11	GO:0005634,GO:0003677,GO:1900056,GO:0006355,GO:0006351	nucleus|DNA binding|negative regulation of leaf senescence|regulation of transcription, DNA-templated|transcription, DNA-templated
Bra001023	33.3507	10.5134	56.188	5.34441	2.41803	1.1e-05	0.00129304	Up	0.0742067	0.124033	0.177432	0.774978	0.882899	0.552324	Probable serine/threonine-protein kinase At1g54610	At1g54610,T22H22.5	GO:0005634,GO:0005524,GO:0004693,GO:0006468	nucleus|ATP binding|cyclin-dependent protein serine/threonine kinase activity|protein phosphorylation
Bra011409	21.4216	6.77017	36.073	5.32822	2.41365	0.00023226	0.0152196	Up	0.310091	0.211296	0.190788	1.48494	1.32651	0.822321	IQ domain-containing protein IQM1 {ECO:0000305}	IQM1 {ECO:0000303|Ref.6},Synonyms=EDA39 {ECO:0000312|EMBL:AEE86164.1},At4g33050 {ECO:0000312|Araport:AT4G33050}	GO:0005737,GO:0005634,GO:0005516,GO:0010119	cytoplasm|nucleus|calmodulin binding|regulation of stomatal movement
Bra039503	1658.6	524.644	2792.55	5.32276	2.41217	6.86e-17	1.16e-13	Up	27.4752	18.9889	32.1847	170.706	147.116	160.644	Protein REVEILLE 2	RVE2,Synonyms=CIR1,At5g37260,MNJ8.4	GO:0005634,GO:0003677,GO:0003700,GO:0007623,GO:0009909,GO:0006355,GO:0009737,GO:0009733,GO:0009723,GO:0009739,GO:0009753,GO:0009751,GO:0009651,GO:0009845,GO:0006351	nucleus|DNA binding|transcription factor activity, sequence-specific DNA binding|circadian rhythm|regulation of flower development|regulation of transcription, DNA-templated|response to abscisic acid|response to auxin|response to ethylene|response to gibberellin|response to jasmonic acid|response to salicylic acid|response to salt stress|seed germination|transcription, DNA-templated
Bra020672	420.009	133.116	706.901	5.31042	2.40883	1.09e-14	1.27e-11	Up	4.40463	3.94312	4.96055	26.1323	22.97	32.7795	Probable pectate lyase 20	At5g48900,K19E20.1	GO:0046872,GO:0030570,GO:0045490	metal ion binding|pectate lyase activity|pectin catabolic process	ko02024,ko00040	Quorum sensing|Pentose and glucuronate interconversions
Bra008836	54.9635	17.4983	92.4287	5.28215	2.40112	1.73e-05	0.00190534	Up	0.452346	0.446536	0.719091	3.85618	1.69059	2.98489	4-substituted benzoates-glutamate ligase GH3.12	GH3.12,Synonyms=GDG1, PBS3, WIN3,At5g13320,T22N19.5, T31B5.140	GO:0016874,GO:0044419,GO:0009626,GO:0034052,GO:0010112	ligase activity|interspecies interaction between organisms|plant-type hypersensitive response|positive regulation of plant-type hypersensitive response|regulation of systemic acquired resistance	ko04075	Plant hormone signal transduction
Bra002229	59.707	19.0671	100.347	5.26283	2.39584	1.25e-07	2.98e-05	Up	1.05814	0.941002	1.66851	6.66795	5.62682	5.57407
Bra032867	68.5265	21.8924	115.161	5.2603	2.39515	3.72e-05	0.00342457	Up	0.100443	0	0	0.106986	0.486002	0.338569	40S ribosomal protein Sa-1	RPSaA,At1g72370,T10D10.16	GO:0030686,GO:0009507,GO:0005737,GO:0005829,GO:0022626,GO:0022627,GO:0016020,GO:0005634,GO:0005886,GO:0009506,GO:0015935,GO:0003729,GO:0003735,GO:0000447,GO:0000461,GO:0006970,GO:0009651,GO:0000028,GO:0006407,GO:0006412	90S preribosome|chloroplast|cytoplasm|cytosol|cytosolic ribosome|cytosolic small ribosomal subunit|membrane|nucleus|plasma membrane|plasmodesma|small ribosomal subunit|mRNA binding|structural constituent of ribosome|endonucleolytic cleavage in ITS1 to separate SSU-rRNA from 5.8S rRNA and LSU-rRNA from tricistronic rRNA transcript (SSU-rRNA, 5.8S rRNA, LSU-rRNA)|endonucleolytic cleavage to generat…	ko03010	Ribosome
Bra022575	36.1249	11.5574	60.6923	5.25138	2.3927	0.000664684	0.0333032	Up	0	0.0281137	0	0.0553525	0.0261338	0.0922366
Bra008719	12.8659	4.12597	21.6058	5.23653	2.38861	0.0130259	0.255851	Up	0.114749	0.143733	0.0573234	1.08082	0.527893	0.346118	Probable WRKY transcription factor 72	WRKY72,At5g15130,F8M21.20	GO:0005634,GO:0043565,GO:0003700,GO:0006952,GO:0006351	nucleus|sequence-specific DNA binding|transcription factor activity, sequence-specific DNA binding|defense response|transcription, DNA-templated
Bra028229	40.4119	12.9765	67.8473	5.22848	2.38639	3.85e-06	0.000544035	Up	1.94952	0.890998	3.05208	16.4277	9.87988	10.096
Bra012323	8.51056	2.73284	14.2883	5.22836	2.38636	0.0187651	0.31802	Up	0.113672	0.123478	0.0750053	0.492835	0.333029	0.702827	UDP-glycosyltransferase 85A1	UGT85A1,Synonyms=ZOG2,At1g22400,F12K8.26	GO:0043231,GO:0050502,GO:0015020,GO:0080043,GO:0080044,GO:0050403,GO:0009813,GO:0052696	intracellular membrane-bounded organelle|cis-zeatin O-beta-D-glucosyltransferase activity|glucuronosyltransferase activity|quercetin 3-O-glucosyltransferase activity|quercetin 7-O-glucosyltransferase activity|trans-zeatin O-beta-D-glucosyltransferase activity|flavonoid biosynthetic process|flavonoid glucuronidation
Bra022702	75.2976	24.1799	126.415	5.22812	2.38629	1.88e-05	0.00200033	Up	0.713122	0.475275	0.687528	2.59219	2.45495	4.78916	Cyclic nucleotide-gated ion channel 4	CNGC4,Synonyms=HLM1,At5g54250,MDK4.7	GO:0005887,GO:0016020,GO:0030552,GO:0008324,GO:0030553,GO:0005249,GO:0009626,GO:0042391	integral component of plasma membrane|membrane|cAMP binding|cation transmembrane transporter activity|cGMP binding|voltage-gated potassium channel activity|plant-type hypersensitive response|regulation of membrane potential
Bra000927	130.955	42.075	219.835	5.22484	2.38539	0.00718344	0.177227	Up	1.32421	4.66759	4.32499	22.1348	7.24946	27.5203	NDR1/HIN1-like protein 1 {ECO:0000303|Ref.1}	NHL1 {ECO:0000303|Ref.1},At3g11660 {ECO:0000312|Araport:AT3G11660},T19F11.6 {ECO:0000312|EMBL:AAF02134.1}	GO:0046658,GO:0016021,GO:0009506,GO:0004871,GO:0051607	anchored component of plasma membrane|integral component of membrane|plasmodesma|signal transducer activity|defense response to virus
Bra009854	591.131	191.204	991.058	5.18325	2.37386	2.35e-15	3.09e-12	Up	6.69713	5.58104	5.30908	38.9697	35.5987	28.7159	BURP domain protein RD22 {ECO:0000303|PubMed:9790599}	RD22 {ECO:0000303|PubMed:8479424},At5g25610 {ECO:0000312|Araport:AT5G25610},T14C9.150 {ECO:0000312|EMBL:AC006601}	GO:0005768,GO:0005794,GO:0005802,GO:0009651	endosome|Golgi apparatus|trans-Golgi network|response to salt stress
Bra022048	95.114	30.8168	159.411	5.17286	2.37096	0.00199436	0.0732016	Up	1.2416	0.290612	1.57595	9.28628	4.06802	4.18384	Aluminum-activated malate transporter 13	ALMT13,At5g46600,F10E10.8	GO:0016021,GO:0009705,GO:0015140	integral component of membrane|plant-type vacuole membrane|malate transmembrane transporter activity
Bra036303	18.286	5.93814	30.6339	5.15883	2.36705	0.000910724	0.042498	Up	0.248543	0.108125	0.445395	0.900797	1.39914	1.09617	Probable glycerol-3-phosphate acyltransferase 3	GPAT3,At4g01950,T7B11.21	GO:0016021,GO:0016020,GO:0090447,GO:0004366,GO:0016791,GO:0016024,GO:0010143,GO:0016311	integral component of membrane|membrane|glycerol-3-phosphate 2-O-acyltransferase activity|glycerol-3-phosphate O-acyltransferase activity|phosphatase activity|CDP-diacylglycerol biosynthetic process|cutin biosynthetic process|dephosphorylation	ko00561,ko00564	Glycerolipid metabolism|Glycerophospholipid metabolism
Bra021736	1796.94	585.103	3008.78	5.14232	2.36242	2.38e-16	3.67e-13	Up	22.6976	17.2888	27.1176	128.767	96.9218	116.526	Delta-9 acyl-lipid desaturase 2	ADS2,At2g31360,T28P16.15	GO:0005783,GO:0005789,GO:0016021,GO:0009979,GO:0016717,GO:0042759,GO:0006636,GO:0042761	endoplasmic reticulum|endoplasmic reticulum membrane|integral component of membrane|16:0 monogalactosyldiacylglycerol desaturase activity|oxidoreductase activity, acting on paired donors, with oxidation of a pair of donors resulting in the reduction of molecular oxygen to two molecules of water|long-chain fatty acid biosynthetic process|unsaturated fatty acid biosynthetic process|very long-chain …
Bra024766	51.1216	16.6652	85.578	5.13513	2.3604	0.000955905	0.043881	Up	0	0	0	0	0	5.12149
Bra013881	51.5974	16.8238	86.371	5.13385	2.36004	6.49e-07	0.000119513	Up	1.18515	1.10012	1.48521	7.23137	4.7124	8.16419	21 kDa protein		GO:0004857	enzyme inhibitor activity
Bra005099	3326.99	1084.94	5569.04	5.13306	2.35982	2.37e-15	3.09e-12	Up	115.003	80.3452	126.41	448.129	638.198	696.52	Non-specific lipid-transfer protein D	WAX9D	GO:0008289,GO:0006869	lipid binding|lipid transport
Bra007002	2957.59	964.493	4950.68	5.13293	2.35978	1.13e-16	1.82e-13	Up	43.8804	35.1193	52.1703	243.555	220.569	274.975	29 kDa ribonucleoprotein, chloroplastic	CP29A {ECO:0000303|PubMed:23110894},Synonyms=RBP29,At3g53460,F4P12_160	GO:0009507,GO:0030529,GO:0000166,GO:0003723,GO:0009631,GO:0006397,GO:0043489	chloroplast|intracellular ribonucleoprotein complex|nucleotide binding|RNA binding|cold acclimation|mRNA processing|RNA stabilization
Bra028415	45.1576	14.7732	75.5419	5.11343	2.35429	2.17e-05	0.00221281	Up	0.595635	0.0888898	0.232426	2.04094	1.69335	1.83952	Probable LRR receptor-like serine/threonine-protein kinase At1g29720	RFK1,At1g29720,F1N18.22, T3M22.6
Bra040020	285.329	93.3926	477.266	5.11031	2.35341	5.45e-07	0.000103092	Up	4.69107	1.82604	4.24589	26.6555	21.8128	15.4173	Zinc finger protein CONSTANS-LIKE 9	COL9,At3g07650,MLP3.10	GO:0005634,GO:0003700,GO:0008270,GO:0007623,GO:0048579,GO:0006355	nucleus|transcription factor activity, sequence-specific DNA binding|zinc ion binding|circadian rhythm|negative regulation of long-day photoperiodism, flowering|regulation of transcription, DNA-templated
Bra032110	32.3576	10.6004	54.1148	5.10497	2.3519	2.83e-05	0.00270761	Up	0.207534	0.230733	0.370741	2.18254	1.46433	1.65816	NADP-dependent glyceraldehyde-3-phosphate dehydrogenase	ALDH11A3,Synonyms=GAPN,At2g24270,F27D4.18	GO:0005737,GO:0004029,GO:0008886,GO:0004777,GO:0009013	cytoplasm|aldehyde dehydrogenase (NAD) activity|glyceraldehyde-3-phosphate dehydrogenase (NADP+) (non-phosphorylating) activity|succinate-semialdehyde dehydrogenase (NAD+) activity|succinate-semialdehyde dehydrogenase [NAD(P)+] activity	ko00010,ko00030	Glycolysis / Gluconeogenesis|Pentose phosphate pathway
Bra031748	6.25164	2.0506	10.4527	5.09738	2.34976	0.0450295	0.512087	Up	0.308186	0.308345	0.156436	1.73043	1.4976	0.66478
Bra026831	14.7963	4.89523	24.6974	5.04519	2.33491	0.00320396	0.10269	Up	0.135138	0	0.248469	0.670221	0.550387	0.823473	Aldehyde oxidase GLOX1 {ECO:0000305}	GLOX1 {ECO:0000303|PubMed:21673079},At1g67290 {ECO:0000312|Araport:AT1G67290},F1N21.11 {ECO:0000312|EMBL:AAG00252.1}	GO:0005576,GO:0004031,GO:0007275	extracellular region|aldehyde oxidase activity|multicellular organism development
Bra010042	11.1876	3.70801	18.6671	5.03426	2.33178	0.0090691	0.205651	Up	0	1.58787	0	1.71944	1.82148	1.67687
Bra012775	6.21672	2.06105	10.3724	5.03258	2.3313	0.0499523	0.542387	Up	0	0.482073	0.297267	0.930125	0.280738	1.70417	CASP-like protein 1E1	At4g15630,Dl3855w, FCAALL.230	GO:0016021,GO:0005886,GO:0009506,GO:0043424	integral component of membrane|plasma membrane|plasmodesma|protein histidine kinase binding
Bra023414	58.3913	19.3666	97.4159	5.03009	2.33058	2.89e-07	6e-05	Up	0.275902	0.555333	0.99643	4.91111	3.24849	3.50818	Protein IQ-DOMAIN 14	IQD14,At2g43680,F18O19.21
Bra016473	14.0408	4.67004	23.4116	5.01315	2.32572	0.00345287	0.108512	Up	0.252871	0	0	0.557702	1.2965	0.568688	Expansin-A11	EXPA11,Synonyms=EXP11,At1g20190,T20H2.4, T20H2_5
Bra016220	26.7837	8.91437	44.6531	5.00912	2.32456	0.000128255	0.00942519	Up	0.169263	0.0374384	0.407568	1.02285	1.15549	1.28251	Serine/threonine-protein kinase fray2 {ECO:0000250|UniProtKB:O61125, ECO:0000312|EMBL:EAL69242.1}	fray2 {ECO:0000312|EMBL:EAL69242.1},DDB_G0229911	GO:0005737,GO:0005524,GO:0046872,GO:0004702	cytoplasm|ATP binding|metal ion binding|signal transducer, downstream of receptor, with serine/threonine kinase activity
Bra007890	10.8703	3.6337	18.1069	4.98305	2.31703	0.0106753	0.227888	Up	0.091595	0	0.444983	1.20891	1.00552	1.6505	Glutathione S-transferase U11	GSTU11,At1g69930,T17F3.4	GO:0005737,GO:0005829,GO:0004364,GO:0006749,GO:0009636,GO:0009407	cytoplasm|cytosol|glutathione transferase activity|glutathione metabolic process|response to toxic substance|toxin catabolic process	ko00480,ko00980,ko00982,ko00983	Glutathione metabolism|Metabolism of xenobiotics by cytochrome P450|Drug metabolism - cytochrome P450|Drug metabolism - other enzymes
Bra010046	24.0277	8.03945	40.0159	4.97744	2.3154	0.000228862	0.0150259	Up	0.34455	0.0252666	0.0899924	0.51867	0.781262	0.871657	ADP-ribosylation factor GTPase-activating protein AGD1	AGD1,At5g61980,K22G18.9	GO:0005768,GO:0005096,GO:0046872,GO:0006810	endosome|GTPase activator activity|metal ion binding|transport	ko04144	Endocytosis
Bra005919	186.373	62.4439	310.302	4.9693	2.31304	3.21e-07	6.54e-05	Up	2.25943	3.48643	4.13	14.0039	15.1687	24.0618	Polygalacturonase inhibitor 2	PGIP2,At5g06870,MOJ9.4	GO:0005618,GO:0005576,GO:0016020,GO:0009505,GO:0009506,GO:0090353	cell wall|extracellular region|membrane|plant-type cell wall|plasmodesma|polygalacturonase inhibitor activity
Bra033526	304.392	102.074	506.71	4.96416	2.31155	4.14e-13	3.69e-10	Up	3.98064	3.92242	5.00822	27.3645	22.9978	19.1099	Shikimate O-hydroxycinnamoyltransferase	HST,Synonyms=HCT,At5g48930,K19E20.4	GO:0005737,GO:0005829,GO:0016020,GO:0047205,GO:0047172,GO:0010252,GO:0009809,GO:0009963	cytoplasm|cytosol|membrane|quinate O-hydroxycinnamoyltransferase activity|shikimate O-hydroxycinnamoyltransferase activity|auxin homeostasis|lignin biosynthetic process|positive regulation of flavonoid biosynthetic process	ko00940,ko00941,ko00945	Phenylpropanoid biosynthesis|Flavonoid biosynthesis|Stilbenoid, diarylheptanoid and gingerol biosynthesis
Bra019232	25.9195	8.69962	43.1393	4.95876	2.30998	0.000168829	0.0117445	Up	1.98313	0.256735	1.9723	5.02289	5.00058	6.78592
Bra012322	19.6556	6.61381	32.6975	4.94382	2.30563	0.00184283	0.0692142	Up	0.34901	0.0372259	0.244184	1.46479	1.47993	0.590937	UDP-glycosyltransferase 85A3	UGT85A3,At1g22380,F12K8.28, T16E15.1	GO:0043231,GO:0015020,GO:0080043,GO:0080044,GO:0009813,GO:0052696	intracellular membrane-bounded organelle|glucuronosyltransferase activity|quercetin 3-O-glucosyltransferase activity|quercetin 7-O-glucosyltransferase activity|flavonoid biosynthetic process|flavonoid glucuronidation
Bra039226	33.5701	11.3074	55.8328	4.93771	2.30384	2.63e-05	0.00256573	Up	0.141784	0.227211	0.460275	2.33065	1.68461	1.29813	QWRF motif-containing protein 4	QWRF4,At2g24070,T29E15.27	GO:0048046	apoplast
Bra032854	550.585	185.948	915.223	4.92194	2.29923	3.61e-05	0.00334149	Up	7.95235	9.27479	6.28322	61.753	25.8327	43.3159	Probable methyltransferase At1g27930	At1g27930 {ECO:0000312|EMBL:AEE30892.1},F13K9.4 {ECO:0000312|EMBL:AAG51480.1}	GO:0005768,GO:0005794,GO:0000139,GO:0016021,GO:0005802,GO:0008168,GO:0045492	endosome|Golgi apparatus|Golgi membrane|integral component of membrane|trans-Golgi network|methyltransferase activity|xylan biosynthetic process
Bra000807	125.643	42.4749	208.812	4.91612	2.29752	5.72e-10	2.58e-07	Up	0.726357	0.504577	1.22202	4.78362	3.82626	3.73337	Homeobox-leucine zipper protein PROTODERMAL FACTOR 2	PDF2,At4g04890,T1J1.3	GO:0005634,GO:0003677,GO:0008289,GO:0043565,GO:0003700,GO:0048825,GO:0009913,GO:0009845,GO:0006351	nucleus|DNA binding|lipid binding|sequence-specific DNA binding|transcription factor activity, sequence-specific DNA binding|cotyledon development|epidermal cell differentiation|seed germination|transcription, DNA-templated
Bra004833	25.7167	8.69575	42.7377	4.91478	2.29713	0.00627053	0.162039	Up	0.26614	0.167048	0.412951	2.29017	1.50729	0.677275	Beta-glucosidase 27	BGLU27,At3g60120,T2O9.100	GO:0008422,GO:0102483,GO:0005975,GO:0019762,GO:0009725,GO:0009651	beta-glucosidase activity|scopolin beta-glucosidase activity|carbohydrate metabolic process|glucosinolate catabolic process|response to hormone|response to salt stress	ko00940,ko00500,ko00460	Phenylpropanoid biosynthesis|Starch and sucrose metabolism|Cyanoamino acid metabolism
Bra032696	140.711	47.6686	233.754	4.90372	2.29388	2.74e-10	1.29e-07	Up	1.48794	1.46946	2.48981	7.86209	6.89205	12.5626	Putative pectate lyase 14	At4g13210,F17N18.100	GO:0046872,GO:0030570,GO:0045490	metal ion binding|pectate lyase activity|pectin catabolic process	ko02024,ko00040	Quorum sensing|Pentose and glucuronate interconversions
Bra033809	830.713	281.624	1379.8	4.89945	2.29262	5.32e-08	1.5e-05	Up	17.2382	11.7662	15.3367	104.495	74.2594	54.7602	Transcription factor LUX	LUX,Synonyms=PCL1,At3g46640,F12A12.160	GO:0005634,GO:0003677,GO:0003700,GO:0007623,GO:0042753,GO:0006351	nucleus|DNA binding|transcription factor activity, sequence-specific DNA binding|circadian rhythm|positive regulation of circadian rhythm|transcription, DNA-templated
Bra013183	423.734	143.756	703.712	4.89517	2.29136	0.00173024	0.0661592	Up	3.63106	7.05441	7.53039	47.467	13.8273	35.0798	Chlorophyll a-b binding protein 2.1, chloroplastic {ECO:0000303|PubMed:10366881}	LHCB2.1 {ECO:0000303|PubMed:10366881},Synonyms=LHCB2.3 {ECO:0000303|PubMed:10366881},At2g05100 {ECO:0000312|Araport:AT2G05100},F15L11.2 {ECO:0000312|EMBL:AAD31358.1}	GO:0009507,GO:0009941,GO:0009535,GO:0016021,GO:0016020,GO:0009522,GO:0009523,GO:0010287,GO:0009517,GO:0009579,GO:0016168,GO:0046872,GO:0031409,GO:0071215,GO:0009768,GO:0009769,GO:1903428,GO:0018298,GO:0090333,GO:0009637,GO:0009409,GO:0009269,GO:0010218,GO:0009644,GO:0009416,GO:0009645,GO:0010114,GO:0030104	chloroplast|chloroplast envelope|chloroplast thylakoid membrane|integral component of membrane|membrane|photosystem I|photosystem II|plastoglobule|PSII associated light-harvesting complex II|thylakoid|chlorophyll binding|metal ion binding|pigment binding|cellular response to abscisic acid stimulus|photosynthesis, light harvesting in photosystem I|photosynthesis, light harvesting in photosystem II…	ko00196	Photosynthesis - antenna proteins
Bra034104	12.8696	4.36665	21.3726	4.89451	2.29116	0.0314634	0.425007	Up	1.38411	0	0	2.83357	0.77767	4.21682	Probable mediator of RNA polymerase II transcription subunit 37c	MED37D,Synonyms=HSC70-2, HSC70-G8, HSP70-2, MED37_3,At5g02490,T22P11.80	GO:0005618,GO:0005829,GO:0005794,GO:0005634,GO:0005886,GO:0005524,GO:0006355,GO:0009617,GO:0046686,GO:0009408,GO:0009615,GO:0006351	cell wall|cytosol|Golgi apparatus|nucleus|plasma membrane|ATP binding|regulation of transcription, DNA-templated|response to bacterium|response to cadmium ion|response to heat|response to virus|transcription, DNA-templated	ko04144,ko04010,ko04141,ko03040	Endocytosis|MAPK signaling pathway|Protein processing in endoplasmic reticulum|Spliceosome
Bra036083	6.83868	2.32263	11.3547	4.88874	2.28946	0.04612	0.519605	Up	0.520827	0	0	0.840666	0.775607	1.22835	RPW8-like protein 3 {ECO:0000303|PubMed:11141561}	HR3 {ECO:0000303|PubMed:11141561},Synonyms=HR3KZ10 {ECO:0000303|Ref.2},At3g50470 {ECO:0000312|Araport:AT3G50470},T20E23.70 {ECO:0000312|EMBL:CAB62476.1}	GO:0016021,GO:0009626,GO:0009620	integral component of membrane|plant-type hypersensitive response|response to fungus
Bra025304	51.0318	17.3629	84.7008	4.87828	2.28637	1.47e-06	0.000240463	Up	0.762782	0.713696	1.80472	3.97914	4.0479	5.59795	50S ribosomal protein L12-3, chloroplastic	RPL12C,At3g27850,K16N12.7, K16N2.21	GO:0009507,GO:0009570,GO:0009535,GO:0000311,GO:0009579,GO:0003735,GO:0042742,GO:0009735,GO:0006412	chloroplast|chloroplast stroma|chloroplast thylakoid membrane|plastid large ribosomal subunit|thylakoid|structural constituent of ribosome|defense response to bacterium|response to cytokinin|translation	ko03010	Ribosome
Bra030112	146.421	49.8664	242.976	4.87254	2.28467	1.58e-07	3.63e-05	Up	0.17116	2.61173	1.74312	7.87078	10.3236	16.0303
Bra032252	65.0278	22.1475	107.908	4.87226	2.28459	1.71e-07	3.87e-05	Up	2.06288	1.1397	0	2.55483	8.64593	4.60467
Bra019025	21.5343	7.35604	35.7125	4.85486	2.27943	0.00364392	0.11243	Up	0.443166	0.563305	0.913396	3.61763	1.08633	4.03051	Uncharacterized protein At4g00950	At4g00950,A_TM018A10.2, T18A10.4	GO:0003700,GO:0009793,GO:0006355	transcription factor activity, sequence-specific DNA binding|embryo development ending in seed dormancy|regulation of transcription, DNA-templated
Bra003227	10.8321	3.71189	17.9524	4.83645	2.27395	0.0117369	0.240255	Up	0.0482126	0.0511729	0.0946752	0.201038	0.406032	0.305419	Probable leucine-rich repeat receptor-like protein kinase IMK3	IMK3,Synonyms=MRLK,At3g56100,F18O21.60	GO:0016021,GO:0005886,GO:0005524,GO:0004674	integral component of membrane|plasma membrane|ATP binding|protein serine/threonine kinase activity
Bra031390	20.6715	7.08788	34.2552	4.83293	2.2729	0.000594911	0.0309591	Up	0.265006	0.235387	0.264529	1.43811	1.2907	1.13427	Alcohol dehydrogenase-like 1	At1g22430,F12K8.22	GO:0005737,GO:0004022,GO:0008270	cytoplasm|alcohol dehydrogenase (NAD) activity|zinc ion binding	ko00350,ko00010,ko00680,ko00071,ko00830,ko00625,ko00626,ko00980,ko00982	Tyrosine metabolism|Glycolysis / Gluconeogenesis|Methane metabolism|Fatty acid degradation|Retinol metabolism|Chloroalkane and chloroalkene degradation|Naphthalene degradation|Metabolism of xenobiotics by cytochrome P450|Drug metabolism - cytochrome P450
Bra040840	45.189	15.5171	74.861	4.82443	2.27036	9.79e-06	0.00119305	Up	0.411526	0.814441	0.331539	4.28057	2.20553	1.99792	S-type anion channel SLAH2	SLAH2,At4g27970,T13J8.80	GO:0016021,GO:0005886,GO:0008308,GO:0006873	integral component of membrane|plasma membrane|voltage-gated anion channel activity|cellular ion homeostasis
Bra033152	58.6694	20.197	97.1418	4.8097	2.26595	5.31e-05	0.00463141	Up	1.6797	0.394307	3.57641	11.4532	5.81197	13.3788	Dirigent protein 14	DIR14,Synonyms=DIR16,At4g11210,F8L21.1	GO:0048046,GO:0042349,GO:0009699	apoplast|guiding stereospecific synthesis activity|phenylpropanoid biosynthetic process
Bra018723	144.828	49.9093	239.746	4.80363	2.26413	0.0109486	0.231068	Up	1.04654	1.16921	1.11331	26.2433	13.9314	4.69777
Bra019049	483.191	166.799	799.583	4.79371	2.26114	1.5e-13	1.5e-10	Up	7.59179	2.71414	7.25684	38.5378	26.804	29.7605	Protochlorophyllide reductase B, chloroplastic	PORB,At4g27440,F27G19.40	GO:0009507,GO:0009941,GO:0009707,GO:0009534,GO:0009535,GO:0016020,GO:0016630,GO:0015995,GO:0015979,GO:0009723	chloroplast|chloroplast envelope|chloroplast outer membrane|chloroplast thylakoid|chloroplast thylakoid membrane|membrane|protochlorophyllide reductase activity|chlorophyll biosynthetic process|photosynthesis|response to ethylene	ko00860	Porphyrin and chlorophyll metabolism
Bra012982	7.87635	2.72239	13.0303	4.78635	2.25892	0.0318902	0.428134	Up	0.0768304	0.0842829	0.0383195	0.492874	0.184653	0.404464
Bra012905	14.7118	5.09069	24.3328	4.77986	2.25697	0.00326496	0.104153	Up	0.159194	0.164472	0.161563	0.659285	0.800936	0.606879	UPF0481 protein At3g47200	At3g47200,F13I12.250	GO:0016021,GO:0005886	integral component of membrane|plasma membrane
Bra007306	261.641	90.8122	432.47	4.76224	2.25164	8.33e-10	3.62e-07	Up	3.13104	1.95008	4.20252	12.8304	13.8403	20.1345	Regulatory protein NPR6	NPR6,Synonyms=BOP1,At3g57130,F24I3.210			ko04075	Plant hormone signal transduction
Bra008371	7.50499	2.61556	12.3944	4.73872	2.2445	0.0383641	0.472744	Up	0.0783032	0	0.387557	0.930151	0.744029	0.453942	B-box zinc finger protein 22 {ECO:0000303|PubMed:19920209}	BBX22 {ECO:0000303|PubMed:19920209},Synonyms=DBB3 {ECO:0000303|PubMed:18540109}, LZF1 {ECO:0000303|PubMed:18796637}, STH3,At1g78600,T30F21.7	GO:0005634,GO:0000989,GO:0008270,GO:0006355,GO:0006351	nucleus|transcription factor activity, transcription factor binding|zinc ion binding|regulation of transcription, DNA-templated|transcription, DNA-templated
Bra030650	90.6151	31.7275	149.503	4.71209	2.23637	1.13e-05	0.00132246	Up	1.70605	1.77793	2.26301	5.99184	12.9528	10.5614	Delta-9 desaturase-like 5 protein	At1g06360,T2D23.6, T2D23_4	GO:0005789,GO:0016021,GO:0009979,GO:0016717,GO:0042759,GO:0006636	endoplasmic reticulum membrane|integral component of membrane|16:0 monogalactosyldiacylglycerol desaturase activity|oxidoreductase activity, acting on paired donors, with oxidation of a pair of donors resulting in the reduction of molecular oxygen to two molecules of water|long-chain fatty acid biosynthetic process|unsaturated fatty acid biosynthetic process
Bra030067	158.787	55.7548	261.818	4.69589	2.2314	2.98e-10	1.38e-07	Up	1.44358	1.53921	1.67464	6.87651	8.3151	11.7123	Non-specific lipid transfer protein GPI-anchored 1	LTPG1,At1g27950,F13K9.6	GO:0031225,GO:0046658,GO:0005783,GO:0005576,GO:0005794,GO:0009505,GO:0005886,GO:0008289,GO:0042335,GO:0050832,GO:0006869	anchored component of membrane|anchored component of plasma membrane|endoplasmic reticulum|extracellular region|Golgi apparatus|plant-type cell wall|plasma membrane|lipid binding|cuticle development|defense response to fungus|lipid transport
Bra036001	10.4982	3.68712	17.3093	4.69454	2.23098	0.0138428	0.267028	Up	0.128835	0.0333392	0.0639904	0.333305	0.638409	0.287417	VAN3-binding protein {ECO:0000303|PubMed:19363154}	VAB {ECO:0000303|PubMed:19363154},Synonyms=FKD1,At3g63300 {ECO:0000312|Araport:AT3G63300},F16M2_150 {ECO:0000312|EMBL:CAB86431.1}	GO:0009734,GO:0010305,GO:0010087,GO:0009733	auxin-activated signaling pathway|leaf vascular tissue pattern formation|phloem or xylem histogenesis|response to auxin
Bra012268	43.4479	15.2721	71.6237	4.68985	2.22954	0.00271233	0.0904413	Up	0.732651	0.719694	0.490966	4.6789	4.00996	1.5743	Indole glucosinolate O-methyltransferase 2 {ECO:0000303|PubMed:21317374}	IGMT2 {ECO:0000303|PubMed:21317374},At1g21120 {ECO:0000312|Araport:AT1G21120},T22I11.5 {ECO:0000312|EMBL:AAF80649.1}	GO:0008168,GO:0008171,GO:0008757,GO:0019438,GO:0042343	methyltransferase activity|O-methyltransferase activity|S-adenosylmethionine-dependent methyltransferase activity|aromatic compound biosynthetic process|indole glucosinolate metabolic process
Bra040203	217.375	76.4673	358.283	4.68544	2.22818	3.36e-11	1.86e-08	Up	3.38896	2.28414	4.80396	16.0702	17.138	21.1347	GDSL esterase/lipase LTL1	LTL1,At3g04290,T6K12.9	GO:0005576,GO:0016788,GO:0042538,GO:0016042,GO:0010226,GO:0009751	extracellular region|hydrolase activity, acting on ester bonds|hyperosmotic salinity response|lipid catabolic process|response to lithium ion|response to salicylic acid
Bra012925	226.24	79.6377	372.842	4.68173	2.22704	4.78e-09	1.78e-06	Up	0.75231	1.1546	1.53681	5.1843	4.80005	7.32904	Leucine-rich repeat receptor-like serine/threonine-protein kinase BAM2	BAM2,At3g49670,T16K5.20
Bra028881	23.0376	8.11259	37.9626	4.67947	2.22634	0.00528927	0.145788	Up	0.199763	0.429824	0.203376	2.95083	0.932165	4.45135	Aspartic proteinase PCS1	PCS1,Synonyms=EMB24,At5g02190,T7H20.240	GO:0005783,GO:0004190,GO:0008233,GO:0012501	endoplasmic reticulum|aspartic-type endopeptidase activity|peptidase activity|programmed cell death
Bra023383	62.2963	22.0163	102.576	4.65911	2.22005	4.53e-07	8.87e-05	Up	0.468064	0.331211	0.56403	1.59438	2.96555	1.92883	DNA damage-repair/toleration protein DRT100	DRT100,At3g12610,MMF12.5, T2E22.8, T2E22_107	GO:0009507,GO:0000166,GO:0006281	chloroplast|nucleotide binding|DNA repair
Bra013200	11.9736	4.23776	19.7093	4.65089	2.21751	0.00975007	0.214768	Up	0.220645	0	0.334145	1.3869	1.20038	0.628688	GDSL esterase/lipase At2g04570	At2g04570,T1O3.2	GO:0005576,GO:0016788,GO:0016042	extracellular region|hydrolase activity, acting on ester bonds|lipid catabolic process
Bra018942	71.5922	25.4028	117.782	4.63657	2.21306	0.0338266	0.442292	Up	0.225263	0.62392	0.663535	4.1699	0.977871	2.18138	Myrosinase-binding protein 2	F-ATMBP,Synonyms=JAL6, MBP2,At1g52030,F5F19.9	GO:0010169,GO:0030246,GO:0010180,GO:0007155,GO:0006952,GO:0009908,GO:0009611	thioglucosidase complex|carbohydrate binding|thioglucosidase binding|cell adhesion|defense response|flower development|response to wounding
Bra038614	261.553	92.9767	430.129	4.6262	2.20983	9.85e-12	6.29e-09	Up	4.29555	3.12757	4.07636	22.3959	15.0422	20.3704	Probable pectate lyase 22	At5g63180,MDC12_15	GO:0046872,GO:0030570,GO:0045490	metal ion binding|pectate lyase activity|pectin catabolic process	ko02024,ko00040	Quorum sensing|Pentose and glucuronate interconversions
Bra019749	80.634	28.7304	132.538	4.61316	2.20575	2.36e-05	0.00238075	Up	0.640397	0.536174	0.51035	1.72379	2.493	4.11499	Acid beta-fructofuranosidase 4, vacuolar {ECO:0000303|PubMed:9332372}	BFRUCT4 {ECO:0000303|PubMed:9332372},Synonyms=BETAFRUCT4 {ECO:0000303|PubMed:9332372},At1g12240 {ECO:0000312|Araport:AT1G12240},T28K15.3 {ECO:0000312|EMBL:AAG12569.1}	GO:0005789,GO:0000139,GO:0016021,GO:0031902,GO:0009505,GO:0000325,GO:0005775,GO:0005774,GO:0005773,GO:0004564,GO:0004575,GO:0009738,GO:0071370,GO:0080022,GO:0009617,GO:0005985	endoplasmic reticulum membrane|Golgi membrane|integral component of membrane|late endosome membrane|plant-type cell wall|plant-type vacuole|vacuolar lumen|vacuolar membrane|vacuole|beta-fructofuranosidase activity|sucrose alpha-glucosidase activity|abscisic acid-activated signaling pathway|cellular response to gibberellin stimulus|primary root development|response to bacterium|sucrose metabolic p…	ko00052,ko00500	Galactose metabolism|Starch and sucrose metabolism
Bra022535	91.1886	32.5252	149.852	4.60726	2.20391	1.56e-08	5.22e-06	Up	0.185985	0.807042	0.421919	2.13697	2.87623	2.015	Lipoxygenase 2, chloroplastic	LOX2,At3g45140,T14D3.80	GO:0009507,GO:0009941,GO:0009570,GO:0009535,GO:0005737,GO:0016165,GO:0046872,GO:0010597,GO:0009695,GO:0034440,GO:0031408,GO:0009617,GO:0009620,GO:0080027,GO:0009753,GO:0009611	chloroplast|chloroplast envelope|chloroplast stroma|chloroplast thylakoid membrane|cytoplasm|linoleate 13S-lipoxygenase activity|metal ion binding|green leaf volatile biosynthetic process|jasmonic acid biosynthetic process|lipid oxidation|oxylipin biosynthetic process|response to bacterium|response to fungus|response to herbivore|response to jasmonic acid|response to wounding	ko00591,ko00592	Linoleic acid metabolism|alpha-Linolenic acid metabolism
Bra004712	13.0529	4.65571	21.4501	4.60726	2.20391	0.00762815	0.18459	Up	1.47634	0.317833	0.899847	1.643	3.03022	3.64746	Transcription factor PAR1	PAR1,Synonyms=BHLH165, HLH1,At2g42870,F7D19.13	GO:0005634,GO:0042803,GO:0003712,GO:0009742,GO:0032502,GO:0045892,GO:0040008,GO:0009641,GO:0006351	nucleus|protein homodimerization activity|transcription cofactor activity|brassinosteroid mediated signaling pathway|developmental process|negative regulation of transcription, DNA-templated|regulation of growth|shade avoidance|transcription, DNA-templated
Bra022770	1565.98	559.592	2572.36	4.59685	2.20065	2.64e-07	5.63e-05	Up	37.5826	40.1343	51.0996	296.579	156.479	168.126	Dehydration-responsive element-binding protein 1B	DREB1B,Synonyms=CBF1, ERF029,At4g25490,M7J2.140	GO:0005634,GO:0003677,GO:0003700,GO:0009631,GO:0045893,GO:0009409,GO:0006351	nucleus|DNA binding|transcription factor activity, sequence-specific DNA binding|cold acclimation|positive regulation of transcription, DNA-templated|response to cold|transcription, DNA-templated
Bra017997	19.1818	6.85494	31.5087	4.59649	2.20053	0.00124034	0.0527178	Up	0.154956	0.254714	0.153634	0.978593	0.621233	1.19555	Protein IQ-DOMAIN 1 {ECO:0000303|PubMed:15960618}	IQD1 {ECO:0000303|PubMed:15960618},At3g09710 {ECO:0000312|Araport:AT3G09710},F11F8.30 {ECO:0000312|EMBL:AAF23301.1}	GO:0005737,GO:0005874,GO:0005634,GO:0008017	cytoplasm|microtubule|nucleus|microtubule binding
Bra035051	12.4659	4.45799	20.4737	4.59259	2.19931	0.00739901	0.180985	Up	0.152124	0.501403	0.304406	1.08752	2.41421	1.06321	B-box zinc finger protein 22 {ECO:0000303|PubMed:19920209}	BBX22 {ECO:0000303|PubMed:19920209},Synonyms=DBB3 {ECO:0000303|PubMed:18540109}, LZF1 {ECO:0000303|PubMed:18796637}, STH3,At1g78600,T30F21.7	GO:0005634,GO:0000989,GO:0008270,GO:0006355,GO:0006351	nucleus|transcription factor activity, transcription factor binding|zinc ion binding|regulation of transcription, DNA-templated|transcription, DNA-templated
Bra028369	51.0736	18.2753	83.8719	4.58935	2.19829	3.58e-06	0.000514222	Up	1.32563	0.511059	1.25155	6.28008	3.56366	5.47943	Myb-related protein 305	MYB305 {ECO:0000303|PubMed:1840903}	GO:0005634,GO:0003677,GO:0006355,GO:0006351	nucleus|DNA binding|regulation of transcription, DNA-templated|transcription, DNA-templated
Bra025431	27.0269	9.67093	44.383	4.58932	2.19828	0.000253668	0.0162453	Up	0.38212	0.680422	1.67046	4.82094	2.68462	6.44905	Ribulose bisphosphate carboxylase small chain F1, chloroplastic	RBCS F1	GO:0009507,GO:0004497,GO:0016984,GO:0009853,GO:0019253	chloroplast|monooxygenase activity|ribulose-bisphosphate carboxylase activity|photorespiration|reductive pentose-phosphate cycle	ko00630,ko00710	Glyoxylate and dicarboxylate metabolism|Carbon fixation in photosynthetic organisms
Bra024832	1539.29	551.815	2526.76	4.57901	2.19504	2.66e-14	3e-11	Up	47.4246	23.317	68.1919	288.57	242.915	324.835	Defensin-like protein 2	PDF2.2,Synonyms=LCR69,At2g02100,F5O4.13	GO:0005618,GO:0005576,GO:0009505,GO:0005886,GO:0006952,GO:0050832,GO:0031640	cell wall|extracellular region|plant-type cell wall|plasma membrane|defense response|defense response to fungus|killing of cells of other organism
Bra008939	9.55738	3.4294	15.6854	4.57379	2.19339	0.0207054	0.336915	Up	0.38452	0.414932	0.193503	1.32681	0.571133	1.34239	50S ribosomal protein L19, chloroplastic	RPL19,Synonyms=PRPL19	GO:0009507,GO:0005840,GO:0019843,GO:0003735,GO:0006412	chloroplast|ribosome|rRNA binding|structural constituent of ribosome|translation	ko03010	Ribosome
Bra031001	12.096	4.34072	19.8513	4.57328	2.19323	0.00948534	0.21155	Up	0.476649	0.307602	0.815183	3.0741	1.61471	1.63539	PRA1 family protein F1	PRA1F1,At1g17700,F11A6.4	GO:0005783,GO:0010008,GO:0016021,GO:0016192	endoplasmic reticulum|endosome membrane|integral component of membrane|vesicle-mediated transport
Bra003443	12.9184	4.63752	21.1994	4.57127	2.1926	0.00785343	0.187762	Up	0.298703	0.0799813	0.368716	1.97102	0.802872	1.12526	Protein ODORANT1	ODO1
Bra026058	21.5253	7.72832	35.3222	4.57049	2.19235	0.0401455	0.484693	Up	0.435174	0.108513	0.066518	0.49436	0.692842	1.93595	Dihomomethionine N-hydroxylase	CYP79F1,Synonyms=BUS1, SPS1,At1g16410,F3O9.21	GO:0005783,GO:0005789,GO:0016021,GO:0016020,GO:0018637,GO:0018646,GO:0034534,GO:0018654,GO:0034526,GO:0043719,GO:0018655,GO:0018630,GO:0008688,GO:0034819,GO:0018653,GO:0018471,GO:0018660,GO:0034894,GO:0018632,GO:0018641,GO:0043731,GO:0018634,GO:0034560,GO:0034802,GO:0018643,GO:0018642,GO:0018640,GO:0018633,GO:0020037,GO:0005506,GO:0034791,GO:0019113,GO:0016709,GO:0018647,GO:0018656,GO:0018636,GO:…	endoplasmic reticulum|endoplasmic reticulum membrane|integral component of membrane|membrane|1-hydroxy-2-naphthoate hydroxylase activity|1-hydroxy-2-oxolimonene 1,2-monooxygenase activity|1-methylnaphthalene hydroxylase activity|2-hydroxy-phenylacetate hydroxylase activity|2-methylnaphthalene hydroxylase activity|2-octaprenyl-3-methyl-6-methoxy-1,4-benzoquinol hydroxylase activity|2-oxo-delta3-4,…	ko00966	Glucosinolate biosynthesis
Bra019589	29.9207	10.7464	49.0951	4.56853	2.19173	0.00144192	0.0586425	Up	0.226271	0.266235	0.292278	1.38217	0.745962	2.14285	Protein IQ-DOMAIN 1 {ECO:0000303|PubMed:15960618}	IQD1 {ECO:0000303|PubMed:15960618},At3g09710 {ECO:0000312|Araport:AT3G09710},F11F8.30 {ECO:0000312|EMBL:AAF23301.1}	GO:0005737,GO:0005874,GO:0005634,GO:0008017	cytoplasm|microtubule|nucleus|microtubule binding
Bra036155	1032.87	371.427	1694.31	4.56162	2.18955	0.000900479	0.0421359	Up	10.7523	10.4668	9.33249	43.0222	34.0694	79.5678	Probable pectate lyase 20	At5g48900,K19E20.1	GO:0046872,GO:0030570,GO:0045490	metal ion binding|pectate lyase activity|pectin catabolic process	ko02024,ko00040	Quorum sensing|Pentose and glucuronate interconversions
Bra010820	247.525	89.0165	406.033	4.56132	2.18945	6.89e-06	0.000877275	Up	3.77741	2.92699	3.3106	10.7049	17.2102	21.7706	GDSL esterase/lipase At1g29670	At1g29670,F15D2.22	GO:0048046,GO:0005618,GO:0009507,GO:0009534,GO:0016788,GO:0016042	apoplast|cell wall|chloroplast|chloroplast thylakoid|hydrolase activity, acting on ester bonds|lipid catabolic process
Bra021392	43.0479	15.5155	70.5804	4.54903	2.18556	1.14e-05	0.00132561	Up	0.4397	0.329017	0.321646	1.79265	1.77815	2.19539	Long chain acyl-CoA synthetase 1	LACS1,Synonyms=CER8,At2g47240,T8I13.8	GO:0005783,GO:0005524,GO:0102391,GO:0004467,GO:0031957,GO:0010143,GO:0006631,GO:0010025	endoplasmic reticulum|ATP binding|decanoate--CoA ligase activity|long-chain fatty acid-CoA ligase activity|very long-chain fatty acid-CoA ligase activity|cutin biosynthetic process|fatty acid metabolic process|wax biosynthetic process	ko04216,ko02024,ko04146,ko00061,ko00071	Ferroptosis|Quorum sensing|Peroxisome|Fatty acid biosynthesis|Fatty acid degradation
Bra024169	49.3919	17.8183	80.9656	4.54396	2.18395	0.0034001	0.107578	Up	2.28881	0.868277	2.65948	16.3448	6.73607	8.74046
Bra031919	61.0819	22.0527	100.111	4.53963	2.18258	8.17e-07	0.000146399	Up	2.46287	2.04477	1.61297	10.1854	11.3539	14.0899	Oligopeptide transporter 4	OPT4,At5g64410,MSJ1.25	GO:0005887,GO:0016020,GO:0035673,GO:0015031,GO:0080167	integral component of plasma membrane|membrane|oligopeptide transmembrane transporter activity|protein transport|response to karrikin
Bra027384	126.158	45.7657	206.551	4.51323	2.17416	0.000154325	0.0109495	Up	1.25476	0.577402	3.35608	11.5425	5.68395	9.23959	Growth-regulating factor 5	GRF5,At3g13960,MDC16.8	GO:0005634,GO:0005524,GO:0048366,GO:0006355,GO:0006351	nucleus|ATP binding|leaf development|regulation of transcription, DNA-templated|transcription, DNA-templated
Bra018157	38.0102	13.7891	62.2312	4.51305	2.1741	3.07e-05	0.0029151	Up	0	0.723007	0.73301	2.06928	2.77261	4.56998	21 kDa protein		GO:0004857	enzyme inhibitor activity
Bra035195	47.9579	17.4422	78.4735	4.49906	2.16962	5.91e-06	0.000781539	Up	0.644654	0.161285	0.712012	2.46448	1.89045	2.05435	Protein LURP-one-related 5	At1g80120,F18B13.20	GO:0006952	defense response
Bra006394	423.076	153.988	692.165	4.49493	2.1683	0.0112782	0.235273	Up	7.05639	8.2679	7.19003	57.8986	20.344	27.4347	Protein REVEILLE 1	RVE1,At5g17300,MKP11.15	GO:0005634,GO:0003677,GO:0003700,GO:0009851,GO:0009734,GO:0007623,GO:0010600,GO:0006355,GO:0006351	nucleus|DNA binding|transcription factor activity, sequence-specific DNA binding|auxin biosynthetic process|auxin-activated signaling pathway|circadian rhythm|regulation of auxin biosynthetic process|regulation of transcription, DNA-templated|transcription, DNA-templated
Bra030871	9.95078	3.6337	16.2679	4.47694	2.16251	0.02028	0.333518	Up	0.18023	0.0659369	0.307169	1.10024	0.988775	0.553681
Bra022002	92.902	33.9912	151.813	4.46623	2.15906	4.78e-08	1.37e-05	Up	1.99074	1.23052	2.80908	9.89958	8.81652	8.10435	GDSL esterase/lipase At5g45950	At5g45950,K15I22.15	GO:0005576,GO:0016788,GO:0016042	extracellular region|hydrolase activity, acting on ester bonds|lipid catabolic process
Bra020117	26.887	9.85981	43.9143	4.45386	2.15506	0.000242275	0.0156937	Up	0	0	0	3.9495	6.78473	0	Guanine nucleotide-binding protein subunit gamma 3	GG3,Synonyms=AGG3,At5g20635,T1M15	GO:0005834,GO:0005886,GO:0004871,GO:0007186,GO:0009737	heterotrimeric G-protein complex|plasma membrane|signal transducer activity|G-protein coupled receptor signaling pathway|response to abscisic acid
Bra016830	8.29111	3.04397	13.5382	4.44757	2.15302	0.0339137	0.442652	Up	0.101834	0.0732095	0.0673413	0.362206	0.369256	0.391357	Tryptophan synthase beta chain 2, chloroplastic	TSB	GO:0009507,GO:0004834	chloroplast|tryptophan synthase activity	ko00260,ko00400	Glycine, serine and threonine metabolism|Phenylalanine, tyrosine and tryptophan biosynthesis
Bra024006	7.32203	2.68988	11.9542	4.44414	2.1519	0.0479964	0.530513	Up	0	0.111745	0.571584	0.587155	1.71342	0.844193	Pathogenesis-related protein PR-1	PR-1	GO:0005576,GO:0006952,GO:0009607	extracellular region|defense response|response to biotic stimulus
Bra007913	13.3259	4.91613	21.7357	4.42131	2.14447	0.00904614	0.205571	Up	0.0741708	0.0766006	0.593685	1.14075	1.2392	1.69383
Bra010821	99.4042	36.6816	162.127	4.41984	2.14399	2.23e-08	7.08e-06	Up	1.66386	1.48444	1.27458	9.64019	7.21987	6.15695	GDSL esterase/lipase At1g29660 {ECO:0000303|PubMed:18819574}	At1g29660 {ECO:0000312|Araport:AT1G29660},F15D2.21 {ECO:0000312|EMBL:AAG51756.1}	GO:0048046,GO:0005634,GO:0016788,GO:0016042,GO:0009627	apoplast|nucleus|hydrolase activity, acting on ester bonds|lipid catabolic process|systemic acquired resistance
Bra034553	245.055	90.4443	399.665	4.41891	2.14369	4.63e-11	2.49e-08	Up	2.06542	1.58295	2.49829	11.5745	11.3639	8.56307	Pectinesterase 44	PME44,Synonyms=ARATH44,At4g33220,F4I10.150	GO:0071944,GO:0005618,GO:0005576,GO:0045330,GO:0030599,GO:0046910,GO:0042545,GO:0050829,GO:0045490	cell periphery|cell wall|extracellular region|aspartyl esterase activity|pectinesterase activity|pectinesterase inhibitor activity|cell wall modification|defense response to Gram-negative bacterium|pectin catabolic process	ko00040	Pentose and glucuronate interconversions
Bra002356	9.23738	3.41121	15.0635	4.4159	2.14271	0.0265644	0.388746	Up	0	0.173211	0.174599	0.486278	0.279863	0.785185	L-ascorbate oxidase		GO:0005576,GO:0005507,GO:0008447	extracellular region|copper ion binding|L-ascorbate oxidase activity	ko00053	Ascorbate and aldarate metabolism
Bra007380	175.587	64.9331	286.242	4.40826	2.14021	1.79e-05	0.00194524	Up	2.3991	0.875096	2.70809	9.74886	6.87531	14.7569	Basic leucine zipper 61 {ECO:0000303|PubMed:11906833}	BZIP61 {ECO:0000303|PubMed:11906833},At3g58120,F9D24.30	GO:0005634,GO:0003677,GO:0000977,GO:0003700,GO:0045893,GO:0006351	nucleus|DNA binding|RNA polymerase II regulatory region sequence-specific DNA binding|transcription factor activity, sequence-specific DNA binding|positive regulation of transcription, DNA-templated|transcription, DNA-templated
Bra022781	39.542	14.6289	64.4551	4.406	2.13947	2.69e-05	0.00259293	Up	0.355331	0.438164	0.359805	2.24344	1.24107	1.79608	UDP-glycosyltransferase 87A2	UGT87A2,At2g30140,T27E13.12	GO:0005737,GO:0005829,GO:0005634,GO:0080043,GO:0080044,GO:0009813,GO:0052696,GO:0009909	cytoplasm|cytosol|nucleus|quercetin 3-O-glucosyltransferase activity|quercetin 7-O-glucosyltransferase activity|flavonoid biosynthetic process|flavonoid glucuronidation|regulation of flower development
Bra021483	11.1973	4.16119	18.2334	4.38178	2.13152	0.012723	0.252656	Up	0.09943	0.312228	0.0997768	1.11896	0.740578	0.6737	Transcription factor MYB39	MYB39,Synonyms=FCA0,At4g17785,dl4925c	GO:0005634,GO:0003677,GO:0003700	nucleus|DNA binding|transcription factor activity, sequence-specific DNA binding
Bra030702	74.6851	27.7618	121.608	4.38043	2.13107	2.77e-07	5.86e-05	Up	0.79124	0.460628	0.918814	3.79056	4.64918	3.73379	3-ketoacyl-CoA synthase 3 {ECO:0000303|PubMed:18465198}	KCS3 {ECO:0000303|PubMed:18465198},At1g07720 {ECO:0000312|Araport:AT1G07720},F24B9.18 {ECO:0000312|EMBL:AAF75082.1}	GO:0005783,GO:0016020,GO:0102336,GO:0102337,GO:0102338,GO:0006633,GO:0009409,GO:0009416	endoplasmic reticulum|membrane|3-oxo-arachidoyl-CoA synthase activity|3-oxo-cerotoyl-CoA synthase activity|3-oxo-lignoceronyl-CoA synthase activity|fatty acid biosynthetic process|response to cold|response to light stimulus	ko00062	Fatty acid elongation
Bra008183	113.811	42.3186	185.303	4.37875	2.13052	6.43e-08	1.68e-05	Up	9.7817	7.55817	10.232	66.7773	31.1362	58.2574
Bra028878	23.2773	8.67098	37.8837	4.36902	2.12731	0.000780485	0.0376121	Up	0.553632	0.329961	0.867776	3.32894	1.77402	2.6915	Expansin-A9	EXPA9,Synonyms=EXP9,At5g02260,T1E22_20
Bra021216	43.2339	16.1091	70.3587	4.36764	2.12685	4.61e-05	0.00414546	Up	0.242427	0.293278	0.221984	1.43311	1.64474	1.86001
Bra024415	23.9078	8.9105	38.905	4.3662	2.12638	0.0026137	0.0881887	Up	0.214519	0.225406	0.783906	2.79561	1.1244	2.93012	Probable xyloglucan endotransglucosylase/hydrolase protein 6	XTH6,Synonyms=XTR10,At5g65730,MPA24.8	GO:0048046,GO:0005618,GO:0004553,GO:0016762,GO:0042546,GO:0071555,GO:0009414,GO:0010411	apoplast|cell wall|hydrolase activity, hydrolyzing O-glycosyl compounds|xyloglucan:xyloglucosyl transferase activity|cell wall biogenesis|cell wall organization|response to water deprivation|xyloglucan metabolic process
Bra033913	23.4038	8.72439	38.0833	4.36515	2.12603	0.000662941	0.0333032	Up	0.417342	0.302259	0.509439	2.76329	1.45985	1.41908	Heat stress transcription factor A-6b	HSFA6b,Synonyms=HSF07,At3g22830,MWI23.20	GO:0005737,GO:0005634,GO:0043565,GO:0003700,GO:0006351	cytoplasm|nucleus|sequence-specific DNA binding|transcription factor activity, sequence-specific DNA binding|transcription, DNA-templated
Bra040761	7.25389	2.7042	11.8036	4.36491	2.12595	0.0488024	0.534614	Up	0.0200151	0.0654219	0.0794891	0.191854	0.408339	0.117709	Glutamate receptor 2.8	GLR2.8,Synonyms=GLUR9,At2g29110,T9I4.19	GO:0016021,GO:0005622,GO:0005886,GO:0005262,GO:0008066,GO:0004970,GO:0006816,GO:0019722,GO:0071230	integral component of membrane|intracellular|plasma membrane|calcium channel activity|glutamate receptor activity|ionotropic glutamate receptor activity|calcium ion transport|calcium-mediated signaling|cellular response to amino acid stimulus
Bra003439	96.4298	35.9846	156.875	4.3595	2.12416	5.11e-08	1.46e-05	Up	0.808312	0.466839	0.593668	3.43672	2.60781	2.93899	Homeobox-leucine zipper protein HDG1	HDG1,Synonyms=HDGL2-1,At3g61150,T20K12.50	GO:0005634,GO:0008289,GO:0043565,GO:0003700,GO:0048497,GO:0006351	nucleus|lipid binding|sequence-specific DNA binding|transcription factor activity, sequence-specific DNA binding|maintenance of floral organ identity|transcription, DNA-templated
Bra003142	24.2101	9.06687	39.3534	4.34035	2.11781	0.000887746	0.0415976	Up	0.24715	0.445665	0.966149	1.34985	2.52216	2.84135	Protein SODIUM POTASSIUM ROOT DEFECTIVE 3 {ECO:0000303|PubMed:21193571}	NAKR3 {ECO:0000303|PubMed:21193571},Synonyms=HPP04 {ECO:0000303|PubMed:23368984},At3g53530 {ECO:0000312|Araport:AT3G53530},F4P12.230 {ECO:0000312|EMBL:CAB67660.1}	GO:0005737,GO:0046872,GO:0030001	cytoplasm|metal ion binding|metal ion transport
Bra008788	19.3207	7.24263	31.3988	4.33527	2.11612	0.00202131	0.0737113	Up	1.07547	0.171839	1.07729	4.15318	2.33692	2.02736	NAC domain-containing protein 83 {ECO:0000303|PubMed:15029955}	NAC083 {ECO:0000303|PubMed:15029955},Synonyms=VNI2 {ECO:0000303|PubMed:20388856},At5g13180 {ECO:0000312|Araport:AT5G13180},T19L5.140 {ECO:0000312|EMBL:CAC05446.1}	GO:0005634,GO:0003677,GO:0003700,GO:0010150,GO:0045892,GO:0009737,GO:0009651,GO:0006351,GO:0016032,GO:0010089	nucleus|DNA binding|transcription factor activity, sequence-specific DNA binding|leaf senescence|negative regulation of transcription, DNA-templated|response to abscisic acid|response to salt stress|transcription, DNA-templated|viral process|xylem development
Bra040902	125.983	47.2612	204.704	4.33135	2.11482	0.000166914	0.0116352	Up	1.15319	0.746812	1.17702	7.12156	4.05035	3.72222	L-ascorbate oxidase	AAO	GO:0005576,GO:0005507,GO:0008447	extracellular region|copper ion binding|L-ascorbate oxidase activity	ko00053	Ascorbate and aldarate metabolism
Bra014908	73.2227	27.487	118.958	4.32781	2.11364	0.00160926	0.0627948	Up	1.23445	1.82603	2.85422	9.31185	4.21791	11.9236	Photosystem I reaction center subunit III, chloroplastic	PSAF,At1g31330,T19E23.12	GO:0009507,GO:0009941,GO:0009534,GO:0009535,GO:0016021,GO:0016020,GO:0009538,GO:0010287,GO:0009579,GO:0015979	chloroplast|chloroplast envelope|chloroplast thylakoid|chloroplast thylakoid membrane|integral component of membrane|membrane|photosystem I reaction center|plastoglobule|thylakoid|photosynthesis	ko00195	Photosynthesis
Bra032980	11.2378	4.22505	18.2506	4.31962	2.11091	0.0138885	0.267491	Up	0.114304	0.499488	0.231309	1.55433	2.65295	0.790393	Mitochondrial import receptor subunit TOM20-3	TOM20-3,At3g27080,MOJ10.15	GO:0016021,GO:0005743,GO:0005744,GO:0005741,GO:0005742,GO:0005739,GO:0015450,GO:0045040,GO:0006626	integral component of membrane|mitochondrial inner membrane|mitochondrial inner membrane presequence translocase complex|mitochondrial outer membrane|mitochondrial outer membrane translocase complex|mitochondrion|P-P-bond-hydrolysis-driven protein transmembrane transporter activity|protein import into mitochondrial outer membrane|protein targeting to mitochondrion
Bra001348	154.371	58.0631	250.678	4.31734	2.11014	5.08e-06	0.000686905	Up	1.11012	0.679198	2.17916	5.49334	5.37051	9.1581
Bra037499	563.387	211.979	914.794	4.31549	2.10952	2.75e-12	2.03e-09	Up	8.30857	8.36368	9.02108	49.1118	26.2391	34.5825	Zinc finger protein CONSTANS-LIKE 10	COL10,At5g48250,MIF21.14	GO:0005634,GO:0005886,GO:0003700,GO:0008270	nucleus|plasma membrane|transcription factor activity, sequence-specific DNA binding|zinc ion binding
Bra039963	22.4094	8.43804	36.3808	4.31152	2.1082	0.000912698	0.0425315	Up	0.0724186	0.0710842	0.0478277	0.0475165	0.123378	0.077548
Bra032595	21.2516	8.00306	34.5001	4.31087	2.10798	0.00130094	0.0541768	Up	0.214258	0.120186	0.354113	1.13368	1.10126	1.32698	MATH domain and coiled-coil domain-containing protein At2g42460	At2g42460,MHK10.18
Bra034824	20.2979	7.64897	32.9468	4.30735	2.1068	0.00180201	0.0681639	Up	0.261488	0.272841	0.606922	2.28588	1.6425	3.84449	2-Cys peroxiredoxin BAS1, chloroplastic	BAS1,At3g11630,F24K9.28, T19F11.3	GO:0048046,GO:0009507,GO:0009941,GO:0009570,GO:0010319,GO:0009579,GO:0004601,GO:0051920,GO:0045454,GO:0042742,GO:0009409	apoplast|chloroplast|chloroplast envelope|chloroplast stroma|stromule|thylakoid|peroxidase activity|peroxiredoxin activity|cell redox homeostasis|defense response to bacterium|response to cold	ko04214	Apoptosis - fly
Bra018624	135.015	50.8982	219.131	4.30528	2.10611	6.45e-09	2.3e-06	Up	4.43029	1.97074	4.60065	18.5188	17.0099	14.1525	Putative axial regulator YABBY 2	YAB2,At1g08465,T27G7.15	GO:0005634,GO:0003677,GO:0046872,GO:0003700,GO:0010158,GO:0007275	nucleus|DNA binding|metal ion binding|transcription factor activity, sequence-specific DNA binding|abaxial cell fate specification|multicellular organism development
Bra033623	133.054	50.174	215.933	4.30369	2.10558	0.0192859	0.323158	Up	1.41561	1.96218	1.8161	14.2243	4.58184	5.26692	Alkane hydroxylase MAH1 {ECO:0000303|PubMed:17905869}	CYP96A15 {ECO:0000305},Synonyms=MAH1 {ECO:0000303|PubMed:17905869},At1g57750 {ECO:0000312|Araport:AT1G57750},T8L23.21 {ECO:0000312|EMBL:AAG50737.1}	GO:0005783,GO:0005789,GO:0016021,GO:0020037,GO:0005506,GO:0080133,GO:0010025	endoplasmic reticulum|endoplasmic reticulum membrane|integral component of membrane|heme binding|iron ion binding|midchain alkane hydroxylase activity|wax biosynthetic process
Bra018684	79.5165	29.9919	129.041	4.30253	2.10519	2.41e-07	5.2e-05	Up	1.12691	0.932182	1.11944	4.36698	5.94878	4.196	3-ketoacyl-CoA synthase 3 {ECO:0000303|PubMed:18465198}	KCS3 {ECO:0000303|PubMed:18465198},At1g07720 {ECO:0000312|Araport:AT1G07720},F24B9.18 {ECO:0000312|EMBL:AAF75082.1}	GO:0005783,GO:0016020,GO:0102336,GO:0102337,GO:0102338,GO:0006633,GO:0009409,GO:0009416	endoplasmic reticulum|membrane|3-oxo-arachidoyl-CoA synthase activity|3-oxo-cerotoyl-CoA synthase activity|3-oxo-lignoceronyl-CoA synthase activity|fatty acid biosynthetic process|response to cold|response to light stimulus	ko00062	Fatty acid elongation
Bra017113	1144.86	432.322	1857.39	4.29631	2.1031	2.32e-12	1.79e-09	Up	37.3827	21.7903	39.2449	121.863	223.164	210.031	Non-specific lipid-transfer protein B	WAX9B	GO:0008289,GO:0006869	lipid binding|lipid transport
Bra030197	72.9902	27.6066	118.374	4.28789	2.10027	0.000664737	0.0333032	Up	7.11763	4.00068	3.31839	17.1961	43.9667	31.2519	Phytosulfokine-beta	PSK2,At2g22860,T20K9.7	GO:0031012,GO:0030154,GO:0008283,GO:0007275	extracellular matrix|cell differentiation|cell proliferation|multicellular organism development
Bra010553	31.3889	11.8856	50.8922	4.28182	2.09823	0.000561441	0.0298127	Up	0.403924	0.444494	0.269024	1.6993	1.77564	1.21412	Aldehyde dehydrogenase family 3 member F1	ALDH3F1,At4g36250,F23E13.140	GO:0005783,GO:0016020,GO:0004028,GO:0004029,GO:0004030,GO:0006081	endoplasmic reticulum|membrane|3-chloroallyl aldehyde dehydrogenase activity|aldehyde dehydrogenase (NAD) activity|aldehyde dehydrogenase [NAD(P)+] activity|cellular aldehyde metabolic process	ko00280,ko00310,ko00330,ko00340,ko00380,ko00010,ko00053,ko00620,ko00071,ko00561,ko00410,ko00903,ko00981,ko00625	Valine, leucine and isoleucine degradation|Lysine degradation|Arginine and proline metabolism|Histidine metabolism|Tryptophan metabolism|Glycolysis / Gluconeogenesis|Ascorbate and aldarate metabolism|Pyruvate metabolism|Fatty acid degradation|Glycerolipid metabolism|beta-Alanine metabolism|Limonene and pinene degradation|Insect hormone biosynthesis|Chloroalkane and chloroalkene degradation
Bra011802	21.0251	7.96397	34.0863	4.28006	2.09763	0.00145429	0.0589335	Up	0.198439	0.0788971	0.295107	1.0906	0.803895	0.596589	Rhamnogalacturonate lyase	rhiE,Dda3937_01465	GO:0005576,GO:0030246,GO:0016829,GO:0005975,GO:0009405	extracellular region|carbohydrate binding|lyase activity|carbohydrate metabolic process|pathogenesis
Bra017421	61.6998	23.5026	99.8969	4.25046	2.08762	0.00588721	0.155696	Up	2.85355	0	4.81521	7.41148	14.3615	15.846	Defensin-like protein 1	PDF2.3,Synonyms=LCR68,At2g02130,F5O4.10	GO:0005618,GO:0005576,GO:0009506,GO:0006952,GO:0050832,GO:0031640	cell wall|extracellular region|plasmodesma|defense response|defense response to fungus|killing of cells of other organism
Bra023513	5780.49	2205.26	9355.72	4.24246	2.0849	9.39e-14	9.64e-11	Up	154.285	89.5858	143.718	605.716	620.175	599.939	Gibberellin-regulated protein 4	GASA4,At5g15230,F8M21.120	GO:0005623,GO:0005576,GO:0045454,GO:0009740,GO:0009739	cell|extracellular region|cell redox homeostasis|gibberellic acid mediated signaling pathway|response to gibberellin
Bra020508	646.779	247.01	1046.55	4.23685	2.08299	5.91e-12	4.04e-09	Up	8.83464	6.37592	7.32683	25.35	33.7838	40.4177	BURP domain protein RD22 {ECO:0000303|PubMed:9790599}	RD22 {ECO:0000303|PubMed:8479424},At5g25610 {ECO:0000312|Araport:AT5G25610},T14C9.150 {ECO:0000312|EMBL:AC006601}	GO:0005768,GO:0005794,GO:0005802,GO:0009651	endosome|Golgi apparatus|trans-Golgi network|response to salt stress
Bra005212	431.228	164.934	697.522	4.2291	2.08035	2.82e-11	1.59e-08	Up	9.18511	3.63966	12.2503	43.2785	30.4903	40.9589	RNA-binding protein CP29B, chloroplastic {ECO:0000305}	CP29B {ECO:0000305},At2g37220,F3G5.1	GO:0009507,GO:0009941,GO:0009570,GO:0009534,GO:0009535,GO:0030529,GO:0010319,GO:0009579,GO:0003729,GO:0000166,GO:0008266,GO:0045087,GO:0006397,GO:0009737,GO:0009409	chloroplast|chloroplast envelope|chloroplast stroma|chloroplast thylakoid|chloroplast thylakoid membrane|intracellular ribonucleoprotein complex|stromule|thylakoid|mRNA binding|nucleotide binding|poly(U) RNA binding|innate immune response|mRNA processing|response to abscisic acid|response to cold
Bra001900	308.263	118.05	498.476	4.22259	2.07813	4.76e-11	2.52e-08	Up	6.73825	4.8244	5.56682	28.7408	27.8748	28.1727	Auxin-responsive protein IAA7	IAA7,Synonyms=AXR2,At3g23050,MXC7.8	GO:0005634,GO:0003700,GO:0009734,GO:0009630,GO:0009733,GO:0009753,GO:0009414,GO:0009611,GO:0006351	nucleus|transcription factor activity, sequence-specific DNA binding|auxin-activated signaling pathway|gravitropism|response to auxin|response to jasmonic acid|response to water deprivation|response to wounding|transcription, DNA-templated	ko04075	Plant hormone signal transduction
Bra017765	8.91635	3.41508	14.4176	4.22175	2.07784	0.0311746	0.424661	Up	0.180587	0.194258	0.183097	1.25067	0.898224	0.948755	Transcription factor BEE 2	BEE2,Synonyms=BHLH58, EN80,At4g36540,AP22.3	GO:0005634,GO:0003677,GO:0003700,GO:0006355,GO:0006351	nucleus|DNA binding|transcription factor activity, sequence-specific DNA binding|regulation of transcription, DNA-templated|transcription, DNA-templated
Bra033589	236.935	90.8445	383.025	4.21627	2.07597	0.000131565	0.00960593	Up	0.808646	1.12996	4.3276	9.27108	5.98057	10.1032	Fructose-bisphosphate aldolase 2, chloroplastic {ECO:0000305}	FBA2 {ECO:0000303|PubMed:22561114},At4g38970,F19H22.70	GO:0048046,GO:0009507,GO:0009941,GO:0009570,GO:0016020,GO:0010287,GO:0009579,GO:0004332,GO:0006096,GO:0009737,GO:0046686	apoplast|chloroplast|chloroplast envelope|chloroplast stroma|membrane|plastoglobule|thylakoid|fructose-bisphosphate aldolase activity|glycolytic process|response to abscisic acid|response to cadmium ion	ko00010,ko00030,ko00051,ko00680,ko00710	Glycolysis / Gluconeogenesis|Pentose phosphate pathway|Fructose and mannose metabolism|Methane metabolism|Carbon fixation in photosynthetic organisms
Bra019924	12.1959	4.67661	19.7151	4.21569	2.07577	0.0204036	0.334414	Up	0.0728703	0.0509168	0.123134	0.476507	0.18719	0.726284	U-box domain-containing protein 18	PUB18,At1g10560,T10O24.19
Bra004059	489.167	187.626	790.707	4.21427	2.07528	8.74e-12	5.7e-09	Up	3.06556	2.53171	4.19808	12.5223	14.3183	17.2446	Lipoxygenase 2, chloroplastic	LOX2,At3g45140,T14D3.80	GO:0009507,GO:0009941,GO:0009570,GO:0009535,GO:0005737,GO:0016165,GO:0046872,GO:0010597,GO:0009695,GO:0034440,GO:0031408,GO:0009617,GO:0009620,GO:0080027,GO:0009753,GO:0009611	chloroplast|chloroplast envelope|chloroplast stroma|chloroplast thylakoid membrane|cytoplasm|linoleate 13S-lipoxygenase activity|metal ion binding|green leaf volatile biosynthetic process|jasmonic acid biosynthetic process|lipid oxidation|oxylipin biosynthetic process|response to bacterium|response to fungus|response to herbivore|response to jasmonic acid|response to wounding	ko00591,ko00592	Linoleic acid metabolism|alpha-Linolenic acid metabolism
Bra010302	10.5377	4.04778	17.0276	4.20665	2.07267	0.0351452	0.452718	Up	0.201223	0.414132	0.611189	3.06481	2.76041	0.67777	Uncharacterized protein At4g30180	At4g30180,F9N11.30	GO:0003700,GO:0006355	transcription factor activity, sequence-specific DNA binding|regulation of transcription, DNA-templated
Bra030070	1162.48	446.88	1878.09	4.20266	2.0713	0.0012772	0.0535507	Up	18.9993	13.1305	15.7902	99.1298	34.8708	98.1398	Zinc finger protein CONSTANS-LIKE 15	COL15,At1g28050,F13K9.15	GO:0005634,GO:0003700,GO:0008270,GO:0006355	nucleus|transcription factor activity, sequence-specific DNA binding|zinc ion binding|regulation of transcription, DNA-templated
Bra040579	48.8785	18.8403	78.9166	4.18871	2.06651	1.64e-05	0.0018278	Up	1.42239	0.383229	1.64739	6.46649	4.76185	6.89884	CASP-like protein 2B1	ARALYDRAFT_915107	GO:0016021,GO:0005886	integral component of membrane|plasma membrane
Bra007027	158.964	61.3405	256.587	4.18299	2.06454	3.02e-09	1.18e-06	Up	2.48388	2.46767	3.34376	15.6005	11.8653	12.0703	Hsp70 nucleotide exchange factor FES1	FES1,SNOG_01140	GO:0022626,GO:0002181,GO:0006417	cytosolic ribosome|cytoplasmic translation|regulation of translation	ko04141	Protein processing in endoplasmic reticulum
Bra038757	91.4671	35.3062	147.628	4.18137	2.06397	1.87e-07	4.17e-05	Up	0.458736	0.219636	0.931191	2.57498	2.30426	2.54054	Homeobox-leucine zipper protein MERISTEM L1	ATML1,At4g21750,F17L22.210	GO:0005634,GO:0003677,GO:0008289,GO:0043565,GO:0003700,GO:0048825,GO:0090627,GO:0009845,GO:0006351	nucleus|DNA binding|lipid binding|sequence-specific DNA binding|transcription factor activity, sequence-specific DNA binding|cotyledon development|plant epidermal cell differentiation|seed germination|transcription, DNA-templated
Bra004031	1025.67	395.978	1655.36	4.18044	2.06365	1.05e-12	8.89e-10	Up	5.3723	5.1782	7.89534	27.0576	28.5946	29.4408	Alpha-xylosidase 1	XYL1 {ECO:0000312|EMBL:AAD37363.1},Synonyms=AXY3,At1g68560,F24J5.20	GO:0048046,GO:0005618,GO:0009507,GO:0009505,GO:0009506,GO:0061634,GO:0046556,GO:0030246,GO:0009044,GO:0080176,GO:0071555,GO:0046686,GO:0045493,GO:0010411	apoplast|cell wall|chloroplast|plant-type cell wall|plasmodesma|alpha-D-xyloside xylohydrolase|alpha-L-arabinofuranosidase activity|carbohydrate binding|xylan 1,4-beta-xylosidase activity|xyloglucan 1,6-alpha-xylosidase activity|cell wall organization|response to cadmium ion|xylan catabolic process|xyloglucan metabolic process
Bra011821	571.755	221.088	922.423	4.1722	2.06081	1.09e-05	0.00128769	Up	4.85679	5.03087	5.33799	21.1672	32.5017	17.4947	Cytochrome P450 79B1	CYP79B1	GO:0016021,GO:0020037,GO:0005506,GO:0004497,GO:0016705	integral component of membrane|heme binding|iron ion binding|monooxygenase activity|oxidoreductase activity, acting on paired donors, with incorporation or reduction of molecular oxygen	ko00380,ko00966	Tryptophan metabolism|Glucosinolate biosynthesis
Bra036225	84.5078	32.787	136.229	4.15496	2.05483	3.08e-07	6.35e-05	Up	1.74434	0.74055	1.9012	8.69634	9.07642	6.79334	Expansin-A5	EXPA5,Synonyms=EXP5,At3g29030,K5K13.16, K5K13_14
Bra007826	68.4859	26.6516	110.32	4.13936	2.04941	1.17e-06	0.000196821	Up	0.330945	0.600675	0.556911	1.91081	2.6826	2.65066	Carotenoid 9,10(9',10')-cleavage dioxygenase 1	CCD1,Synonyms=NC1, NCED1,At3g63520,MAA21_150	GO:0005737,GO:0005794,GO:0005886,GO:0009506,GO:0005774,GO:0005773,GO:0052609,GO:0045549,GO:0052612,GO:0072373,GO:0034804,GO:0052611,GO:0052610,GO:0052613,GO:0018688,GO:0052608,GO:0044875,GO:0046872,GO:0018689,GO:0042389,GO:0009974,GO:0016121,GO:0016118,GO:0016124	cytoplasm|Golgi apparatus|plasma membrane|plasmodesma|vacuolar membrane|vacuole|4-ketotorulene 3-hydroxylase activity|9-cis-epoxycarotenoid dioxygenase activity|adonirubin 3-hydroxylase activity|alpha-carotene epsilon hydroxylase activity|benzo(a)pyrene 11,12-epoxidase activity|beta-carotene 3-hydroxylase activity|beta-cryptoxanthin hydroxylase activity|canthaxanthin 3-hydroxylase activity|DDT 2,…
Bra030386	1361.57	530.445	2192.69	4.13369	2.04743	4.8e-07	9.24e-05	Up	10.5199	9.27345	33.7884	63.8959	84.9656	88.5529	Beta-D-glucopyranosyl abscisate beta-glucosidase	BGLU18,Synonyms=BG1, BGL1,At1g52400,F19K6.15	GO:0009507,GO:0005783,GO:0005788,GO:0010168,GO:0005634,GO:0005777,GO:0009506,GO:0005773,GO:0051993,GO:0008422,GO:0042802,GO:0009687,GO:0009738,GO:0005975,GO:0050832,GO:0019762,GO:0009789,GO:0051258,GO:0010119,GO:0009737,GO:0009625,GO:0009651,GO:0009414,GO:0030104	chloroplast|endoplasmic reticulum|endoplasmic reticulum lumen|ER body|nucleus|peroxisome|plasmodesma|vacuole|abscisic acid glucose ester beta-glucosidase activity|beta-glucosidase activity|identical protein binding|abscisic acid metabolic process|abscisic acid-activated signaling pathway|carbohydrate metabolic process|defense response to fungus|glucosinolate catabolic process|positive regulation …	ko00906	Carotenoid biosynthesis
Bra017676	9.29492	3.62325	14.9666	4.1307	2.04639	0.0382427	0.47226	Up	0.372391	0	0.371687	0.428	3.43869	1.30607	Auxin-responsive protein SAUR50 {ECO:0000303|PubMed:12036261}	SAUR50 {ECO:0000303|PubMed:12036261},At4g34760 {ECO:0000312|Araport:AT4G34760},T4L20.340 {ECO:0000312|EMBL:CAA18855.1}	GO:0009734,GO:0040008	auxin-activated signaling pathway|regulation of growth	ko04075	Plant hormone signal transduction
Bra029158	7.79736	3.04397	12.5508	4.12316	2.04375	0.0495056	0.539277	Up	0.173764	0.063674	0.0571824	0.500498	0.490553	0.405951	Probable fructokinase-7	At5g51830 {ECO:0000312|Araport:AT5G51830},MIO24.3 {ECO:0000312|EMBL:BAB11252.1}	GO:0005829,GO:0005524,GO:0008865,GO:0004747,GO:0006014,GO:0046686,GO:0019252	cytosol|ATP binding|fructokinase activity|ribokinase activity|D-ribose metabolic process|response to cadmium ion|starch biosynthetic process	ko00051,ko00500,ko00520	Fructose and mannose metabolism|Starch and sucrose metabolism|Amino sugar and nucleotide sugar metabolism
Bra009313	1149.51	448.754	1850.28	4.12314	2.04374	1.35e-12	1.06e-09	Up	21.3206	24.0516	29.8344	107.27	91.8436	136.667	PLASMODESMATA CALLOSE-BINDING PROTEIN 2	PDCB2,At5g08000,F13G24.200	GO:0031225,GO:0046658,GO:0009505,GO:0009506,GO:0001872,GO:0004553,GO:0030247,GO:0052543,GO:0009408	anchored component of membrane|anchored component of plasma membrane|plant-type cell wall|plasmodesma|(1->3)-beta-D-glucan binding|hydrolase activity, hydrolyzing O-glycosyl compounds|polysaccharide binding|callose deposition in cell wall|response to heat
Bra012961	97.5365	38.0804	156.993	4.12267	2.04358	1.86e-07	4.16e-05	Up	1.72487	0.747027	2.56865	6.74534	7.87866	8.21578	Transcription factor MYB28	MYB28,Synonyms=HAG1, PMG1,At5g61420,MFB13.22	GO:0005634,GO:0043565,GO:0003700,GO:0010438,GO:0050832,GO:0009682,GO:0010439,GO:0006355,GO:0009617,GO:0009739,GO:0009625,GO:0009753,GO:0009751,GO:0006351	nucleus|sequence-specific DNA binding|transcription factor activity, sequence-specific DNA binding|cellular response to sulfur starvation|defense response to fungus|induced systemic resistance|regulation of glucosinolate biosynthetic process|regulation of transcription, DNA-templated|response to bacterium|response to gibberellin|response to insect|response to jasmonic acid|response to salicylic a…
Bra010421	7.98494	3.11828	12.8516	4.12138	2.04313	0.043448	0.503511	Up	0	0.478429	0.238916	0.772355	1.51014	0.977187
Bra029511	97.7781	38.2015	157.355	4.11907	2.04232	0.000374615	0.0216803	Up	1.37482	0.488754	1.39285	5.6195	3.31931	8.11535	ATP synthase gamma chain 1, chloroplastic	ATPC1,At4g04640,T19J18.4	GO:0009507,GO:0009544,GO:0009941,GO:0009534,GO:0009535,GO:0016020,GO:0045261,GO:0009579,GO:0030234,GO:0046933,GO:0006754,GO:0015986,GO:0009772	chloroplast|chloroplast ATP synthase complex|chloroplast envelope|chloroplast thylakoid|chloroplast thylakoid membrane|membrane|proton-transporting ATP synthase complex, catalytic core F(1)|thylakoid|enzyme regulator activity|proton-transporting ATP synthase activity, rotational mechanism|ATP biosynthetic process|ATP synthesis coupled proton transport|photosynthetic electron transport in photosys…	ko00190,ko00195	Oxidative phosphorylation|Photosynthesis
Bra003635	124.109	48.6064	199.612	4.10671	2.03798	1.97e-08	6.35e-06	Up	1.94467	1.74627	1.63114	9.88776	6.77309	6.48574	Epidermis-specific secreted glycoprotein EP1	EP1	GO:0005576,GO:0030246,GO:0006833	extracellular region|carbohydrate binding|water transport
Bra036852	77.5442	30.4253	124.663	4.09735	2.03469	8.6e-07	0.000151803	Up	1.4908	0.923072	2.04674	9.072	6.96681	8.65237	Zinc-finger homeodomain protein 7	ZHD7,Synonyms=HB28,At3g50890,F18B3.170	GO:0005634,GO:0003677,GO:0046872,GO:0042803,GO:0006355,GO:0006351	nucleus|DNA binding|metal ion binding|protein homodimerization activity|regulation of transcription, DNA-templated|transcription, DNA-templated
Bra003457	1005.47	395.56	1615.37	4.08376	2.0299	4.61e-08	1.33e-05	Up	11.5629	18.8145	12.5624	57.8161	47.6576	73.9894	Delta(8)-fatty-acid desaturase 1	SLD1,At3g61580,F2A19.180	GO:0005783,GO:0005789,GO:0016021,GO:0046872,GO:0052631,GO:0070417,GO:0006629,GO:0030148	endoplasmic reticulum|endoplasmic reticulum membrane|integral component of membrane|metal ion binding|sphingolipid delta-8 desaturase activity|cellular response to cold|lipid metabolic process|sphingolipid biosynthetic process
Bra031249	29.8498	11.7502	47.9494	4.08075	2.02883	0.0003094	0.0189889	Up	0.28312	0.215257	0.420035	1.80194	1.23902	0.890312	ABC transporter G family member 15	ABCG15,Synonyms=WBC15, WBC22,At3g21090,MSA6.13	GO:0016021,GO:0005886,GO:0005524,GO:0042626,GO:0080167	integral component of membrane|plasma membrane|ATP binding|ATPase activity, coupled to transmembrane movement of substances|response to karrikin
Bra033613	314.885	124.238	505.532	4.06907	2.0247	2.16e-10	1.03e-07	Up	5.46202	3.04182	9.64874	26.3676	24.9868	32.7408	Probable cinnamyl alcohol dehydrogenase 9	CAD9,Synonyms=CAD1,At4g39330,T22F8.230	GO:0048046,GO:0045551,GO:0052747,GO:0008270,GO:0009809,GO:0009735	apoplast|cinnamyl-alcohol dehydrogenase activity|sinapyl alcohol dehydrogenase activity|zinc ion binding|lignin biosynthetic process|response to cytokinin	ko00940	Phenylpropanoid biosynthesis
Bra031385	35.6794	14.108	57.2508	4.05804	2.02078	0.000299617	0.0185565	Up	0.495664	0.390251	0.762249	3.291	1.5683	1.82642	Probable RNA-binding protein ARP1	ARP1 {ECO:0000303|PubMed:23040517},At3g54770 {ECO:0000312|Araport:AT3G54770},T5N23.130 {ECO:0000312|EMBL:CAB77597.1}	GO:0005634,GO:0003729,GO:0000166,GO:0010029,GO:0009737,GO:0009651,GO:0009414	nucleus|mRNA binding|nucleotide binding|regulation of seed germination|response to abscisic acid|response to salt stress|response to water deprivation
Bra011654	5046.09	1999.77	8092.4	4.04666	2.01673	0.00104726	0.0468064	Up	63.8062	43.7931	48.4768	394.377	156.375	250.132	Pathogenesis-related protein 5	At1g75040,F9E10.11	GO:0048046,GO:0005618,GO:0005773,GO:0031540,GO:0046686,GO:0010224,GO:0009615,GO:0009627	apoplast|cell wall|vacuole|regulation of anthocyanin biosynthetic process|response to cadmium ion|response to UV-B|response to virus|systemic acquired resistance
Bra030018	26.9565	10.6891	43.2239	4.04375	2.01569	0.00153804	0.0610138	Up	0.39867	0.437441	0.906758	2.36286	3.76239	2.54362	3-oxoacyl-[acyl-carrier-protein] reductase FabG	fabG,SE_0906	GO:0102132,GO:0004316,GO:0051287,GO:0050661,GO:0030497	3-oxo-pimeloyl-[acp] methyl ester reductase activity|3-oxoacyl-[acyl-carrier-protein] reductase (NADPH) activity|NAD binding|NADP binding|fatty acid elongation
Bra018065	26.0554	10.3505	41.7603	4.03463	2.01244	0.000754046	0.0365982	Up	0.668648	0.301345	0.66619	2.20707	2.00717	1.3527	BTB/POZ and TAZ domain-containing protein 2	BT2,At3g48360,T29H11.120
Bra039694	59.6597	23.7399	95.5795	4.02612	2.00939	1.32e-05	0.00149755	Up	0.393217	0.325934	0.65182	1.38143	2.16374	2.34665	Pectinesterase 1	PME1,Synonyms=ARATH65,At1g53840,T18A20.7	GO:0005618,GO:0005768,GO:0005576,GO:0005794,GO:0000139,GO:0016020,GO:0005886,GO:0009506,GO:0005802,GO:0005774,GO:0045330,GO:0030599,GO:0046910,GO:0042545,GO:0045490	cell wall|endosome|extracellular region|Golgi apparatus|Golgi membrane|membrane|plasma membrane|plasmodesma|trans-Golgi network|vacuolar membrane|aspartyl esterase activity|pectinesterase activity|pectinesterase inhibitor activity|cell wall modification|pectin catabolic process
Bra018590	64.7114	25.7541	103.669	4.02532	2.0091	0.022026	0.349663	Up	1.78858	1.3986	1.39861	11.8188	5.2475	3.04875	Phosphoglycerate mutase-like protein AT74H {ECO:0000305}	At1g08940 {ECO:0000312|Araport:AT1G08940},F7G19.18 {ECO:0000312|EMBL:AAB70412.1}	GO:0005829,GO:0050278	cytosol|sedoheptulose-bisphosphatase activity
Bra027204	43.1557	17.196	69.1153	4.01926	2.00693	6.01e-05	0.00513812	Up	0.600388	0.401056	1.65879	3.29789	2.82969	5.54707
Bra023032	22.5266	8.98598	36.0673	4.01373	2.00494	0.00175207	0.0668143	Up	0.315971	0.0559335	0.168557	0.977146	0.467432	1.1641	G-type lectin S-receptor-like serine/threonine-protein kinase At1g11300	At1g11300,T28P6.6
Bra018800	1181.1	471.408	1890.8	4.01095	2.00395	3.21e-12	2.31e-09	Up	18.0894	12.1965	17.9684	79.7213	60.0292	63.5846	ABSCISIC ACID-INSENSITIVE 5-like protein 4	ABF1,Synonyms=BZIP35,At1g49720,F14J22.7	GO:0005634,GO:0043565,GO:0003700,GO:0009738,GO:0006351	nucleus|sequence-specific DNA binding|transcription factor activity, sequence-specific DNA binding|abscisic acid-activated signaling pathway|transcription, DNA-templated	ko04075	Plant hormone signal transduction
Bra035469	244.9	97.7772	392.023	4.00935	2.00337	4.92e-05	0.00436472	Up	5.9596	5.87219	7.04575	14.773	31.3482	34.1396	Probable purine permease 18	PUP18,At1g57990,F13D13.3, T15M6.24	GO:0016021,GO:0016020,GO:0005886,GO:0005345,GO:0006863	integral component of membrane|membrane|plasma membrane|purine nucleobase transmembrane transporter activity|purine nucleobase transport
Bra036810	65.7433	26.263	105.224	4.00654	2.00236	3.2e-06	0.000468748	Up	3.04681	1.48584	1.81709	10.3501	8.78677	9.65898
Bra016169	12.5385	5.02683	20.0501	3.98862	1.99589	0.0157696	0.28816	Up	0.818901	0.188039	0.64293	2.06643	1.7815	2.01809	DnaJ homolog subfamily B member 8	DNAJB8	GO:0005829,GO:0005634,GO:0051087,GO:0044183,GO:0051082,GO:0061077,GO:0090084	cytosol|nucleus|chaperone binding|protein binding involved in protein folding|unfolded protein binding|chaperone-mediated protein folding|negative regulation of inclusion body assembly
Bra020563	11.2868	4.52573	18.0478	3.98783	1.99561	0.0185009	0.315119	Up	0.0729109	0.185169	0.024147	0.467031	0.505994	0.343482
Bra002422	978.429	392.544	1564.31	3.98507	1.9946	2.58e-08	8.01e-06	Up	127.799	80.5666	170.834	490.774	489.854	735.996	Stress-response A/B barrel domain-containing protein At5g22580 {ECO:0000305}	At5g22580,MQJ16.12	GO:0009507,GO:0046872	chloroplast|metal ion binding
Bra033745	19.358	7.77012	30.9459	3.98268	1.99374	0.00283573	0.0932708	Up	0.6772	0.460023	0.814685	2.92954	4.49308	1.8397	Probable calcium-binding protein CML43	CML43,At5g44460,MFC16.12	GO:0005509,GO:0046686	calcium ion binding|response to cadmium ion
Bra024672	18.1709	7.31695	29.0248	3.96679	1.98797	0.0355202	0.454242	Up	0.482754	0	1.4491	3.92837	1.29482	4.36783	Transcription factor PRE6	PRE6,Synonyms=BHLH163, KDR,At1g26945,T2P11	GO:0005737,GO:0005634,GO:0040008,GO:0006355,GO:0009416,GO:0006351	cytoplasm|nucleus|regulation of growth|regulation of transcription, DNA-templated|response to light stimulus|transcription, DNA-templated
Bra033581	13.0864	5.27022	20.9025	3.96615	1.98774	0.015733	0.287798	Up	0.762597	0	0.385444	0	1.39963	0	Auxin-responsive protein SAUR50 {ECO:0000303|PubMed:12036261}	SAUR50 {ECO:0000303|PubMed:12036261},At4g34760 {ECO:0000312|Araport:AT4G34760},T4L20.340 {ECO:0000312|EMBL:CAA18855.1}	GO:0009734,GO:0040008	auxin-activated signaling pathway|regulation of growth	ko04075	Plant hormone signal transduction
Bra029983	16.3559	6.59174	26.12	3.96253	1.98642	0.00700726	0.174169	Up	0.0955527	0.0651005	0.420333	0.747881	0.826872	0.698544	BTB/POZ domain-containing protein At3g49900	At3g49900,T16K5.250
Bra004581	34.024	13.716	54.332	3.96121	1.98594	0.000217526	0.0145066	Up	1.1413	0.442487	0.853724	3.82459	3.28181	2.7427	Expansin-A8	EXPA8,Synonyms=EXP8,At2g40610,T2P4.4
Bra000663	17.6582	7.12697	28.1893	3.95531	1.98379	0.00465545	0.133433	Up	0.173517	0.382159	0.281645	2.00249	0.836441	1.85298	Thylakoid lumenal 29 kDa protein, chloroplastic	TL29,Synonyms=APX4,At4g09010,F23J3.40	GO:0009507,GO:0009534,GO:0009543,GO:0009535,GO:0005737,GO:0005634,GO:0009579,GO:0031977,GO:0004130,GO:0020037,GO:0034599,GO:0042744,GO:0000302	chloroplast|chloroplast thylakoid|chloroplast thylakoid lumen|chloroplast thylakoid membrane|cytoplasm|nucleus|thylakoid|thylakoid lumen|cytochrome-c peroxidase activity|heme binding|cellular response to oxidative stress|hydrogen peroxide catabolic process|response to reactive oxygen species	ko00053,ko00480	Ascorbate and aldarate metabolism|Glutathione metabolism
Bra031920	245.947	99.3519	392.541	3.95102	1.98223	7.93e-10	3.49e-07	Up	3.04299	3.85349	3.59788	16.2476	13.2972	15.3671	Oligopeptide transporter 4	OPT4,At5g64410,MSJ1.25	GO:0005887,GO:0016020,GO:0035673,GO:0015031,GO:0080167	integral component of plasma membrane|membrane|oligopeptide transmembrane transporter activity|protein transport|response to karrikin
Bra002286	674.2	272.974	1075.43	3.93967	1.97807	0.00278114	0.0921367	Up	5.2839	3.13406	5.88677	32.3857	15.781	13.7924	Probable galactinol--sucrose galactosyltransferase 6	RFS6,Synonyms=DIN10, RS6,At5g20250,F5O24.140	GO:0047274,GO:0005975	galactinol-sucrose galactosyltransferase activity|carbohydrate metabolic process	ko00052	Galactose metabolism
Bra021967	62.6264	25.3582	99.8945	3.93934	1.97795	6.44e-06	0.000839227	Up	0.40294	0.590098	1.27815	4.16955	2.54117	2.78801	Urea-proton symporter DUR3	DUR3,At5g45380,MFC19.5	GO:0005887,GO:0015293,GO:0015204,GO:0071918	integral component of plasma membrane|symporter activity|urea transmembrane transporter activity|urea transmembrane transport
Bra037773	20.4135	8.26626	32.5607	3.93899	1.97782	0.0118439	0.241715	Up	0.204323	0.194722	0.0686545	0.884245	0.334055	0.692341	Root phototropism protein 3	RPT3,Synonyms=JK218, NPH3,At5g64330,MSJ1.17
Bra021743	119.355	48.3752	190.335	3.93457	1.97621	8.59e-08	2.16e-05	Up	1.98773	1.01353	2.61794	8.85089	8.08374	6.94407	UDP-glycosyltransferase 74C1	UGT74C1,At2g31790,F20M17.17	GO:0043231,GO:0080043,GO:0080044,GO:0009813,GO:0052696	intracellular membrane-bounded organelle|quercetin 3-O-glucosyltransferase activity|quercetin 7-O-glucosyltransferase activity|flavonoid biosynthetic process|flavonoid glucuronidation
Bra013936	124.778	50.6019	198.955	3.93176	1.97518	6.18e-08	1.66e-05	Up	0.707642	0.488176	0.682503	2.79222	2.33908	2.98885	ABC transporter B family member 2	ABCB2,Synonyms=MDR2, PGP2,At4g25960,F20B18.70	GO:0016021,GO:0016020,GO:0005524,GO:0042626,GO:0055085	integral component of membrane|membrane|ATP binding|ATPase activity, coupled to transmembrane movement of substances|transmembrane transport	ko02010	ABC transporters
Bra032487	44.696	18.1663	71.2257	3.92077	1.97114	4.91e-05	0.00436472	Up	0.295759	0.370412	0.460077	0.856549	1.1885	1.34587	Uncharacterized protein At1g04910	At1g04910,F13M7.10	GO:0005737,GO:0005768,GO:0005794,GO:0000139,GO:0016021,GO:0005802,GO:0016757	cytoplasm|endosome|Golgi apparatus|Golgi membrane|integral component of membrane|trans-Golgi network|transferase activity, transferring glycosyl groups
Bra038011	11.2177	4.55934	17.876	3.92076	1.97113	0.0269796	0.391777	Up	0.153186	0	0.467532	2.33993	1.47895	3.03676	Photosystem I reaction center subunit V, chloroplastic	PSAG,At1g55670,F20N2.21, F20N2.33, F20N2_3	GO:0009507,GO:0009941,GO:0031969,GO:0030093,GO:0009534,GO:0009535,GO:0016021,GO:0009579,GO:0016168,GO:0015979,GO:0009773,GO:0009780,GO:0042550,GO:0050821	chloroplast|chloroplast envelope|chloroplast membrane|chloroplast photosystem I|chloroplast thylakoid|chloroplast thylakoid membrane|integral component of membrane|thylakoid|chlorophyll binding|photosynthesis|photosynthetic electron transport in photosystem I|photosynthetic NADP+ reduction|photosystem I stabilization|protein stabilization	ko00195	Photosynthesis
Bra014511	14.305	5.82635	22.7837	3.91046	1.96734	0.0139695	0.268568	Up	0.0196946	0.0857969	0.058199	0.419884	0.481306	0.140089	Beta-glucosidase 27	BGLU27,At3g60120,T2O9.100	GO:0008422,GO:0102483,GO:0005975,GO:0019762,GO:0009725,GO:0009651	beta-glucosidase activity|scopolin beta-glucosidase activity|carbohydrate metabolic process|glucosinolate catabolic process|response to hormone|response to salt stress	ko00940,ko00500,ko00460	Phenylpropanoid biosynthesis|Starch and sucrose metabolism|Cyanoamino acid metabolism
Bra025231	30.3857	12.3763	48.3952	3.91031	1.96728	0.0122583	0.247194	Up	1.49946	0.483569	1.78097	8.94723	2.42384	10.5735
Bra026830	108.97	44.4132	173.528	3.90712	1.9661	2.13e-07	4.69e-05	Up	1.81402	0.8556	3.64342	9.45565	7.03022	8.24517	Zinc-finger homeodomain protein 4	ZHD4,Synonyms=FTM2, HB31,At1g14440,F14L17.21	GO:0005634,GO:0003677,GO:0046872,GO:0042803,GO:0048574,GO:0006355,GO:0006351	nucleus|DNA binding|metal ion binding|protein homodimerization activity|long-day photoperiodism, flowering|regulation of transcription, DNA-templated|transcription, DNA-templated
Bra030873	39.339	16.0557	62.6224	3.90033	1.9636	0.000118508	0.00884318	Up	1.53416	0.879218	2.63165	6.14302	8.90543	6.83039	Protein YLS3	YLS3,Synonyms=XYLP9,At2g44290	GO:0031225,GO:0005886,GO:0008289,GO:0006869	anchored component of membrane|plasma membrane|lipid binding|lipid transport
Bra037732	14.6478	5.98272	23.3129	3.89671	1.96226	0.00777418	0.186607	Up	0.0516231	0.267273	0	0.862606	0.671774	0.404311	Transcription factor bHLH129	BHLH129,Synonyms=EN73,At2g43140,F14B2.8	GO:0005634,GO:0001046,GO:0001228,GO:0006366	nucleus|core promoter sequence-specific DNA binding|transcriptional activator activity, RNA polymerase II transcription regulatory region sequence-specific binding|transcription from RNA polymerase II promoter
Bra023689	9.79984	4.00869	15.591	3.8893	1.95951	0.0363088	0.459496	Up	0.0161818	0	0.0798512	0.2313	0.0466844	0.215858	ISWI chromatin-remodeling complex ATPase CHR17 {ECO:0000305}	CHR17 {ECO:0000303|PubMed:22694359},At5g18620 {ECO:0000312|Araport:AT5G18620}	GO:0016589,GO:0005524,GO:0016887,GO:0003677,GO:0031491,GO:0043044,GO:0016569,GO:0016584,GO:1900036	NURF complex|ATP binding|ATPase activity|DNA binding|nucleosome binding|ATP-dependent chromatin remodeling|covalent chromatin modification|nucleosome positioning|positive regulation of cellular response to heat
Bra019434	18.9826	7.78444	30.1807	3.87706	1.95496	0.00403878	0.120159	Up	0.761558	0.605498	0.682376	2.20852	2.99847	3.24851
Bra035102	9.10525	3.73666	14.4738	3.87347	1.95363	0.0404459	0.486758	Up	1.76263	0	0	5.69169	1.44691	1.00533
Bra006509	8.4126	3.45417	13.371	3.87098	1.9527	0.0477925	0.529468	Up	0.0821592	0.121105	0.027346	0.147391	0.639489	0.194899	Mechanosensitive ion channel protein 9	MSL9,At5g19520,T20D1.40	GO:0016021,GO:0005634,GO:0005886,GO:0008381,GO:0006820,GO:0050982,GO:0080167	integral component of membrane|nucleus|plasma membrane|mechanically-gated ion channel activity|anion transport|detection of mechanical stimulus|response to karrikin
Bra027150	13.7713	5.65953	21.8831	3.8666	1.95106	0.013489	0.261731	Up	0.378265	0.136504	0.254375	1.75037	0.860964	1.16314	1,4-dihydroxy-2-naphthoyl-CoA synthase, peroxisomal	MENB,At1g60550,F8A5.9	GO:0005777,GO:0008935,GO:0016853,GO:0009234,GO:0042372	peroxisome|1,4-dihydroxy-2-naphthoyl-CoA synthase activity|isomerase activity|menaquinone biosynthetic process|phylloquinone biosynthetic process	ko00130	Ubiquinone and other terpenoid-quinone biosynthesis
Bra012358	107.904	44.3638	171.444	3.86451	1.95028	2.62e-07	5.62e-05	Up	1.04177	0.255626	1.08836	3.79319	2.6373	3.4342	Auxin efflux carrier component 7 {ECO:0000303|PubMed:14614497}	PIN7 {ECO:0000303|PubMed:14614497},Synonyms=AEH1,At1g23080,T26J12.14	GO:0005783,GO:0016021,GO:0016020,GO:0005886,GO:0009506,GO:0010329,GO:0010252,GO:0009926,GO:0009734,GO:0009942	endoplasmic reticulum|integral component of membrane|membrane|plasma membrane|plasmodesma|auxin efflux transmembrane transporter activity|auxin homeostasis|auxin polar transport|auxin-activated signaling pathway|longitudinal axis specification
Bra038418	46.6535	19.2037	74.1033	3.85881	1.94816	0.00124785	0.0527933	Up	0.759992	0.0835185	2.2819	4.57395	3.40392	5.91196	Photosystem I reaction center subunit III, chloroplastic	PSAF,At1g31330,T19E23.12	GO:0009507,GO:0009941,GO:0009534,GO:0009535,GO:0016021,GO:0016020,GO:0009538,GO:0010287,GO:0009579,GO:0015979	chloroplast|chloroplast envelope|chloroplast thylakoid|chloroplast thylakoid membrane|integral component of membrane|membrane|photosystem I reaction center|plastoglobule|thylakoid|photosynthesis	ko00195	Photosynthesis
Bra039469	105.615	43.4804	167.75	3.85806	1.94788	0.0105085	0.226179	Up	1.20918	1.42263	1.03871	9.74586	4.35035	3.20735	Sodium/hydrogen exchanger 2	NHX2,At3g05030,T9J14.2	GO:0016021,GO:0005886,GO:0005774,GO:0015386,GO:0015385,GO:0055075,GO:0010107,GO:0006885,GO:0090333,GO:0009651	integral component of membrane|plasma membrane|vacuolar membrane|potassium:proton antiporter activity|sodium:proton antiporter activity|potassium ion homeostasis|potassium ion import|regulation of pH|regulation of stomatal closure|response to salt stress
Bra038256	16.5202	6.80539	26.235	3.85503	1.94674	0.00631881	0.16279	Up	0.228516	0.16725	0.222051	1.20041	0.680242	0.74128	Vacuolar-processing enzyme delta-isozyme {ECO:0000303|PubMed:12417707}	dVPE {ECO:0000303|PubMed:12417707},At3g20210 {ECO:0000312|Araport:AT3G20210},MAL21.23 {ECO:0000312|EMBL:BAB01880.1}	GO:0005615,GO:0009505,GO:0000326,GO:0004197,GO:0012501,GO:0010214,GO:0006624	extracellular space|plant-type cell wall|protein storage vacuole|cysteine-type endopeptidase activity|programmed cell death|seed coat development|vacuolar protein processing	ko04142	Lysosome
Bra019846	479.67	197.811	761.529	3.84978	1.94478	1.05e-10	5.23e-08	Up	10.4816	10.6045	9.9983	36.2921	37.9114	51.6707	Probable xyloglucan endotransglucosylase/hydrolase protein 8	XTH8,At1g11545,T23J18.21	GO:0048046,GO:0005618,GO:0004553,GO:0016762,GO:0042546,GO:0071555,GO:0010411	apoplast|cell wall|hydrolase activity, hydrolyzing O-glycosyl compounds|xyloglucan:xyloglucosyl transferase activity|cell wall biogenesis|cell wall organization|xyloglucan metabolic process
Bra032155	54.5118	22.507	86.5166	3.84399	1.94261	0.00267426	0.0895243	Up	1.3681	0.783659	1.6657	4.68056	9.71509	3.46184	Methylesterase 1	MES1,At2g23620,F26B6.27	GO:0016788,GO:0080030,GO:0080032,GO:0080031,GO:0009817,GO:0009696,GO:0009627	hydrolase activity, acting on ester bonds|methyl indole-3-acetate esterase activity|methyl jasmonate esterase activity|methyl salicylate esterase activity|defense response to fungus, incompatible interaction|salicylic acid metabolic process|systemic acquired resistance
Bra005137	51.5836	21.3005	81.8668	3.84343	1.94239	2.14e-05	0.00219732	Up	0.44471	1.00636	0.524181	3.50532	2.02244	3.2109	Glycerol-3-phosphate 2-O-acyltransferase 6	GPAT6,At2g38110,F16M14.4	GO:0016021,GO:0016020,GO:0090447,GO:0016791,GO:0010143,GO:0009908,GO:0008654	integral component of membrane|membrane|glycerol-3-phosphate 2-O-acyltransferase activity|phosphatase activity|cutin biosynthetic process|flower development|phospholipid biosynthetic process	ko00561,ko00564	Glycerolipid metabolism|Glycerophospholipid metabolism
Bra021740	12.1291	5.00864	19.2496	3.84328	1.94234	0.0199779	0.331121	Up	0.0952058	0.201108	0.379756	0.651799	1.32074	0.486256	UDP-glycosyltransferase 74D1	UGT74D1,Synonyms=JGT1,At2g31750,F20M17.21	GO:0043231,GO:0052638,GO:0080043,GO:0080044,GO:0009850,GO:0009813,GO:0052696	intracellular membrane-bounded organelle|indole-3-butyrate beta-glucosyltransferase activity|quercetin 3-O-glucosyltransferase activity|quercetin 7-O-glucosyltransferase activity|auxin metabolic process|flavonoid biosynthetic process|flavonoid glucuronidation
Bra010461	507.466	209.59	805.342	3.84247	1.94203	0.0389845	0.477137	Up	7.87951	5.64555	10.3061	31.8547	13.1967	52.4718	Dehydration-responsive element-binding protein 1B	DREB1B,Synonyms=CBF1, ERF029,At4g25490,M7J2.140	GO:0005634,GO:0003677,GO:0003700,GO:0009631,GO:0045893,GO:0009409,GO:0006351	nucleus|DNA binding|transcription factor activity, sequence-specific DNA binding|cold acclimation|positive regulation of transcription, DNA-templated|response to cold|transcription, DNA-templated
Bra024238	908.271	375.159	1441.38	3.84205	1.94188	1.97e-11	1.17e-08	Up	6.8303	5.54358	7.3287	28.6349	27.7171	29.6426	Beta-galactosidase 10	BGAL10,At5g63810,MGI19.1	GO:0048046,GO:0005618,GO:0009505,GO:0005773,GO:0004565,GO:0005975,GO:0080167	apoplast|cell wall|plant-type cell wall|vacuole|beta-galactosidase activity|carbohydrate metabolic process|response to karrikin
Bra021374	65.8399	27.2056	104.474	3.84016	1.94117	7.6e-05	0.00620554	Up	0.847497	0.592281	0.912015	4.78747	1.75657	2.99774	D-xylose-proton symporter-like 1	At3g03090,T17B22.22	GO:0005887,GO:0009705,GO:0005774,GO:0005353,GO:0005355,GO:0005351,GO:0015755,GO:0046323,GO:0015758,GO:0009911,GO:0009624,GO:0009845	integral component of plasma membrane|plant-type vacuole membrane|vacuolar membrane|fructose transmembrane transporter activity|glucose transmembrane transporter activity|sugar:proton symporter activity|fructose transport|glucose import|glucose transport|positive regulation of flower development|response to nematode|seed germination
Bra021807	231.268	95.5691	366.966	3.8398	1.94103	2.28e-09	9.29e-07	Up	2.34114	1.9743	2.64525	8.92791	13.555	12.8779	Glycine-rich protein 23 {ECO:0000303|PubMed:18657431}	GRP23 {ECO:0000303|PubMed:18657431},At2g32690 {ECO:0000312|Araport:AT2G32690},F24L7.17 {ECO:0000312|EMBL:AAC04494.1}	GO:0009737,GO:0009751	response to abscisic acid|response to salicylic acid
Bra028786	181.671	75.1744	288.168	3.83333	1.9386	1.35e-08	4.56e-06	Up	2.35439	1.51664	4.08006	10.9516	10.3007	10.497	3-ketoacyl-CoA synthase 19 {ECO:0000303|PubMed:18465198}	KCS19 {ECO:0000303|PubMed:18465198},Synonyms=KCS21 {ECO:0000305|PubMed:12916765},At5g04530 {ECO:0000312|Araport:AT5G04530},T32M21.130 {ECO:0000312|EMBL:CAB85559.1}	GO:0016021,GO:0102336,GO:0102337,GO:0102338,GO:0006633,GO:0009409,GO:0009416	integral component of membrane|3-oxo-arachidoyl-CoA synthase activity|3-oxo-cerotoyl-CoA synthase activity|3-oxo-lignoceronyl-CoA synthase activity|fatty acid biosynthetic process|response to cold|response to light stimulus	ko00062	Fatty acid elongation
Bra027306	143.121	59.3415	226.901	3.82364	1.93495	8.93e-06	0.00110167	Up	0.465078	0.790965	0.886428	2.4787	4.37111	2.58743	Probable leucine-rich repeat receptor-like serine/threonine-protein kinase At3g14840	LRR-RLK,At3g14840,T21E2.2
Bra038908	80.5279	33.4324	127.623	3.81736	1.93257	9.95e-05	0.00769869	Up	3.14917	1.13314	4.23115	18.3423	10.3236	14.9178	Non-specific lipid-transfer protein 5	LTP5,At3g51600,F26O13.240	GO:0005618,GO:0016020,GO:0009506,GO:0008289,GO:0005319,GO:0006869	cell wall|membrane|plasmodesma|lipid binding|lipid transporter activity|lipid transport
Bra000581	32.8427	13.6494	52.036	3.81234	1.93068	0.00120065	0.0516189	Up	0.399574	0	1.22061	1.16319	2.62292	1.9451	Thymidylate synthase	THY-1,At2g16370,F16F14.13	GO:0005829,GO:0004146,GO:0004799,GO:0009257,GO:0006231,GO:0006545,GO:0006730	cytosol|dihydrofolate reductase activity|thymidylate synthase activity|10-formyltetrahydrofolate biosynthetic process|dTMP biosynthetic process|glycine biosynthetic process|one-carbon metabolic process	ko00670,ko00790,ko00240	One carbon pool by folate|Folate biosynthesis|Pyrimidine metabolism
Bra039733	70.0234	29.1153	110.932	3.81008	1.92982	1.11e-05	0.00130157	Up	2.3576	0.949092	2.9768	5.30983	11.437	8.9741	LOB domain-containing protein 6	LBD6,Synonyms=AS2,At1g65620,F5I14.15	GO:0005654,GO:0005634,GO:0009943,GO:0048441,GO:0009944,GO:0009954,GO:0009799	nucleoplasm|nucleus|adaxial/abaxial axis specification|petal development|polarity specification of adaxial/abaxial axis|proximal/distal pattern formation|specification of symmetry
Bra001008	17.0569	7.1022	27.0117	3.80328	1.92725	0.00644462	0.165078	Up	0.0925749	0.0775517	0.114674	0.678688	0.406912	0.414818	Inositol hexakisphosphate and diphosphoinositol-pentakisphosphate kinase 2	PPIP5K2,Synonyms=HISPPD1, VIP2	GO:0005829,GO:0003993,GO:0005524,GO:0033857,GO:0052723,GO:0052724,GO:0000832,GO:0000827,GO:0006020	cytosol|acid phosphatase activity|ATP binding|diphosphoinositol-pentakisphosphate kinase activity|inositol hexakisphosphate 1-kinase activity|inositol hexakisphosphate 3-kinase activity|inositol hexakisphosphate 5-kinase activity|inositol-1,3,4,5,6-pentakisphosphate kinase activity|inositol metabolic process	ko04070	Phosphatidylinositol signaling system
Bra012600	91.9719	38.3436	145.6	3.79726	1.92496	2.11e-06	0.00032702	Up	2.10183	0.832291	2.18361	7.56457	4.61837	7.41319	Transcription factor TCP2 {ECO:0000303|PubMed:10363373}	TCP2 {ECO:0000303|PubMed:10363373},Synonyms=BRC1 {ECO:0000303|PubMed:17307924},At4g18390 {ECO:0000312|Araport:AT4G18390},F28J12.50 {ECO:0000312|EMBL:CAA16719.1}	GO:0005634,GO:0003677,GO:0003700,GO:0030154,GO:0048366,GO:0009965,GO:0045962,GO:1903508,GO:2000306,GO:0006355,GO:0009637,GO:0006351	nucleus|DNA binding|transcription factor activity, sequence-specific DNA binding|cell differentiation|leaf development|leaf morphogenesis|positive regulation of development, heterochronic|positive regulation of nucleic acid-templated transcription|positive regulation of photomorphogenesis|regulation of transcription, DNA-templated|response to blue light|transcription, DNA-templated
Bra004323	46.3016	19.3105	73.2928	3.79549	1.92428	6.69e-05	0.00563594	Up	1.56264	1.45237	2.83481	9.43641	6.79164	9.20576	30S ribosomal protein 3-1, chloroplastic	At1g68590,F24J5.17	GO:0009507,GO:0009570,GO:0009535,GO:0005840,GO:0009579,GO:0003735,GO:0032544	chloroplast|chloroplast stroma|chloroplast thylakoid membrane|ribosome|thylakoid|structural constituent of ribosome|plastid translation
Bra009483	26.7083	11.1512	42.2654	3.79023	1.92228	0.00110956	0.0490727	Up	0.211568	0.0371574	0.04374	0.49362	0.310446	0.583617	Ferredoxin-dependent glutamate synthase 1, chloroplastic/mitochondrial	GLU1,Synonyms=GLS1,At5g04140,F21E1_60	GO:0048046,GO:0009507,GO:0009941,GO:0009570,GO:0016020,GO:0005759,GO:0005739,GO:0051538,GO:0016041,GO:0046872,GO:0019676,GO:0006537,GO:0097054,GO:0009853,GO:0080114,GO:0009416,GO:0009744	apoplast|chloroplast|chloroplast envelope|chloroplast stroma|membrane|mitochondrial matrix|mitochondrion|3 iron, 4 sulfur cluster binding|glutamate synthase (ferredoxin) activity|metal ion binding|ammonia assimilation cycle|glutamate biosynthetic process|L-glutamate biosynthetic process|photorespiration|positive regulation of glycine hydroxymethyltransferase activity|response to light stimulus|re…	ko00630,ko00910	Glyoxylate and dicarboxylate metabolism|Nitrogen metabolism
Bra041153	25.3719	10.6098	40.134	3.78274	1.91943	0.0109604	0.231068	Up	0.992216	0.980174	0.628743	3.57731	5.15645	1.96605	Kinesin-like protein KIN-7H {ECO:0000305}	KIN7H {ECO:0000305},At5g66310 {ECO:0000312|Araport:AT5G66310},K1L20.9 {ECO:0000312|EMBL:BAB10710.1}	GO:0005871,GO:0005874,GO:0009506,GO:0005524,GO:0016887,GO:0003777,GO:0007018	kinesin complex|microtubule|plasmodesma|ATP binding|ATPase activity|microtubule motor activity|microtubule-based movement
Bra032023	220.593	93.0194	348.167	3.74296	1.90418	5.68e-09	2.09e-06	Up	2.39179	1.31272	0.844323	9.39633	6.9891	7.84644	Heat stress transcription factor A-1e	HSFA1E,Synonyms=HSF06, HSF2,At3g02990,F13E7.6	GO:0005737,GO:0005634,GO:0043565,GO:0003700,GO:0006351	cytoplasm|nucleus|sequence-specific DNA binding|transcription factor activity, sequence-specific DNA binding|transcription, DNA-templated
Bra015472	28.7444	12.1301	45.3586	3.73934	1.90278	0.0281068	0.400927	Up	0.455483	0	1.63894	4.26075	1.38516	1.84314	Delta-9 acyl-lipid desaturase 1	ADS1,At1g06080,T21E18.13	GO:0005789,GO:0016021,GO:0009979,GO:0016717,GO:0042759,GO:0006636,GO:0042761	endoplasmic reticulum membrane|integral component of membrane|16:0 monogalactosyldiacylglycerol desaturase activity|oxidoreductase activity, acting on paired donors, with oxidation of a pair of donors resulting in the reduction of molecular oxygen to two molecules of water|long-chain fatty acid biosynthetic process|unsaturated fatty acid biosynthetic process|very long-chain fatty acid biosyntheti…
Bra016375	291.187	122.904	459.469	3.73844	1.90244	0.000357542	0.0210292	Up	3.1277	3.46692	4.47748	17.6471	19.95	8.67337	Protein NRT1/ PTR FAMILY 5.15	NPF5.15,At1g22570,F12K8.8	GO:0016021,GO:0005215,GO:0006857	integral component of membrane|transporter activity|oligopeptide transport
Bra037596	181.348	76.6312	286.065	3.733	1.90034	2.13e-05	0.00218859	Up	1.7238	2.05051	2.16811	7.79379	5.54855	10.4573
Bra022767	129.474	54.724	204.224	3.7319	1.89991	1.13e-07	2.73e-05	Up	1.68841	1.658	2.01033	9.72444	9.4517	6.47961	Acyl-lipid omega-3 desaturase (cytochrome b5), endoplasmic reticulum {ECO:0000303|PubMed:1455229}	FAD3 {ECO:0000303|PubMed:1455229},BnaC04g14820D {ECO:0000312|EMBL:CDY02019.1}, GSBRNA2T00113350001 {ECO:0000312|EMBL:CDY02019.1}	GO:0005789,GO:0016021,GO:0016717,GO:0006636	endoplasmic reticulum membrane|integral component of membrane|oxidoreductase activity, acting on paired donors, with oxidation of a pair of donors resulting in the reduction of molecular oxygen to two molecules of water|unsaturated fatty acid biosynthetic process
Bra035148	184.258	77.9403	290.576	3.72818	1.89847	0.0187244	0.317949	Up	4.27089	2.65047	3.65348	20.8777	4.95849	19.1573	Probable WRKY transcription factor 40	WRKY40,At1g80840,F23A5.19	GO:0005634,GO:0043565,GO:0003700,GO:0044212,GO:0042742,GO:0050832,GO:0045892,GO:0031347,GO:0010200,GO:0002237,GO:0009751,GO:0009611,GO:0006351	nucleus|sequence-specific DNA binding|transcription factor activity, sequence-specific DNA binding|transcription regulatory region DNA binding|defense response to bacterium|defense response to fungus|negative regulation of transcription, DNA-templated|regulation of defense response|response to chitin|response to molecule of bacterial origin|response to salicylic acid|response to wounding|transcri…
Bra022837	587.623	248.739	926.506	3.72481	1.89717	1.86e-10	8.99e-08	Up	16.3025	11.6318	20.5452	77.3	49.5255	63.1464	Delta-9 acyl-lipid desaturase 2	ADS2,At2g31360,T28P16.15	GO:0005783,GO:0005789,GO:0016021,GO:0009979,GO:0016717,GO:0042759,GO:0006636,GO:0042761	endoplasmic reticulum|endoplasmic reticulum membrane|integral component of membrane|16:0 monogalactosyldiacylglycerol desaturase activity|oxidoreductase activity, acting on paired donors, with oxidation of a pair of donors resulting in the reduction of molecular oxygen to two molecules of water|long-chain fatty acid biosynthetic process|unsaturated fatty acid biosynthetic process|very long-chain …
Bra006285	35.0386	14.8684	55.2088	3.71315	1.89264	0.000328593	0.0197728	Up	0.621403	0.82433	0.805705	2.6584	3.08522	2.83931	Homeobox-leucine zipper protein HAT7	HAT7,Synonyms=ATHB-3,At5g15150,F8M21_40	GO:0005634,GO:0003677,GO:0043565,GO:0003700,GO:0006351	nucleus|DNA binding|sequence-specific DNA binding|transcription factor activity, sequence-specific DNA binding|transcription, DNA-templated
Bra039988	202.635	86.0765	319.194	3.70825	1.89074	0.000613309	0.031654	Up	2.4355	2.26476	2.8891	14.7254	5.91255	11.0587	Zinc finger CCCH domain-containing protein 25	At2g29580,F16P2.4	GO:0000974,GO:0071006,GO:0071007,GO:0003677,GO:0046872,GO:0000166,GO:0036002,GO:0017070,GO:0000387	Prp19 complex|U2-type catalytic step 1 spliceosome|U2-type catalytic step 2 spliceosome|DNA binding|metal ion binding|nucleotide binding|pre-mRNA binding|U6 snRNA binding|spliceosomal snRNP assembly	ko03040	Spliceosome
Bra019677	22.8203	9.69686	35.9437	3.70673	1.89015	0.00253955	0.0867287	Up	0.652098	0.415745	0.560542	3.54922	3.22648	2.24485	2-oxoglutarate-dependent dioxygenase DAO	DAO,Os04g0475600, LOC_Os04g39980,OSJNBa0022H21.12	GO:0051213,GO:0046872,GO:0009852	dioxygenase activity|metal ion binding|auxin catabolic process
Bra018326	14.9775	6.36654	23.5885	3.70508	1.8895	0.0116026	0.239176	Up	0.508961	0.270579	0.760614	3.76887	2.50161	1.15434
Bra001599	33.3264	14.1696	52.4832	3.70392	1.88905	0.000390338	0.0223376	Up	0.252211	0.947547	0.425797	2.10462	1.5348	2.7574	Coleoptile phototropism protein 1	CPT1,Os02g0568200, LOC_Os02g35970,P0020D05.32, P0025F02.3	GO:0005886,GO:0009638,GO:0016567	plasma membrane|phototropism|protein ubiquitination
Bra006851	9.55021	4.0621	15.0383	3.7021	1.88834	0.0450042	0.511972	Up	0.264627	0.091877	0.0879847	0.366572	0.452015	0.81537	GATA transcription factor 21	GATA21,Synonyms=GNC,At5g56860,MPI10.2	GO:0005634,GO:0005667,GO:0003682,GO:0000977,GO:0001085,GO:0003700,GO:0044212,GO:0001228,GO:0008270,GO:0030154,GO:0007623,GO:0009740,GO:0010255,GO:0009910,GO:0010187,GO:0010380,GO:0010468,GO:0051171,GO:0006355,GO:0009416	nucleus|transcription factor complex|chromatin binding|RNA polymerase II regulatory region sequence-specific DNA binding|RNA polymerase II transcription factor binding|transcription factor activity, sequence-specific DNA binding|transcription regulatory region DNA binding|transcriptional activator activity, RNA polymerase II transcription regulatory region sequence-specific binding|zinc ion bindi…
Bra001100	77.6896	33.0497	122.33	3.70139	1.88807	5.09e-06	0.000686905	Up	1.46159	0.478063	2.48972	5.08176	5.66679	7.27866	GDSL esterase/lipase LTL1	LTL1,At3g04290,T6K12.9	GO:0005576,GO:0016788,GO:0042538,GO:0016042,GO:0010226,GO:0009751	extracellular region|hydrolase activity, acting on ester bonds|hyperosmotic salinity response|lipid catabolic process|response to lithium ion|response to salicylic acid
Bra017871	82.5736	35.136	130.011	3.70023	1.88761	0.0251598	0.376986	Up	1.06273	0.831505	0.695628	4.09826	4.66995	1.19877	Cytochrome P450 79B1	CYP79B1	GO:0016021,GO:0020037,GO:0005506,GO:0004497,GO:0016705	integral component of membrane|heme binding|iron ion binding|monooxygenase activity|oxidoreductase activity, acting on paired donors, with incorporation or reduction of molecular oxygen	ko00380,ko00966	Tryptophan metabolism|Glucosinolate biosynthesis
Bra009841	3003.55	1278.5	4728.61	3.69857	1.88697	1.49e-11	9.17e-09	Up	56.6267	41.2836	53.6794	226.949	171.981	202.759
Bra019537	13.925	5.92769	21.9224	3.6983	1.88686	0.0235099	0.365074	Up	0.259501	0.0473053	0.398671	1.60941	0.794352	0.503614	Probable serine/threonine-protein kinase WNK3	WNK3,At3g48260,T29H11_220	GO:0005829,GO:0005524,GO:0004672,GO:0004674,GO:0035556,GO:0006468	cytosol|ATP binding|protein kinase activity|protein serine/threonine kinase activity|intracellular signal transduction|protein phosphorylation
Bra012269	142.215	60.5895	223.84	3.69437	1.88533	0.000308451	0.018965	Up	2.67142	2.7102	2.49124	14.1213	9.264	6.69803	Indole glucosinolate O-methyltransferase 1 {ECO:0000303|PubMed:21317374}	IGMT1 {ECO:0000303|PubMed:21317374},At1g21100 {ECO:0000312|Araport:AT1G21100},T22I11.7 {ECO:0000312|EMBL:AAF80651.1}	GO:0008168,GO:0008171,GO:0008757,GO:0019438,GO:0042343	methyltransferase activity|O-methyltransferase activity|S-adenosylmethionine-dependent methyltransferase activity|aromatic compound biosynthetic process|indole glucosinolate metabolic process
Bra017166	9.4003	4.00869	14.7919	3.68996	1.88361	0.0463006	0.521264	Up	0.0471105	0.0972874	0.185602	0.6755	0.414483	0.413934	Actin-3	ACT3,At3g53750,F5K20_50	GO:0048046,GO:0005618,GO:0005737,GO:0005856,GO:0005634,GO:0009506,GO:0005524,GO:0005200	apoplast|cell wall|cytoplasm|cytoskeleton|nucleus|plasmodesma|ATP binding|structural constituent of cytoskeleton
Bra002269	10.5062	4.48276	16.5297	3.6874	1.8826	0.0300171	0.416089	Up	0.124003	0.391449	0.245862	0.509275	1.37739	0.418467	Peroxidase 58	PER58,Synonyms=P58,At5g19880,F28I16.30	GO:0005576,GO:0020037,GO:0046872,GO:0004601,GO:0042744,GO:0006979	extracellular region|heme binding|metal ion binding|peroxidase activity|hydrogen peroxide catabolic process|response to oxidative stress	ko00940	Phenylpropanoid biosynthesis
Bra033040	275.444	117.545	433.343	3.68663	1.8823	0.0277822	0.39814	Up	5.20237	5.61029	5.00347	17.1285	9.47476	34.899	Peroxidase 31	PER31,Synonyms=P31,At3g28200,T19D11.1, T19D11.4	GO:0005829,GO:0005576,GO:0009505,GO:0020037,GO:0046872,GO:0004601,GO:0042744,GO:0006979	cytosol|extracellular region|plant-type cell wall|heme binding|metal ion binding|peroxidase activity|hydrogen peroxide catabolic process|response to oxidative stress	ko00940	Phenylpropanoid biosynthesis
Bra031762	185.598	79.2313	291.964	3.68496	1.88165	1.87e-08	6.08e-06	Up	1.853	2.86278	3.27519	10.9095	10.8108	9.07569	Sugar transport protein 1	STP1,At1g11260,T28P6.9	GO:0005887,GO:0005634,GO:0005886,GO:0009506,GO:0005773,GO:0005355,GO:0015145,GO:0005351,GO:0046323,GO:0035428,GO:0015749	integral component of plasma membrane|nucleus|plasma membrane|plasmodesma|vacuole|glucose transmembrane transporter activity|monosaccharide transmembrane transporter activity|sugar:proton symporter activity|glucose import|hexose transmembrane transport|monosaccharide transport
Bra023175	51.132	21.8677	80.3963	3.67649	1.87833	4.91e-05	0.00436472	Up	0.68158	0.48388	0.793867	3.08851	1.70949	1.79885	Trihelix transcription factor ASR3 {ECO:0000303|PubMed:25770109}	ASR3 {ECO:0000303|PubMed:25770109},At2g33550 {ECO:0000312|Araport:AT2G33550},F4P9.32 {ECO:0000312|EMBL:AAB80672.1}	GO:0005634,GO:0003677,GO:0042803,GO:0003700,GO:0071219,GO:0006952,GO:0050777,GO:0045892,GO:0006355,GO:0006351	nucleus|DNA binding|protein homodimerization activity|transcription factor activity, sequence-specific DNA binding|cellular response to molecule of bacterial origin|defense response|negative regulation of immune response|negative regulation of transcription, DNA-templated|regulation of transcription, DNA-templated|transcription, DNA-templated
Bra014906	54.4786	23.3231	85.6342	3.67165	1.87643	0.00904735	0.205571	Up	0.673228	0.440808	0.958479	2.85264	2.0096	4.73213	Trihelix transcription factor ASR3 {ECO:0000303|PubMed:25770109}	ASR3 {ECO:0000303|PubMed:25770109},At2g33550 {ECO:0000312|Araport:AT2G33550},F4P9.32 {ECO:0000312|EMBL:AAB80672.1}	GO:0005634,GO:0003677,GO:0042803,GO:0003700,GO:0071219,GO:0006952,GO:0050777,GO:0045892,GO:0006355,GO:0006351	nucleus|DNA binding|protein homodimerization activity|transcription factor activity, sequence-specific DNA binding|cellular response to molecule of bacterial origin|defense response|negative regulation of immune response|negative regulation of transcription, DNA-templated|regulation of transcription, DNA-templated|transcription, DNA-templated
Bra036131	15.8588	6.79107	24.9265	3.67048	1.87597	0.00954124	0.212517	Up	0.309882	0.528987	0.512653	2.56332	0.800713	1.35915	GRF1-interacting factor 1	GIF1,Synonyms=AN3, GIF,At5g28640,F4I4.20	GO:0003713,GO:0009955,GO:0008283,GO:0048366,GO:0006355,GO:0006351	transcription coactivator activity|adaxial/abaxial pattern specification|cell proliferation|leaf development|regulation of transcription, DNA-templated|transcription, DNA-templated
Bra006824	165.906	71.1393	260.673	3.66426	1.87352	0.00163132	0.0633057	Up	2.52103	2.66118	2.29505	13.3753	9.29549	5.06217	Protein VERNALIZATION INSENSITIVE 3	VIN3,At5g57380,MSF19.4
Bra025874	47.1092	20.2092	74.0091	3.66215	1.87269	0.0329676	0.436435	Up	1.3826	0.931137	0.338328	3.14681	4.78025	1.06356	Indole glucosinolate O-methyltransferase 4 {ECO:0000305}	IGMT4 {ECO:0000305},At1g21130 {ECO:0000312|Araport:AT1G21130},T22I11.4 {ECO:0000312|EMBL:AAF80648.1}	GO:0008171,GO:0008757,GO:0019438	O-methyltransferase activity|S-adenosylmethionine-dependent methyltransferase activity|aromatic compound biosynthetic process
Bra024771	31.0183	13.3201	48.7164	3.65736	1.8708	0.000777108	0.0375026	Up	0.642361	0.0881879	0.387086	1.6703	1.40688	1.43701	Protein indeterminate-domain 16 {ECO:0000303|PubMed:16784536}	IDD16 {ECO:0000303|PubMed:16784536},At1g25250 {ECO:0000312|Araport:AT1G25250},F4F7.36 {ECO:0000312|EMBL:AAG28820.1}	GO:0003677,GO:0046872,GO:0003700,GO:0048444,GO:0009630,GO:0009965,GO:0010601,GO:2000012,GO:0006355,GO:0006351	DNA binding|metal ion binding|transcription factor activity, sequence-specific DNA binding|floral organ morphogenesis|gravitropism|leaf morphogenesis|positive regulation of auxin biosynthetic process|regulation of auxin polar transport|regulation of transcription, DNA-templated|transcription, DNA-templated
Bra010774	48.8135	20.99	76.637	3.65112	1.86834	6.75e-05	0.00566186	Up	0.426588	0.225708	2.33849	5.13062	6.6853	7.86294	Photosystem I reaction center subunit psaK, chloroplastic	PSAK,At1g30380,T4K22.2	GO:0009507,GO:0009534,GO:0009535,GO:0016021,GO:0009522,GO:0009579,GO:0016168,GO:0015979	chloroplast|chloroplast thylakoid|chloroplast thylakoid membrane|integral component of membrane|photosystem I|thylakoid|chlorophyll binding|photosynthesis	ko00195	Photosynthesis
Bra026426	29.1456	12.5338	45.7574	3.65073	1.86819	0.00119846	0.0515901	Up	0.343383	0.130149	0.732347	1.91827	1.08155	1.97258	Fructose-bisphosphate aldolase 5, cytosolic {ECO:0000305}	FBA5 {ECO:0000303|PubMed:22561114},At4g26530 {ECO:0000312|Araport:AT4G26530},M3E9.40 {ECO:0000312|EMBL:CAA18217.1}	GO:0009507,GO:0005829,GO:0004332,GO:0006096	chloroplast|cytosol|fructose-bisphosphate aldolase activity|glycolytic process	ko00010,ko00030,ko00051,ko00680,ko00710	Glycolysis / Gluconeogenesis|Pentose phosphate pathway|Fructose and mannose metabolism|Methane metabolism|Carbon fixation in photosynthetic organisms
Bra018372	340.59	146.469	534.712	3.6507	1.86817	0.0400362	0.483992	Up	5.12207	1.14454	2.13234	19.5755	6.32492	7.72092	Phosphomethylpyrimidine synthase, chloroplastic	THIC,Synonyms=PY,At2g29630,T27A16.27	GO:0009507,GO:0009570,GO:0009536,GO:0051539,GO:0080041,GO:0051536,GO:0016829,GO:0046872,GO:0010266,GO:0009228,GO:0009229	chloroplast|chloroplast stroma|plastid|4 iron, 4 sulfur cluster binding|ADP-ribose pyrophosphohydrolase activity|iron-sulfur cluster binding|lyase activity|metal ion binding|response to vitamin B1|thiamine biosynthetic process|thiamine diphosphate biosynthetic process	ko00730	Thiamine metabolism
Bra027465	144.502	62.2796	226.725	3.64043	1.86411	2.76e-05	0.00264941	Up	3.58413	0.915834	2.65035	11.1872	9.92973	7.17878
Bra028214	190.814	82.2811	299.348	3.63811	1.86319	0.0118388	0.241715	Up	12.7765	11.6864	12.9046	49.6678	95.7881	34.6944
Bra030709	22.3758	9.65003	35.1015	3.63746	1.86293	0.0438626	0.506295	Up	0.516377	0.267042	0.579992	3.08708	1.07174	1.16297	GATA transcription factor 11	GATA11,At1g08010,T6D22.28	GO:0005634,GO:0005667,GO:0003682,GO:0000977,GO:0001085,GO:0003700,GO:0001228,GO:0008270,GO:0030154	nucleus|transcription factor complex|chromatin binding|RNA polymerase II regulatory region sequence-specific DNA binding|RNA polymerase II transcription factor binding|transcription factor activity, sequence-specific DNA binding|transcriptional activator activity, RNA polymerase II transcription regulatory region sequence-specific binding|zinc ion binding|cell differentiation
Bra021758	136.777	59.0902	214.465	3.62945	1.85975	0.0449618	0.511662	Up	1.65954	0.729768	1.96366	10.358	4.17351	2.59503	Leucine-rich repeat receptor-like serine/threonine/tyrosine-protein kinase SOBIR1	SOBIR1,Synonyms=EVR,At2g31880,F20M17.8
Bra022471	11.6766	5.04773	18.3054	3.62646	1.85856	0.0275153	0.395833	Up	0.114889	0.248814	0.441557	0.68035	1.29187	0.678396	2-alkenal reductase (NADP(+)-dependent)	DBR	GO:0016491,GO:0008270	oxidoreductase activity|zinc ion binding
Bra032478	44.3657	19.1894	69.5421	3.62399	1.85758	0.000147769	0.0105392	Up	0.211212	0.126879	0.504907	1.21269	1.4116	1.14911	Homeobox-leucine zipper protein HDG2	HDG2,Synonyms=HDGL2-2,At1g05230,YUP8H12.16	GO:0005634,GO:0008289,GO:0043565,GO:0003700,GO:0048497,GO:0006351,GO:0010090	nucleus|lipid binding|sequence-specific DNA binding|transcription factor activity, sequence-specific DNA binding|maintenance of floral organ identity|transcription, DNA-templated|trichome morphogenesis
Bra027030	72.8784	31.5975	114.159	3.61292	1.85317	0.00402731	0.120103	Up	0.666914	0.887832	0.757693	2.28831	4.42148	2.14243	Acid beta-fructofuranosidase 3, vacuolar {ECO:0000303|PubMed:9332372}	BFRUCT3 {ECO:0000303|PubMed:9332372},Synonyms=BETAFRUCT3 {ECO:0000303|PubMed:9332372},At1g62660 {ECO:0000312|Araport:AT1G62660},F23N19.3 {ECO:0000312|EMBL:AAF19535.1}, T3P18.21 {ECO:0000312|EMBL:AAD43622.1}	GO:0016021,GO:0000325,GO:0005775,GO:0005773,GO:0004575,GO:0009738,GO:0071370,GO:0009617,GO:0005985	integral component of membrane|plant-type vacuole|vacuolar lumen|vacuole|sucrose alpha-glucosidase activity|abscisic acid-activated signaling pathway|cellular response to gibberellin stimulus|response to bacterium|sucrose metabolic process	ko00052,ko00500	Galactose metabolism|Starch and sucrose metabolism
Bra026745	167.013	72.576	261.449	3.60242	1.84897	0.00035837	0.0210414	Up	5.67903	2.84634	4.56661	22.5234	9.20799	17.7788	Chlorophyll a-b binding protein CP24 10A, chloroplastic	CAP10A	GO:0009941,GO:0009535,GO:0016021,GO:0009523,GO:0010287,GO:0016168,GO:0031409,GO:0009768,GO:0018298,GO:0009416	chloroplast envelope|chloroplast thylakoid membrane|integral component of membrane|photosystem II|plastoglobule|chlorophyll binding|pigment binding|photosynthesis, light harvesting in photosystem I|protein-chromophore linkage|response to light stimulus	ko00196	Photosynthesis - antenna proteins
Bra035933	1063.88	462.669	1665.1	3.59889	1.84755	0.00184044	0.0692014	Up	16.4415	11.0945	17.0053	88.4754	49.6119	35.4402	Two-component response regulator-like APRR1	APRR1,Synonyms=AIP1, TOC1,At5g61380,MFB13.16	GO:0005634,GO:0003677,GO:0003700,GO:0007623,GO:0010031,GO:0009908,GO:0010629,GO:0000160,GO:0010468,GO:0006355,GO:0006351	nucleus|DNA binding|transcription factor activity, sequence-specific DNA binding|circadian rhythm|circumnutation|flower development|negative regulation of gene expression|phosphorelay signal transduction system|regulation of gene expression|regulation of transcription, DNA-templated|transcription, DNA-templated
Bra030780	17.3401	7.54105	27.1391	3.59884	1.84753	0.0327601	0.435279	Up	0.370248	0.459891	0.206042	0.57236	1.7759	1.23802	Glucan endo-1,3-beta-glucosidase 1	At1g11820,F12F1.33, F25C20_1	GO:0046658,GO:0042973,GO:0004553,GO:0030247,GO:0005975,GO:0006952	anchored component of plasma membrane|glucan endo-1,3-beta-D-glucosidase activity|hydrolase activity, hydrolyzing O-glycosyl compounds|polysaccharide binding|carbohydrate metabolic process|defense response
Bra030596	16.2333	7.06311	25.4035	3.59665	1.84665	0.0114878	0.238032	Up	0.20097	0.137441	0.20156	0.853633	0.171945	0.70777	Wall-associated receptor kinase-like 9	WAKL9,At1g69730,T6C23.7
Bra003232	33.0947	14.4087	51.7807	3.59371	1.84548	0.00061387	0.031654	Up	1.229	0.979954	1.35406	6.1687	4.84033	4.81066
Bra036869	60.1481	26.2161	94.08	3.58863	1.84343	5.68e-05	0.00488457	Up	2.57782	1.86658	2.62519	9.73232	6.35413	13.0839	CBL-interacting serine/threonine-protein kinase 4	CIPK4,Synonyms=PKS9, SnRK3.3,At4g14580,dl3330c, FCAALL.259	GO:0005524,GO:0004674,GO:0007165	ATP binding|protein serine/threonine kinase activity|signal transduction
Bra039186	19.8612	8.67098	31.0515	3.58108	1.84039	0.00588573	0.155696	Up	0.216815	0.138597	0.347727	0.849292	0.722691	0.988553	Indole-3-acetic acid-amido synthetase GH3.3	GH3.3,At2g23170,T20D16.20	GO:0010279,GO:0010252	indole-3-acetic acid amido synthetase activity|auxin homeostasis	ko04075	Plant hormone signal transduction
Bra025064	115.329	50.3762	180.281	3.5787	1.83943	1.06e-05	0.00127509	Up	2.20613	0.966808	1.66772	5.4104	9.212	8.18208	GDSL esterase/lipase At5g45670	At5g45670,MRA19.6	GO:0005576,GO:0016788,GO:0016042	extracellular region|hydrolase activity, acting on ester bonds|lipid catabolic process
Bra009112	365.608	159.758	571.459	3.57704	1.83877	5.95e-06	0.000784641	Up	7.06839	5.95508	8.60593	37.5791	18.9125	25.2935	Dehydration-responsive element-binding protein 2A	DREB2A,Synonyms=ERF045,At5g05410,K18I23.22	GO:0005634,GO:0043565,GO:0003700,GO:0044212,GO:0010286,GO:0045893,GO:0009408,GO:0042542,GO:0010224,GO:0009414,GO:0006351	nucleus|sequence-specific DNA binding|transcription factor activity, sequence-specific DNA binding|transcription regulatory region DNA binding|heat acclimation|positive regulation of transcription, DNA-templated|response to heat|response to hydrogen peroxide|response to UV-B|response to water deprivation|transcription, DNA-templated
Bra027338	12.3801	5.41227	19.348	3.57484	1.83788	0.0268169	0.390464	Up	0.17834	0.139243	0.17308	0.691863	0.528407	0.861435	Peroxisomal (S)-2-hydroxy-acid oxidase GLO1	GLO1,At3g14420,MAO2.2	GO:0048046,GO:0009507,GO:0009570,GO:0022626,GO:0016020,GO:0005634,GO:0005777,GO:0009506,GO:0010181,GO:0008891,GO:0052853,GO:0052854,GO:0052852,GO:0042742,GO:0050665,GO:0009854,GO:0009735	apoplast|chloroplast|chloroplast stroma|cytosolic ribosome|membrane|nucleus|peroxisome|plasmodesma|FMN binding|glycolate oxidase activity|long-chain-(S)-2-hydroxy-long-chain-acid oxidase activity|medium-chain-(S)-2-hydroxy-acid oxidase activity|very-long-chain-(S)-2-hydroxy-acid oxidase activity|defense response to bacterium|hydrogen peroxide biosynthetic process|oxidative photosynthetic carbon p…	ko04146,ko00630	Peroxisome|Glyoxylate and dicarboxylate metabolism
Bra026362	56.1799	24.5901	87.7697	3.56931	1.83565	4.7e-05	0.00421294	Up	0.740495	0.779603	0.970302	2.85749	3.34563	2.09091	G-type lectin S-receptor-like serine/threonine-protein kinase SD1-1	SD11,At4g27300,M4I22.110
Bra035778	276.722	121.205	432.238	3.56616	1.83437	0.00048191	0.026443	Up	2.98458	1.21962	3.25984	11.3061	15.1819	8.32448
Bra012993	27.4206	12.0326	42.8086	3.55771	1.83095	0.00172471	0.0660968	Up	0.894276	0.474295	1.56313	3.60388	3.11787	4.7836	COBRA-like protein 5	COBL5,At5g60950,MSL3.7	GO:0031225,GO:0016049,GO:0010215,GO:0050832	anchored component of membrane|cell growth|cellulose microfibril organization|defense response to fungus
Bra004915	6462.23	2847.03	10077.4	3.53963	1.8236	0.000581517	0.0304492	Up	75.7333	80.8068	80.3324	314.209	185.856	378.513	Fasciclin-like arabinogalactan protein 8	FLA8,At2g45470,F4L23.2	GO:0031225,GO:0046658,GO:0048046,GO:0009505,GO:0005886	anchored component of membrane|anchored component of plasma membrane|apoplast|plant-type cell wall|plasma membrane
Bra033349	104.735	46.1439	163.327	3.53951	1.82355	1.36e-06	0.000225141	Up	2.69164	2.01938	3.75859	17.5998	9.26029	10.4778	Uncharacterized protein At5g01610	At5g01610,F7A7.130
Bra005957	17.9834	7.93036	28.0365	3.53534	1.82185	0.00732273	0.179637	Up	0.87352	0.319073	0.439268	1.90262	3.13659	2.37139	BAHD acyltransferase DCR	DCR,Synonyms=PEL3,At5g23940,MRO11.2	GO:0005737,GO:0005829,GO:0016747,GO:0010143,GO:0051179,GO:0090626,GO:0010090	cytoplasm|cytosol|transferase activity, transferring acyl groups other than amino-acyl groups|cutin biosynthetic process|localization|plant epidermis morphogenesis|trichome morphogenesis
Bra039163	10.2967	4.54501	16.0485	3.531	1.82008	0.0474535	0.528877	Up	0.0790963	0	0.347394	0.660014	0.649921	0.545012	COBRA-like protein 1	COBL1,At3g02210,F14P3.14	GO:0031225,GO:0005886,GO:0016049,GO:0010215	anchored component of membrane|plasma membrane|cell growth|cellulose microfibril organization
Bra029388	163.615	72.3219	254.909	3.52464	1.81748	0.00609614	0.15955	Up	1.05932	1.15613	3.44858	7.36435	4.0026	10.0214	BAHD acyltransferase DCR	DCR,Synonyms=PEL3,At5g23940,MRO11.2	GO:0005737,GO:0005829,GO:0016747,GO:0010143,GO:0051179,GO:0090626,GO:0010090	cytoplasm|cytosol|transferase activity, transferring acyl groups other than amino-acyl groups|cutin biosynthetic process|localization|plant epidermis morphogenesis|trichome morphogenesis
Bra038170	299.047	132.201	465.893	3.52414	1.81727	0.000249466	0.0160395	Up	10.7946	7.18805	9.48864	42.6403	18.0533	20.0404	DnaJ homolog subfamily B member 6	dnajb6 {ECO:0000250|UniProtKB:O75190}	GO:0005634,GO:0048471	nucleus|perinuclear region of cytoplasm
Bra031903	37.1302	16.4257	57.8348	3.521	1.81598	0.00544291	0.149066	Up	0.73968	0.551571	0.282189	2.54857	2.22085	0.958186	Ethylene-responsive transcription factor ABR1	ABR1,Synonyms=ERF111,At5g64750,MVP7.8	GO:0005634,GO:0003677,GO:0003700,GO:0009738,GO:0050832,GO:0009873,GO:0009788,GO:0009737,GO:0009749,GO:0006970,GO:0006351	nucleus|DNA binding|transcription factor activity, sequence-specific DNA binding|abscisic acid-activated signaling pathway|defense response to fungus|ethylene-activated signaling pathway|negative regulation of abscisic acid-activated signaling pathway|response to abscisic acid|response to glucose|response to osmotic stress|transcription, DNA-templated
Bra015730	35.3082	15.6273	54.9891	3.51879	1.81508	0.000586783	0.0306397	Up	0.589901	0.319536	1.09023	2.4875	2.60456	2.29837
Bra029363	42.385	18.7599	66.0102	3.51869	1.81504	0.000213877	0.0143479	Up	0.470203	0.266552	0.874885	2.19343	2.45712	1.79901	Serine carboxypeptidase-like 34	SCPL34,At5g23210,MKD15.7	GO:0005576,GO:0009505,GO:0005773,GO:0004185,GO:0051603	extracellular region|plant-type cell wall|vacuole|serine-type carboxypeptidase activity|proteolysis involved in cellular protein catabolic process
Bra028166	104.625	46.3315	162.919	3.51638	1.81409	0.00125371	0.0529593	Up	0.677907	2.05009	4.5565	9.63392	13.2046	7.78847	Uncharacterized acetyltransferase At3g50280	At3g50280,F11C1.120	GO:0016747	transferase activity, transferring acyl groups other than amino-acyl groups
Bra021349	78.7934	34.9053	122.682	3.51469	1.8134	8.28e-06	0.00103162	Up	2.21058	0.580334	2.25437	5.42859	9.21561	7.78275	Non-specific lipid transfer protein GPI-anchored 2	LTPG2,Synonyms=XYP5,At3g43720,T28A8.10	GO:0031225,GO:0046658,GO:0005886,GO:0008289,GO:0042335,GO:0006869	anchored component of membrane|anchored component of plasma membrane|plasma membrane|lipid binding|cuticle development|lipid transport
Bra034256	136.383	60.4755	212.29	3.51034	1.81161	4.6e-07	8.91e-05	Up	4.40193	2.51135	6.35524	15.7303	13.6292	18.6438	Probable sugar phosphate/phosphate translocator At2g25520	At2g25520,F13B15.18	GO:0005768,GO:0005794,GO:0016021,GO:0005802,GO:0008643	endosome|Golgi apparatus|integral component of membrane|trans-Golgi network|carbohydrate transport
Bra007825	18.0596	8.01125	28.1079	3.50855	1.81088	0.00723757	0.178194	Up	0.0679036	0.253667	0.100106	0.613888	0.625992	0.353892	Carotenoid 9,10(9',10')-cleavage dioxygenase 1	CCD1,Synonyms=NC1, NCED1,At3g63520,MAA21_150	GO:0005737,GO:0005794,GO:0005886,GO:0009506,GO:0005774,GO:0005773,GO:0052609,GO:0045549,GO:0052612,GO:0072373,GO:0034804,GO:0052611,GO:0052610,GO:0052613,GO:0018688,GO:0052608,GO:0044875,GO:0046872,GO:0018689,GO:0042389,GO:0009974,GO:0016121,GO:0016118,GO:0016124	cytoplasm|Golgi apparatus|plasma membrane|plasmodesma|vacuolar membrane|vacuole|4-ketotorulene 3-hydroxylase activity|9-cis-epoxycarotenoid dioxygenase activity|adonirubin 3-hydroxylase activity|alpha-carotene epsilon hydroxylase activity|benzo(a)pyrene 11,12-epoxidase activity|beta-carotene 3-hydroxylase activity|beta-cryptoxanthin hydroxylase activity|canthaxanthin 3-hydroxylase activity|DDT 2,…
Bra023724	73.2685	32.5722	113.965	3.49883	1.80687	0.0207362	0.336931	Up	0.748202	0.632037	0.928283	1.23042	3.72175	5.06536
Bra034706	124.277	55.2724	193.281	3.49688	1.80607	0.0211597	0.341194	Up	0.628992	0.610765	0.63722	3.80037	2.57908	0.931268	ABC transporter C family member 7	ABCC7,Synonyms=MRP7,At3g13100,MJG19.5	GO:0016021,GO:0005774,GO:0005524,GO:0042626,GO:0008559,GO:0051707	integral component of membrane|vacuolar membrane|ATP binding|ATPase activity, coupled to transmembrane movement of substances|xenobiotic-transporting ATPase activity|response to other organism
Bra038432	624.883	278.258	971.508	3.49139	1.8038	1.18e-09	5e-07	Up	5.20814	5.12525	9.62559	20.8807	27.2062	30.679	Primary amine oxidase		GO:0052595,GO:0052594,GO:0005507,GO:0052597,GO:0052596,GO:0008131,GO:0048038,GO:0052593,GO:0009308,GO:0097185,GO:0055114	aliphatic-amine oxidase activity|aminoacetone:oxygen oxidoreductase(deaminating) activity|copper ion binding|diamine oxidase activity|phenethylamine:oxygen oxidoreductase (deaminating) activity|primary amine oxidase activity|quinone binding|tryptamine:oxygen oxidoreductase (deaminating) activity|amine metabolic process|cellular response to azide|oxidation-reduction process	ko00260,ko00350,ko00360,ko00950,ko00960,ko00410	Glycine, serine and threonine metabolism|Tyrosine metabolism|Phenylalanine metabolism|Isoquinoline alkaloid biosynthesis|Tropane, piperidine and pyridine alkaloid biosynthesis|beta-Alanine metabolism
Bra012422	424.277	189.22	659.333	3.48448	1.80094	2.47e-09	9.86e-07	Up	7.45863	6.59248	8.50324	31.1472	23.4197	34.7027	Glutathione S-transferase U13	GSTU13,Synonyms=GST12,At1g27130,T7N9.190	GO:0005737,GO:0005829,GO:0004364,GO:0006749,GO:0046686,GO:0009636,GO:0009407	cytoplasm|cytosol|glutathione transferase activity|glutathione metabolic process|response to cadmium ion|response to toxic substance|toxin catabolic process	ko00480,ko00980,ko00982,ko00983	Glutathione metabolism|Metabolism of xenobiotics by cytochrome P450|Drug metabolism - cytochrome P450|Drug metabolism - other enzymes
Bra017011	390.53	174.283	606.777	3.48156	1.79974	0.00468697	0.133996	Up	8.08589	3.53473	7.05833	20.4953	33.8746	14.4655	Dehydration-responsive element-binding protein 2C	DREB2C,Synonyms=ERF048,At2g40340,T07M07.24, T3G21.11	GO:0005634,GO:0043565,GO:0003700,GO:0044212,GO:0009738,GO:0010286,GO:0045893,GO:0009737,GO:0006351	nucleus|sequence-specific DNA binding|transcription factor activity, sequence-specific DNA binding|transcription regulatory region DNA binding|abscisic acid-activated signaling pathway|heat acclimation|positive regulation of transcription, DNA-templated|response to abscisic acid|transcription, DNA-templated
Bra012964	1926.55	860.449	2992.65	3.47801	1.79826	1.37e-10	6.75e-08	Up	21.6049	20.0777	23.8656	101.392	70.1373	71.5599	Two-component response regulator-like APRR1	APRR1,Synonyms=AIP1, TOC1,At5g61380,MFB13.16	GO:0005634,GO:0003677,GO:0003700,GO:0007623,GO:0010031,GO:0009908,GO:0010629,GO:0000160,GO:0010468,GO:0006355,GO:0006351	nucleus|DNA binding|transcription factor activity, sequence-specific DNA binding|circadian rhythm|circumnutation|flower development|negative regulation of gene expression|phosphorelay signal transduction system|regulation of gene expression|regulation of transcription, DNA-templated|transcription, DNA-templated
Bra026262	1679.81	750.736	2608.88	3.47509	1.79705	0.0328642	0.43564	Up	22.6305	34.7038	30.802	194.683	66.6118	73.1931
Bra000586	18.9642	8.47713	29.4513	3.47421	1.79668	0.00706575	0.174981	Up	0.0966651	0.13051	0.132294	0.730701	0.259243	0.352274
Bra031773	113.056	50.5441	175.567	3.47354	1.79641	0.000336153	0.020085	Up	1.35602	0.607571	2.04804	4.01664	3.78346	7.12881	Cytochrome P450 77A3	CYP77A3	GO:0016020,GO:0052722,GO:0020037,GO:0005506,GO:0016709,GO:0010143,GO:0044550	membrane|fatty acid in-chain hydroxylase activity|heme binding|iron ion binding|oxidoreductase activity, acting on paired donors, with incorporation or reduction of molecular oxygen, NAD(P)H as one donor, and incorporation of one atom of oxygen|cutin biosynthetic process|secondary metabolite biosynthetic process
Bra009602	23.5328	10.5239	36.5417	3.47227	1.79588	0.0031571	0.101766	Up	0.330702	0.78399	0.909669	2.82203	3.46874	2.57538	Expansin-A9	EXPA9,Synonyms=EXP9,At5g02260,T1E22_20
Bra000212	24.7885	11.0861	38.4909	3.47199	1.79576	0.00582018	0.155008	Up	0.712349	0.276352	0.58265	1.27957	2.39007	2.56721	WAT1-related protein At2g40900	At2g40900,T20B5.10	GO:0016021,GO:0005886,GO:0015186,GO:0044746,GO:0048316	integral component of membrane|plasma membrane|L-glutamine transmembrane transporter activity|amino acid transmembrane export|seed development
Bra026425	43.287	19.3694	67.2045	3.46962	1.79478	0.000199934	0.0135467	Up	0.25942	0.34667	0.315207	1.2982	1.05768	1.03162	Probable LRR receptor-like serine/threonine-protein kinase At4g26540	At4g26540,M3E9.30
Bra000995	15.1831	6.80152	23.5648	3.46463	1.7927	0.0166531	0.298032	Up	0.74104	1.2776	1.34277	3.60653	1.87716	6.48881	Classical arabinogalactan protein 11	AGP11,At3g01700,F28J7.2, F4P13.24	GO:0031225,GO:0005886,GO:0009860	anchored component of membrane|plasma membrane|pollen tube growth
Bra003222	44.3181	19.8562	68.7799	3.46391	1.7924	0.00145792	0.0590102	Up	1.95517	0.901626	1.4792	7.51918	5.7018	4.2294
Bra012241	15.6107	6.99924	24.2221	3.46068	1.79105	0.0157698	0.28816	Up	0.209242	0.075966	0.185261	0.297832	0.748085	0.433276	Protein NLP4	NLP4,At1g20640,F2D10.12	GO:0005634,GO:0003677,GO:0003700,GO:0006351	nucleus|DNA binding|transcription factor activity, sequence-specific DNA binding|transcription, DNA-templated
Bra029007	308.816	138.512	479.119	3.45905	1.79038	0.00018894	0.01301	Up	9.44727	4.7506	8.09384	40.76	17.1851	26.9367	Thiamine thiazole synthase, chloroplastic {ECO:0000255|HAMAP-Rule:MF_03158}	THI1 {ECO:0000255|HAMAP-Rule:MF_03158},Synonyms=ARA6, THI4,At5g54770,MBG8.3	GO:0009507,GO:0009941,GO:0009570,GO:0005739,GO:0005886,GO:0010319,GO:0009579,GO:0016491,GO:0042803,GO:0008270,GO:0006974,GO:0018131,GO:0009409,GO:0009228	chloroplast|chloroplast envelope|chloroplast stroma|mitochondrion|plasma membrane|stromule|thylakoid|oxidoreductase activity|protein homodimerization activity|zinc ion binding|cellular response to DNA damage stimulus|oxazole or thiazole biosynthetic process|response to cold|thiamine biosynthetic process	ko00730	Thiamine metabolism
Bra036788	45.6654	20.4866	70.8442	3.45807	1.78997	0.00124101	0.0527178	Up	0.820016	3.50436	2.76564	7.67051	4.59221	5.82248	Non-specific lipid-transfer protein 5	LTP5,At3g51600,F26O13.240	GO:0005618,GO:0016020,GO:0009506,GO:0008289,GO:0005319,GO:0006869	cell wall|membrane|plasmodesma|lipid binding|lipid transporter activity|lipid transport
Bra000109	30.7355	13.7992	47.6718	3.45469	1.78856	0.0201212	0.332034	Up	0.397403	0.049832	0.737524	2.18052	0.948724	1.47087	O-acyltransferase WSD1	WSD1,At5g37300,MNJ8.9	GO:0005783,GO:0005789,GO:0016021,GO:0005886,GO:0004144,GO:0047196,GO:0103095,GO:0019432,GO:0010025	endoplasmic reticulum|endoplasmic reticulum membrane|integral component of membrane|plasma membrane|diacylglycerol O-acyltransferase activity|long-chain-alcohol O-fatty-acyltransferase activity|wax ester synthase activity|triglyceride biosynthetic process|wax biosynthetic process
Bra004564	13.2356	5.95246	20.5188	3.44711	1.78539	0.0277593	0.397981	Up	0.529392	0.179952	0.528118	0.89732	1.92657	1.06319	Late embryogenesis abundant protein At1g64065 {ECO:0000305}	At1g64065 {ECO:0000312|Araport:AT1G64065}	GO:0016021	integral component of membrane
Bra038089	740.478	333.053	1147.9	3.44661	1.78518	0.00202064	0.0737113	Up	13.6031	19.8232	12.5365	65.1003	33.2531	63.6746	36.4 kDa proline-rich protein	TPRP-F1
Bra025048	11.8395	5.33021	18.3487	3.4424	1.78341	0.0343018	0.445565	Up	0.303569	0.634321	1.52775	3.70938	1.45294	2.5198	Abscisic acid receptor PYL11	PYL11,Synonyms=RCAR5,At5g45860,K15I22.6	GO:0005737,GO:0005634,GO:0005886,GO:0010427,GO:0042803,GO:0004864,GO:0004872,GO:0009738,GO:0080163	cytoplasm|nucleus|plasma membrane|abscisic acid binding|protein homodimerization activity|protein phosphatase inhibitor activity|receptor activity|abscisic acid-activated signaling pathway|regulation of protein serine/threonine phosphatase activity	ko04016,ko04075	MAPK signaling pathway - plant|Plant hormone signal transduction
Bra035893	54.0693	24.3985	83.74	3.43218	1.77913	9.28e-05	0.00721566	Up	1.56475	0.58748	1.28904	4.12716	4.19404	4.54151	Transcription factor MYB30 {ECO:0000303|PubMed:10929106}	MYB30 {ECO:0000303|PubMed:10929106},Synonyms=hsr1 {ECO:0000303|PubMed:10571865},At3g28910 {ECO:0000312|Araport:AT3G28910},MLD15.8 {ECO:0000312|EMBL:BAB02134.1}	GO:0005634,GO:0003677,GO:0003700,GO:0009626,GO:0009733,GO:0009617,GO:0009723,GO:0009739,GO:0001666,GO:0009753,GO:0009751,GO:0006351,GO:0042761	nucleus|DNA binding|transcription factor activity, sequence-specific DNA binding|plant-type hypersensitive response|response to auxin|response to bacterium|response to ethylene|response to gibberellin|response to hypoxia|response to jasmonic acid|response to salicylic acid|transcription, DNA-templated|very long-chain fatty acid biosynthetic process
Bra009469	45.5141	20.5544	70.4739	3.42866	1.77764	0.000321156	0.0194474	Up	0.362705	0.474162	0.366261	1.9432	1.36205	1.27821	Probable pectate lyase 12	At3g53190,T4D2.120	GO:0031225,GO:0046872,GO:0030570,GO:0045490	anchored component of membrane|metal ion binding|pectate lyase activity|pectin catabolic process	ko02024,ko00040	Quorum sensing|Pentose and glucuronate interconversions
Bra002224	128.588	58.0757	199.101	3.4283	1.77749	6.72e-05	0.00564952	Up	2.38552	2.8848	3.02943	13.9235	7.43332	9.0695	Caffeoylshikimate esterase	CSE,At1g52760,F14G24.3	GO:0005783,GO:0005794,GO:0005886,GO:0009506,GO:0003846,GO:0090430,GO:0016787,GO:0004622,GO:0009809,GO:0006629,GO:0046686,GO:0042542,GO:0006979,GO:0010043	endoplasmic reticulum|Golgi apparatus|plasma membrane|plasmodesma|2-acylglycerol O-acyltransferase activity|caffeoyl-CoA: alcohol caffeoyl transferase activity|hydrolase activity|lysophospholipase activity|lignin biosynthetic process|lipid metabolic process|response to cadmium ion|response to hydrogen peroxide|response to oxidative stress|response to zinc ion
Bra031401	70.8304	31.9957	109.665	3.4275	1.77716	0.000858557	0.04051	Up	0.869092	0.879308	1.29194	2.90142	5.5359	3.42577
Bra001651	25.1383	11.3609	38.9157	3.42542	1.77628	0.0265436	0.388697	Up	0.374829	0.448909	0.488444	1.69598	2.62687	0.645146
Bra000548	42.3578	19.1508	65.5647	3.42361	1.77552	0.00156978	0.0619461	Up	0.567272	0.743544	0.607194	4.0745	1.88509	1.90569	Probable aminotransferase TAT3	TAT3,At2g24850,F27C12.23	GO:0004838,GO:0030170,GO:0009058,GO:0006520,GO:0009753,GO:0009611	L-tyrosine:2-oxoglutarate aminotransferase activity|pyridoxal phosphate binding|biosynthetic process|cellular amino acid metabolic process|response to jasmonic acid|response to wounding	ko00270,ko00350,ko00360,ko00400,ko00401,ko00950,ko00960,ko00130	Cysteine and methionine metabolism|Tyrosine metabolism|Phenylalanine metabolism|Phenylalanine, tyrosine and tryptophan biosynthesis|Novobiocin biosynthesis|Isoquinoline alkaloid biosynthesis|Tropane, piperidine and pyridine alkaloid biosynthesis|Ubiquinone and other terpenoid-quinone biosynthesis
Bra023192	77.0676	34.8683	119.267	3.4205	1.77421	0.0134522	0.261165	Up	0.549972	1.13462	0.547796	3.99331	1.03956	2.78958	Kinesin-like protein KIN-13B {ECO:0000305}	KIN13B {ECO:0000305},Synonyms=KINESIN-13B {ECO:0000303|PubMed:25232944},At3g16060 {ECO:0000312|Araport:AT3G16060, ECO:0000312|EMBL:AEE75767.1},MSL1.9 {ECO:0000312|EMBL:BAB02671.1}	GO:0005871,GO:0005874,GO:0005634,GO:0005886,GO:0005524,GO:0016887,GO:0003777,GO:0016049,GO:0007018,GO:1903338	kinesin complex|microtubule|nucleus|plasma membrane|ATP binding|ATPase activity|microtubule motor activity|cell growth|microtubule-based movement|regulation of cell wall organization or biogenesis
Bra005361	42.6199	19.289	65.9509	3.4191	1.77362	0.0309197	0.422377	Up	0.394581	0.766127	0.468453	2.86314	1.48322	4.19	Novel plant SNARE 11	NPSN11,At2g35190,T4C15.14	GO:0009504,GO:0005829,GO:0005789,GO:0012507,GO:0005794,GO:0016021,GO:0031902,GO:0005886,GO:0031201,GO:0005484,GO:0000149,GO:0000911,GO:0006888,GO:0006896,GO:0006891,GO:0006623,GO:0042147,GO:0048280	cell plate|cytosol|endoplasmic reticulum membrane|ER to Golgi transport vesicle membrane|Golgi apparatus|integral component of membrane|late endosome membrane|plasma membrane|SNARE complex|SNAP receptor activity|SNARE binding|cytokinesis by cell plate formation|ER to Golgi vesicle-mediated transport|Golgi to vacuole transport|intra-Golgi vesicle-mediated transport|protein targeting to vacuole|ret…
Bra021494	33.6487	15.2561	52.0412	3.41116	1.77026	0.00110716	0.0490727	Up	0.344602	0.155792	0.487591	1.52138	0.844529	1.82853	ABC transporter E family member 1	ABCE1,Synonyms=RLI1,At3g13640,MMM17.7	GO:0005623,GO:0016020,GO:0051539,GO:0005524,GO:0016887,GO:0005506,GO:0043024,GO:0005215,GO:0000054,GO:0006413,GO:0006415	cell|membrane|4 iron, 4 sulfur cluster binding|ATP binding|ATPase activity|iron ion binding|ribosomal small subunit binding|transporter activity|ribosomal subunit export from nucleus|translational initiation|translational termination
Bra013582	885.963	401.855	1370.07	3.40937	1.76951	6.99e-05	0.00585097	Up	5.94946	6.90158	11.4696	27.4423	20.2209	38.681	L-ascorbate oxidase homolog	Bp10	GO:0005576,GO:0005507,GO:0016491	extracellular region|copper ion binding|oxidoreductase activity
Bra031534	81.5901	37.0313	126.149	3.40655	1.76831	0.012229	0.246898	Up	1.92785	1.29589	3.1365	7.57793	4.3489	11.3453	Oxygen-evolving enhancer protein 2, chloroplastic	PSBP	GO:0009535,GO:0019898,GO:0009654,GO:0005509,GO:0015979	chloroplast thylakoid membrane|extrinsic component of membrane|photosystem II oxygen evolving complex|calcium ion binding|photosynthesis	ko00195	Photosynthesis
Bra013823	38.4018	17.4383	59.3653	3.4043	1.76736	0.000548566	0.0293544	Up	0.772179	0.536567	0.762814	2.17581	2.8256	3.68705	Tryptophan aminotransferase-related protein 2	TAR2,At4g24670,F22K18.130	GO:0005789,GO:0016021,GO:0016846,GO:0050362,GO:0080097,GO:0009851,GO:0043562,GO:0042742,GO:0009908,GO:0048467,GO:0048527,GO:0010078,GO:0010087,GO:0009958,GO:0009723,GO:0048367	endoplasmic reticulum membrane|integral component of membrane|carbon-sulfur lyase activity|L-tryptophan:2-oxoglutarate aminotransferase activity|L-tryptophan:pyruvate aminotransferase activity|auxin biosynthetic process|cellular response to nitrogen levels|defense response to bacterium|flower development|gynoecium development|lateral root development|maintenance of root meristem identity|phloem o…	ko00380	Tryptophan metabolism
Bra030156	71.8773	32.6702	111.084	3.40017	1.76561	0.0403614	0.486367	Up	1.67729	1.5493	1.02876	5.16304	8.11358	1.61304	GDSL esterase/lipase At1g29670	At1g29670,F15D2.22	GO:0048046,GO:0005618,GO:0009507,GO:0009534,GO:0016788,GO:0016042	apoplast|cell wall|chloroplast|chloroplast thylakoid|hydrolase activity, acting on ester bonds|lipid catabolic process
Bra010727	6701.91	3047.79	10356	3.39788	1.76464	7.14e-05	0.00594349	Up	62.4863	69.524	57.4163	280.407	153.673	241.291	Proline-rich protein 4	PRP4,At4g38770,T9A14.50	GO:0005618,GO:0005576	cell wall|extracellular region
Bra016746	302.262	137.465	467.059	3.39766	1.76454	0.0196915	0.328301	Up	4.35452	5.03077	6.86665	18.6279	10.0444	32.7994	Beta-1,4-mannosyl-glycoprotein 4-beta-N-acetylglucosaminyltransferase	Mgat3,Synonyms=Gnt3	GO:0000139,GO:0016021,GO:0003830,GO:0006487	Golgi membrane|integral component of membrane|beta-1,4-mannosylglycoprotein 4-beta-N-acetylglucosaminyltransferase activity|protein N-linked glycosylation	ko00510	N-Glycan biosynthesis
Bra023083	538.398	245.312	831.484	3.3895	1.76107	1.94e-06	0.000306791	Up	9.47461	13.1976	13.9189	38.4386	59.2155	44.023	Probable xyloglucan endotransglucosylase/hydrolase protein 32	XTH32,At2g36870,T1J8.5	GO:0048046,GO:0005618,GO:0004553,GO:0016762,GO:0042546,GO:0016998,GO:0071555,GO:0010411	apoplast|cell wall|hydrolase activity, hydrolyzing O-glycosyl compounds|xyloglucan:xyloglucosyl transferase activity|cell wall biogenesis|cell wall macromolecule catabolic process|cell wall organization|xyloglucan metabolic process
Bra035623	26.4076	12.0326	40.7826	3.38932	1.761	0.00286711	0.0939382	Up	0.22201	0.278703	0.476185	1.06533	1.0807	0.976423	Probable L-gulonolactone oxidase 4 {ECO:0000303|PubMed:20622436}	GULLO4 {ECO:0000303|PubMed:20622436},At5g56490 {ECO:0000312|Araport:AT5G56490},MCD7.26 {ECO:0000312|EMBL:BAB11277.1}	GO:0016020,GO:0003885,GO:0050660,GO:0050105,GO:0019853	membrane|D-arabinono-1,4-lactone oxidase activity|flavin adenine dinucleotide binding|L-gulonolactone oxidase activity|L-ascorbic acid biosynthetic process
Bra008612	69.4386	31.6598	107.217	3.38655	1.75982	0.00240632	0.0837131	Up	0.883769	0.895945	1.3294	6.10248	2.72871	3.24358	Glutamine synthetase cytosolic isozyme 1-4	GLN1-4,At5g16570,MTG13.1	GO:0005829,GO:0005524,GO:0004356,GO:0006542,GO:0042128,GO:0009399	cytosol|ATP binding|glutamate-ammonia ligase activity|glutamine biosynthetic process|nitrate assimilation|nitrogen fixation	ko04217,ko02020,ko00220,ko00250,ko00630,ko00910	Necroptosis|Two-component system|Arginine biosynthesis|Alanine, aspartate and glutamate metabolism|Glyoxylate and dicarboxylate metabolism|Nitrogen metabolism
Bra021503	18.3953	8.40282	28.3878	3.37837	1.75633	0.0101619	0.220824	Up	1.23854	0.463261	0.950286	4.11541	3.04664	3.32759	PRA1 family protein F3 {ECO:0000303|PubMed:18583532}	PRA1F3 {ECO:0000303|PubMed:18583532},Synonyms=PRA8 {ECO:0000303|PubMed:18845362},At3g13720 {ECO:0000312|Araport:AT3G13720},MMM17.14 {ECO:0000312|EMBL:BAB01921.1}	GO:0005783,GO:0005789,GO:0016021,GO:0016192	endoplasmic reticulum|endoplasmic reticulum membrane|integral component of membrane|vesicle-mediated transport
Bra036701	126.913	57.9798	195.845	3.37782	1.75609	9.35e-07	0.000161563	Up	1.29853	4.12585	2.80716	8.92965	10.069	11.685	Inositol oxygenase 2	MIOX2,At2g19800,F6F22.17	GO:0005737,GO:0050113,GO:0005506,GO:0019310,GO:0019853	cytoplasm|inositol oxygenase activity|iron ion binding|inositol catabolic process|L-ascorbic acid biosynthetic process	ko00053,ko00562	Ascorbate and aldarate metabolism|Inositol phosphate metabolism
Bra010644	19.0505	8.71168	29.3893	3.37356	1.75427	0.0110134	0.231068	Up	0.0648056	0.301529	0.0980589	1.29347	0.486122	0.572781	Cytochrome P450 79B1	CYP79B1	GO:0016021,GO:0020037,GO:0005506,GO:0004497,GO:0016705	integral component of membrane|heme binding|iron ion binding|monooxygenase activity|oxidoreductase activity, acting on paired donors, with incorporation or reduction of molecular oxygen	ko00380,ko00966	Tryptophan metabolism|Glucosinolate biosynthesis
Bra026366	103.711	47.4329	159.989	3.37295	1.75401	3.03e-06	0.000447549	Up	1.07171	1.03272	1.66866	4.87786	4.95484	3.82714
Bra014708	47.6193	21.7791	73.4594	3.37294	1.75401	0.000223578	0.0147361	Up	0.504975	0.291564	0.475894	1.31804	1.63965	2.14204	Probable leucine-rich repeat receptor-like protein kinase IMK3	IMK3,Synonyms=MRLK,At3g56100,F18O21.60	GO:0016021,GO:0005886,GO:0005524,GO:0004674	integral component of membrane|plasma membrane|ATP binding|protein serine/threonine kinase activity
Bra027092	22.0266	10.0889	33.9644	3.36652	1.75126	0.0124572	0.249719	Up	0.610208	0.692143	1.53293	3.87901	5.94527	2.74571
Bra004689	23.6808	10.8675	36.4941	3.3581	1.74764	0.00438275	0.127779	Up	0.417956	0.259111	0.311355	0.733763	1.22558	1.37981	Basic leucine zipper 34 {ECO:0000303|PubMed:11906833}	BZIP34 {ECO:0000303|PubMed:11906833},At2g42380,MHK10.10	GO:0005634,GO:0003677,GO:0000977,GO:0003700,GO:0009555,GO:0045893,GO:0006351	nucleus|DNA binding|RNA polymerase II regulatory region sequence-specific DNA binding|transcription factor activity, sequence-specific DNA binding|pollen development|positive regulation of transcription, DNA-templated|transcription, DNA-templated
Bra016526	531.522	243.985	819.06	3.35702	1.74718	3.47e-08	1.04e-05	Up	20.9659	19.2462	22.4404	77.0265	82.9951	64.9673	Two-component response regulator ARR7	ARR7,At1g19050,F14D16.20	GO:0005634,GO:0000156,GO:0009736,GO:0006355,GO:0010200,GO:0009735,GO:0019827,GO:0006351	nucleus|phosphorelay response regulator activity|cytokinin-activated signaling pathway|regulation of transcription, DNA-templated|response to chitin|response to cytokinin|stem cell population maintenance|transcription, DNA-templated	ko04075	Plant hormone signal transduction
Bra015540	234.207	107.575	360.839	3.35429	1.74601	0.000321463	0.0194474	Up	12.9056	9.70534	15.545	38.0942	34.2491	58.78
Bra018629	17.8509	8.20349	27.4984	3.35204	1.74504	0.0236619	0.366654	Up	0.401737	0.424863	2.41702	6.14677	2.17618	4.67754	Photosystem I subunit O	PSAO,At1g08380,T27G7	GO:0009507,GO:0009535,GO:0016021,GO:0009522,GO:0009579,GO:0009768,GO:0009767	chloroplast|chloroplast thylakoid membrane|integral component of membrane|photosystem I|thylakoid|photosynthesis, light harvesting in photosystem I|photosynthetic electron transport chain	ko00195	Photosynthesis
Bra034828	29.5852	13.6003	45.5701	3.35066	1.74444	0.0017133	0.0657339	Up	0.581883	0.369478	0.514735	2.62159	1.12193	2.60108	B3 domain-containing protein At3g11580	ARF32,At3g11580,F24K9.25	GO:0005634,GO:0043565,GO:0003700,GO:0044212,GO:0019760,GO:0080113,GO:0006351	nucleus|sequence-specific DNA binding|transcription factor activity, sequence-specific DNA binding|transcription regulatory region DNA binding|glucosinolate metabolic process|regulation of seed growth|transcription, DNA-templated
Bra030620	46.7174	21.4888	71.9459	3.34806	1.74333	0.0271462	0.39263	Up	0.860585	0.939081	1.63339	2.76508	6.24345	2.91706	UDP-glycosyltransferase 74E2	UGT74E2,At1g05680,F3F20.13	GO:0043231,GO:0052638,GO:0080043,GO:0080044,GO:0035251,GO:0071475,GO:0071215,GO:0070301,GO:0042631,GO:0009813,GO:0052696,GO:0080024,GO:0080167,GO:0010016	intracellular membrane-bounded organelle|indole-3-butyrate beta-glucosyltransferase activity|quercetin 3-O-glucosyltransferase activity|quercetin 7-O-glucosyltransferase activity|UDP-glucosyltransferase activity|cellular hyperosmotic salinity response|cellular response to abscisic acid stimulus|cellular response to hydrogen peroxide|cellular response to water deprivation|flavonoid biosynthetic pr…
Bra030414	48.7622	22.4834	75.041	3.33762	1.73882	0.000376678	0.0217395	Up	0.348639	0.259565	0.403497	1.03229	1.37077	2.06893	Probable LRR receptor-like serine/threonine-protein kinase At1g51820	At1g51820,F19C24.23, T14L22.3
Bra002956	17.8175	8.21781	27.4173	3.33632	1.73826	0.0145663	0.275531	Up	0	0	0	0.0904023	0.178667	0
Bra019265	57.7311	26.6357	88.8265	3.33486	1.73763	0.037108	0.465954	Up	1.20935	1.0221	0.842742	3.76036	1.90009	6.17033	Probable WRKY transcription factor 53	WRKY53,At4g23810,F9D16.280	GO:0009507,GO:0005634,GO:0003677,GO:0043565,GO:0003700,GO:0009816,GO:0010150,GO:0045893,GO:0031347,GO:0010200,GO:0042542,GO:0010193,GO:0009751,GO:0006351	chloroplast|nucleus|DNA binding|sequence-specific DNA binding|transcription factor activity, sequence-specific DNA binding|defense response to bacterium, incompatible interaction|leaf senescence|positive regulation of transcription, DNA-templated|regulation of defense response|response to chitin|response to hydrogen peroxide|response to ozone|response to salicylic acid|transcription, DNA-templated
Bra020663	109.202	50.4064	167.997	3.33284	1.73675	3.85e-06	0.000544035	Up	1.26685	1.50144	3.20038	6.41291	6.05133	8.57271
Bra012687	26.8831	12.4115	41.3547	3.33196	1.73637	0.0025697	0.0872306	Up	1.23091	0.379418	0.690724	4.09778	3.38481	1.71466	Expansin-like B1	EXLB1,Synonyms=EXPR1,At4g17030,dl4545c
Bra013691	22.3519	10.3218	34.382	3.331	1.73595	0.00586864	0.155595	Up	0.182013	0.0899253	0.230586	0.512087	0.713882	0.549669
Bra040643	1348.16	622.779	2073.55	3.32951	1.73531	0.014141	0.270397	Up	10.3057	13.5146	12.4638	78.0117	26.327	40.736	Heavy metal-associated isoprenylated plant protein 34 {ECO:0000303|PubMed:21072340, ECO:0000303|PubMed:23368984}	HIPP34 {ECO:0000303|PubMed:21072340, ECO:0000303|PubMed:23368984},At3g05220 {ECO:0000312|Araport:AT3G05220},T12H1.19 {ECO:0000312|EMBL:AAF27028.1}	GO:0005737,GO:0009506,GO:0046914,GO:0046916,GO:0030001	cytoplasm|plasmodesma|transition metal ion binding|cellular transition metal ion homeostasis|metal ion transport
Bra019142	15.785	7.29605	24.274	3.32701	1.73423	0.0192318	0.323158	Up	1.51101	0.237215	0.874654	4.14183	4.8508	4.74616	Protein GLUTAMINE DUMPER 2	GDU2,At4g25760,F14M19.40	GO:0016021,GO:0006865,GO:0080143	integral component of membrane|amino acid transport|regulation of amino acid export
Bra019615	90.1272	41.7668	138.488	3.31573	1.72933	0.000123123	0.00908752	Up	0.977772	0.701878	1.17869	4.71061	1.64405	4.55178	Calcium-binding mitochondrial carrier protein SCaMC-3	Slc25a23,Synonyms=Scamc3	GO:0016021,GO:0005743,GO:0005739,GO:0005509,GO:0051503,GO:0071277,GO:0006851,GO:0036444,GO:0043457,GO:0002082,GO:0051282,GO:0097274	integral component of membrane|mitochondrial inner membrane|mitochondrion|calcium ion binding|adenine nucleotide transport|cellular response to calcium ion|mitochondrial calcium ion transport|mitochondrial calcium uptake|regulation of cellular respiration|regulation of oxidative phosphorylation|regulation of sequestering of calcium ion|urea homeostasis
Bra010062	116.415	53.952	178.878	3.31551	1.72923	2.6e-06	0.00039187	Up	0.977108	0.921285	1.18543	3.47022	2.65511	4.31953
Bra022761	14.9891	6.95241	23.0258	3.31192	1.72767	0.0215298	0.344955	Up	0.105244	0.229318	1.0445	2.25008	2.74677	0.99615	Bidirectional sugar transporter SWEET10 {ECO:0000303|PubMed:21107422}	SWEET10 {ECO:0000303|PubMed:21107422},At5g50790,MFB16.19	GO:0016021,GO:0005887,GO:0008515,GO:0051119,GO:0015770	integral component of membrane|integral component of plasma membrane|sucrose transmembrane transporter activity|sugar transmembrane transporter activity|sucrose transport
Bra007655	89.1747	41.3682	136.981	3.31127	1.72739	0.00158058	0.0619535	Up	1.67729	1.54229	2.49271	7.04473	4.7209	11.1668	Peptidyl-prolyl cis-trans isomerase CYP20-3, chloroplastic	CYP20-3,Synonyms=ROC4,At3g62030,F21F14.200	GO:0009570,GO:0003755,GO:0006457	chloroplast stroma|peptidyl-prolyl cis-trans isomerase activity|protein folding
Bra031902	11.6832	5.42659	17.9397	3.30589	1.72504	0.038021	0.470929	Up	2.01652	0	2.05589	2.57282	14.9365	4.76982	Root meristem growth factor 9	RGF9,At5g64770,MVP7.10	GO:0005615,GO:0008083,GO:0030154,GO:0048527,GO:0009958,GO:0008284,GO:2000012,GO:0032880,GO:0022622	extracellular space|growth factor activity|cell differentiation|lateral root development|positive gravitropism|positive regulation of cell proliferation|regulation of auxin polar transport|regulation of protein localization|root system development
Bra023641	12.2216	5.67772	18.7655	3.3051	1.7247	0.0377548	0.469379	Up	0.312109	0.04145	0.155776	0.575505	0.529214	0.707564	Cation/calcium exchanger 2	CCX2,Synonyms=CAX8,At5g17850,MPI7.1, MVA3.20, MVA3_200	GO:0016021,GO:0015297,GO:0006813,GO:0006814	integral component of membrane|antiporter activity|potassium ion transport|sodium ion transport
Bra017120	324.619	151.011	498.227	3.29927	1.72215	0.00279347	0.0924191	Up	6.98495	6.54031	4.9985	33.5095	20.7689	14.344	Peroxidase C3	PRXC3	GO:0005576,GO:0005773,GO:0020037,GO:0046872,GO:0004601,GO:0042744,GO:0006979	extracellular region|vacuole|heme binding|metal ion binding|peroxidase activity|hydrogen peroxide catabolic process|response to oxidative stress	ko00940	Phenylpropanoid biosynthesis
Bra016584	29.6021	13.7799	45.4244	3.29643	1.7209	0.00207862	0.0751542	Up	0.395664	0.229677	0.392572	0.867414	1.19238	1.04302	ABC transporter G family member 11	ABCG11,Synonyms=COF1, DSO, PEL1, WBC11,At1g17840,F2H15.7	GO:0009897,GO:0016021,GO:0005886,GO:0005524,GO:0042626,GO:0015245,GO:0042803,GO:0010588,GO:0080051,GO:0015908,GO:0009737,GO:0009651,GO:0009611,GO:0010222	external side of plasma membrane|integral component of membrane|plasma membrane|ATP binding|ATPase activity, coupled to transmembrane movement of substances|fatty acid transporter activity|protein homodimerization activity|cotyledon vascular tissue pattern formation|cutin transport|fatty acid transport|response to abscisic acid|response to salt stress|response to wounding|stem vascular tissue pat…
Bra031558	32.0977	14.9532	49.2421	3.29308	1.71944	0.00523563	0.144912	Up	0.234766	0.322868	0.465008	2.04673	1.09458	1.03233	O-glucosyltransferase rumi	rumi {ECO:0000312|FlyBase:FBgn0086253},CG31152	GO:0012505,GO:0005788,GO:0046527,GO:0035251,GO:0035252,GO:0006664,GO:0007030,GO:0045746,GO:0007219,GO:0045747,GO:0033577,GO:0006493,GO:2000035,GO:0042052	endomembrane system|endoplasmic reticulum lumen|glucosyltransferase activity|UDP-glucosyltransferase activity|UDP-xylosyltransferase activity|glycolipid metabolic process|Golgi organization|negative regulation of Notch signaling pathway|Notch signaling pathway|positive regulation of Notch signaling pathway|protein glycosylation in endoplasmic reticulum|protein O-linked glycosylation|regulation of…
Bra021497	134.838	62.8665	206.809	3.28966	1.71794	2.09e-06	0.000325826	Up	5.70391	1.16284	10.1182	19.9973	18.9552	20.9768	Dirigent protein 3	DIR3,At5g49040,K19E20.19	GO:0048046,GO:0042349,GO:0009699	apoplast|guiding stereospecific synthesis activity|phenylpropanoid biosynthetic process
Bra030155	493.412	230.238	756.587	3.28611	1.71638	6.84e-09	2.41e-06	Up	9.43901	11.33	8.97168	29.9062	41.3174	38.0114	GDSL esterase/lipase At1g29660 {ECO:0000303|PubMed:18819574}	At1g29660 {ECO:0000312|Araport:AT1G29660},F15D2.21 {ECO:0000312|EMBL:AAG51756.1}	GO:0048046,GO:0005634,GO:0016788,GO:0016042,GO:0009627	apoplast|nucleus|hydrolase activity, acting on ester bonds|lipid catabolic process|systemic acquired resistance
Bra001034	339.453	158.43	520.477	3.28521	1.71598	2.66e-08	8.2e-06	Up	1.83094	1.78646	2.87651	9.07832	7.47755	7.21354	Protein LONGIFOLIA 2	LNG2,Synonyms=TRM1,At3g02170,F14P3.18, F1C9.4	GO:0005737,GO:0005856,GO:0008017,GO:0051513	cytoplasm|cytoskeleton|microtubule binding|regulation of monopolar cell growth
Bra014302	271.127	126.6	415.654	3.28321	1.71511	6.32e-08	1.68e-05	Up	3.51428	3.19252	3.65326	11.8939	9.16446	14.0507	LysM domain receptor-like kinase 3	LYK3,At1g51940,T14L22.13	GO:0016021,GO:0005886,GO:0005524,GO:0004675,GO:0009738,GO:0007166,GO:0006952,GO:0050832,GO:0045087,GO:0031348,GO:0009789,GO:0006468,GO:0009737	integral component of membrane|plasma membrane|ATP binding|transmembrane receptor protein serine/threonine kinase activity|abscisic acid-activated signaling pathway|cell surface receptor signaling pathway|defense response|defense response to fungus|innate immune response|negative regulation of defense response|positive regulation of abscisic acid-activated signaling pathway|protein phosphorylatio…
Bra000754	15.8787	7.4199	24.3374	3.28002	1.71371	0.0189782	0.32051	Up	0.172717	0.448808	0.508796	0.873252	1.61939	1.6565	Cysteine-rich receptor-like protein kinase 45 {ECO:0000305}	CRK45 {ECO:0000303|PubMed:20500828},Synonyms=ARCK1 {ECO:0000303|PubMed:22225700},At4g11890 {ECO:0000312|Araport:AT4G11890}	GO:0005829,GO:0005524,GO:0004674,GO:0006952,GO:0031349,GO:0009787	cytosol|ATP binding|protein serine/threonine kinase activity|defense response|positive regulation of defense response|regulation of abscisic acid-activated signaling pathway
Bra037988	15.8009	7.38855	24.2132	3.27712	1.71243	0.0178546	0.310259	Up	0.781993	0.404668	0.655429	3.04525	2.72489	2.0164	Protein YLS3	YLS3,Synonyms=XYLP9,At2g44290	GO:0031225,GO:0005886,GO:0008289,GO:0006869	anchored component of membrane|plasma membrane|lipid binding|lipid transport
Bra019264	590.785	276.392	905.177	3.27497	1.71148	6.12e-09	2.21e-06	Up	6.39233	7.14774	9.62034	31.9655	24.0117	27.9273	Probable polygalacturonase	GSVIVT00026920001, LOC100243180	GO:0016021,GO:0004650,GO:0005975	integral component of membrane|polygalacturonase activity|carbohydrate metabolic process
Bra018918	313.058	146.554	479.562	3.27226	1.71029	3.6e-08	1.07e-05	Up	6.25731	5.40921	6.81522	26.0078	19.2285	19.1153	Metal tolerance protein C4	MTPC4,Synonyms=MTP7,At1g51610,F19C24.16, F5D21.21	GO:0016021,GO:0005774,GO:0008324	integral component of membrane|vacuolar membrane|cation transmembrane transporter activity
Bra023552	177.112	83.0659	271.158	3.26438	1.70681	0.00869428	0.20078	Up	3.38599	0.297743	1.93247	6.42377	12.8851	9.59923
Bra003101	14.582	6.84836	22.3157	3.25854	1.70423	0.0313737	0.425007	Up	0.774713	0.278136	0.125292	0.548182	3.21496	2.5431
Bra029563	378.868	178.127	579.608	3.2539	1.70217	0.00056832	0.0299433	Up	16.117	7.9621	22.5542	59.4643	32.6921	69.7225	Oxygen-evolving enhancer protein 3-2, chloroplastic	PSBQ2,Synonyms=PSBQB,At4g05180,C17L7.100	GO:0048046,GO:0009507,GO:0009570,GO:0009534,GO:0009535,GO:0019898,GO:0009654,GO:0009579,GO:0031977,GO:0005509,GO:0015979	apoplast|chloroplast|chloroplast stroma|chloroplast thylakoid|chloroplast thylakoid membrane|extrinsic component of membrane|photosystem II oxygen evolving complex|thylakoid|thylakoid lumen|calcium ion binding|photosynthesis	ko00195	Photosynthesis
Bra003846	17.58	8.26735	26.8927	3.25288	1.70172	0.0440536	0.50701	Up	0.112118	0.121674	0.367855	0.238098	0.947166	0.486133	Homeobox-leucine zipper protein HDG11	HDG11,Synonyms=HDGL2-11,At1g73360,T9L24.43	GO:0005634,GO:0008289,GO:0003700,GO:0000976,GO:0009828,GO:0006351,GO:0010091	nucleus|lipid binding|transcription factor activity, sequence-specific DNA binding|transcription regulatory region sequence-specific DNA binding|plant-type cell wall loosening|transcription, DNA-templated|trichome branching
Bra009238	154.713	72.7699	236.656	3.25211	1.70138	9.12e-07	0.000158458	Up	5.23589	2.41086	4.6972	15.2158	13.3885	13.5416	Polygalacturonase inhibitor 1	PGIP1,At5g06860,MOJ9_3	GO:0005618,GO:0005576,GO:0005794,GO:0016020,GO:0009505,GO:0009506,GO:0090353	cell wall|extracellular region|Golgi apparatus|membrane|plant-type cell wall|plasmodesma|polygalacturonase inhibitor activity
Bra014401	306.257	144.107	468.406	3.2504	1.70062	1.01e-06	0.000173468	Up	18.4354	9.41512	17.1496	42.8624	65.2544	58.6932	Universal stress protein A-like protein	At3g01520,F4P13.7	GO:0005886,GO:0016208,GO:0006950	plasma membrane|AMP binding|response to stress
Bra036499	158.935	75.012	242.859	3.23759	1.69492	0.00097598	0.0445745	Up	4.62336	2.18995	3.91927	15.1782	6.7846	16.3554	Expansin-B1	EXPB1,At2g20750,F5H14.28
Bra008192	771.069	363.944	1178.19	3.23729	1.69479	0.0171009	0.3019	Up	5.30851	60.9475	25.315	88.0668	147.973	73.5466	bZIP transcription factor 44 {ECO:0000305}	BZIP44 {ECO:0000303|PubMed:11906833},At1g75390 {ECO:0000312|Araport:AT1G75390},F1B16.8 {ECO:0000312|EMBL:AAG13064.1}	GO:0005634,GO:0046982,GO:0043565,GO:0003700,GO:0044212,GO:0009845,GO:0006351	nucleus|protein heterodimerization activity|sequence-specific DNA binding|transcription factor activity, sequence-specific DNA binding|transcription regulatory region DNA binding|seed germination|transcription, DNA-templated
Bra017519	73.5571	34.7435	112.371	3.2343	1.69345	0.000235428	0.0153309	Up	0.630131	0.208788	0.998071	2.46867	1.42591	2.55604	Homeobox-leucine zipper protein HDG5	HDG5,Synonyms=HDGL2-5,At5g46880,MQD22.1	GO:0005634,GO:0008289,GO:0043565,GO:0006355,GO:0006351	nucleus|lipid binding|sequence-specific DNA binding|regulation of transcription, DNA-templated|transcription, DNA-templated
Bra015829	189.639	89.6421	289.636	3.23103	1.69199	4.22e-07	8.36e-05	Up	1.45847	0.82456	1.5482	4.93105	3.55794	4.46068	Probable LRR receptor-like serine/threonine-protein kinase At4g36180	At4g36180,F23E13.70
Bra025601	56.6565	26.7993	86.5138	3.22821	1.69073	0.00113682	0.0496304	Up	0.690355	0.315342	0.393666	3.51626	1.50571	3.71242	Serine carboxypeptidase-like 13	SCPL13,At2g22980,F21P24.4, T20K9.20	GO:0005576,GO:0047158,GO:0016747,GO:0006508,GO:0019748	extracellular region|sinapoylglucose-sinapoylglucose O-sinapoyltransferase activity|transferase activity, transferring acyl groups other than amino-acyl groups|proteolysis|secondary metabolic process
Bra004507	322.364	152.513	492.216	3.22738	1.69036	5.49e-08	1.51e-05	Up	8.44505	3.27679	5.93555	22.8593	19.8264	19.6882	Two-component response regulator-like APRR9	APRR9,At2g46790,F19D11.7	GO:0005634,GO:0003677,GO:0007623,GO:0045892,GO:0000160,GO:0010017,GO:0006355,GO:0006351	nucleus|DNA binding|circadian rhythm|negative regulation of transcription, DNA-templated|phosphorelay signal transduction system|red or far-red light signaling pathway|regulation of transcription, DNA-templated|transcription, DNA-templated
Bra019875	5538.22	2622.76	8453.67	3.2232	1.68849	9.64e-10	4.13e-07	Up	107.884	86.7492	110.5	422.011	294.029	381.066
Bra036554	21.003	9.96276	32.0433	3.2163	1.6854	0.0078804	0.188274	Up	0.229145	0.279381	0.229361	1.22496	0.769598	1.09351	Probable glycosyltransferase At5g03795	At5g03795,MED24	GO:0000139,GO:0016021,GO:0016757,GO:0071555	Golgi membrane|integral component of membrane|transferase activity, transferring glycosyl groups|cell wall organization
Bra016428	14.0383	6.66605	21.4105	3.21187	1.68341	0.0307874	0.422103	Up	0	0.165486	0.348508	0.675842	0.366434	0.741582	Wall-associated receptor kinase 1	WAK1,Synonyms=PRO25,At1g21250,F16F4.6
Bra020872	34.2342	16.2627	52.2058	3.21016	1.68265	0.00151262	0.0602875	Up	0.114601	0.199972	0.622106	1.38408	1.14368	0.769913	Homeobox-leucine zipper protein MERISTEM L1	ATML1,At4g21750,F17L22.210	GO:0005634,GO:0003677,GO:0008289,GO:0043565,GO:0003700,GO:0048825,GO:0090627,GO:0009845,GO:0006351	nucleus|DNA binding|lipid binding|sequence-specific DNA binding|transcription factor activity, sequence-specific DNA binding|cotyledon development|plant epidermal cell differentiation|seed germination|transcription, DNA-templated
Bra028414	27.7591	13.1901	42.3282	3.20908	1.68216	0.00303031	0.0985228	Up	0.758327	0.558312	0.526494	2.75704	1.62123	1.20874	Probable LRR receptor-like serine/threonine-protein kinase At1g29720	RFK1,At1g29720,F1N18.22, T3M22.6
Bra024468	13.2115	6.28178	20.1413	3.2063	1.68091	0.0348589	0.450745	Up	0.2547	0	0.0641256	1.06205	0.744111	0.518627
Bra036102	16.5347	7.86262	25.2068	3.2059	1.68073	0.0173307	0.304079	Up	0.483454	0	0.0683981	1.18976	1.11844	1.45267
Bra035801	60.4712	28.7865	92.1559	3.20136	1.67868	0.0047761	0.135308	Up	1.07886	1.60975	1.66339	7.84124	5.66959	2.57953	Probable mitochondrial adenine nucleotide transporter BTL1	At3g20240,MAL21.26	GO:0016021,GO:0005743,GO:0055085	integral component of membrane|mitochondrial inner membrane|transmembrane transport
Bra029430	268.168	127.743	408.593	3.19855	1.67742	0.00477678	0.135308	Up	9.95873	4.91949	8.46113	40.816	16.0149	22.5028	TVP38/TMEM64 family membrane protein slr0305	slr0305	GO:0016021,GO:0005886	integral component of membrane|plasma membrane
Bra009931	161.541	76.9637	246.118	3.19784	1.6771	8.89e-07	0.000155322	Up	1.23231	2.31628	2.462	5.64697	6.11394	8.30029	F-box/LRR-repeat protein 3	FBL3,At5g01720,F7A7.240
Bra026349	549.53	262.29	836.771	3.19025	1.67367	0.000139313	0.0100418	Up	9.05312	4.27555	14.5854	44.2828	23.6197	30.1215	Protochlorophyllide reductase B, chloroplastic	PORB,At4g27440,F27G19.40	GO:0009507,GO:0009941,GO:0009707,GO:0009534,GO:0009535,GO:0016020,GO:0016630,GO:0015995,GO:0015979,GO:0009723	chloroplast|chloroplast envelope|chloroplast outer membrane|chloroplast thylakoid|chloroplast thylakoid membrane|membrane|protochlorophyllide reductase activity|chlorophyll biosynthetic process|photosynthesis|response to ethylene	ko00860	Porphyrin and chlorophyll metabolism
Bra006363	522.806	249.566	796.047	3.18973	1.67343	4.18e-06	0.000583374	Up	11.5682	7.03291	6.8248	38.0515	21.0559	19.1254	DnAJ-like protein slr0093	slr0093	GO:0006457	protein folding
Bra035384	703.684	336.031	1071.34	3.18822	1.67275	0.00147723	0.0594365	Up	13.2446	10.2966	13.404	36.3828	28.5889	62.0144	Cytochrome b561 and DOMON domain-containing protein At5g35735	At5g35735,F28J9_6	GO:0016021,GO:0005886,GO:0046872,GO:0055114	integral component of membrane|plasma membrane|metal ion binding|oxidation-reduction process
Bra038157	69.5619	33.2281	105.896	3.18693	1.67217	7.28e-05	0.00601318	Up	2.94312	1.32069	4.59974	9.09345	13.5748	12.8478
Bra020616	125.712	60.0846	191.34	3.1845	1.67107	0.000387594	0.0222181	Up	4.5101	1.14075	5.75531	17.4982	9.56848	12.7465	GRF1-interacting factor 1	GIF1,Synonyms=AN3, GIF,At5g28640,F4I4.20	GO:0003713,GO:0009955,GO:0008283,GO:0048366,GO:0006355,GO:0006351	transcription coactivator activity|adaxial/abaxial pattern specification|cell proliferation|leaf development|regulation of transcription, DNA-templated|transcription, DNA-templated
Bra012831	292.927	140.046	445.807	3.18328	1.67051	1.09e-07	2.65e-05	Up	4.27038	1.78743	4.28336	12.3316	11.6482	11.0538	Sulfate transporter 3.1	SULTR3;1,Synonyms=ST1,At3g51895,ATEM1.15, F4F15.10	GO:0009507,GO:0005887,GO:0008271,GO:0015116,GO:0015293,GO:0008272	chloroplast|integral component of plasma membrane|secondary active sulfate transmembrane transporter activity|sulfate transmembrane transporter activity|symporter activity|sulfate transport
Bra016276	131.755	63.0573	200.454	3.17891	1.66853	0.0476674	0.529468	Up	1.33294	2.39256	1.64132	6.19513	2.641	9.6658	Beta-glucosidase 40	BGLU40,At1g26560,T1K7.7	GO:0048046,GO:0009507,GO:0008422,GO:0102483,GO:0005975,GO:1901657	apoplast|chloroplast|beta-glucosidase activity|scopolin beta-glucosidase activity|carbohydrate metabolic process|glycosyl compound metabolic process	ko00940,ko00500,ko00460	Phenylpropanoid biosynthesis|Starch and sucrose metabolism|Cyanoamino acid metabolism
Bra036841	61.608	29.4936	93.7225	3.17773	1.66799	0.00645369	0.165134	Up	1.81489	0.984646	0.548472	5.52445	4.35936	1.7703	Epoxide hydrolase A {ECO:0000303|PubMed:16511284}	ephA,Rv3617,LH57_19705 {ECO:0000312|EMBL:AIR16405.1}	GO:0018742,GO:0016787,GO:0042803,GO:0009636	epoxide hydrolase B activity|hydrolase activity|protein homodimerization activity|response to toxic substance
Bra007569	645.476	309.475	981.476	3.17143	1.66513	0.00603433	0.158474	Up	8.1089	7.87439	15.0583	33.2724	20.5888	47.7824	Fasciclin-like arabinogalactan protein 10	FLA10,At3g60900,T4C21.310	GO:0031225,GO:0046658,GO:0005886	anchored component of membrane|anchored component of plasma membrane|plasma membrane
Bra024032	1916.98	920.521	2913.44	3.16499	1.6622	4.13e-08	1.21e-05	Up	18.4535	15.3925	43.1024	98.0945	75.936	110.627	CBL-interacting serine/threonine-protein kinase 6	CIPK6,Synonyms=PKS4, SIP3, SnRK3.14,At4g30960,F6I18.130	GO:0005783,GO:0005622,GO:0005524,GO:0004674,GO:0010540,GO:0042538,GO:0035556,GO:0007275,GO:0018105,GO:0018107,GO:0009651,GO:0009414	endoplasmic reticulum|intracellular|ATP binding|protein serine/threonine kinase activity|basipetal auxin transport|hyperosmotic salinity response|intracellular signal transduction|multicellular organism development|peptidyl-serine phosphorylation|peptidyl-threonine phosphorylation|response to salt stress|response to water deprivation
Bra011428	119.724	57.5075	181.941	3.16378	1.66165	4.45e-06	0.00061593	Up	1.2963	1.14976	1.75897	6.07349	5.28961	3.92526	Pectinesterase 44	PME44,Synonyms=ARATH44,At4g33220,F4I10.150	GO:0071944,GO:0005618,GO:0005576,GO:0045330,GO:0030599,GO:0046910,GO:0042545,GO:0050829,GO:0045490	cell periphery|cell wall|extracellular region|aspartyl esterase activity|pectinesterase activity|pectinesterase inhibitor activity|cell wall modification|defense response to Gram-negative bacterium|pectin catabolic process	ko00040	Pentose and glucuronate interconversions
Bra000538	15.4131	7.40945	23.4167	3.16039	1.6601	0.0234002	0.363815	Up	0.308285	0.619245	0.15395	2.25313	1.03517	1.33822	Axial regulator YABBY 5	YAB5,At2g26580,T9J22.25	GO:0005634,GO:0003677,GO:0046872,GO:0003700,GO:0009944,GO:2000024,GO:1902183,GO:0006355	nucleus|DNA binding|metal ion binding|transcription factor activity, sequence-specific DNA binding|polarity specification of adaxial/abaxial axis|regulation of leaf development|regulation of shoot apical meristem development|regulation of transcription, DNA-templated
Bra014094	25.839	12.4308	39.2472	3.15726	1.65867	0.00577307	0.154243	Up	0.35164	0.0401535	0.701759	1.28114	1.10012	1.07948
Bra008132	1230.44	593.047	1867.82	3.14954	1.65514	0.000117882	0.0088354	Up	16.6704	33.0464	22.6343	107.143	62.1187	70.14	Cytosolic sulfotransferase 16	SOT16,Synonyms=CORI-7, ST5A,At1g74100,F2P9.3	GO:0005737,GO:0047364,GO:0019761,GO:0032260	cytoplasm|desulfoglucosinolate sulfotransferase activity|glucosinolate biosynthetic process|response to jasmonic acid stimulus involved in jasmonic acid and ethylene-dependent systemic resistance	ko00380,ko00966	Tryptophan metabolism|Glucosinolate biosynthesis
Bra019759	21.7763	10.4975	33.0552	3.14887	1.65483	0.0106416	0.227741	Up	0.188283	0.0601859	0.482199	0.789356	0.994019	1.13769	IRK-interacting protein {ECO:0000303|PubMed:15618632}	IRKI {ECO:0000303|PubMed:15618632},At5g12900 {ECO:0000312|Araport:AT5G12900},T24H18.70 {ECO:0000312|EMBL:CAB88254.1}
Bra009178	90.2152	43.5256	136.905	3.14539	1.65324	2.11e-05	0.00218859	Up	4.14056	3.22547	5.8118	15.1659	9.75165	9.75855
Bra009994	232.873	112.457	353.29	3.14155	1.65148	2.88e-07	6e-05	Up	2.58855	3.15977	3.51337	12.1882	9.26481	11.0646	Trihelix transcription factor GTL2	At5g28300,T8M17.70	GO:0005634,GO:0005516,GO:0001158,GO:0003700,GO:0045893,GO:0006355,GO:0006351	nucleus|calmodulin binding|enhancer sequence-specific DNA binding|transcription factor activity, sequence-specific DNA binding|positive regulation of transcription, DNA-templated|regulation of transcription, DNA-templated|transcription, DNA-templated
Bra040236	364.908	176.503	553.313	3.13486	1.6484	7.37e-08	1.89e-05	Up	17.9047	11.0936	16.8102	49.1708	44.7584	48.2529	Uncharacterized GPI-anchored protein At3g06035	At3g06035,24F17.7	GO:0031225,GO:0005886	anchored component of membrane|plasma membrane
Bra025998	19.7247	9.54211	29.9073	3.13425	1.64812	0.0106045	0.227166	Up	1.32474	0.48112	0.442214	3.60366	4.73811	1.01139	VQ motif-containing protein 1 {ECO:0000303|PubMed:22535423}	VQ1 {ECO:0000303|PubMed:22535423},At1g17147 {ECO:0000312|Araport:AT1G17147},F20D23.16 {ECO:0000312|EMBL:AAD50018.1}	GO:0005634	nucleus
Bra023408	32.217	15.5855	48.8486	3.13424	1.64812	0.00245329	0.0847559	Up	0.655889	0.0701033	0.609813	1.87371	1.33447	1.36616	Protein NRT1/ PTR FAMILY 6.1	NPF6.1,At5g13400,T22N19.50	GO:0016021,GO:0005215,GO:0006857	integral component of membrane|transporter activity|oligopeptide transport
Bra011869	3072.13	1486.66	4657.6	3.13292	1.64751	2.36e-09	9.53e-07	Up	109.772	122.251	93.816	372.052	362.049	369.806	Glycine-rich RNA-binding protein 10	GRP10	GO:0000166,GO:0003723	nucleotide binding|RNA binding
Bra001820	22.0411	10.6825	33.3996	3.12658	1.64458	0.00905784	0.205651	Up	0.311877	0.194221	0.154015	0.960125	0.784174	0.759906	4-coumarate--CoA ligase 4	4CL4,At3g21230,MXL8_9	GO:0016207,GO:0005524,GO:0009699	4-coumarate-CoA ligase activity|ATP binding|phenylpropanoid biosynthetic process	ko00360,ko00940,ko00130	Phenylalanine metabolism|Phenylpropanoid biosynthesis|Ubiquinone and other terpenoid-quinone biosynthesis
Bra012317	11.808	5.72727	17.8886	3.12342	1.64313	0.0468068	0.524711	Up	0.900924	0.24543	0.331802	2.26116	0.774772	0.527297
Bra033284	218.79	106.137	331.442	3.12277	1.64283	1.04e-06	0.000178303	Up	3.27122	1.39596	2.908	10.2955	8.429	6.25226	Protein IQ-DOMAIN 1 {ECO:0000303|PubMed:15960618}	IQD1 {ECO:0000303|PubMed:15960618},At3g09710 {ECO:0000312|Araport:AT3G09710},F11F8.30 {ECO:0000312|EMBL:AAF23301.1}	GO:0005737,GO:0005874,GO:0005634,GO:0008017	cytoplasm|microtubule|nucleus|microtubule binding
Bra018160	627.961	305.018	950.904	3.11754	1.64041	0.0241807	0.370436	Up	7.33743	6.64753	9.07286	44.6601	14.4447	21.2894	Asparagine synthetase [glutamine-hydrolyzing]		GO:0004066,GO:0005524,GO:0006541,GO:0070981	asparagine synthase (glutamine-hydrolyzing) activity|ATP binding|glutamine metabolic process|L-asparagine biosynthetic process	ko00250	Alanine, aspartate and glutamate metabolism
Bra020115	62.4424	30.3714	94.5134	3.11192	1.6378	0.0439385	0.506481	Up	3.62965	0.389815	4.55566	6.12309	16.9026	8.34452	Germin-like protein 1	GLP1	GO:0048046,GO:0005618,GO:0030145,GO:0045735	apoplast|cell wall|manganese ion binding|nutrient reservoir activity
Bra017165	119.937	58.3533	181.521	3.11072	1.63725	0.00712183	0.176112	Up	2.36307	1.52142	3.48249	9.98207	3.76149	12.3306	Uncharacterized protein At2g37660, chloroplastic	At2g37660,F13M22.16	GO:0048046,GO:0009507,GO:0009570,GO:0009579,GO:0005507,GO:0042742	apoplast|chloroplast|chloroplast stroma|thylakoid|copper ion binding|defense response to bacterium
Bra001478	25.0621	12.2056	37.9187	3.10666	1.63536	0.00671251	0.169462	Up	0.62524	0.102457	0.692428	2.71528	1.20989	1.79448
Bra039230	221.628	108.136	335.119	3.09905	1.63183	0.00176427	0.067098	Up	0.935249	1.85283	1.43504	7.44726	3.14884	4.41144	DNA-directed RNA polymerase 3, chloroplastic	RPOT3,Synonyms=RPOPT,At2g24120,F27D4.3	GO:0009507,GO:0034245,GO:0005739,GO:0003677,GO:0003899,GO:0006390	chloroplast|mitochondrial DNA-directed RNA polymerase complex|mitochondrion|DNA binding|DNA-directed RNA polymerase activity|transcription from mitochondrial promoter
Bra004736	20.87	10.21	31.5299	3.08813	1.62673	0.0104882	0.225927	Up	0.769791	0.504125	0.570106	1.66528	2.00217	1.92775	Transcription factor JUNGBRUNNEN 1	JUB1,Synonyms=NAC042,At2g43000,F23E6.1	GO:0005634,GO:0003677,GO:0003700,GO:0009718,GO:0010120,GO:0042538,GO:0010150,GO:1900056,GO:0006561,GO:0006351,GO:0005992	nucleus|DNA binding|transcription factor activity, sequence-specific DNA binding|anthocyanin-containing compound biosynthetic process|camalexin biosynthetic process|hyperosmotic salinity response|leaf senescence|negative regulation of leaf senescence|proline biosynthetic process|transcription, DNA-templated|trehalose biosynthetic process
Bra017390	111.37	54.5049	168.235	3.0866	1.62602	1.07e-05	0.00127509	Up	0.804536	0.750406	1.38771	5.70799	3.27985	3.98713	Uncharacterized protein At1g04910	At1g04910,F13M7.10	GO:0005737,GO:0005768,GO:0005794,GO:0000139,GO:0016021,GO:0005802,GO:0016757	cytoplasm|endosome|Golgi apparatus|Golgi membrane|integral component of membrane|trans-Golgi network|transferase activity, transferring glycosyl groups
Bra037355	68.1987	33.3822	103.015	3.08593	1.62571	0.000115938	0.008709	Up	0.575802	0.474102	0.620019	1.30303	1.42573	2.27241	Homeobox-leucine zipper protein ANTHOCYANINLESS 2	ANL2,At4g00730,F6N23.10	GO:0005634,GO:0008289,GO:0043565,GO:0003700,GO:0043481,GO:0042335,GO:0009827,GO:0048364,GO:0048765,GO:0006351	nucleus|lipid binding|sequence-specific DNA binding|transcription factor activity, sequence-specific DNA binding|anthocyanin accumulation in tissues in response to UV light|cuticle development|plant-type cell wall modification|root development|root hair cell differentiation|transcription, DNA-templated
Bra023317	91.2311	44.6858	137.777	3.08323	1.62444	2.47e-05	0.00244577	Up	1.90668	3.55242	3.63178	10.9398	8.71712	7.70755	Transcription factor HY5	HY5,Synonyms=BZIP56,At5g11260,F2I11_150	GO:0005634,GO:0003677,GO:0003690,GO:0000977,GO:0043565,GO:0003700,GO:0009740,GO:0031539,GO:0042753,GO:0010017,GO:0009585,GO:0010099,GO:0009737,GO:0010218,GO:0080167,GO:0010114,GO:0010224,GO:0006351	nucleus|DNA binding|double-stranded DNA binding|RNA polymerase II regulatory region sequence-specific DNA binding|sequence-specific DNA binding|transcription factor activity, sequence-specific DNA binding|gibberellic acid mediated signaling pathway|positive regulation of anthocyanin metabolic process|positive regulation of circadian rhythm|red or far-red light signaling pathway|red, far-red light…
Bra031630	83.0684	40.7228	125.414	3.0797	1.62279	4.01e-05	0.00367201	Up	3.64773	3.46591	2.4391	13.0663	7.64615	15.0555
Bra037104	143.64	70.4549	216.825	3.0775	1.62176	0.000180297	0.0124655	Up	5.53847	2.95531	7.89929	22.5687	12.8127	26.9195	Photosystem I reaction center subunit V, chloroplastic	PSAG,At1g55670,F20N2.21, F20N2.33, F20N2_3	GO:0009507,GO:0009941,GO:0031969,GO:0030093,GO:0009534,GO:0009535,GO:0016021,GO:0009579,GO:0016168,GO:0015979,GO:0009773,GO:0009780,GO:0042550,GO:0050821	chloroplast|chloroplast envelope|chloroplast membrane|chloroplast photosystem I|chloroplast thylakoid|chloroplast thylakoid membrane|integral component of membrane|thylakoid|chlorophyll binding|photosynthesis|photosynthetic electron transport in photosystem I|photosynthetic NADP+ reduction|photosystem I stabilization|protein stabilization	ko00195	Photosynthesis
Bra013804	14.2001	6.97718	21.4231	3.07045	1.61845	0.034525	0.447622	Up	0	0.260225	0.304713	1.08814	0.845553	0.408226	Protein CLT2, chloroplastic {ECO:0000303|PubMed:20080670}	CLT2 {ECO:0000303|PubMed:20080670},At4g24460 {ECO:0000312|Araport:AT4G24460},T22A6.290 {ECO:0000312|EMBL:CAB45081.1}	GO:0009507,GO:0031969,GO:0016021,GO:0009536,GO:0002229,GO:0034635,GO:0046686	chloroplast|chloroplast membrane|integral component of membrane|plastid|defense response to oomycetes|glutathione transport|response to cadmium ion
Bra026220	13.7012	6.73766	20.6647	3.06705	1.61685	0.0373677	0.46731	Up	0.119234	0.174208	0.244292	0.732024	0.457812	0.620322	Aldehyde oxidase GLOX1 {ECO:0000305}	GLOX1 {ECO:0000303|PubMed:21673079},At1g67290 {ECO:0000312|Araport:AT1G67290},F1N21.11 {ECO:0000312|EMBL:AAG00252.1}	GO:0005576,GO:0004031,GO:0007275	extracellular region|aldehyde oxidase activity|multicellular organism development
Bra022440	18.3423	9.0212	27.6633	3.06648	1.61658	0.0190427	0.321023	Up	0.160015	0.121991	0.248831	0.621765	0.467321	0.80397	Probable beta-D-xylosidase 5	BXL5,At3g19620,MMB12.15	GO:0005618,GO:0005578,GO:0004553,GO:0005975	cell wall|proteinaceous extracellular matrix|hydrolase activity, hydrolyzing O-glycosyl compounds|carbohydrate metabolic process	ko00520	Amino sugar and nucleotide sugar metabolism
Bra022193	104.309	51.4335	157.185	3.05608	1.61168	0.0234317	0.364137	Up	1.06749	0.518661	0.537961	2.87963	3.78594	3.45492
Bra037320	89.5572	44.1875	134.927	3.05351	1.61047	0.0200606	0.332005	Up	1.62456	0	5.03251	10.4753	5.20646	5.68015	Axial regulator YABBY 3	YAB3,At4g00180,F6N15.22	GO:0005634,GO:0003677,GO:0046872,GO:0003700,GO:0010158,GO:0010154,GO:0009944,GO:2000024,GO:1902183,GO:0006355	nucleus|DNA binding|metal ion binding|transcription factor activity, sequence-specific DNA binding|abaxial cell fate specification|fruit development|polarity specification of adaxial/abaxial axis|regulation of leaf development|regulation of shoot apical meristem development|regulation of transcription, DNA-templated
Bra032591	433.503	214.1	652.907	3.04954	1.60859	0.00729241	0.179283	Up	3.6191	3.6716	4.73505	15.4395	6.70356	19.6283
Bra011049	23.6365	11.6759	35.5972	3.04878	1.60823	0.0106493	0.227763	Up	0.183049	0.196389	0.49279	1.9434	1.13802	0.532001	Probable tyrosine decarboxylase 2	At4g28680,T5F17.130	GO:0030170,GO:0004837,GO:0006520	pyridoxal phosphate binding|tyrosine decarboxylase activity|cellular amino acid metabolic process	ko00350,ko00950	Tyrosine metabolism|Isoquinoline alkaloid biosynthesis
Bra040315	478.082	236.266	719.897	3.04697	1.60738	4.59e-05	0.00413669	Up	6.35477	4.24259	5.71743	22.9645	11.9469	22.7405	LRR receptor kinase BAK1 {ECO:0000305}	BAK1 {ECO:0000305},Synonyms=BISERK1 {ECO:0000303|PubMed:17520342}, SERK1 {ECO:0000305},OsI_28003 {ECO:0000312|EMBL:EEC82980.1}	GO:0016021,GO:0005524,GO:0004674,GO:0019199	integral component of membrane|ATP binding|protein serine/threonine kinase activity|transmembrane receptor protein kinase activity
Bra003164	16.9196	8.36373	25.4755	3.04595	1.60689	0.024853	0.374875	Up	0.247235	0.185247	0.311692	0.624823	0.820969	1.4516
Bra018568	291.451	144.159	438.742	3.04346	1.60571	2.87e-07	6e-05	Up	11.1683	6.76172	9.49656	30.6019	28.0686	28.686
Bra007759	753.884	373.041	1134.73	3.04183	1.60494	3.82e-08	1.12e-05	Up	5.63866	4.21465	8.24207	21.6585	15.9429	23.0535	LRR receptor-like serine/threonine-protein kinase ERECTA {ECO:0000303|PubMed:8624444}	ERECTA {ECO:0000303|PubMed:8624444},Synonyms=ER, QRP1, QRS1, TE1,At2g26330 {ECO:0000312|Araport:AT2G26330},T1D16.3 {ECO:0000303|PubMed:10617197}			ko04016	MAPK signaling pathway - plant
Bra015916	33.9023	16.7891	51.0155	3.03862	1.60341	0.00196599	0.0724741	Up	2.58532	5.27927	2.27656	10.2473	7.49211	9.15445
Bra034911	198.964	98.5316	299.397	3.03859	1.6034	0.000301719	0.0186186	Up	7.58128	3.7033	9.57343	25.9018	14.9309	26.0485	Photosystem I reaction center subunit XI, chloroplastic	PSAL,At4g12800,T20K18.150	GO:0009507,GO:0009941,GO:0031969,GO:0009534,GO:0009535,GO:0016021,GO:0016020,GO:0009538,GO:0010287,GO:0009579,GO:0015979	chloroplast|chloroplast envelope|chloroplast membrane|chloroplast thylakoid|chloroplast thylakoid membrane|integral component of membrane|membrane|photosystem I reaction center|plastoglobule|thylakoid|photosynthesis	ko00195	Photosynthesis
Bra028892	162.349	80.4101	244.288	3.03803	1.60313	2.5e-06	0.00037831	Up	6.00065	2.88912	3.44114	12.2821	12.5965	13.7351	Transcription factor DIVARICATA	DIVARICATA	GO:0005634,GO:0003677,GO:0048262,GO:0009908,GO:0006355,GO:0006351	nucleus|DNA binding|determination of dorsal/ventral asymmetry|flower development|regulation of transcription, DNA-templated|transcription, DNA-templated
Bra002999	112.852	55.9085	169.795	3.03702	1.60266	1.57e-05	0.00175858	Up	3.2268	1.45265	3.4979	10.6388	5.9085	11.1809	Chlorophyll a-b binding protein 3, chloroplastic	LHCB3 {ECO:0000303|PubMed:11245797},At5g54270 {ECO:0000312|Araport:AT5G54270},MDK4.9 {ECO:0000312|EMBL:BAB10750.1}	GO:0009507,GO:0009941,GO:0009534,GO:0009535,GO:0016021,GO:0009522,GO:0009523,GO:0010287,GO:0009579,GO:0042651,GO:0016168,GO:0046872,GO:0031409,GO:0005198,GO:0015979,GO:0009768,GO:0009769,GO:0018298,GO:0010119,GO:0009737,GO:0009635,GO:0009644,GO:0009416	chloroplast|chloroplast envelope|chloroplast thylakoid|chloroplast thylakoid membrane|integral component of membrane|photosystem I|photosystem II|plastoglobule|thylakoid|thylakoid membrane|chlorophyll binding|metal ion binding|pigment binding|structural molecule activity|photosynthesis|photosynthesis, light harvesting in photosystem I|photosynthesis, light harvesting in photosystem II|protein-chr…	ko00196	Photosynthesis - antenna proteins
Bra005888	13.284	6.58129	19.9867	3.0369	1.6026	0.0457318	0.516951	Up	1.19689	0.247479	1.45419	3.1198	4.24531	3.36661
Bra020294	153.1	75.8938	230.307	3.0346	1.6015	0.0051073	0.142642	Up	1.16238	2.1861	1.75699	6.44032	2.81726	6.46525	Exocyst complex component EXO70A1	EXO70A1,At5g03540,F12E4.320	GO:0005618,GO:0005856,GO:0005829,GO:0000145,GO:0005576,GO:0009524,GO:0005886,GO:0006887	cell wall|cytoskeleton|cytosol|exocyst|extracellular region|phragmoplast|plasma membrane|exocytosis
Bra022895	83.0277	41.1675	124.888	3.03365	1.60106	0.008763	0.201543	Up	0.482808	1.14892	1.20784	3.77073	6.8887	2.82191	Glycine-rich protein 23 {ECO:0000303|PubMed:18657431}	GRP23 {ECO:0000303|PubMed:18657431},At2g32690 {ECO:0000312|Araport:AT2G32690},F24L7.17 {ECO:0000312|EMBL:AAC04494.1}	GO:0009737,GO:0009751	response to abscisic acid|response to salicylic acid
Bra031918	147.132	72.9712	221.292	3.03259	1.60055	7.22e-05	0.00597936	Up	1.73091	1.80332	2.33584	5.61796	5.01794	8.02864
Bra035917	563.14	279.319	846.961	3.03223	1.60038	5.49e-08	1.51e-05	Up	46.5663	19.6464	36.9197	127.531	112.767	111.796
Bra040322	138.294	68.6003	207.987	3.03187	1.60021	0.0101543	0.2208	Up	2.59837	1.29591	10.7536	22.6634	14.6901	11.6288	Axial regulator YABBY 1	YAB1,Synonyms=AFO, AT, FIL,At2g45190,F4L23.30	GO:0005634,GO:0003677,GO:0046872,GO:0003700,GO:0010158,GO:0045165,GO:0010154,GO:0010450,GO:0009933,GO:0009944,GO:0009909,GO:2000024,GO:1902183,GO:0010093,GO:0090706	nucleus|DNA binding|metal ion binding|transcription factor activity, sequence-specific DNA binding|abaxial cell fate specification|cell fate commitment|fruit development|inflorescence meristem growth|meristem structural organization|polarity specification of adaxial/abaxial axis|regulation of flower development|regulation of leaf development|regulation of shoot apical meristem development|specifi…
Bra017851	95.7602	47.5734	143.947	3.02579	1.59731	3.11e-05	0.00294712	Up	1.6739	1.30063	2.15791	6.46938	4.52896	5.80068	Growth-regulating factor 2	GRF2,At4g37740,T28I19.20	GO:0005634,GO:0005524,GO:0008285,GO:0006355,GO:0048364,GO:0006351	nucleus|ATP binding|negative regulation of cell proliferation|regulation of transcription, DNA-templated|root development|transcription, DNA-templated
Bra010807	292.674	145.633	439.714	3.01932	1.59422	0.00319121	0.102476	Up	7.90293	7.85353	10.2508	36.4512	14.0465	34.0691	Chlorophyll a-b binding protein 3, chloroplastic	LHCB1.2,Synonyms=AB180, CAB3, LHCP-A,At1g29910,F1N18.5	GO:0009507,GO:0009941,GO:0009534,GO:0009535,GO:0016021,GO:0005739,GO:0009522,GO:0009523,GO:0010287,GO:0009579,GO:0016168,GO:0046872,GO:0031409,GO:0009768,GO:0018298,GO:0009416	chloroplast|chloroplast envelope|chloroplast thylakoid|chloroplast thylakoid membrane|integral component of membrane|mitochondrion|photosystem I|photosystem II|plastoglobule|thylakoid|chlorophyll binding|metal ion binding|pigment binding|photosynthesis, light harvesting in photosystem I|protein-chromophore linkage|response to light stimulus	ko00196	Photosynthesis - antenna proteins
Bra017732	37.0748	18.4503	55.6992	3.01887	1.59401	0.00146378	0.0591262	Up	0.473873	1.67962	1.34227	4.66485	3.81307	3.16523	NEP1-interacting protein 1	NIP1,Synonyms=ATL26,At4g35840,F4B14.110
Bra005922	1378.06	687.072	2069.05	3.0114	1.59043	1.77e-08	5.81e-06	Up	22.172	21.7532	31.3017	85.2014	73.1898	78.2766	Aspartyl protease AED3 {ECO:0000303|PubMed:24755512}	AED3 {ECO:0000303|PubMed:24755512},At1g09750 {ECO:0000312|Araport:AT1G09750},F21M12.13 {ECO:0000312|EMBL:AAB60729.1}	GO:0048046,GO:0005618,GO:0009505,GO:0004190,GO:0000166,GO:0030163,GO:0006508,GO:0043067,GO:0009627	apoplast|cell wall|plant-type cell wall|aspartic-type endopeptidase activity|nucleotide binding|protein catabolic process|proteolysis|regulation of programmed cell death|systemic acquired resistance
Bra037162	56.8099	28.3256	85.2942	3.0112	1.59034	0.000239013	0.0155121	Up	3.35049	2.78091	1.81503	11.2505	8.75219	5.96565	STS14 protein	STS14
Bra001532	27.1976	13.5662	40.829	3.00961	1.58958	0.00627701	0.162083	Up	0.451313	0.177858	0.844533	1.40044	2.05977	1.22862	Growth-regulating factor 5	GRF5,At3g13960,MDC16.8	GO:0005634,GO:0005524,GO:0048366,GO:0006355,GO:0006351	nucleus|ATP binding|leaf development|regulation of transcription, DNA-templated|transcription, DNA-templated
Bra011925	2769.58	1382.99	4156.17	3.00521	1.58746	0.00044697	0.0248998	Up	60.0575	72.3177	95.266	278.298	153.879	292.904	Osmotin-like protein		GO:0005618,GO:0005576	cell wall|extracellular region
Bra034242	29.041	14.5205	43.5615	3	1.58496	0.00574054	0.153616	Up	0.337034	0.112867	0.559915	0.788817	1.1077	1.28572	Inorganic phosphate transporter 2-1, chloroplastic	PHT2-1,Synonyms=PHT2,At3g26570,MFE16.10	GO:0009507,GO:0009941,GO:0009706,GO:0005887,GO:0005315,GO:0009673,GO:0015293,GO:0006817	chloroplast|chloroplast envelope|chloroplast inner membrane|integral component of plasma membrane|inorganic phosphate transmembrane transporter activity|low-affinity phosphate transmembrane transporter activity|symporter activity|phosphate ion transport
Bra002582	151.794	76.0547	227.533	2.99171	1.58097	0.0120256	0.24454	Up	4.74511	8.15469	8.92705	32.3504	12.7089	29.9704	Copper transporter 1	COPT1,At5g59030,K18B18.10, K18B18.2	GO:0016021,GO:0016020,GO:0005375,GO:0006825,GO:0048235,GO:0048364	integral component of membrane|membrane|copper ion transmembrane transporter activity|copper ion transport|pollen sperm cell differentiation|root development
Bra033199	332.212	166.522	497.902	2.99	1.58015	2.39e-07	5.2e-05	Up	2.31324	2.0482	2.16621	7.96946	8.44978	6.24524	Non-lysosomal glucosylceramidase	Gba2	GO:0005789,GO:0000139,GO:0016021,GO:0008422,GO:0004348,GO:0008206,GO:0021954,GO:0006680,GO:0016139	endoplasmic reticulum membrane|Golgi membrane|integral component of membrane|beta-glucosidase activity|glucosylceramidase activity|bile acid metabolic process|central nervous system neuron development|glucosylceramide catabolic process|glycoside catabolic process	ko00511,ko00600	Other glycan degradation|Sphingolipid metabolism
Bra009139	23.3275	11.694	34.961	2.98964	1.57997	0.046851	0.524874	Up	0.518918	0.145179	0.38376	1.46929	0.312793	1.34906
Bra002674	21.271	10.672	31.87	2.98631	1.57837	0.0211041	0.340783	Up	2.35323	0.945448	2.5371	8.56852	2.57246	7.93654	Temperature-induced lipocalin-1 {ECO:0000303|PubMed:18671872}	TIL {ECO:0000303|PubMed:18671872},At5g58070 {ECO:0000312|EMBL:AED96994.1},K21L19.6 {ECO:0000312|EMBL:AAL32867.1}	GO:0009941,GO:0031969,GO:0005737,GO:0009898,GO:0005783,GO:0005794,GO:0005739,GO:0005886,GO:0009506,GO:0005774,GO:0005773,GO:0045735,GO:0005215,GO:0030644,GO:0006883,GO:0010286,GO:0042538,GO:0006629,GO:1902884,GO:1901002,GO:0009409,GO:0009735,GO:0050826,GO:0009408,GO:0009644,GO:0009416,GO:1901562,GO:0009414,GO:0010431	chloroplast envelope|chloroplast membrane|cytoplasm|cytoplasmic side of plasma membrane|endoplasmic reticulum|Golgi apparatus|mitochondrion|plasma membrane|plasmodesma|vacuolar membrane|vacuole|nutrient reservoir activity|transporter activity|cellular chloride ion homeostasis|cellular sodium ion homeostasis|heat acclimation|hyperosmotic salinity response|lipid metabolic process|positive regulatio…
Bra018144	201.856	101.302	302.411	2.98524	1.57785	0.000114368	0.00862932	Up	7.69453	4.16971	8.37361	25.3504	13.9593	26.1955	Chlorophyll a-b binding protein 4, chloroplastic {ECO:0000303|PubMed:10366881}	LHCA4 {ECO:0000303|PubMed:10366881},Synonyms=CAB4,At3g47470,F1P2.20	GO:0009507,GO:0009941,GO:0009534,GO:0009535,GO:0016021,GO:0016020,GO:0009522,GO:0010287,GO:0009579,GO:0016168,GO:0046872,GO:0031409,GO:0009768,GO:0018298,GO:0009409,GO:0009644,GO:0080167,GO:0009645	chloroplast|chloroplast envelope|chloroplast thylakoid|chloroplast thylakoid membrane|integral component of membrane|membrane|photosystem I|plastoglobule|thylakoid|chlorophyll binding|metal ion binding|pigment binding|photosynthesis, light harvesting in photosystem I|protein-chromophore linkage|response to cold|response to high light intensity|response to karrikin|response to low light intensity …	ko00196	Photosynthesis - antenna proteins
Bra029366	16.6352	8.34941	24.9211	2.98477	1.57762	0.027579	0.396403	Up	0.675728	0.290775	1.12561	2.49973	2.39765	3.13684	Transcription factor TCP7	TCP7,At5g23280,MKD15.14	GO:0005634,GO:0003677,GO:0003700,GO:0006355,GO:0006351	nucleus|DNA binding|transcription factor activity, sequence-specific DNA binding|regulation of transcription, DNA-templated|transcription, DNA-templated
Bra012067	313.832	157.664	469.999	2.98102	1.57581	0.000348385	0.0205874	Up	8.95468	2.87932	6.33887	21.5545	21.8476	12.2508	GDP-mannose 4,6 dehydratase 1	GMD1,At5g66280,K1L20.6	GO:0008446,GO:0042351,GO:0019673	GDP-mannose 4,6-dehydratase activity|'de novo' GDP-L-fucose biosynthetic process|GDP-mannose metabolic process	ko00051,ko00520	Fructose and mannose metabolism|Amino sugar and nucleotide sugar metabolism
Bra011575	84.9277	42.6732	127.182	2.98038	1.57549	7.94e-05	0.00637806	Up	5.55636	4.94646	5.56869	23.6392	12.1749	21.517	Actin-depolymerizing factor 9	ADF9,At4g34970,M4E13.30	GO:0015629,GO:0005737,GO:0030042,GO:0030041	actin cytoskeleton|cytoplasm|actin filament depolymerization|actin filament polymerization	ko04810	Regulation of actin cytoskeleton
Bra029719	868.873	436.889	1300.86	2.97754	1.57412	6.56e-08	1.7e-05	Up	71.8637	55.8962	166.985	315.347	309.78	287.283	Non-specific lipid-transfer protein 6	LTP6,Synonyms=XYP15,At3g08770,F17O14.24	GO:0016020,GO:0008289,GO:0006869	membrane|lipid binding|lipid transport
Bra000970	38.2716	19.2466	57.2965	2.97696	1.57384	0.00201391	0.0736797	Up	0.309136	0.209428	0.680871	1.79688	1.52291	1.54121	Transcription factor MYC1	BHLH12,Synonyms=EN58, MYC1,At4g00480,F6N23.22	GO:0005634,GO:0003677,GO:0006355,GO:0006351	nucleus|DNA binding|regulation of transcription, DNA-templated|transcription, DNA-templated
Bra034298	425.682	214.151	637.213	2.97554	1.57315	2.17e-07	4.75e-05	Up	6.22081	4.89151	8.3518	18.0485	19.8885	24.9553	3-ketoacyl-CoA synthase 10 {ECO:0000303|PubMed:18465198}	FDH {ECO:0000303|PubMed:10559443},Synonyms=EL4, KCS10 {ECO:0000303|PubMed:18465198},At2g26250 {ECO:0000312|Araport:AT2G26250},T1D16.11 {ECO:0000312|EMBL:AAC14526.1}	GO:0005783,GO:0005789,GO:0016021,GO:0016020,GO:0102336,GO:0102337,GO:0102338,GO:0006633,GO:0009409,GO:0080167,GO:0009416	endoplasmic reticulum|endoplasmic reticulum membrane|integral component of membrane|membrane|3-oxo-arachidoyl-CoA synthase activity|3-oxo-cerotoyl-CoA synthase activity|3-oxo-lignoceronyl-CoA synthase activity|fatty acid biosynthetic process|response to cold|response to karrikin|response to light stimulus	ko00062	Fatty acid elongation
Bra007143	70.6572	35.5472	105.767	2.9754	1.57309	0.0312507	0.424845	Up	0.857714	1.95746	0.471906	1.62995	5.14994	4.39717	Replication protein A 70 kDa DNA-binding subunit D	RPA1D,Synonyms=RPA70D,At5g61000,MSL3.14	GO:0005634,GO:0005524,GO:0003677,GO:0004386,GO:0046872,GO:0006310,GO:0006281,GO:0006260	nucleus|ATP binding|DNA binding|helicase activity|metal ion binding|DNA recombination|DNA repair|DNA replication
Bra038577	29.5603	14.8774	44.2433	2.97387	1.57234	0.0340563	0.443636	Up	0	0.221941	0.194959	0.431445	0.373849	1.17285	F-box protein At1g61340	At1g61340,T1F9.17
Bra021101	132.406	66.6458	198.166	2.97341	1.57212	0.0128248	0.25408	Up	4.30389	6.25466	3.22926	22.2574	11.3482	9.589	Lectin-like protein At3g16530	At3g16530,MDC8.16	GO:0048046,GO:0005618,GO:0005634,GO:0009505,GO:0030246,GO:0050832,GO:0010200,GO:0002239	apoplast|cell wall|nucleus|plant-type cell wall|carbohydrate binding|defense response to fungus|response to chitin|response to oomycetes
Bra001983	32.415	16.3161	48.5139	2.97338	1.5721	0.00357003	0.111061	Up	0.477734	0.684593	1.53464	2.74822	2.60239	2.36605
Bra031208	52.2456	26.3175	78.1738	2.97041	1.57066	0.000603709	0.0312251	Up	1.14806	0.532922	1.39186	3.10258	2.68415	3.34014	Alcohol dehydrogenase-like 4	At1g64710,F13O11.3	GO:0005737,GO:0004022,GO:0008270	cytoplasm|alcohol dehydrogenase (NAD) activity|zinc ion binding	ko00350,ko00010,ko00071,ko00830,ko00625,ko00626,ko00980,ko00982	Tyrosine metabolism|Glycolysis / Gluconeogenesis|Fatty acid degradation|Retinol metabolism|Chloroalkane and chloroalkene degradation|Naphthalene degradation|Metabolism of xenobiotics by cytochrome P450|Drug metabolism - cytochrome P450
Bra029378	102.583	51.7158	153.449	2.96716	1.56908	0.0141196	0.27027	Up	2.30014	1.85475	1.40127	4.81601	8.05575	3.93922	Calcium-dependent protein kinase 12	CPK12,Synonyms=CDPK9,At5g23580,MQM1.15	GO:0005737,GO:0005634,GO:0005886,GO:0005524,GO:0005509,GO:0009931,GO:0005516,GO:0004683,GO:0009738,GO:0035556,GO:0018105,GO:0046777	cytoplasm|nucleus|plasma membrane|ATP binding|calcium ion binding|calcium-dependent protein serine/threonine kinase activity|calmodulin binding|calmodulin-dependent protein kinase activity|abscisic acid-activated signaling pathway|intracellular signal transduction|peptidyl-serine phosphorylation|protein autophosphorylation
Bra036169	43.5708	21.9668	65.1748	2.96697	1.56899	0.0011422	0.0497373	Up	0.455601	0.811686	0.932369	2.35674	2.3784	3.13765
Bra015864	71.8623	36.2543	107.47	2.96434	1.56771	0.000151035	0.0107495	Up	0.397757	0.407196	0.684815	1.93523	1.17661	2.03428
Bra010383	131.249	66.2806	196.218	2.96041	1.5658	1.16e-05	0.0013462	Up	5.07285	1.27274	3.55403	12.9398	10.4539	12.793	Ethylene-responsive transcription factor ERF054	ERF054,Synonyms=QRAP2,At4g28140,F26K10.20	GO:0005634,GO:0003677,GO:0003700,GO:0009873,GO:0010200,GO:0006351	nucleus|DNA binding|transcription factor activity, sequence-specific DNA binding|ethylene-activated signaling pathway|response to chitin|transcription, DNA-templated
Bra012890	165.408	83.5331	247.282	2.96029	1.56574	0.000491246	0.0267994	Up	4.92322	4.48685	3.30044	14.883	8.63156	17.3704	Probable galacturonosyltransferase-like 2	GATL2,At3g50760,F18B3.40, T3A5.140	GO:0005794,GO:0000139,GO:0016021,GO:0047262,GO:0016757,GO:0071555,GO:0045489,GO:0000271	Golgi apparatus|Golgi membrane|integral component of membrane|polygalacturonate 4-alpha-galacturonosyltransferase activity|transferase activity, transferring glycosyl groups|cell wall organization|pectin biosynthetic process|polysaccharide biosynthetic process
Bra004982	72.7983	36.7714	108.825	2.9595	1.56535	0.00387124	0.116827	Up	1.16247	0.710258	0.429621	2.47953	3.98638	2.06264	Zinc finger CCCH domain-containing protein 29	At2g40140,T07M07.3, T7M7.3	GO:0005634,GO:0003677,GO:0046872,GO:0003700,GO:0050832,GO:0006355,GO:0010200,GO:0009409	nucleus|DNA binding|metal ion binding|transcription factor activity, sequence-specific DNA binding|defense response to fungus|regulation of transcription, DNA-templated|response to chitin|response to cold
Bra021541	28.5747	14.44	42.7093	2.9577	1.56448	0.0276226	0.396861	Up	0.0513278	0.198246	0.357618	1.24029	0.618743	0.543474	Phosphoinositide phosphatase SAC2	SAC2,At3g14205,MAG2.20	GO:0005774,GO:0042578,GO:0036092,GO:0007033	vacuolar membrane|phosphoric ester hydrolase activity|phosphatidylinositol-3-phosphate biosynthetic process|vacuole organization
Bra018616	93.5957	47.3103	139.881	2.95668	1.56398	0.00320358	0.10269	Up	2.38331	0.834991	1.41315	7.54446	3.76689	3.35625	Violaxanthin de-epoxidase, chloroplastic {ECO:0000303|PubMed:9624110}	VDE1 {ECO:0000303|PubMed:9624110},Synonyms=AVDE1, NPQ1, VXDE,At1g08550 {ECO:0000312|Araport:AT1G08550},F22O13.3 {ECO:0000312|EMBL:AAF99753.1}, T27G7.23 {ECO:0000312|EMBL:AAF22898.1}	GO:0009507,GO:0009534,GO:0009535,GO:0031977,GO:0046422,GO:0015994,GO:0006631,GO:0009408,GO:0010028	chloroplast|chloroplast thylakoid|chloroplast thylakoid membrane|thylakoid lumen|violaxanthin de-epoxidase activity|chlorophyll metabolic process|fatty acid metabolic process|response to heat|xanthophyll cycle	ko00906	Carotenoid biosynthesis
Bra000222	13.3358	6.7454	19.9262	2.95404	1.56269	0.0454188	0.514787	Up	0.464765	0.147167	0.229002	1.02567	1.05438	0.790026	Protein STRICTOSIDINE SYNTHASE-LIKE 2 {ECO:0000303|PubMed:10777701}	SSL2 {ECO:0000303|PubMed:10777701},Synonyms=SS10 {ECO:0000303|PubMed:19121120}, STS {ECO:0000303|PubMed:10394954},At2g41290 {ECO:0000312|Araport:AT2G41290},F13H10.16 {ECO:0000312|EMBL:AAC78543.1}	GO:0005783,GO:0016020,GO:0005773,GO:0016788,GO:0009058	endoplasmic reticulum|membrane|vacuole|hydrolase activity, acting on ester bonds|biosynthetic process
Bra008185	176.284	89.3122	263.256	2.9476	1.55954	4.26e-06	0.000591275	Up	4.5198	2.22883	5.78859	13.8569	11.1503	12.9194	Zinc-finger homeodomain protein 5	ZHD5,Synonyms=HB33,At1g75240,F22H5.4	GO:0005634,GO:0046872,GO:0042803,GO:0043565,GO:0003700,GO:0009738,GO:0045893,GO:0009737,GO:0006351	nucleus|metal ion binding|protein homodimerization activity|sequence-specific DNA binding|transcription factor activity, sequence-specific DNA binding|abscisic acid-activated signaling pathway|positive regulation of transcription, DNA-templated|response to abscisic acid|transcription, DNA-templated
Bra017753	33.5806	17.0204	50.1407	2.94592	1.55872	0.00688263	0.172064	Up	0.335921	0.373698	0.921322	1.7375	2.3759	0.941605	Aldehyde dehydrogenase family 3 member F1	ALDH3F1,At4g36250,F23E13.140	GO:0005783,GO:0016020,GO:0004028,GO:0004029,GO:0004030,GO:0006081	endoplasmic reticulum|membrane|3-chloroallyl aldehyde dehydrogenase activity|aldehyde dehydrogenase (NAD) activity|aldehyde dehydrogenase [NAD(P)+] activity|cellular aldehyde metabolic process	ko00280,ko00310,ko00330,ko00340,ko00380,ko00010,ko00053,ko00620,ko00071,ko00561,ko00410,ko00903,ko00981,ko00625	Valine, leucine and isoleucine degradation|Lysine degradation|Arginine and proline metabolism|Histidine metabolism|Tryptophan metabolism|Glycolysis / Gluconeogenesis|Ascorbate and aldarate metabolism|Pyruvate metabolism|Fatty acid degradation|Glycerolipid metabolism|beta-Alanine metabolism|Limonene and pinene degradation|Insect hormone biosynthesis|Chloroalkane and chloroalkene degradation
Bra018204	260.43	132.044	388.817	2.94461	1.55808	0.000476628	0.026213	Up	6.60723	5.23272	5.67311	22.917	18.0477	11.0707	Transcription factor LUX	LUX,Synonyms=PCL1,At3g46640,F12A12.160	GO:0005634,GO:0003677,GO:0003700,GO:0007623,GO:0042753,GO:0006351	nucleus|DNA binding|transcription factor activity, sequence-specific DNA binding|circadian rhythm|positive regulation of circadian rhythm|transcription, DNA-templated
Bra027357	122.276	62.0684	182.483	2.94003	1.55583	0.000697614	0.0345019	Up	1.84982	2.59633	4.30226	12.941	8.15982	6.30404	GDSL esterase/lipase 4	GLIP4,At3g14225,MLE3.2	GO:0005576,GO:0016298,GO:0016042	extracellular region|lipase activity|lipid catabolic process
Bra038897	47.367	24.046	70.6879	2.93969	1.55567	0.00354505	0.110487	Up	1.67896	1.65925	1.96355	7.66444	2.75723	6.58147
Bra024557	14.9602	7.59556	22.3248	2.93919	1.55542	0.0453455	0.5143	Up	0.113476	0.156779	0.564463	1.31876	0.619955	0.597459	Heavy metal-associated isoprenylated plant protein 37 {ECO:0000303|PubMed:21072340, ECO:0000303|PubMed:23368984}	HIPP37 {ECO:0000303|PubMed:21072340, ECO:0000303|PubMed:23368984},At1g23000 {ECO:0000312|Araport:AT1G23000},F19G10.6 {ECO:0000312|EMBL:AAB72166.1}	GO:0005737,GO:0046914,GO:0046916,GO:0030001	cytoplasm|transition metal ion binding|cellular transition metal ion homeostasis|metal ion transport
Bra013634	723.521	367.363	1079.68	2.939	1.55533	6.45e-08	1.68e-05	Up	6.94148	9.17135	9.58547	28.8615	25.9306	27.6933	Cytochrome P450 93A3	CYP93A3	GO:0016021,GO:0016020,GO:0020037,GO:0005506,GO:0016709,GO:0044550	integral component of membrane|membrane|heme binding|iron ion binding|oxidoreductase activity, acting on paired donors, with incorporation or reduction of molecular oxygen, NAD(P)H as one donor, and incorporation of one atom of oxygen|secondary metabolite biosynthetic process
Bra040288	20.5249	10.4221	30.6278	2.93875	1.5552	0.0150665	0.282001	Up	0.964997	0.20421	0.38466	3.43439	3.32175	2.17545	GATA transcription factor 15	GATA15,At3g06740,F3E22.12	GO:0005634,GO:0005667,GO:0003682,GO:0000977,GO:0001085,GO:0003700,GO:0001228,GO:0008270,GO:0030154	nucleus|transcription factor complex|chromatin binding|RNA polymerase II regulatory region sequence-specific DNA binding|RNA polymerase II transcription factor binding|transcription factor activity, sequence-specific DNA binding|transcriptional activator activity, RNA polymerase II transcription regulatory region sequence-specific binding|zinc ion binding|cell differentiation
Bra018665	121.112	61.5774	180.646	2.93364	1.55269	1.78e-05	0.00193995	Up	2.51681	1.97026	3.08394	11.805	6.28679	9.41701	GATA transcription factor 11	GATA11,At1g08010,T6D22.28	GO:0005634,GO:0005667,GO:0003682,GO:0000977,GO:0001085,GO:0003700,GO:0001228,GO:0008270,GO:0030154	nucleus|transcription factor complex|chromatin binding|RNA polymerase II regulatory region sequence-specific DNA binding|RNA polymerase II transcription factor binding|transcription factor activity, sequence-specific DNA binding|transcriptional activator activity, RNA polymerase II transcription regulatory region sequence-specific binding|zinc ion binding|cell differentiation
Bra025740	109.765	55.8331	163.697	2.9319	1.55183	2.44e-05	0.00243257	Up	2.03263	1.28991	1.60479	5.05177	4.47847	4.92559	Sugar transporter ERD6-like 4	At1g19450,F18O14.22	GO:0005887,GO:0005774,GO:0005773,GO:0005355,GO:0005351,GO:0046323,GO:0035428	integral component of plasma membrane|vacuolar membrane|vacuole|glucose transmembrane transporter activity|sugar:proton symporter activity|glucose import|hexose transmembrane transport
Bra029869	14.7613	7.51241	22.0102	2.92985	1.55083	0.039227	0.477862	Up	0.762663	0.801015	0.782906	0.919142	2.35665	4.05492	Probable E3 ubiquitin-protein ligase RHC1A {ECO:0000305}	RHC1A {ECO:0000303|PubMed:9781696},At2g40830 {ECO:0000312|Araport:AT2G40830}	GO:0005618,GO:0061630,GO:0008270,GO:0043161,GO:0000209,GO:0042787	cell wall|ubiquitin protein ligase activity|zinc ion binding|proteasome-mediated ubiquitin-dependent protein catabolic process|protein polyubiquitination|protein ubiquitination involved in ubiquitin-dependent protein catabolic process
Bra024345	845.707	430.745	1260.67	2.92672	1.54928	0.000630581	0.0322701	Up	14.249	10.1515	8.75196	47.4858	40.7976	23.178	Asparagine synthetase [glutamine-hydrolyzing] 2	ASN2,At5g65010,MXK3.25	GO:0004066,GO:0005524,GO:0042803,GO:0006541,GO:0070981	asparagine synthase (glutamine-hydrolyzing) activity|ATP binding|protein homodimerization activity|glutamine metabolic process|L-asparagine biosynthetic process	ko00250	Alanine, aspartate and glutamate metabolism
Bra003535	18.5653	9.46005	27.6705	2.92499	1.54843	0.0224241	0.353835	Up	0.165118	0.150203	0.144525	0.431454	0.473775	0.565713	Homeobox-leucine zipper protein GLABRA 2	GL2,Synonyms=ATHB10,At1g79840,F19K16.20	GO:0005634,GO:0008289,GO:0043565,GO:0006355,GO:0006351	nucleus|lipid binding|sequence-specific DNA binding|regulation of transcription, DNA-templated|transcription, DNA-templated
Bra022585	22562.1	11497.4	33626.8	2.92474	1.54831	0.0332248	0.437876	Up	187.063	159.307	271.954	1162.66	409.652	489.317	Low-temperature-induced 65 kDa protein	LTI65,Synonyms=RD29B,At5g52300,K24M7.3	GO:0009738,GO:0010150,GO:0009737,GO:0009409,GO:0009651,GO:0009414	abscisic acid-activated signaling pathway|leaf senescence|response to abscisic acid|response to cold|response to salt stress|response to water deprivation
Bra027188	157.47	80.2807	234.658	2.92298	1.54744	0.00748038	0.182055	Up	11.3464	5.16455	11.4815	38.1472	16.249	36.0224	Photosystem I reaction center subunit VI-1, chloroplastic	PSAH1,At3g16140,MSL1.18	GO:0009507,GO:0009534,GO:0009535,GO:0016021,GO:0009538,GO:0015979	chloroplast|chloroplast thylakoid|chloroplast thylakoid membrane|integral component of membrane|photosystem I reaction center|photosynthesis	ko00195	Photosynthesis
Bra032365	69.4127	35.4102	103.415	2.92049	1.54621	0.00563904	0.152223	Up	0.814446	0.641139	2.13398	5.58169	2.05173	6.33385	Transcription factor TCP24	TCP24,At1g30210,F12P21.11	GO:0005634,GO:0003677,GO:0003700,GO:0030154,GO:0048366,GO:0009965,GO:0008285,GO:0045962,GO:0006355,GO:0006351	nucleus|DNA binding|transcription factor activity, sequence-specific DNA binding|cell differentiation|leaf development|leaf morphogenesis|negative regulation of cell proliferation|positive regulation of development, heterochronic|regulation of transcription, DNA-templated|transcription, DNA-templated
Bra036562	47.1781	24.0967	70.2594	2.91572	1.54385	0.000848519	0.0402607	Up	0.997291	0.156403	0.70576	1.37364	1.91884	1.00935	Cytokinin riboside 5'-monophosphate phosphoribohydrolase LOG8	LOG8,At5g11950,F14F18.120	GO:0005829,GO:0005634,GO:0070694,GO:0043733,GO:0016799,GO:0070635,GO:0070636,GO:0042803,GO:0000701,GO:0017065,GO:0009691	cytosol|nucleus|deoxyribonucleoside 5'-monophosphate N-glycosidase activity|DNA-3-methylbase glycosylase activity|hydrolase activity, hydrolyzing N-glycosyl compounds|nicotinamide riboside hydrolase activity|nicotinic acid riboside hydrolase activity|protein homodimerization activity|purine-specific mismatch base pair DNA N-glycosylase activity|single-strand selective uracil DNA N-glycosylase act…
Bra027035	77.6064	39.6441	115.569	2.91515	1.54357	0.0445163	0.509157	Up	0.984186	0.605454	2.40631	3.50643	2.59613	7.54326	Flavin-containing monooxygenase FMO GS-OX2	FMOGS-OX2,At1g62540,T3P18.10	GO:0080102,GO:0080103,GO:0080104,GO:0080106,GO:0080107,GO:0050660,GO:0004499,GO:0050661,GO:0019761	3-methylthiopropyl glucosinolate S-oxygenase activity|4-methylthiopropyl glucosinolate S-oxygenase activity|5-methylthiopropyl glucosinolate S-oxygenase activity|7-methylthiopropyl glucosinolate S-oxygenase activity|8-methylthiopropyl glucosinolate S-oxygenase activity|flavin adenine dinucleotide binding|N,N-dimethylaniline monooxygenase activity|NADP binding|glucosinolate biosynthetic process
Bra010532	255.634	130.63	380.638	2.91386	1.54293	0.00161074	0.0627948	Up	6.63681	7.32689	7.2651	33.9808	14.5159	27.7524	Probable E3 ubiquitin-protein ligase ATL45 {ECO:0000305}	ATL45 {ECO:0000303|PubMed:16557337},Synonyms=RHA3B {ECO:0000303|PubMed:9781696},At4g35480,F15J1.50
Bra014842	17.1762	8.78826	25.5642	2.9089	1.54047	0.0291769	0.410813	Up	0.776098	0.822171	1.0437	1.77781	1.51161	2.59545
Bra029527	119.959	61.5014	178.416	2.90101	1.53655	2.43e-05	0.00243257	Up	0.899706	0.652181	1.70977	4.3045	3.1171	2.77235	Homeobox-leucine zipper protein PROTODERMAL FACTOR 2	PDF2,At4g04890,T1J1.3	GO:0005634,GO:0003677,GO:0008289,GO:0043565,GO:0003700,GO:0048825,GO:0009913,GO:0009845,GO:0006351	nucleus|DNA binding|lipid binding|sequence-specific DNA binding|transcription factor activity, sequence-specific DNA binding|cotyledon development|epidermal cell differentiation|seed germination|transcription, DNA-templated
Bra024807	406.495	208.54	604.45	2.89849	1.5353	3.85e-07	7.76e-05	Up	4.75594	3.89824	5.78415	13.1758	15.5454	17.4768	Probable LRR receptor-like serine/threonine-protein kinase At2g02780	At2g02780,T20F6.8
Bra001581	26.3461	13.5365	39.1557	2.89261	1.53237	0.00880013	0.201875	Up	1.1663	0.804295	0.765166	2.80972	1.71443	4.02839	Ras-related protein RABA1g	RABA1G,At3g15060,K15M2.21	GO:0005829,GO:0005886,GO:0005525,GO:0042546,GO:0015031,GO:0046686,GO:0007264	cytosol|plasma membrane|GTP binding|cell wall biogenesis|protein transport|response to cadmium ion|small GTPase mediated signal transduction
Bra036359	18.0499	9.27504	26.8247	2.89214	1.53214	0.0271749	0.39263	Up	0.869667	0	3.45854	4.34337	2.95167	5.0071	CLE27p	CLE27,At3g25905,MPE11	GO:0005615,GO:0045168,GO:0007275	extracellular space|cell-cell signaling involved in cell fate commitment|multicellular organism development
Bra023505	28.6039	14.7032	42.5046	2.89083	1.53149	0.00642251	0.164835	Up	0.405573	0.580801	0.369012	1.24415	0.942294	2.06687	Probable WRKY transcription factor 72	WRKY72,At5g15130,F8M21.20	GO:0005634,GO:0043565,GO:0003700,GO:0006952,GO:0006351	nucleus|sequence-specific DNA binding|transcription factor activity, sequence-specific DNA binding|defense response|transcription, DNA-templated
Bra039040	17.5116	9.01733	26.0058	2.88398	1.52806	0.0294619	0.413114	Up	0.312547	0.264523	0.86179	1.4441	1.10591	1.64384	Transcription factor MYB30 {ECO:0000303|PubMed:10929106}	MYB30 {ECO:0000303|PubMed:10929106},Synonyms=hsr1 {ECO:0000303|PubMed:10571865},At3g28910 {ECO:0000312|Araport:AT3G28910},MLD15.8 {ECO:0000312|EMBL:BAB02134.1}	GO:0005634,GO:0003677,GO:0003700,GO:0009626,GO:0009733,GO:0009617,GO:0009723,GO:0009739,GO:0001666,GO:0009753,GO:0009751,GO:0006351,GO:0042761	nucleus|DNA binding|transcription factor activity, sequence-specific DNA binding|plant-type hypersensitive response|response to auxin|response to bacterium|response to ethylene|response to gibberellin|response to hypoxia|response to jasmonic acid|response to salicylic acid|transcription, DNA-templated|very long-chain fatty acid biosynthetic process
Bra039397	49.3617	25.4271	73.2962	2.8826	1.52737	0.00099559	0.0453341	Up	0	0	2.49565	0	23.0122	9.35757	Arabinogalactan peptide 12	AGP12,At3g13520,MRP15.18	GO:0031225,GO:0005886	anchored component of membrane|plasma membrane
Bra009235	640.146	330.26	950.031	2.87661	1.52437	0.0489039	0.534959	Up	20.3477	30.7811	19.3097	120.882	31.031	65.4592	Polygalacturonase inhibitor 1	PGIP1,At5g06860,MOJ9_3	GO:0005618,GO:0005576,GO:0005794,GO:0016020,GO:0009505,GO:0009506,GO:0090353	cell wall|extracellular region|Golgi apparatus|membrane|plant-type cell wall|plasmodesma|polygalacturonase inhibitor activity
Bra034170	88.3162	45.5712	131.061	2.87596	1.52404	8.87e-05	0.00695211	Up	2.75604	2.39212	2.55162	8.58649	7.31641	9.5734	GDSL esterase/lipase CPRD49	CPRD49,At3g11210,F11B9.13, F9F8.1	GO:0048046,GO:0016787,GO:0016042	apoplast|hydrolase activity|lipid catabolic process
Bra019854	46.7818	24.1501	69.4135	2.87426	1.52319	0.00111193	0.0491136	Up	0.25082	0.440903	0.697669	1.66771	1.4602	1.08935	G-type lectin S-receptor-like serine/threonine-protein kinase At1g11410	At1g11410,T23J18.8
Bra034205	101.181	52.2555	150.106	2.87254	1.52233	0.000118352	0.00884318	Up	1.13586	0.94085	1.28987	2.99867	4.76402	3.11172	Jasmonic acid-amido synthetase JAR1 {ECO:0000305}	GH3.5 {ECO:0000303|PubMed:15856348},Synonyms=JAR1 {ECO:0000303|PubMed:18266905},Os05g0586200 {ECO:0000312|EMBL:BAF18374.1}, LOC_Os05g50890 {ECO:0000305},OsJ_19714 {ECO:0000312|EMBL:EEE64857.1}, OSJNBa0009C07.16	GO:0080123,GO:0009864,GO:0009694,GO:0007275,GO:0040008,GO:0009733,GO:0009416,GO:0009611	jasmonate-amino synthetase activity|induced systemic resistance, jasmonic acid mediated signaling pathway|jasmonic acid metabolic process|multicellular organism development|regulation of growth|response to auxin|response to light stimulus|response to wounding	ko04075	Plant hormone signal transduction
Bra023127	47.7953	24.6848	70.9057	2.87244	1.52228	0.00452073	0.130728	Up	0.986556	0.393958	1.04556	1.63958	2.08245	2.84055	Berberine bridge enzyme-like 12 {ECO:0000303|PubMed:26037923}	At1g30740 {ECO:0000312|Araport:AT1G30740},T5I8.19 {ECO:0000312|EMBL:AAD25761.1}	GO:0005618,GO:0005576,GO:0009506,GO:0005773,GO:0050660,GO:0016614	cell wall|extracellular region|plasmodesma|vacuole|flavin adenine dinucleotide binding|oxidoreductase activity, acting on CH-OH group of donors
Bra013620	17343.2	8960.26	25726.1	2.87114	1.52162	1.36e-06	0.000225141	Up	279.127	75.6483	433.365	588.741	903.238	650.701	Putative lipid-binding protein AIR1B	AIR1B,At4g12545,T1P17	GO:0005576	extracellular region
Bra015824	190.016	98.172	281.86	2.87109	1.5216	3.87e-06	0.000544426	Up	3.03591	2.84058	2.81561	11.7113	7.32402	8.55467
Bra031982	27.5469	14.2407	40.8531	2.86876	1.52043	0.00898494	0.20484	Up	0.336247	0.423127	1.08452	1.18588	2.03097	2.49563	Protein DETOXIFICATION 24 {ECO:0000303|PubMed:11739388}	DTX24 {ECO:0000303|PubMed:11739388},At3g03620 {ECO:0000312|Araport:AT3G03620},T12J13.10 {ECO:0000312|EMBL:AAF03470.1}	GO:0016021,GO:0015297,GO:0015238,GO:0006855	integral component of membrane|antiporter activity|drug transmembrane transporter activity|drug transmembrane transport
Bra001867	13.6824	7.0813	20.2836	2.86438	1.51822	0.0499672	0.542387	Up	0.450205	0.128318	0.150241	0.992422	0.937743	0.317445	Serine/threonine-protein kinase WNK2	WNK2,At3g22420,MCB17.15	GO:0005829,GO:0005524,GO:0004672,GO:0004674,GO:0035556,GO:0048573,GO:0006468	cytosol|ATP binding|protein kinase activity|protein serine/threonine kinase activity|intracellular signal transduction|photoperiodism, flowering|protein phosphorylation
Bra026984	250.446	129.631	371.26	2.86398	1.51802	1.89e-06	0.000300199	Up	3.096	1.41541	2.69407	6.98963	8.63817	6.11253	Acid beta-fructofuranosidase 4, vacuolar {ECO:0000303|PubMed:9332372}	BFRUCT4 {ECO:0000303|PubMed:9332372},Synonyms=BETAFRUCT4 {ECO:0000303|PubMed:9332372},At1g12240 {ECO:0000312|Araport:AT1G12240},T28K15.3 {ECO:0000312|EMBL:AAG12569.1}	GO:0005789,GO:0000139,GO:0016021,GO:0031902,GO:0009505,GO:0000325,GO:0005775,GO:0005774,GO:0005773,GO:0004564,GO:0004575,GO:0009738,GO:0071370,GO:0080022,GO:0009617,GO:0005985	endoplasmic reticulum membrane|Golgi membrane|integral component of membrane|late endosome membrane|plant-type cell wall|plant-type vacuole|vacuolar lumen|vacuolar membrane|vacuole|beta-fructofuranosidase activity|sucrose alpha-glucosidase activity|abscisic acid-activated signaling pathway|cellular response to gibberellin stimulus|primary root development|response to bacterium|sucrose metabolic p…	ko00052,ko00500	Galactose metabolism|Starch and sucrose metabolism
Bra013304	50.0071	25.9348	74.0795	2.85638	1.51419	0.00113564	0.0496304	Up	1.54435	0.806242	2.11407	5.38323	3.98171	5.50916	Transcription factor TCP2 {ECO:0000303|PubMed:10363373}	TCP2 {ECO:0000303|PubMed:10363373},Synonyms=BRC1 {ECO:0000303|PubMed:17307924},At4g18390 {ECO:0000312|Araport:AT4G18390},F28J12.50 {ECO:0000312|EMBL:CAA16719.1}	GO:0005634,GO:0003677,GO:0003700,GO:0030154,GO:0048366,GO:0009965,GO:0045962,GO:1903508,GO:2000306,GO:0006355,GO:0009637,GO:0006351	nucleus|DNA binding|transcription factor activity, sequence-specific DNA binding|cell differentiation|leaf development|leaf morphogenesis|positive regulation of development, heterochronic|positive regulation of nucleic acid-templated transcription|positive regulation of photomorphogenesis|regulation of transcription, DNA-templated|response to blue light|transcription, DNA-templated
Bra024168	22.2375	11.5508	32.9241	2.85036	1.51115	0.0172671	0.303568	Up	0.984578	1.07471	2.31358	8.32166	4.84139	5.62189
Bra030768	155.696	80.9297	230.463	2.84769	1.50979	1e-05	0.00121663	Up	2.01402	2.16717	2.00216	3.2885	6.79503	2.43732
Bra028006	1162.32	604.998	1719.64	2.84239	1.50711	5.58e-08	1.51e-05	Up	17.5079	30.6895	19.0068	73.7423	73.4374	56.8692	DNA damage-repair/toleration protein DRT100	DRT100,At3g12610,MMF12.5, T2E22.8, T2E22_107	GO:0009507,GO:0000166,GO:0006281	chloroplast|nucleotide binding|DNA repair
Bra012088	364.437	189.84	539.034	2.83942	1.50559	0.031842	0.427903	Up	5.42153	6.87671	5.37615	13.0905	12.261	29.4798	Calcium uniporter protein 3, mitochondrial	At5g66650 {ECO:0000312|Araport:AT5G66650},MSN2.3 {ECO:0000312|EMBL:BAA97271.1}	GO:0016021,GO:0005743,GO:0005262,GO:0015292	integral component of membrane|mitochondrial inner membrane|calcium channel activity|uniporter activity	ko04218,ko04020	Cellular senescence|Calcium signaling pathway
Bra013481	880.896	458.991	1302.8	2.8384	1.50508	1.65e-07	3.75e-05	Up	16.8774	12.4887	19.8627	55.4408	39.9811	55.8244	Tubulin beta-9 chain	TUBB9,Synonyms=TUB9,At4g20890,T13K14.50	GO:0009507,GO:0005794,GO:0005874,GO:0005886,GO:0009506,GO:0045298,GO:0005774,GO:0005525,GO:0003924,GO:0003729,GO:0005200,GO:0007017,GO:0046686	chloroplast|Golgi apparatus|microtubule|plasma membrane|plasmodesma|tubulin complex|vacuolar membrane|GTP binding|GTPase activity|mRNA binding|structural constituent of cytoskeleton|microtubule-based process|response to cadmium ion	ko04540,ko04145	Gap junction|Phagosome
Bra000128	28.7605	15.0557	42.4653	2.82054	1.49597	0.0073519	0.180092	Up	0.421471	0.211725	0.350604	1.00332	1.20569	0.734744
Bra017488	15.5574	8.14511	22.9696	2.82005	1.49572	0.042195	0.497557	Up	0.240975	0.260524	0.171975	0.58162	0.338946	1.04766
Bra033542	53.7141	28.1356	79.2927	2.81823	1.49479	0.000856774	0.0405062	Up	1.35687	0.895676	1.06355	3.99922	3.98356	5.03184	Transcription factor bHLH147	BHLH147,Synonyms=AIF3, EN142,At3g17100,K14A17.17	GO:0005634,GO:0003677,GO:0003700,GO:0006355,GO:0006351	nucleus|DNA binding|transcription factor activity, sequence-specific DNA binding|regulation of transcription, DNA-templated|transcription, DNA-templated
Bra013974	376.764	197.499	556.028	2.81534	1.49331	0.00613595	0.160149	Up	3.26446	6.07618	10.1274	33.2017	17.5277	22.8694
Bra035852	239.231	125.61	352.852	2.80912	1.49012	3.39e-06	0.00049047	Up	6.02533	3.58336	6.85386	17.1584	16.4317	15.569	Probable pectate lyase 22	At5g63180,MDC12_15	GO:0046872,GO:0030570,GO:0045490	metal ion binding|pectate lyase activity|pectin catabolic process	ko02024,ko00040	Quorum sensing|Pentose and glucuronate interconversions
Bra018825	4221.47	2216.6	6226.34	2.80896	1.49003	8.27e-08	2.09e-05	Up	68.2033	49.3443	118.988	229.921	245.125	254.8	Tubulin alpha-6 chain	TUBA6,Synonyms=TUA6,At4g14960,dl3520c	GO:0005618,GO:0005829,GO:0016020,GO:0005874,GO:0005730,GO:0005886,GO:0009506,GO:0045298,GO:0005773,GO:0005525,GO:0003924,GO:0005200,GO:0071258,GO:0000226,GO:0009651	cell wall|cytosol|membrane|microtubule|nucleolus|plasma membrane|plasmodesma|tubulin complex|vacuole|GTP binding|GTPase activity|structural constituent of cytoskeleton|cellular response to gravity|microtubule cytoskeleton organization|response to salt stress	ko04210,ko04530,ko04540,ko04145	Apoptosis|Tight junction|Gap junction|Phagosome
Bra006343	154.497	81.1445	227.849	2.80794	1.48951	0.000103657	0.00799526	Up	2.90635	2.32512	2.92675	6.60785	10.0709	8.56358	Probable mannan synthase 15	CSLA15,At4g13410,T9E8.150	GO:0000139,GO:0016021,GO:0016757,GO:0071555	Golgi membrane|integral component of membrane|transferase activity, transferring glycosyl groups|cell wall organization
Bra008613	32.2703	16.9499	47.5907	2.80772	1.4894	0.00585973	0.155577	Up	0.952361	0.177801	0.96192	3.03983	2.01503	1.99079	Transcription repressor KAN1	KAN1,Synonyms=KAN,At5g16560,MQK4.31	GO:0005634,GO:0003700,GO:0044212,GO:0010158,GO:0009943,GO:0048440,GO:1905392,GO:0048481,GO:0009944,GO:0009956,GO:0006355,GO:0006351,GO:0010051	nucleus|transcription factor activity, sequence-specific DNA binding|transcription regulatory region DNA binding|abaxial cell fate specification|adaxial/abaxial axis specification|carpel development|plant organ morphogenesis|plant ovule development|polarity specification of adaxial/abaxial axis|radial pattern formation|regulation of transcription, DNA-templated|transcription, DNA-templated|xylem …
Bra004518	19.0133	9.98753	28.0391	2.80741	1.48924	0.0239504	0.368815	Up	0.870948	2.09033	1.08259	5.70306	2.42405	5.47274	Cytochrome B5 isoform C {ECO:0000303|PubMed:19054355, ECO:0000303|PubMed:22384013}	CYTB5-C {ECO:0000305},Synonyms=CB5-C {ECO:0000303|PubMed:19054355, ECO:0000303|PubMed:22384013},At2g46650,T3A4.3	GO:0005789,GO:0016021,GO:0020037,GO:0046872,GO:0055114	endoplasmic reticulum membrane|integral component of membrane|heme binding|metal ion binding|oxidation-reduction process
Bra003451	69.5583	36.5391	102.577	2.80733	1.4892	0.00375674	0.114658	Up	1.96506	1.10526	1.34581	6.68243	3.40732	3.95964	Photosystem I chlorophyll a/b-binding protein 2, chloroplastic {ECO:0000303|PubMed:10366881}	LHCA2 {ECO:0000303|PubMed:10366881},At3g61470 {ECO:0000312|Araport:AT3G61470},F2A19.70 {ECO:0000312|EMBL:CAB71077.1}	GO:0009507,GO:0009941,GO:0009534,GO:0009535,GO:0016021,GO:0016020,GO:0009522,GO:0010287,GO:0009579,GO:0016168,GO:0046872,GO:0031409,GO:0009768,GO:0018298,GO:0009409,GO:0009644,GO:0009645	chloroplast|chloroplast envelope|chloroplast thylakoid|chloroplast thylakoid membrane|integral component of membrane|membrane|photosystem I|plastoglobule|thylakoid|chlorophyll binding|metal ion binding|pigment binding|photosynthesis, light harvesting in photosystem I|protein-chromophore linkage|response to cold|response to high light intensity|response to low light intensity stimulus	ko00196	Photosynthesis - antenna proteins
Bra010669	18.4631	9.70344	27.2228	2.80548	1.48825	0.0290205	0.409308	Up	4.13546	1.58709	0	7.30667	7.03856	4.9293
Bra033424	869.645	457.492	1281.8	2.80179	1.48635	0.0384234	0.472744	Up	12.7065	12.963	12.9174	30.6926	21.2061	57.2837	Aspartic proteinase nepenthesin-2	nep2	GO:0005576,GO:0004190	extracellular region|aspartic-type endopeptidase activity
Bra037412	739.364	389.126	1089.6	2.80013	1.48549	0.00160324	0.0626466	Up	30.325	23.3982	37.3526	102.603	57.074	110.614	NDR1/HIN1-like protein 1 {ECO:0000303|Ref.1}	NHL1 {ECO:0000303|Ref.1},At3g11660 {ECO:0000312|Araport:AT3G11660},T19F11.6 {ECO:0000312|EMBL:AAF02134.1}	GO:0046658,GO:0016021,GO:0009506,GO:0004871,GO:0051607	anchored component of plasma membrane|integral component of membrane|plasmodesma|signal transducer activity|defense response to virus
Bra013785	83.8206	44.1324	123.509	2.79859	1.4847	0.000158405	0.0111801	Up	10.6362	6.88402	11.4186	27.4933	32.701	32.0493
Bra016893	100.233	52.799	147.667	2.79677	1.48376	0.0354192	0.454242	Up	1.15756	0.655695	1.91803	3.01581	2.17716	5.45674
Bra018856	36.7664	19.3821	54.1507	2.79385	1.48225	0.0171494	0.302597	Up	0.588977	0.392639	0.674215	1.56857	2.30693	0.926172	Cytochrome P450 705A20	CYP705A20,At3g20110,MAL21.15	GO:0016021,GO:0016020,GO:0020037,GO:0005506,GO:0016709,GO:0044550	integral component of membrane|membrane|heme binding|iron ion binding|oxidoreductase activity, acting on paired donors, with incorporation or reduction of molecular oxygen, NAD(P)H as one donor, and incorporation of one atom of oxygen|secondary metabolite biosynthetic process
Bra013399	43.7998	23.1099	64.4896	2.79056	1.48055	0.00192343	0.0712154	Up	0.71138	0.443831	0.58604	1.537	2.28582	2.42427	Uncharacterized glycosyltransferase MJ1607	MJ1607	GO:0016757	transferase activity, transferring glycosyl groups
Bra005104	36.512	19.273	53.7509	2.78892	1.47971	0.00380437	0.115488	Up	0.250613	0.426028	0.704296	1.62708	1.38937	2.10641	Probable WRKY transcription factor 33	WRKY33,At2g38470,T19C21.4	GO:0005634,GO:0043565,GO:0003700,GO:0044212,GO:0010120,GO:0070370,GO:0034605,GO:0042742,GO:0050832,GO:0010508,GO:0010200,GO:0009409,GO:0009408,GO:0006970,GO:0009651,GO:0009414,GO:0006351	nucleus|sequence-specific DNA binding|transcription factor activity, sequence-specific DNA binding|transcription regulatory region DNA binding|camalexin biosynthetic process|cellular heat acclimation|cellular response to heat|defense response to bacterium|defense response to fungus|positive regulation of autophagy|response to chitin|response to cold|response to heat|response to osmotic stress|res…	ko04016	MAPK signaling pathway - plant
Bra024790	281.381	148.54	414.223	2.78863	1.47956	6.53e-05	0.0055343	Up	6.57913	5.16221	11.5531	25.4673	29.1951	23.505	Expansin-A15	EXPA15,Synonyms=EXP15,At2g03090,T17M13.26
Bra031624	150.623	79.5164	221.73	2.78848	1.47948	2.18e-05	0.00221281	Up	10.3112	5.31842	10.9574	34.2835	20.7834	35.724	Photosystem I subunit O	PSAO,At1g08380,T27G7	GO:0009507,GO:0009535,GO:0016021,GO:0009522,GO:0009579,GO:0009768,GO:0009767	chloroplast|chloroplast thylakoid membrane|integral component of membrane|photosystem I|thylakoid|photosynthesis, light harvesting in photosystem I|photosynthetic electron transport chain	ko00195	Photosynthesis
Bra015598	56.7447	29.966	83.5235	2.78728	1.47886	0.00114034	0.0497201	Up	0.960069	1.1297	1.63902	2.70474	2.63271	4.94245
Bra034341	458.162	242.012	674.312	2.78627	1.47834	0.0110016	0.231068	Up	13.6744	24.2713	14.2539	59.4262	30.0982	60.8352
Bra025421	53.6548	28.3527	78.9569	2.78481	1.47758	0.00266145	0.0892719	Up	1.28037	0.596981	0.784103	1.53144	2.66308	3.09295	Proline dehydrogenase 1, mitochondrial	POX1,Synonyms=ERD5, PRO1, PRODH1,At3g30775,MIF6.16, MIF6.19	GO:0005739,GO:0071949,GO:0004657,GO:0042742,GO:0010133,GO:0006979,GO:0009414	mitochondrion|FAD binding|proline dehydrogenase activity|defense response to bacterium|proline catabolic process to glutamate|response to oxidative stress|response to water deprivation	ko00330	Arginine and proline metabolism
Bra000802	29.7136	15.7027	43.7244	2.78451	1.47742	0.00777759	0.186607	Up	0.670315	0.291135	0.578606	1.76687	1.32535	1.54549	ATP synthase gamma chain 1, chloroplastic	ATPC1,At4g04640,T19J18.4	GO:0009507,GO:0009544,GO:0009941,GO:0009534,GO:0009535,GO:0016020,GO:0045261,GO:0009579,GO:0030234,GO:0046933,GO:0006754,GO:0015986,GO:0009772	chloroplast|chloroplast ATP synthase complex|chloroplast envelope|chloroplast thylakoid|chloroplast thylakoid membrane|membrane|proton-transporting ATP synthase complex, catalytic core F(1)|thylakoid|enzyme regulator activity|proton-transporting ATP synthase activity, rotational mechanism|ATP biosynthetic process|ATP synthesis coupled proton transport|photosynthetic electron transport in photosys…	ko00190,ko00195	Oxidative phosphorylation|Photosynthesis
Bra012282	25.6632	13.5678	37.7587	2.78296	1.47662	0.0119727	0.243756	Up	1.00452	1.00861	1.45711	2.44661	3.41731	5.47224
Bra036208	41.7086	22.0631	61.3541	2.78084	1.47552	0.00243726	0.0843407	Up	0.763947	0.762585	0.756861	2.47333	1.38565	2.67313	Malonyl-CoA:anthocyanidin 5-O-glucoside-6''-O-malonyltransferase	5MAT,At3g29590,MTO24.5	GO:0050736,GO:0009718	O-malonyltransferase activity|anthocyanin-containing compound biosynthetic process
Bra003198	70.5379	37.3154	103.76	2.78063	1.47541	0.00353053	0.110237	Up	2.2016	1.91363	2.93319	7.89653	3.92707	9.22464	Chlorophyll a-b binding protein 6, chloroplastic	LHCA1 {ECO:0000303|PubMed:10366881},Synonyms=CAB6,At3g54890,F28P10.130	GO:0009507,GO:0009941,GO:0009534,GO:0009535,GO:0016021,GO:0016020,GO:0009522,GO:0010287,GO:0009579,GO:0016168,GO:0046872,GO:0031409,GO:0009768,GO:0018298,GO:0009637,GO:0009409,GO:0010218,GO:0009644,GO:0009645,GO:0010114	chloroplast|chloroplast envelope|chloroplast thylakoid|chloroplast thylakoid membrane|integral component of membrane|membrane|photosystem I|plastoglobule|thylakoid|chlorophyll binding|metal ion binding|pigment binding|photosynthesis, light harvesting in photosystem I|protein-chromophore linkage|response to blue light|response to cold|response to far red light|response to high light intensity|resp…	ko00196	Photosynthesis - antenna proteins
Bra012551	987.71	523.056	1452.36	2.77669	1.47336	0.0273283	0.394137	Up	9.11144	17.0557	18.4922	37.9272	24.6978	71.8053	Abscisic acid 8'-hydroxylase 1	CYP707A1,At4g19230,T18B16.200	GO:0016021,GO:0010295,GO:0020037,GO:0005506,GO:0046345,GO:0016132,GO:0010268,GO:0016125	integral component of membrane|(+)-abscisic acid 8'-hydroxylase activity|heme binding|iron ion binding|abscisic acid catabolic process|brassinosteroid biosynthetic process|brassinosteroid homeostasis|sterol metabolic process	ko00906	Carotenoid biosynthesis
Bra002319	26.4547	14.021	38.8884	2.77358	1.47175	0.0102819	0.222718	Up	0.572317	0.888914	0.436973	2.13021	1.66036	1.99791
Bra021110	394.429	209.184	579.674	2.77113	1.47047	3.84e-06	0.000544035	Up	6.92252	6.38751	16.9968	29.4852	25.9903	28.3335	Stem-specific protein TSJT1	TSJT1
Bra017240	117.652	62.4628	172.841	2.7671	1.46837	0.00124823	0.0527933	Up	2.09608	1.68643	1.68484	5.3801	2.9131	4.82833	Growth-regulating factor 4	GRF4,At3g52910,F8J2_80	GO:0005634,GO:0005524,GO:0048366,GO:0006355,GO:0006351	nucleus|ATP binding|leaf development|regulation of transcription, DNA-templated|transcription, DNA-templated
Bra011359	345.282	183.373	507.19	2.76589	1.46774	1.77e-06	0.000284918	Up	6.23438	4.8724	7.25734	14.8075	15.8524	24.0002	E3 ubiquitin-protein ligase At4g11680	At4g11680,T5C23.110
Bra017939	110.254	58.628	161.88	2.76114	1.46527	0.0257692	0.382396	Up	1.30216	1.37167	0.81482	5.52071	2.64971	2.36025	Protein TolB {ECO:0000255|HAMAP-Rule:MF_00671}	tolB {ECO:0000255|HAMAP-Rule:MF_00671},OTT_1545	GO:0042597,GO:0017038	periplasmic space|protein import
Bra004075	78.3074	41.6716	114.943	2.75831	1.46378	0.0460702	0.519465	Up	3.7822	1.96032	3.60533	9.23671	2.89903	8.84014	Photosystem II protein psbY-2, chloroplastic	PSBY,At1g67740,F12A21.13	GO:0009533,GO:0009535,GO:0016021,GO:0009523,GO:0030145,GO:0045454,GO:0010205,GO:0015979	chloroplast stromal thylakoid|chloroplast thylakoid membrane|integral component of membrane|photosystem II|manganese ion binding|cell redox homeostasis|photoinhibition|photosynthesis	ko00195	Photosynthesis
Bra030410	177.573	94.5037	260.642	2.75801	1.46363	0.040516	0.48743	Up	12.9354	4.09688	19.4934	23.0998	35.8234	52.4431
Bra001975	831.18	443.01	1219.35	2.75242	1.4607	0.00295086	0.0962825	Up	16.9092	18.6521	13.2138	48.2536	64.5932	32.6259	F-box protein At2g16365	At2g16365,F16F14.15	GO:0005694,GO:0005737,GO:0005634,GO:0043140,GO:0003677,GO:0009378,GO:0006284,GO:0009658,GO:0048512,GO:0032508,GO:0006310,GO:0006260,GO:0006302,GO:0045893,GO:0080167	chromosome|cytoplasm|nucleus|ATP-dependent 3'-5' DNA helicase activity|DNA binding|four-way junction helicase activity|base-excision repair|chloroplast organization|circadian behavior|DNA duplex unwinding|DNA recombination|DNA replication|double-strand break repair|positive regulation of transcription, DNA-templated|response to karrikin
Bra037127	89.1228	47.5034	130.742	2.75227	1.46062	0.000154492	0.0109495	Up	3.20064	2.9039	3.73966	16.3856	16.1851	15.844	Protein RALF-like 34	RALFL34,At5g67070,K21H1.3	GO:0048046,GO:0005622,GO:0009506,GO:0005179,GO:0004871,GO:0019722,GO:0007267	apoplast|intracellular|plasmodesma|hormone activity|signal transducer activity|calcium-mediated signaling|cell-cell signaling
Bra023909	40.545	21.6138	59.4761	2.75176	1.46035	0.00527341	0.145601	Up	7.66133	10.281	16.4821	10.3431	0	19.6564	Photosystem II 5 kDa protein, chloroplastic	PSBT,At3g21055,MSA6.9	GO:0009535,GO:0009523,GO:0015979	chloroplast thylakoid membrane|photosystem II|photosynthesis
Bra011674	153.078	81.6236	224.532	2.75082	1.45986	1.83e-05	0.00196002	Up	3.50051	2.44454	3.00588	9.21045	9.14289	5.72769	Aldehyde dehydrogenase family 3 member F1	ALDH3F1,At4g36250,F23E13.140	GO:0005783,GO:0016020,GO:0004028,GO:0004029,GO:0004030,GO:0006081	endoplasmic reticulum|membrane|3-chloroallyl aldehyde dehydrogenase activity|aldehyde dehydrogenase (NAD) activity|aldehyde dehydrogenase [NAD(P)+] activity|cellular aldehyde metabolic process	ko00280,ko00310,ko00330,ko00340,ko00380,ko00010,ko00053,ko00620,ko00071,ko00561,ko00410,ko00903,ko00981,ko00625	Valine, leucine and isoleucine degradation|Lysine degradation|Arginine and proline metabolism|Histidine metabolism|Tryptophan metabolism|Glycolysis / Gluconeogenesis|Ascorbate and aldarate metabolism|Pyruvate metabolism|Fatty acid degradation|Glycerolipid metabolism|beta-Alanine metabolism|Limonene and pinene degradation|Insect hormone biosynthesis|Chloroalkane and chloroalkene degradation
Bra008430	1548.15	825.604	2270.7	2.75035	1.45962	0.000566264	0.0298815	Up	101.355	64.8738	96.6833	414.36	214.34	189.474	Chaperone protein dnaJ 8, chloroplastic	ATJ8,Synonyms=C8, J8,At1g80920,F23A5.28	GO:0009507,GO:0009570,GO:0005634,GO:0009416	chloroplast|chloroplast stroma|nucleus|response to light stimulus
Bra004674	87.3793	46.6291	128.13	2.74784	1.4583	0.000206796	0.0139837	Up	2.04499	0.673708	2.39073	5.92473	4.14552	5.49689	Squamosa promoter-binding-like protein 9	SPL9,At2g42200,T24P15.11	GO:0005737,GO:0005634,GO:0003677,GO:0046872,GO:0003700,GO:0048653,GO:0048366,GO:2000025,GO:0006355,GO:0006351	cytoplasm|nucleus|DNA binding|metal ion binding|transcription factor activity, sequence-specific DNA binding|anther development|leaf development|regulation of leaf formation|regulation of transcription, DNA-templated|transcription, DNA-templated
Bra026295	34.5605	18.4487	50.6722	2.74665	1.45767	0.00567682	0.152769	Up	0.545774	0.605535	0.946611	2.44978	1.54912	2.92883	Ethylene-responsive transcription factor CRF4	CRF4,Synonyms=ERF066,At4g27950,T13J8.60	GO:0005737,GO:0005634,GO:0003677,GO:0003700,GO:0009736,GO:0009873,GO:0048366,GO:0042991,GO:0006351	cytoplasm|nucleus|DNA binding|transcription factor activity, sequence-specific DNA binding|cytokinin-activated signaling pathway|ethylene-activated signaling pathway|leaf development|transcription factor import into nucleus|transcription, DNA-templated
Bra003938	215.016	114.823	315.209	2.74516	1.45689	0.00112632	0.0495496	Up	2.70308	1.63329	2.47601	9.52231	5.51953	5.30879	Auxin efflux carrier component 3 {ECO:0000303|PubMed:11845211}	PIN3 {ECO:0000303|PubMed:11845211},At1g70940 {ECO:0000312|Araport:AT1G70940},F15H11.14 {ECO:0000312|EMBL:AAD55507.1}	GO:0009986,GO:0005783,GO:0016021,GO:0016328,GO:0005886,GO:0012506,GO:0010329,GO:0010315,GO:0010252,GO:0009926,GO:0009734,GO:0009630,GO:0009958,GO:0009416,GO:0048364,GO:0048767,GO:0048766,GO:0009606	cell surface|endoplasmic reticulum|integral component of membrane|lateral plasma membrane|plasma membrane|vesicle membrane|auxin efflux transmembrane transporter activity|auxin efflux|auxin homeostasis|auxin polar transport|auxin-activated signaling pathway|gravitropism|positive gravitropism|response to light stimulus|root development|root hair elongation|root hair initiation|tropism
Bra025944	72.886	38.9454	106.827	2.74299	1.45575	0.000363277	0.0212192	Up	0.907621	0.497627	1.21599	2.50823	2.6169	2.27806	ABC transporter G family member 11	ABCG11,Synonyms=COF1, DSO, PEL1, WBC11,At1g17840,F2H15.7	GO:0009897,GO:0016021,GO:0005886,GO:0005524,GO:0042626,GO:0015245,GO:0042803,GO:0010588,GO:0080051,GO:0015908,GO:0009737,GO:0009651,GO:0009611,GO:0010222	external side of plasma membrane|integral component of membrane|plasma membrane|ATP binding|ATPase activity, coupled to transmembrane movement of substances|fatty acid transporter activity|protein homodimerization activity|cotyledon vascular tissue pattern formation|cutin transport|fatty acid transport|response to abscisic acid|response to salt stress|response to wounding|stem vascular tissue pat…
Bra007362	54.5402	29.1444	79.936	2.74276	1.45563	0.00123566	0.0526562	Up	0.573154	1.164	1.87188	2.56223	3.5864	5.64389	Protein GIGAS CELL1	GIG1,Synonyms=EBO30, OSD1, UVI4-LIKE,At3g57860,T10K17.70	GO:0005634,GO:0051301,GO:0006952,GO:0006260,GO:0007113,GO:0009960,GO:0009561,GO:0007127,GO:0007135,GO:0007067,GO:1904667,GO:1900426,GO:0040020,GO:0007088	nucleus|cell division|defense response|DNA replication|endomitotic cell cycle|endosperm development|megagametogenesis|meiosis I|meiosis II|mitotic nuclear division|negative regulation of ubiquitin protein ligase activity|positive regulation of defense response to bacterium|regulation of meiotic nuclear division|regulation of mitotic nuclear division
Bra004847	29.7563	15.9009	43.6117	2.74272	1.45561	0.008206	0.193192	Up	1.49422	2.08485	1.51679	5.60234	2.70584	6.15825	RING-H2 finger protein ATL34	ATL34,At1g35330,T9I1.10
Bra012650	23.8837	12.7722	34.9952	2.73996	1.45415	0.0278961	0.39867	Up	0.423889	0.250495	0.339826	0.689224	0.603555	1.0577	E3 ubiquitin-protein ligase BOI	BOI,Synonyms=ILP,At4g19700,T16H5.60	GO:0005634,GO:0004842,GO:0008270,GO:0042742,GO:0050832,GO:2000117,GO:0043069,GO:0043161,GO:0031347,GO:0009739	nucleus|ubiquitin-protein transferase activity|zinc ion binding|defense response to bacterium|defense response to fungus|negative regulation of cysteine-type endopeptidase activity|negative regulation of programmed cell death|proteasome-mediated ubiquitin-dependent protein catabolic process|regulation of defense response|response to gibberellin
Bra026679	31.3235	16.7549	45.8921	2.73902	1.45366	0.00759358	0.18428	Up	0.58158	1.14767	1.75761	4.78378	2.497	2.95972	Glutathione S-transferase U25	GSTU25,At1g17180,F20D23.12A	GO:0005737,GO:0005829,GO:0004364,GO:0046256,GO:0006749,GO:0009636,GO:0009407	cytoplasm|cytosol|glutathione transferase activity|2,4,6-trinitrotoluene catabolic process|glutathione metabolic process|response to toxic substance|toxin catabolic process	ko00480,ko00980,ko00982,ko00983	Glutathione metabolism|Metabolism of xenobiotics by cytochrome P450|Drug metabolism - cytochrome P450|Drug metabolism - other enzymes
Bra037912	22.5205	12.0547	32.9864	2.73639	1.45227	0.0210728	0.340441	Up	0.687598	0.31372	0.59862	1.22143	1.36031	2.43376	Sodium transporter HKT1	HKT1,At4g10310,T9A4.5	GO:0016021,GO:0005886,GO:0015079,GO:0006813,GO:0006970,GO:0009651,GO:0006814	integral component of membrane|plasma membrane|potassium ion transmembrane transporter activity|potassium ion transport|response to osmotic stress|response to salt stress|sodium ion transport
Bra032672	381.787	204.397	559.178	2.73574	1.45193	1.66e-05	0.00184466	Up	15.1286	6.77612	14.9361	40.1681	27.625	46.7451	Photosystem I reaction center subunit XI, chloroplastic	PSAL,At4g12800,T20K18.150	GO:0009507,GO:0009941,GO:0031969,GO:0009534,GO:0009535,GO:0016021,GO:0016020,GO:0009538,GO:0010287,GO:0009579,GO:0015979	chloroplast|chloroplast envelope|chloroplast membrane|chloroplast thylakoid|chloroplast thylakoid membrane|integral component of membrane|membrane|photosystem I reaction center|plastoglobule|thylakoid|photosynthesis	ko00195	Photosynthesis
Bra013751	578.01	309.816	846.204	2.73131	1.44959	8.39e-07	0.000149619	Up	22.4655	15.9093	27.3031	43.6746	70.7715	71.2708	Probable E3 ubiquitin-protein ligase RHA4A {ECO:0000305}	RHA4A {ECO:0000303|PubMed:9781696},At4g24015,T32A16.6	GO:0016740,GO:0008270	transferase activity|zinc ion binding
Bra038174	15.8168	8.481	23.1526	2.72993	1.44887	0.042789	0.500559	Up	0.386081	0.862946	0.591211	1.15921	1.95511	1.50875	F-box protein VBF	VBF,Synonyms=PP2B14,At1g56250,F14G9.14
Bra002747	37.8283	20.2966	55.3599	2.72754	1.4476	0.00334164	0.1061	Up	0.774867	1.23644	0.668746	4.08209	1.62203	2.54091	Cytochrome P450 81F2 {ECO:0000305}	CYP81F2 {ECO:0000303|PubMed:21317374},Synonyms=IGM1 {ECO:0000303|PubMed:19293369},At5g57220 {ECO:0000312|Araport:AT5G57220},MJB24.3 {ECO:0000312|EMBL:BAA96945.1}	GO:0016021,GO:0016020,GO:0020037,GO:0005506,GO:0016709,GO:0071456,GO:0052544,GO:0042742,GO:0050832,GO:0002213,GO:0019760,GO:0009759,GO:0042343,GO:0009682,GO:0009617	integral component of membrane|membrane|heme binding|iron ion binding|oxidoreductase activity, acting on paired donors, with incorporation or reduction of molecular oxygen, NAD(P)H as one donor, and incorporation of one atom of oxygen|cellular response to hypoxia|defense response by callose deposition in cell wall|defense response to bacterium|defense response to fungus|defense response to insect…
Bra041046	26.9663	14.4869	39.4457	2.72286	1.44512	0.0127082	0.252508	Up	0.398234	0.223463	0.370935	0.867166	0.648767	1.39111	Indole-3-acetic acid-amido synthetase GH3.3	GH3.3,At2g23170,T20D16.20	GO:0010279,GO:0010252	indole-3-acetic acid amido synthetase activity|auxin homeostasis	ko04075	Plant hormone signal transduction
Bra039755	36.069	19.3799	52.7582	2.72232	1.44484	0.0294178	0.412848	Up	1.20441	1.4667	1.46788	6.6844	3.44377	2.26221	Tropinone reductase homolog At1g07440 {ECO:0000305}	At1g07440 {ECO:0000312|Araport:AT1G07440},F22G5.16, F22G5.20 {ECO:0000312|EMBL:AAF79553.1}, F22G5.39	GO:0016491	oxidoreductase activity	ko00960	Tropane, piperidine and pyridine alkaloid biosynthesis
Bra000940	36.7763	19.7753	53.7773	2.71942	1.4433	0.00471546	0.134244	Up	0.676882	0.318951	0.605896	2.41501	0.855945	1.93477	Rhodanese-like domain-containing protein 4, chloroplastic	STR4,Synonyms=TROL {ECO:0000303|PubMed:19682289},At4g01050 {ECO:0000312|Araport:AT4G01050},F2N1.31 {ECO:0000312|EMBL:CAB80914.1}	GO:0009507,GO:0009941,GO:0009534,GO:0009535,GO:0005576,GO:0016021,GO:0008061,GO:0004568,GO:0006032,GO:0042742,GO:0009772	chloroplast|chloroplast envelope|chloroplast thylakoid|chloroplast thylakoid membrane|extracellular region|integral component of membrane|chitin binding|chitinase activity|chitin catabolic process|defense response to bacterium|photosynthetic electron transport in photosystem II
Bra005175	89.6875	48.3068	131.068	2.71324	1.44002	0.0153641	0.284429	Up	2.31065	2.46708	1.79801	3.55761	5.7266	8.68316	Uncharacterized protein At2g37660, chloroplastic	At2g37660,F13M22.16	GO:0048046,GO:0009507,GO:0009570,GO:0009579,GO:0005507,GO:0042742	apoplast|chloroplast|chloroplast stroma|thylakoid|copper ion binding|defense response to bacterium
Bra010706	7687.87	4141.26	11234.5	2.71282	1.43979	1.08e-07	2.63e-05	Up	80.9693	60.5457	55.1722	230.909	203.884	180.321	Cysteine protease RD19A {ECO:0000305}	RD19A {ECO:0000303|PubMed:8325504},At4g39090,F19H22.190	GO:0005615,GO:0005764,GO:0000323,GO:0005634,GO:0005773,GO:0004197,GO:0042742,GO:0051603,GO:0006970,GO:0009651	extracellular space|lysosome|lytic vacuole|nucleus|vacuole|cysteine-type endopeptidase activity|defense response to bacterium|proteolysis involved in cellular protein catabolic process|response to osmotic stress|response to salt stress	ko04210,ko04142	Apoptosis|Lysosome
Bra020608	85.8308	46.3328	125.329	2.70497	1.43561	0.000217442	0.0145066	Up	2.108	1.37263	1.67661	5.0638	5.36449	4.96325	Protein ECERIFERUM 26-like	CER26L,At3g23840,F14O13.3	GO:0009535,GO:0016747,GO:0071555,GO:0009555,GO:0042761	chloroplast thylakoid membrane|transferase activity, transferring acyl groups other than amino-acyl groups|cell wall organization|pollen development|very long-chain fatty acid biosynthetic process
Bra027238	84.5619	45.6633	123.461	2.70372	1.43494	0.000335402	0.0200755	Up	3.03772	1.67493	2.22761	5.33826	5.62151	8.83651	NAC domain-containing protein 55	NAC055,Synonyms=NAC3,At3g15500,MJK13.16	GO:0005634,GO:0003677,GO:0003700,GO:0009867,GO:0009414,GO:0006351	nucleus|DNA binding|transcription factor activity, sequence-specific DNA binding|jasmonic acid mediated signaling pathway|response to water deprivation|transcription, DNA-templated
Bra008705	18.0755	9.76073	26.3902	2.70371	1.43494	0.0368134	0.463286	Up	0.629136	0.241654	0.230381	0.916287	1.06188	1.68691	Transcription factor MYB39	MYB39,Synonyms=FCA0,At4g17785,dl4925c	GO:0005634,GO:0003677,GO:0003700	nucleus|DNA binding|transcription factor activity, sequence-specific DNA binding
Bra013906	16.1088	8.69962	23.518	2.70333	1.43474	0.0431602	0.502295	Up	0.262483	0.111625	0.263937	1.59972	0.999138	0.527914	Protein DETOXIFICATION 35 {ECO:0000303|PubMed:11739388}	DTX35 {ECO:0000303|PubMed:11739388},Synonyms=FFT {ECO:0000303|PubMed:19995827},At4g25640 {ECO:0000312|Araport:AT4G25640},L73G19.20 {ECO:0000312|EMBL:CAB43695.1}	GO:0016021,GO:0005774,GO:0005773,GO:0015297,GO:0015238,GO:0009813	integral component of membrane|vacuolar membrane|vacuole|antiporter activity|drug transmembrane transporter activity|flavonoid biosynthetic process
Bra001202	16.2881	8.79871	23.7776	2.7024	1.43424	0.045276	0.513729	Up	0.179873	0.480143	0.416167	0.481663	1.76937	1.76251	Transcription factor MYB108	MYB108,Synonyms=BOS1,At3g06490,F5E6.18	GO:0005634,GO:0043565,GO:0003700,GO:0006952,GO:0009737,GO:0009723,GO:0009620,GO:0009753,GO:0009651,GO:0006351	nucleus|sequence-specific DNA binding|transcription factor activity, sequence-specific DNA binding|defense response|response to abscisic acid|response to ethylene|response to fungus|response to jasmonic acid|response to salt stress|transcription, DNA-templated
Bra013584	49.4698	26.7557	72.184	2.69789	1.43183	0.0151539	0.282491	Up	0.528667	0.916288	0.558073	2.10962	0.997629	2.67178	Probable WRKY transcription factor 31	WRKY31,At4g22070,F1N20.170	GO:0005634,GO:0043565,GO:0003700,GO:0006351	nucleus|sequence-specific DNA binding|transcription factor activity, sequence-specific DNA binding|transcription, DNA-templated
Bra012409	40.1727	21.7373	58.6081	2.6962	1.43093	0.00369222	0.113404	Up	9.59429	4.4855	4.60754	23.5112	22.5744	18.552	Glutathione S-transferase U13	GSTU13,Synonyms=GST12,At1g27130,T7N9.190	GO:0005737,GO:0005829,GO:0004364,GO:0006749,GO:0046686,GO:0009636,GO:0009407	cytoplasm|cytosol|glutathione transferase activity|glutathione metabolic process|response to cadmium ion|response to toxic substance|toxin catabolic process	ko00480,ko00980,ko00982,ko00983	Glutathione metabolism|Metabolism of xenobiotics by cytochrome P450|Drug metabolism - cytochrome P450|Drug metabolism - other enzymes
Bra007961	547.68	296.463	798.896	2.69475	1.43015	0.0417103	0.494097	Up	11.0767	15.8134	10.2079	34.6296	17.3412	49.934	Probable ribose-5-phosphate isomerase 1	RPI1,Synonyms=RSW10,At1g71100,F23N20.9	GO:0005737,GO:0005829,GO:0004751,GO:0030244,GO:0009052,GO:0080167,GO:0046109	cytoplasm|cytosol|ribose-5-phosphate isomerase activity|cellulose biosynthetic process|pentose-phosphate shunt, non-oxidative branch|response to karrikin|uridine biosynthetic process	ko00030,ko00710	Pentose phosphate pathway|Carbon fixation in photosynthetic organisms
Bra038403	53.9802	29.2253	78.735	2.69407	1.42979	0.00112766	0.0495496	Up	1.88265	2.94432	2.69373	7.16985	7.10635	6.74576
Bra025547	175.897	95.5648	256.23	2.68121	1.42289	2.45e-05	0.00243419	Up	5.23757	3.35549	4.04109	10.7874	10.0767	15.0536	Lysine histidine transporter 1	LHT1,At5g40780,K1B16.3	GO:0016021,GO:0005886,GO:0015171,GO:0015293,GO:0043090,GO:0080167	integral component of membrane|plasma membrane|amino acid transmembrane transporter activity|symporter activity|amino acid import|response to karrikin
Bra003680	1068.99	580.827	1557.16	2.68093	1.42274	5.42e-06	0.000726208	Up	29.4245	16.2787	24.7094	93.5809	52.3873	68.3244	Indole glucosinolate O-methyltransferase 1 {ECO:0000303|PubMed:21317374}	IGMT1 {ECO:0000303|PubMed:21317374},At1g21100 {ECO:0000312|Araport:AT1G21100},T22I11.7 {ECO:0000312|EMBL:AAF80651.1}	GO:0008168,GO:0008171,GO:0008757,GO:0019438,GO:0042343	methyltransferase activity|O-methyltransferase activity|S-adenosylmethionine-dependent methyltransferase activity|aromatic compound biosynthetic process|indole glucosinolate metabolic process
Bra007766	101	54.9013	147.099	2.67933	1.42187	0.000138928	0.0100418	Up	1.62632	1.61486	1.66879	5.18091	3.66352	4.77438	3-ketoacyl-CoA synthase 10 {ECO:0000303|PubMed:18465198}	FDH {ECO:0000303|PubMed:10559443},Synonyms=EL4, KCS10 {ECO:0000303|PubMed:18465198},At2g26250 {ECO:0000312|Araport:AT2G26250},T1D16.11 {ECO:0000312|EMBL:AAC14526.1}	GO:0005783,GO:0005789,GO:0016021,GO:0016020,GO:0102336,GO:0102337,GO:0102338,GO:0006633,GO:0009409,GO:0080167,GO:0009416	endoplasmic reticulum|endoplasmic reticulum membrane|integral component of membrane|membrane|3-oxo-arachidoyl-CoA synthase activity|3-oxo-cerotoyl-CoA synthase activity|3-oxo-lignoceronyl-CoA synthase activity|fatty acid biosynthetic process|response to cold|response to karrikin|response to light stimulus	ko00062	Fatty acid elongation
Bra025735	580.94	315.935	845.944	2.67759	1.42093	0.000347281	0.0205685	Up	10.24	6.04842	6.63544	26.7516	28.7578	15.4665	Uncharacterized membrane protein At1g75140	At1g75140,22H5.14	GO:0005783,GO:0016021,GO:0005774	endoplasmic reticulum|integral component of membrane|vacuolar membrane
Bra004149	560.283	304.827	815.739	2.67608	1.42012	1.15e-06	0.000194398	Up	5.8011	5.93711	6.36941	18.8925	14.4933	18.0524	Receptor protein kinase TMK1 {ECO:0000303|PubMed:1332795}	TMK1 {ECO:0000303|PubMed:1332795},Synonyms=BLK1 {ECO:0000303|PubMed:23921992},At1g66150 {ECO:0000312|Araport:AT1G66150},F15E12.4 {ECO:0000312|EMBL:AAG51302.1}
Bra039810	26.4189	14.3828	38.455	2.67369	1.41883	0.014978	0.280811	Up	0.417706	2.2587	4.25498	8.73498	4.0532	5.48159	Histone H2B.9	At5g02570,T22P11.160	GO:0000788,GO:0005730,GO:0003677,GO:0006334	nuclear nucleosome|nucleolus|DNA binding|nucleosome assembly
Bra036240	284.991	155.21	414.771	2.67232	1.41809	5.53e-06	0.000738098	Up	8.10527	5.57022	7.25232	22.3397	16.4064	20.2018	Photosystem I reaction center subunit II-1, chloroplastic	psaD1,At4g02770,T5J8.7	GO:0009507,GO:0009941,GO:0009534,GO:0009535,GO:0016020,GO:0009538,GO:0010287,GO:0009579,GO:0015979	chloroplast|chloroplast envelope|chloroplast thylakoid|chloroplast thylakoid membrane|membrane|photosystem I reaction center|plastoglobule|thylakoid|photosynthesis	ko00195	Photosynthesis
Bra002221	23.3092	12.6967	33.9216	2.67169	1.41775	0.0210435	0.34013	Up	0.143521	0.0392786	0.498307	1.03727	0.562243	1.14119	Glucose-1-phosphate adenylyltransferase large subunit 1, chloroplastic	ADG2,Synonyms=APL1,At5g19220,T24G5.120	GO:0009507,GO:0009941,GO:0009570,GO:0005524,GO:0008878,GO:0005978,GO:0019252	chloroplast|chloroplast envelope|chloroplast stroma|ATP binding|glucose-1-phosphate adenylyltransferase activity|glycogen biosynthetic process|starch biosynthetic process	ko02026,ko00500,ko00520	Biofilm formation - Escherichia coli|Starch and sucrose metabolism|Amino sugar and nucleotide sugar metabolism
Bra031649	221.419	120.636	322.202	2.67088	1.41731	1.07e-05	0.00127509	Up	3.96727	3.30831	3.90696	11.0976	10.0192	10.9646	Sugar transporter ERD6	ERD6,Synonyms=SUGTL1,At1g08930,F7G19.19	GO:0005783,GO:0005887,GO:0005355,GO:0051119,GO:0005351,GO:0046323,GO:0035428,GO:0009737,GO:0010200,GO:0009651,GO:0009414	endoplasmic reticulum|integral component of plasma membrane|glucose transmembrane transporter activity|sugar transmembrane transporter activity|sugar:proton symporter activity|glucose import|hexose transmembrane transport|response to abscisic acid|response to chitin|response to salt stress|response to water deprivation
Bra012845	372.942	203.255	542.63	2.66971	1.41668	3.35e-06	0.000487156	Up	14.8412	10.8736	17.8915	59.5116	42.7606	65.2033	Macrophage migration inhibitory factor homolog		GO:0005615,GO:0004167,GO:0050178	extracellular space|dopachrome isomerase activity|phenylpyruvate tautomerase activity
Bra017872	80.8231	44.0613	117.585	2.66867	1.41612	0.000317391	0.0193392	Up	0.830686	1.06089	1.37792	4.44223	2.56624	3.86782	Adenylyl-sulfate kinase 2, chloroplastic	APK2,Synonyms=AKN2,At4g39940,T5J17.110	GO:0009507,GO:0009536,GO:0004020,GO:0005524,GO:0019344,GO:0070814,GO:0000103	chloroplast|plastid|adenylylsulfate kinase activity|ATP binding|cysteine biosynthetic process|hydrogen sulfide biosynthetic process|sulfate assimilation	ko00920,ko00230	Sulfur metabolism|Purine metabolism
Bra030284	8798.95	4801.54	12796.4	2.66505	1.41416	0.00019038	0.0130825	Up	191.645	178.619	189.017	682.78	514.248	440.379	Glycine-rich RNA-binding protein GRP2A		GO:0005634,GO:0000166,GO:0003723	nucleus|nucleotide binding|RNA binding
Bra016463	1252.94	683.755	1822.12	2.66487	1.41407	0.0232065	0.361965	Up	17.0067	15.2085	13.0678	69.6187	22.2983	42.0874	4-coumarate--CoA ligase-like 5	4CLL5,Synonyms=OPCL1,At1g20510,F5M15.17	GO:0005777,GO:0005524,GO:0016874,GO:0009695,GO:0009611	peroxisome|ATP binding|ligase activity|jasmonic acid biosynthetic process|response to wounding	ko00592	alpha-Linolenic acid metabolism
Bra022976	300.739	164.281	437.198	2.66128	1.41212	0.00237221	0.0829368	Up	7.86894	3.99312	9.81333	27.8875	12.7772	24.6941	Chlorophyll a-b binding protein 1, chloroplastic	CAB1	GO:0009535,GO:0016021,GO:0009522,GO:0009523,GO:0016168,GO:0046872,GO:0009765,GO:0018298	chloroplast thylakoid membrane|integral component of membrane|photosystem I|photosystem II|chlorophyll binding|metal ion binding|photosynthesis, light harvesting|protein-chromophore linkage	ko00196	Photosynthesis - antenna proteins
Bra025991	35.8908	19.6723	52.1092	2.64886	1.40537	0.00689663	0.172177	Up	2.35494	0.671718	2.3302	4.68937	4.61021	6.35166	CASP-like protein 2A1	At1g17200,F20D23.10	GO:0016021,GO:0005886,GO:0080167	integral component of membrane|plasma membrane|response to karrikin
Bra021688	191.584	105.03	278.138	2.64818	1.405	1.97e-05	0.00208551	Up	3.69192	4.21743	3.79926	10.9318	6.50686	8.89977	ATP synthase protein I	atpI,Synonyms=atp1,syc1183_c	GO:0016021,GO:0005886,GO:0045263,GO:0015992	integral component of membrane|plasma membrane|proton-transporting ATP synthase complex, coupling factor F(o)|proton transport
Bra013275	108.554	59.5454	157.563	2.64609	1.40386	0.000142929	0.0102155	Up	1.19812	1.24969	1.65841	2.51086	3.23198	4.25637	Type I inositol polyphosphate 5-phosphatase 2 {ECO:0000303|PubMed:11402208}	IP5P2 {ECO:0000303|PubMed:11340187},Synonyms=5P2 {ECO:0000303|Ref.3},At4g18010 {ECO:0000312|Araport:AT4G18010},T6K21.190 {ECO:0000312|EMBL:CAA17144.1}	GO:0052659,GO:0052658,GO:0004445,GO:0034485,GO:0004439,GO:0009738,GO:0046855,GO:0032957,GO:0046856,GO:0009737,GO:0009845,GO:0090351	inositol-1,3,4,5-tetrakisphosphate 5-phosphatase activity|inositol-1,4,5-trisphosphate 5-phosphatase activity|inositol-polyphosphate 5-phosphatase activity|phosphatidylinositol-3,4,5-trisphosphate 5-phosphatase activity|phosphatidylinositol-4,5-bisphosphate 5-phosphatase activity|abscisic acid-activated signaling pathway|inositol phosphate dephosphorylation|inositol trisphosphate metabolic proces…
Bra003736	42.0354	23.0735	60.9973	2.6436	1.4025	0.00488591	0.137708	Up	0.46832	1.05192	0.930962	2.46506	3.2059	2.04858	GDSL esterase/lipase EXL3	EXL3,At1g75900,T4O12.13	GO:0005576,GO:0016298,GO:0016042	extracellular region|lipase activity|lipid catabolic process
Bra016791	1467.99	807.09	2128.89	2.63774	1.3993	6e-07	0.000111066	Up	95.6794	68.3254	64.8146	205.454	201.808	275.795	Lipid transfer protein EARLI 1	EARLI1,At4g12480,T1P17.70	GO:0009707,GO:0005783,GO:0005576,GO:0009505,GO:0009506,GO:0050832,GO:0009682,GO:0009737,GO:0009409,GO:0009651	chloroplast outer membrane|endoplasmic reticulum|extracellular region|plant-type cell wall|plasmodesma|defense response to fungus|induced systemic resistance|response to abscisic acid|response to cold|response to salt stress
Bra016307	142.094	78.16	206.028	2.63597	1.39834	0.00100935	0.0457147	Up	2.56496	1.93562	4.08743	12.1306	5.98232	6.98415	Tetratricopeptide repeat protein 38	ttc38
Bra023126	669.025	368.061	969.988	2.6354	1.39802	0.00044902	0.0248998	Up	10.4031	10.7336	9.79676	23.0041	24.814	41.3241	Berberine bridge enzyme-like 11 {ECO:0000303|PubMed:26037923}	At1g30730 {ECO:0000312|Araport:AT1G30730},T5I8.18 {ECO:0000312|EMBL:AAD25760.1}	GO:0005618,GO:0005576,GO:0050660,GO:0016614	cell wall|extracellular region|flavin adenine dinucleotide binding|oxidoreductase activity, acting on CH-OH group of donors
Bra032345	121.945	67.1543	176.736	2.6318	1.39605	0.0266014	0.38912	Up	2.52045	0	4.23002	5.59558	2.26004	4.81088	Chlorophyll a-b binding protein 1, chloroplastic	CAB1	GO:0009535,GO:0016021,GO:0009522,GO:0009523,GO:0016168,GO:0046872,GO:0009765,GO:0018298	chloroplast thylakoid membrane|integral component of membrane|photosystem I|photosystem II|chlorophyll binding|metal ion binding|photosynthesis, light harvesting|protein-chromophore linkage	ko00196	Photosynthesis - antenna proteins
Bra015548	56.4894	31.1163	81.8625	2.63085	1.39553	0.00349747	0.109609	Up	3.26981	0.574129	4.04093	8.8746	4.34293	6.82482	Protein CHLOROPLAST IMPORT APPARATUS 2	CIA2,At5g57180,MUL3.13	GO:0009507,GO:0005634,GO:0045036,GO:0006355	chloroplast|nucleus|protein targeting to chloroplast|regulation of transcription, DNA-templated
Bra002986	38.882	21.4409	56.3231	2.6269	1.39336	0.0135619	0.262693	Up	1.5404	3.37348	2.55168	3.94541	3.01409	6.5346	B-box domain protein 31 {ECO:0000303|PubMed:19920209}	MIP1B {ECO:0000303|PubMed:27015278},Synonyms=BBX31 {ECO:0000303|PubMed:19920209},At3g21890 {ECO:0000312|Araport:AT3G21890}	GO:0005634,GO:0030674,GO:0003700,GO:0008270,GO:0007623,GO:0009909,GO:0006355,GO:0010224	nucleus|protein binding, bridging|transcription factor activity, sequence-specific DNA binding|zinc ion binding|circadian rhythm|regulation of flower development|regulation of transcription, DNA-templated|response to UV-B
Bra003226	402.776	222.285	583.267	2.62396	1.39175	4.52e-06	0.000622119	Up	11.9847	8.57884	17.2513	32.8169	32.2835	34.0023	Ferritin-3, chloroplastic	FER3,At3g56090,F18O21_50	GO:0009507,GO:0009941,GO:0009570,GO:0016020,GO:0008199,GO:0004322,GO:0005506,GO:0009908,GO:0006880,GO:0055072,GO:0006826,GO:0048366,GO:0015979,GO:0010039,GO:0000302	chloroplast|chloroplast envelope|chloroplast stroma|membrane|ferric iron binding|ferroxidase activity|iron ion binding|flower development|intracellular sequestering of iron ion|iron ion homeostasis|iron ion transport|leaf development|photosynthesis|response to iron ion|response to reactive oxygen species	ko04216,ko04217	Ferroptosis|Necroptosis
Bra016719	855.246	472.066	1238.43	2.62342	1.39145	0.0212036	0.341414	Up	26.807	27.8774	19.6382	56.9057	67.9047	134.312	Nodulin-related protein 1 {ECO:0000303|PubMed:20016941}	NRP1 {ECO:0000303|PubMed:20016941},Synonyms=RPI-11 {ECO:0000303|Ref.5},At2g03440 {ECO:0000312|Araport:AT2G03440},T4M8.13 {ECO:0000312|EMBL:AAD17432.1}	GO:0009738,GO:0006952,GO:1900426,GO:0009617,GO:0009409,GO:0009408,GO:0009651	abscisic acid-activated signaling pathway|defense response|positive regulation of defense response to bacterium|response to bacterium|response to cold|response to heat|response to salt stress
Bra016127	840.651	464.153	1217.15	2.6223	1.39083	0.00433141	0.126609	Up	15.4296	12.2486	28.4674	57.6828	32.4993	66.4331	Peroxidase 12	PER12,Synonyms=P12,At1g71695,F14O23.6, F26A9.5	GO:0005618,GO:0005576,GO:0016020,GO:0009505,GO:0009506,GO:0005773,GO:0020037,GO:0046872,GO:0004601,GO:0042744,GO:0009664,GO:0006979	cell wall|extracellular region|membrane|plant-type cell wall|plasmodesma|vacuole|heme binding|metal ion binding|peroxidase activity|hydrogen peroxide catabolic process|plant-type cell wall organization|response to oxidative stress	ko00940	Phenylpropanoid biosynthesis
Bra039160	102.001	56.3225	147.679	2.62203	1.39068	0.000222062	0.0146834	Up	0.803967	0.613446	1.11064	2.44994	2.13371	2.77287	Protein LONGIFOLIA 2	LNG2,Synonyms=TRM1,At3g02170,F14P3.18, F1C9.4	GO:0005737,GO:0005856,GO:0008017,GO:0051513	cytoplasm|cytoskeleton|microtubule binding|regulation of monopolar cell growth
Bra009032	144.086	79.5777	208.594	2.62127	1.39026	8.65e-05	0.00680218	Up	6.89475	8.18691	5.76703	22.3475	13.7212	30.9185
Bra034707	18.549	10.2452	26.8528	2.621	1.39012	0.0363938	0.460228	Up	0.301519	0.432732	0.295845	1.15662	0.65356	1.02432
Bra021821	129.464	71.5401	187.388	2.61934	1.3892	0.00253798	0.0867287	Up	2.09307	1.40138	2.23518	4.07416	5.15944	8.09742	Endoglucanase 11	At2g32990,T21L14.7	GO:0005576,GO:0008810,GO:0071555,GO:0030245	extracellular region|cellulase activity|cell wall organization|cellulose catabolic process
Bra015789	1065.52	589.018	1542.03	2.61796	1.38844	0.00190971	0.0709399	Up	12.9417	19.2825	19.4827	43.7861	36.4235	63.7644	24-methylenesterol C-methyltransferase 3	SMT3,At1g76090,T23E18.40	GO:0005783,GO:0016021,GO:0030797,GO:0003838,GO:0016126	endoplasmic reticulum|integral component of membrane|24-methylenesterol C-methyltransferase activity|sterol 24-C-methyltransferase activity|sterol biosynthetic process	ko00100	Steroid biosynthesis
Bra027083	190.524	105.46	275.587	2.6132	1.38582	2.98e-05	0.0028396	Up	6.52919	3.64464	5.3111	16.3426	11.8702	18.6151	Photosystem I chlorophyll a/b-binding protein 3-1, chloroplastic {ECO:0000303|PubMed:8115553}	LHCA3 {ECO:0000303|PubMed:8115553},At1g61520 {ECO:0000312|Araport:AT1G61520},T25B24.12 {ECO:0000312|EMBL:AAD25555.1}	GO:0009507,GO:0009941,GO:0009534,GO:0009535,GO:0016021,GO:0016020,GO:0009522,GO:0010287,GO:0009579,GO:0016168,GO:0046872,GO:0031409,GO:0009768,GO:0018298,GO:0009409,GO:0009735,GO:0009644,GO:0009645	chloroplast|chloroplast envelope|chloroplast thylakoid|chloroplast thylakoid membrane|integral component of membrane|membrane|photosystem I|plastoglobule|thylakoid|chlorophyll binding|metal ion binding|pigment binding|photosynthesis, light harvesting in photosystem I|protein-chromophore linkage|response to cold|response to cytokinin|response to high light intensity|response to low light intensity…	ko00196	Photosynthesis - antenna proteins
Bra011554	112.152	62.1071	162.197	2.61156	1.38491	0.0406257	0.487946	Up	2.16751	1.38829	2.25935	4.5608	7.22598	3.2663	Arginine decarboxylase 2	SPE2,At4g34710,T4L20.290	GO:0008792,GO:0006527,GO:0006596,GO:0009446,GO:0033388,GO:0009737,GO:0009409,GO:0009753,GO:0080167,GO:0006970,GO:0006979,GO:0009651,GO:0009611,GO:0008295	arginine decarboxylase activity|arginine catabolic process|polyamine biosynthetic process|putrescine biosynthetic process|putrescine biosynthetic process from arginine|response to abscisic acid|response to cold|response to jasmonic acid|response to karrikin|response to osmotic stress|response to oxidative stress|response to salt stress|response to wounding|spermidine biosynthetic process	ko00330	Arginine and proline metabolism
Bra039436	99.0337	54.9058	143.162	2.6074	1.38261	0.000272136	0.0171684	Up	1.18668	0.642814	1.40348	2.83309	2.77662	3.50747	Formin-like protein 11	FH11,At3g05470,F22F7.8	GO:0016021,GO:0003779	integral component of membrane|actin binding
Bra005201	19.0692	10.5861	27.5523	2.60269	1.38	0.0419582	0.49632	Up	0.429239	0.228465	0.947269	1.14442	1.05851	1.6823	Protein SODIUM POTASSIUM ROOT DEFECTIVE 2 {ECO:0000303|PubMed:21193571}	NAKR2 {ECO:0000303|PubMed:21193571},Synonyms=HPP03 {ECO:0000303|PubMed:23368984},At2g37390 {ECO:0000312|Araport:AT2G37390},F3G5.18 {ECO:0000312|EMBL:AAC98058.1}	GO:0005737,GO:0046914,GO:0046916,GO:0030001	cytoplasm|transition metal ion binding|cellular transition metal ion homeostasis|metal ion transport
Bra035015	36.9775	20.5434	53.4115	2.59994	1.37848	0.0248708	0.374976	Up	0.987857	0.71009	2.41922	4.10998	4.58354	2.22594
Bra002096	517.544	287.887	747.202	2.59547	1.376	0.0379037	0.470863	Up	8.81189	10.1992	10.7251	43.5216	10.9641	29.7852	Protein EARLY-RESPONSIVE TO DEHYDRATION 7, chloroplastic {ECO:0000303|PubMed:8075396}	ERD7 {ECO:0000303|PubMed:8075396},At2g17840 {ECO:0000312|Araport:AT2G17840},T13L16.14 {ECO:0000305}	GO:0009507,GO:0005886,GO:0007623,GO:0009737,GO:0009409,GO:0009644,GO:0009651,GO:0009414	chloroplast|plasma membrane|circadian rhythm|response to abscisic acid|response to cold|response to high light intensity|response to salt stress|response to water deprivation	ko04144	Endocytosis
Bra003759	86.8249	48.3129	125.337	2.59427	1.37533	0.000442994	0.0247653	Up	2.4418	1.43591	2.687	6.88825	5.30218	7.33915	Zinc-finger homeodomain protein 5	ZHD5,Synonyms=HB33,At1g75240,F22H5.4	GO:0005634,GO:0046872,GO:0042803,GO:0043565,GO:0003700,GO:0009738,GO:0045893,GO:0009737,GO:0006351	nucleus|metal ion binding|protein homodimerization activity|sequence-specific DNA binding|transcription factor activity, sequence-specific DNA binding|abscisic acid-activated signaling pathway|positive regulation of transcription, DNA-templated|response to abscisic acid|transcription, DNA-templated
Bra034314	223	124.144	321.856	2.59261	1.37441	1.81e-05	0.00195722	Up	1.41939	1.47297	1.55394	4.06238	4.51405	4.60351	ABC transporter G family member 32 {ECO:0000303|PubMed:18299247}	ABCG32 {ECO:0000303|PubMed:18299247},Synonyms=PDR4 {ECO:0000303|PubMed:12430018, ECO:0000303|PubMed:16506311}, PEC1 {ECO:0000303|PubMed:21628525},At2g26910 {ECO:0000312|Araport:AT2G26910},F12C20.5 {ECO:0000312|EMBL:AAC32236.1}	GO:0016021,GO:0005886,GO:0005524,GO:0042626,GO:0042335,GO:0006855	integral component of membrane|plasma membrane|ATP binding|ATPase activity, coupled to transmembrane movement of substances|cuticle development|drug transmembrane transport
Bra032734	245.09	136.444	353.737	2.59255	1.37437	0.0140761	0.269723	Up	7.04364	3.27918	2.38337	9.55814	9.07828	17.5283	Cytochrome P450 83A1	CYP83A1,Synonyms=CYP83, REF2 {ECO:0000303|PubMed:12509530},At4g13770,F18A5.160	GO:0005789,GO:0016021,GO:0016020,GO:0020037,GO:0005506,GO:0016709,GO:0019761,GO:0009625	endoplasmic reticulum membrane|integral component of membrane|membrane|heme binding|iron ion binding|oxidoreductase activity, acting on paired donors, with incorporation or reduction of molecular oxygen, NAD(P)H as one donor, and incorporation of one atom of oxygen|glucosinolate biosynthetic process|response to insect	ko00966	Glucosinolate biosynthesis
Bra027713	19.5363	10.8829	28.1896	2.59026	1.3731	0.0388746	0.476218	Up	0.232081	0.143678	0.726559	1.34699	1.47351	0.732485	Probable lysophospholipase BODYGUARD 1 {ECO:0000303|PubMed:16415209}	BDG1 {ECO:0000303|PubMed:16415209},Synonyms=BDG {ECO:0000303|PubMed:16415209}, CB5 {ECO:0000303|PubMed:26990896}, CED1 {ECO:0000303|PubMed:21610183},At1g64670 {ECO:0000312|Araport:AT1G64670},F1N19.24 {ECO:0000312|EMBL:AAF19684.1}	GO:0005576,GO:0009505,GO:0005886,GO:0016787,GO:0009688,GO:0071555,GO:0042335,GO:0010143,GO:0050832,GO:0048527,GO:1901959,GO:1902584,GO:0010115,GO:0009737,GO:0006970,GO:0010345,GO:0010148	extracellular region|plant-type cell wall|plasma membrane|hydrolase activity|abscisic acid biosynthetic process|cell wall organization|cuticle development|cutin biosynthetic process|defense response to fungus|lateral root development|positive regulation of cutin biosynthetic process|positive regulation of response to water deprivation|regulation of abscisic acid biosynthetic process|response to a…
Bra020846	10150.8	5663.41	14638.1	2.58468	1.36999	0.00059018	0.0307602	Up	103.022	46.2923	96.8859	195.097	195.385	240.815
Bra038737	416.933	232.627	601.239	2.58457	1.36992	0.00188804	0.0705994	Up	10.2394	10.9257	11.0114	27.291	20.0631	42.0986	DNA damage-repair/toleration protein DRT100	DRT100,At3g12610,MMF12.5, T2E22.8, T2E22_107	GO:0009507,GO:0000166,GO:0006281	chloroplast|nucleotide binding|DNA repair
Bra018466	44.5304	24.8687	64.1921	2.58124	1.36807	0.00403498	0.120159	Up	3.25666	3.7275	6.00974	14.9621	9.65534	12.7119	Ergosterol biosynthetic protein 28	At1g10030,T27I1.5	GO:0005789,GO:0016021,GO:0030674,GO:0006696	endoplasmic reticulum membrane|integral component of membrane|protein binding, bridging|ergosterol biosynthetic process
Bra004835	830.168	463.63	1196.7	2.58116	1.36802	1.38e-06	0.000227414	Up	13.7667	15.1445	15.5614	53.365	35.5663	35.9093	Beta-glucosidase 15	BGLU15,At2g44450,F4I1.26	GO:0048046,GO:0005618,GO:0005794,GO:0009505,GO:0009506,GO:0008422,GO:0102483,GO:0005975,GO:1901657,GO:0033329,GO:0033302	apoplast|cell wall|Golgi apparatus|plant-type cell wall|plasmodesma|beta-glucosidase activity|scopolin beta-glucosidase activity|carbohydrate metabolic process|glycosyl compound metabolic process|kaempferol O-glucoside metabolic process|quercetin O-glucoside metabolic process	ko00940,ko00500,ko00460	Phenylpropanoid biosynthesis|Starch and sucrose metabolism|Cyanoamino acid metabolism
Bra020287	95.9652	53.6022	138.328	2.58064	1.36773	0.000311943	0.0190758	Up	0.675609	1.64702	1.51447	4.29064	3.00365	5.82887	Protein UPSTREAM OF FLC	UFC,At5g10150,T31P16.140
Bra016182	410.117	229.082	591.153	2.58053	1.36767	2.29e-05	0.00231837	Up	14.9438	11.5146	20.0619	32.8074	55.5291	47.2995	MLP-like protein 28	MLP28,At1g70830,F15H11.8	GO:0006952,GO:0009607	defense response|response to biotic stimulus
Bra004036	387.496	216.606	558.386	2.57789	1.36619	6.42e-06	0.000839167	Up	10.5733	8.7987	10.8691	36.3415	23.5821	37.9912
Bra009022	30.9401	17.3045	44.5757	2.57596	1.36511	0.0107319	0.228756	Up	0.713456	0.45157	0.571808	1.90594	2.03306	1.2308	Transcription factor bHLH61	BHLH61,Synonyms=EN46,At5g10570,F12B17.80	GO:0005634,GO:0003677,GO:0003700,GO:0006355,GO:0006351	nucleus|DNA binding|transcription factor activity, sequence-specific DNA binding|regulation of transcription, DNA-templated|transcription, DNA-templated
Bra015298	110.561	61.8478	159.275	2.57527	1.36473	0.000192683	0.013214	Up	5.88254	2.63311	3.30277	10.1451	12.9479	7.96153	Auxin-responsive protein IAA17	IAA17,Synonyms=AXR3,At1g04250,F19P19.31	GO:0005634,GO:0042802,GO:0003700,GO:0009734,GO:1900057,GO:0009733,GO:0006351	nucleus|identical protein binding|transcription factor activity, sequence-specific DNA binding|auxin-activated signaling pathway|positive regulation of leaf senescence|response to auxin|transcription, DNA-templated	ko04075	Plant hormone signal transduction
Bra041079	53.0887	29.7396	76.4377	2.57023	1.3619	0.00247789	0.0853979	Up	0.692964	1.3837	2.15325	5.23482	4.37673	9.14348
Bra016812	499.901	280.039	719.764	2.57023	1.3619	0.000530629	0.0285311	Up	5.31423	8.85572	8.12025	24.0742	13.4028	27.1033	Glucan endo-1,3-beta-glucosidase 1	At1g11820,F12F1.33, F25C20_1	GO:0046658,GO:0042973,GO:0004553,GO:0030247,GO:0005975,GO:0006952	anchored component of plasma membrane|glucan endo-1,3-beta-D-glucosidase activity|hydrolase activity, hydrolyzing O-glycosyl compounds|polysaccharide binding|carbohydrate metabolic process|defense response	ko00500	Starch and sucrose metabolism
Bra010756	25.714	14.4208	37.0072	2.56625	1.35966	0.0183467	0.313761	Up	0.32273	0.52979	0.159151	0.688376	0.391568	0.854775	Uncharacterized protein YqkD	yqkD,BSU23640	GO:0016021	integral component of membrane
Bra015096	45.632	25.6054	65.6586	2.56425	1.35853	0.00471162	0.134244	Up	0.525963	0.401582	1.27756	1.48747	1.47951	2.41747	Putative beta-glucosidase 5	BGLU5,At1g60260,T13D8.15	GO:0008422,GO:0102483,GO:0005975,GO:1901657	beta-glucosidase activity|scopolin beta-glucosidase activity|carbohydrate metabolic process|glycosyl compound metabolic process	ko00940,ko00500,ko00460	Phenylpropanoid biosynthesis|Starch and sucrose metabolism|Cyanoamino acid metabolism
Bra005713	160.802	90.3191	231.285	2.56076	1.35657	5.18e-05	0.0045468	Up	3.79517	5.83539	5.38478	15.5785	15.185	10.9298	Expansin-A9	EXPA9,Synonyms=EXP9,At5g02260,T1E22_20
Bra000876	223.617	125.656	321.578	2.55919	1.35569	0.0452799	0.513729	Up	7.08006	12.8114	4.63937	43.7021	15.7835	17.0965	Glutathione S-transferase F2	GSTF2,Synonyms=PM24.1,At4g02520,T10P11.18	GO:0048046,GO:0009507,GO:0009570,GO:0005829,GO:0005783,GO:0043231,GO:0016020,GO:0005886,GO:0009506,GO:0005773,GO:2001147,GO:0043295,GO:0004364,GO:0004601,GO:2001227,GO:0009734,GO:0042742,GO:0050832,GO:0006749,GO:0046686,GO:0009409,GO:0009651,GO:0010043,GO:0009407	apoplast|chloroplast|chloroplast stroma|cytosol|endoplasmic reticulum|intracellular membrane-bounded organelle|membrane|plasma membrane|plasmodesma|vacuole|camalexin binding|glutathione binding|glutathione transferase activity|peroxidase activity|quercitrin binding|auxin-activated signaling pathway|defense response to bacterium|defense response to fungus|glutathione metabolic process|response to …	ko00480,ko00980,ko00982,ko00983	Glutathione metabolism|Metabolism of xenobiotics by cytochrome P450|Drug metabolism - cytochrome P450|Drug metabolism - other enzymes
Bra002822	370.665	208.411	532.919	2.55706	1.35449	7.69e-06	0.000967902	Up	3.90378	6.24812	3.74871	14.9679	10.3668	13.1978	Probable pyruvate kinase, cytosolic isozyme	At4g26390,M3E9.180	GO:0005737,GO:0005829,GO:0005524,GO:0016301,GO:0000287,GO:0030955,GO:0004743,GO:0006096	cytoplasm|cytosol|ATP binding|kinase activity|magnesium ion binding|potassium ion binding|pyruvate kinase activity|glycolytic process	ko00010,ko00620,ko00230	Glycolysis / Gluconeogenesis|Pyruvate metabolism|Purine metabolism
Bra033271	3523.1	1981.47	5064.73	2.55604	1.35391	7.38e-07	0.000133719	Up	63.6579	59.0507	68.6183	212.996	138.429	159.841	Aspartyl protease family protein 2 {ECO:0000305}	APF2 {ECO:0000305},At1g01300 {ECO:0000312|Araport:AT1G01300},F6F3.10 {ECO:0000312|EMBL:AAF97328.1}	GO:0016020,GO:0009505,GO:0004190,GO:0030163,GO:0006508,GO:0080167	membrane|plant-type cell wall|aspartic-type endopeptidase activity|protein catabolic process|proteolysis|response to karrikin
Bra035860	93.5153	52.68	134.351	2.55032	1.35068	0.000410263	0.0233203	Up	4.5773	4.61738	3.89611	15.1959	11.1688	16.3172	Protein LATERAL ORGAN BOUNDARIES	LOB,Synonyms=ASL4,At5g63090,MDC12.5	GO:0007275,GO:0010199	multicellular organism development|organ boundary specification between lateral organs and the meristem
Bra002442	137.578	77.5057	197.651	2.55014	1.35058	0.000122025	0.00904584	Up	1.83143	2.01598	2.59137	6.61046	5.18603	7.77559	Probable glucuronoxylan glucuronosyltransferase F8H	F8H,At5g22940,MRN17.17	GO:0005794,GO:0000139,GO:0016021,GO:0016757,GO:0071555	Golgi apparatus|Golgi membrane|integral component of membrane|transferase activity, transferring glycosyl groups|cell wall organization
Bra019781	204.886	115.474	294.297	2.5486	1.34971	3.24e-05	0.00304221	Up	7.31933	4.19571	4.77733	17.2565	13.2978	13.3936	F-box protein PP2-A12	P2A12,At1g12710,T12C24.23
Bra016252	70.0273	39.5058	100.549	2.54516	1.34776	0.000876557	0.0412319	Up	2.4639	2.96035	2.68778	8.78848	4.97389	5.90144	Glutathione S-transferase U12	GSTU12,At1g69920,T17F3.5	GO:0005737,GO:0005634,GO:0004364,GO:0006749,GO:0009636,GO:0009407	cytoplasm|nucleus|glutathione transferase activity|glutathione metabolic process|response to toxic substance|toxin catabolic process	ko00480,ko00980,ko00982,ko00983	Glutathione metabolism|Metabolism of xenobiotics by cytochrome P450|Drug metabolism - cytochrome P450|Drug metabolism - other enzymes
Bra028870	103.436	58.3808	148.491	2.54349	1.34681	0.00537978	0.147695	Up	8.10427	2.51035	9.60209	18.6294	18.3342	16.4356
Bra011506	469.822	265.175	674.469	2.54348	1.3468	5.12e-06	0.000688689	Up	4.27703	6.80115	6.50962	15.086	14.5652	16.7747	D-3-phosphoglycerate dehydrogenase 1, chloroplastic	PGDH1,Synonyms=EDA9,At4g34200,F10M10.7	GO:0009507,GO:0009570,GO:0016020,GO:0005739,GO:0009536,GO:0016597,GO:0005524,GO:0051287,GO:0004617,GO:0009793,GO:0006564,GO:0009561,GO:0009555,GO:0009070	chloroplast|chloroplast stroma|membrane|mitochondrion|plastid|amino acid binding|ATP binding|NAD binding|phosphoglycerate dehydrogenase activity|embryo development ending in seed dormancy|L-serine biosynthetic process|megagametogenesis|pollen development|serine family amino acid biosynthetic process	ko00260,ko00680	Glycine, serine and threonine metabolism|Methane metabolism
Bra015857	278.457	157.238	399.675	2.54184	1.34587	1.82e-05	0.00196002	Up	5.09704	4.24696	7.33001	18.191	13.9463	16.4327	Zinc-finger homeodomain protein 5	ZHD5,Synonyms=HB33,At1g75240,F22H5.4	GO:0005634,GO:0046872,GO:0042803,GO:0043565,GO:0003700,GO:0009738,GO:0045893,GO:0009737,GO:0006351	nucleus|metal ion binding|protein homodimerization activity|sequence-specific DNA binding|transcription factor activity, sequence-specific DNA binding|abscisic acid-activated signaling pathway|positive regulation of transcription, DNA-templated|response to abscisic acid|transcription, DNA-templated
Bra019123	47.7879	27.013	68.5628	2.53814	1.34377	0.0489496	0.535113	Up	3.99895	2.24395	2.17066	13.6135	5.47245	5.57876	WRKY transcription factor 18	WRKY18,At4g31800,F28M20.10	GO:0005634,GO:0042802,GO:0043565,GO:0003700,GO:0042742,GO:0050832,GO:0031347,GO:0010200,GO:0002237,GO:0009751,GO:0006351	nucleus|identical protein binding|sequence-specific DNA binding|transcription factor activity, sequence-specific DNA binding|defense response to bacterium|defense response to fungus|regulation of defense response|response to chitin|response to molecule of bacterial origin|response to salicylic acid|transcription, DNA-templated
Bra001249	2606.36	1474.03	3738.68	2.53637	1.34276	0.0366293	0.461655	Up	57.7033	72.3142	64.3506	210.424	82.6764	272.612	Auxin-induced in root cultures protein 12	AIR12,At3g07390,F21O3_10	GO:0031225,GO:0005886,GO:0046872,GO:0009734,GO:0055114	anchored component of membrane|plasma membrane|metal ion binding|auxin-activated signaling pathway|oxidation-reduction process
Bra029258	43.3579	24.534	62.1818	2.53452	1.34171	0.00511267	0.142675	Up	1.05866	0.616236	1.10254	2.84394	2.93546	2.9819	Transcription factor MYB30 {ECO:0000303|PubMed:10929106}	MYB30 {ECO:0000303|PubMed:10929106},Synonyms=hsr1 {ECO:0000303|PubMed:10571865},At3g28910 {ECO:0000312|Araport:AT3G28910},MLD15.8 {ECO:0000312|EMBL:BAB02134.1}	GO:0005634,GO:0003677,GO:0003700,GO:0009626,GO:0009733,GO:0009617,GO:0009723,GO:0009739,GO:0001666,GO:0009753,GO:0009751,GO:0006351,GO:0042761	nucleus|DNA binding|transcription factor activity, sequence-specific DNA binding|plant-type hypersensitive response|response to auxin|response to bacterium|response to ethylene|response to gibberellin|response to hypoxia|response to jasmonic acid|response to salicylic acid|transcription, DNA-templated|very long-chain fatty acid biosynthetic process
Bra007733	50.9444	28.846	73.0427	2.53216	1.34037	0.0220855	0.349958	Up	1.49712	0.5598	1.83294	3.40249	2.00284	5.73749	Ribosome-recycling factor, chloroplastic	RRF,At3g63190,F16M2_40	GO:0009507,GO:0009570,GO:0005829,GO:0009579,GO:0005507,GO:0043023,GO:0009658,GO:0002184,GO:0042742,GO:0009817,GO:0009793,GO:0032544	chloroplast|chloroplast stroma|cytosol|thylakoid|copper ion binding|ribosomal large subunit binding|chloroplast organization|cytoplasmic translational termination|defense response to bacterium|defense response to fungus, incompatible interaction|embryo development ending in seed dormancy|plastid translation
Bra008717	110.762	62.7212	158.804	2.5319	1.34022	0.000271945	0.0171684	Up	3.10351	1.57898	3.73173	8.03979	9.6736	7.83965	Homeobox-leucine zipper protein HAT7	HAT7,Synonyms=ATHB-3,At5g15150,F8M21_40	GO:0005634,GO:0003677,GO:0043565,GO:0003700,GO:0006351	nucleus|DNA binding|sequence-specific DNA binding|transcription factor activity, sequence-specific DNA binding|transcription, DNA-templated
Bra012943	47.1971	26.7348	67.6594	2.53076	1.33957	0.00332811	0.105769	Up	0.503268	0.614466	0.307278	1.29455	1.50495	1.34742	Serine/threonine-protein kinase	PUB51,At5g61560,K11J9.9
Bra014958	34.4355	19.5137	49.3572	2.52936	1.33877	0.0107128	0.228544	Up	0.345999	0.260279	0.392838	0.667639	0.910344	1.13794	Tuberculostearic acid methyltransferase UfaA1 {ECO:0000305}	ufaA1 {ECO:0000303|PubMed:24033595},Rv0447c {ECO:0000312|EMBL:CCP43178.1}, RVBD_0447c {ECO:0000312|EMBL:AFN48302.1},LH57_02385 {ECO:0000312|EMBL:AIR13168.1}, P425_00460 {ECO:0000312|EMBL:KBJ40223.1}	GO:0005737,GO:0008757,GO:0071555,GO:0006633,GO:0032259	cytoplasm|S-adenosylmethionine-dependent methyltransferase activity|cell wall organization|fatty acid biosynthetic process|methylation
Bra024651	215.584	122.17	308.998	2.52924	1.33871	2.69e-05	0.00259293	Up	2.05384	1.95138	1.40272	5.9995	4.0014	4.79504	Protein SUPPRESSOR OF npr1-1, CONSTITUTIVE 1	SNC1,Synonyms=BAL,At4g16890,dl4475c, FCAALL.51	GO:0005737,GO:0005829,GO:0005783,GO:0043231,GO:0005634,GO:0043531,GO:0005524,GO:0000166,GO:0042742,GO:0009733,GO:0009862	cytoplasm|cytosol|endoplasmic reticulum|intracellular membrane-bounded organelle|nucleus|ADP binding|ATP binding|nucleotide binding|defense response to bacterium|response to auxin|systemic acquired resistance, salicylic acid mediated signaling pathway
Bra005087	30.4795	17.2742	43.6848	2.5289	1.33851	0.015011	0.281118	Up	0.653094	0.352565	0.915307	2.56522	1.53448	1.86229	Sodium/pyruvate cotransporter BASS2, chloroplastic	BASS2,Synonyms=BAT1, SBF1,At2g26900,F12C20.6	GO:0009941,GO:0009534,GO:0005887,GO:0050833,GO:0006849	chloroplast envelope|chloroplast thylakoid|integral component of plasma membrane|pyruvate transmembrane transporter activity|plasma membrane pyruvate transport
Bra039946	1441.64	818.352	2064.93	2.52328	1.3353	0.00275645	0.0916659	Up	146.807	110.629	194.659	627.745	347.731	294.835
Bra020951	334.786	190.111	479.46	2.522	1.33457	1.3e-05	0.00147948	Up	9.6379	4.98857	9.16078	22.0649	25.1029	19.3256	Chitotriosidase-1	CHIT1	GO:0005576,GO:0005615,GO:0005764,GO:0008061,GO:0004568,GO:0008843,GO:0004553,GO:0005975,GO:0006032,GO:0006955,GO:0000272,GO:0009617	extracellular region|extracellular space|lysosome|chitin binding|chitinase activity|endochitinase activity|hydrolase activity, hydrolyzing O-glycosyl compounds|carbohydrate metabolic process|chitin catabolic process|immune response|polysaccharide catabolic process|response to bacterium	ko00520	Amino sugar and nucleotide sugar metabolism
Bra030660	340.849	193.57	488.128	2.52171	1.3344	1.32e-05	0.00149994	Up	11.7798	8.37538	11.8191	28.5713	21.9835	33.8145	Oxygen-evolving enhancer protein 2, chloroplastic	PSBP	GO:0009535,GO:0019898,GO:0009654,GO:0005509,GO:0015979	chloroplast thylakoid membrane|extrinsic component of membrane|photosystem II oxygen evolving complex|calcium ion binding|photosynthesis	ko00195	Photosynthesis
Bra038268	33.5406	19.0528	48.0283	2.5208	1.33388	0.0117009	0.239933	Up	3.68406	4.09287	8.89129	16.8875	8.9424	13.3428	Histone H4		GO:0009507,GO:0005829,GO:0000788,GO:0005730,GO:0005886,GO:0009506,GO:0009579,GO:0005774,GO:0003677,GO:0042393,GO:0006334,GO:0009414	chloroplast|cytosol|nuclear nucleosome|nucleolus|plasma membrane|plasmodesma|thylakoid|vacuolar membrane|DNA binding|histone binding|nucleosome assembly|response to water deprivation
Bra000091	21.8889	12.4363	31.3415	2.52016	1.33352	0.0332271	0.437876	Up	0.831332	0.750423	1.1308	1.77612	2.41871	2.59247	Annexin D3	ANN3,Synonyms=ANNAT3,At2g38760,T6A23.4	GO:0005773,GO:0005509,GO:0005544,GO:0009409,GO:0009408,GO:0009651,GO:0009414	vacuole|calcium ion binding|calcium-dependent phospholipid binding|response to cold|response to heat|response to salt stress|response to water deprivation
Bra014433	354.59	201.495	507.684	2.51958	1.33318	0.0366214	0.461655	Up	11.2805	6.16876	11.2756	29.983	10.8384	35.408	Photosystem I chlorophyll a/b-binding protein 2, chloroplastic {ECO:0000303|PubMed:10366881}	LHCA2 {ECO:0000303|PubMed:10366881},At3g61470 {ECO:0000312|Araport:AT3G61470},F2A19.70 {ECO:0000312|EMBL:CAB71077.1}	GO:0009507,GO:0009941,GO:0009534,GO:0009535,GO:0016021,GO:0016020,GO:0009522,GO:0010287,GO:0009579,GO:0016168,GO:0046872,GO:0031409,GO:0009768,GO:0018298,GO:0009409,GO:0009644,GO:0009645	chloroplast|chloroplast envelope|chloroplast thylakoid|chloroplast thylakoid membrane|integral component of membrane|membrane|photosystem I|plastoglobule|thylakoid|chlorophyll binding|metal ion binding|pigment binding|photosynthesis, light harvesting in photosystem I|protein-chromophore linkage|response to cold|response to high light intensity|response to low light intensity stimulus	ko00196	Photosynthesis - antenna proteins
Bra030771	111.397	63.3244	159.469	2.51829	1.33244	0.000210466	0.0142035	Up	1.71269	1.69748	1.52938	7.00757	4.51645	6.42245	Importin subunit alpha-4 {ECO:0000305}	IMPA4 {ECO:0000303|PubMed:18836040},At1g09270 {ECO:0000312|Araport:AT1G09270},T12M4.2 {ECO:0000312|EMBL:AAC24079.1}	GO:0005829,GO:0043657,GO:0005643,GO:0005654,GO:0008139,GO:0008565,GO:0080034,GO:0006607,GO:0030581	cytosol|host cell|nuclear pore|nucleoplasm|nuclear localization sequence binding|protein transporter activity|host response to induction by symbiont of tumor, nodule or growth in host|NLS-bearing protein import into nucleus|symbiont intracellular protein transport in host
Bra040582	115.19	65.5017	164.878	2.51716	1.3318	0.00118071	0.0508905	Up	1.68941	1.89938	2.2666	4.94874	3.33515	7.66387	Alpha-humulene/(-)-(E)-beta-caryophyllene synthase	TPS21,Synonyms=PUP8,At5g23960,MZF18.16	GO:0005737,GO:0080016,GO:0080017,GO:0000287,GO:0080027,GO:0051762,GO:0016106	cytoplasm|(-)-E-beta-caryophyllene synthase activity|alpha-humulene synthase activity|magnesium ion binding|response to herbivore|sesquiterpene biosynthetic process|sesquiterpenoid biosynthetic process	ko00909	Sesquiterpenoid and triterpenoid biosynthesis
Bra030448	26.2312	14.9257	37.5367	2.5149	1.3305	0.0209565	0.339209	Up	0.552662	0.744624	0.562067	1.3761	2.3102	2.08024	1-acyl-sn-glycerol-3-phosphate acyltransferase 3	LPAT3,Synonyms=LPAAT3,At1g51260,F11M15.12	GO:0016021,GO:0003841,GO:0016024	integral component of membrane|1-acylglycerol-3-phosphate O-acyltransferase activity|CDP-diacylglycerol biosynthetic process	ko04072,ko00561,ko00564	Phospholipase D signaling pathway|Glycerolipid metabolism|Glycerophospholipid metabolism
Bra005268	61.2545	34.858	87.6511	2.51452	1.33028	0.0252273	0.37783	Up	0.969905	0.257266	1.8725	1.57565	3.27754	3.72591	Growth-regulating factor 3	GRF3,At2g36400,F1O11.3	GO:0005634,GO:0005524,GO:0043565,GO:0044212,GO:0008285,GO:0061062,GO:0006355,GO:0009624,GO:0048364,GO:0006351	nucleus|ATP binding|sequence-specific DNA binding|transcription regulatory region DNA binding|negative regulation of cell proliferation|regulation of nematode larval development|regulation of transcription, DNA-templated|response to nematode|root development|transcription, DNA-templated
Bra000575	512.391	291.819	732.964	2.51171	1.32867	7.31e-06	0.000923467	Up	9.39076	6.67906	11.4023	26.497	19.1502	28.7239	Growth-regulating factor 1	GRF1,At2g22840,T20K9.5	GO:0005634,GO:0005524,GO:0043565,GO:0019760,GO:0061062,GO:0006355,GO:0009624,GO:0048364,GO:0006351	nucleus|ATP binding|sequence-specific DNA binding|glucosinolate metabolic process|regulation of nematode larval development|regulation of transcription, DNA-templated|response to nematode|root development|transcription, DNA-templated
Bra032189	55.9326	31.8645	80.0007	2.51065	1.32806	0.00361118	0.111828	Up	0.610014	1.26812	1.54338	4.02268	1.72148	2.22382	Serine carboxypeptidase-like 13	SCPL13,At2g22980,F21P24.4, T20K9.20	GO:0005576,GO:0047158,GO:0016747,GO:0006508,GO:0019748	extracellular region|sinapoylglucose-sinapoylglucose O-sinapoyltransferase activity|transferase activity, transferring acyl groups other than amino-acyl groups|proteolysis|secondary metabolic process
Bra026413	41.3944	23.584	59.2047	2.51038	1.3279	0.0057323	0.153517	Up	0.453581	0.890642	0.579851	1.77197	1.50063	2.00775	Heterogeneous nuclear ribonucleoprotein 1	RNP1,At4g14300,dl3190w, FCAALL.156	GO:0005829,GO:0005634,GO:0005681,GO:0003729,GO:0000166,GO:0006397,GO:0051028,GO:1901000,GO:2000070,GO:0008380,GO:0010228	cytosol|nucleus|spliceosomal complex|mRNA binding|nucleotide binding|mRNA processing|mRNA transport|regulation of response to salt stress|regulation of response to water deprivation|RNA splicing|vegetative to reproductive phase transition of meristem	ko03015	mRNA surveillance pathway
Bra000064	671.355	382.518	960.192	2.51019	1.3278	0.0162589	0.293483	Up	9.12507	10.7149	8.94837	23.386	17.681	45.0615	Probable WRKY transcription factor 33	WRKY33,At2g38470,T19C21.4	GO:0005634,GO:0043565,GO:0003700,GO:0044212,GO:0010120,GO:0070370,GO:0034605,GO:0042742,GO:0050832,GO:0010508,GO:0010200,GO:0009409,GO:0009408,GO:0006970,GO:0009651,GO:0009414,GO:0006351	nucleus|sequence-specific DNA binding|transcription factor activity, sequence-specific DNA binding|transcription regulatory region DNA binding|camalexin biosynthetic process|cellular heat acclimation|cellular response to heat|defense response to bacterium|defense response to fungus|positive regulation of autophagy|response to chitin|response to cold|response to heat|response to osmotic stress|res…	ko04016	MAPK signaling pathway - plant
Bra025359	1633.61	930.909	2336.32	2.50972	1.32752	1.96e-06	0.000309276	Up	15.5528	9.44859	12.926	38.4942	30.8828	34.1953	ABC transporter B family member 19	ABCB19,Synonyms=MDR1, MDR11, PGP19,At3g28860,MLD15.2	GO:0016021,GO:0005886,GO:0005524,GO:0042626,GO:0010329,GO:0010541,GO:0043481,GO:0009926,GO:0060918,GO:0009734,GO:0010540,GO:0090691,GO:0048527,GO:0009640,GO:0009958,GO:0008361,GO:0009733,GO:0009637,GO:0010218,GO:0009639,GO:0048364,GO:0048443	integral component of membrane|plasma membrane|ATP binding|ATPase activity, coupled to transmembrane movement of substances|auxin efflux transmembrane transporter activity|acropetal auxin transport|anthocyanin accumulation in tissues in response to UV light|auxin polar transport|auxin transport|auxin-activated signaling pathway|basipetal auxin transport|formation of plant organ boundary|lateral r…	ko02010	ABC transporters
Bra005303	77.378	44.1235	110.632	2.50733	1.32615	0.000944035	0.0435661	Up	3.0289	3.06507	4.56407	10.6715	7.83932	10.1464	Transcription repressor OFP6	OFP6,At3g52525,F22O6	GO:0005634,GO:0045892,GO:0006351	nucleus|negative regulation of transcription, DNA-templated|transcription, DNA-templated
Bra024845	233.244	133.118	333.37	2.50433	1.32443	0.000164256	0.0114972	Up	3.23288	2.93673	2.05355	3.63847	6.43909	8.26508	Purple acid phosphatase 7	PAP7,At2g01880,T23K3.7	GO:0005576,GO:0003993,GO:0046872	extracellular region|acid phosphatase activity|metal ion binding	ko04142,ko00740	Lysosome|Riboflavin metabolism
Bra028554	147.426	84.1415	210.71	2.50423	1.32437	0.000322173	0.0194556	Up	2.22943	2.4151	4.0291	9.77091	5.13343	8.57899	Homeobox protein knotted-1-like 4	KNAT4,At5g11060,T5K6_50	GO:0005829,GO:0005634,GO:0003677,GO:0003700,GO:0009416	cytosol|nucleus|DNA binding|transcription factor activity, sequence-specific DNA binding|response to light stimulus
Bra014787	85.4623	48.7881	122.137	2.50341	1.32389	0.00071214	0.0349651	Up	1.06814	0.634179	1.68926	2.94156	3.26424	2.86008	U-box domain-containing protein 3	PUB3,At3g54790,T5N23_150
Bra035486	61.9595	35.4003	88.5187	2.50051	1.32222	0.0248298	0.374832	Up	4.17876	3.01629	3.16698	7.93396	7.36277	15.9751	Glycine cleavage system H protein 3, mitochondrial	GDH3,At1g32470,F5D14.25	GO:0009507,GO:0005960,GO:0005739,GO:0019464	chloroplast|glycine cleavage complex|mitochondrion|glycine decarboxylation via glycine cleavage system	ko00260,ko00630	Glycine, serine and threonine metabolism|Glyoxylate and dicarboxylate metabolism
Bra015501	3503.82	2002.42	5005.22	2.49958	1.32169	0.000233228	0.0152535	Up	89.3127	50.1499	114.183	300.019	139.583	206.752	Small heat shock protein C4	hspc4-1,Synonyms=hspP2-1,RF_p51,and Name=hspc4-2,Synonyms=hspP2-2,OrderedLocusNames=RF_pd51
Bra037338	46.5515	26.6175	66.4855	2.49781	1.32066	0.00397887	0.119289	Up	0.873556	0.993338	0.658534	2.74539	2.22158	2.07379	Probable glycerol-3-phosphate acyltransferase 8	GPAT8,At4g00400/At4g00410,F5I10.4/F5I10.5	GO:0005783,GO:0016021,GO:0016020,GO:0090447,GO:0004366,GO:0016791,GO:0016024,GO:0010143	endoplasmic reticulum|integral component of membrane|membrane|glycerol-3-phosphate 2-O-acyltransferase activity|glycerol-3-phosphate O-acyltransferase activity|phosphatase activity|CDP-diacylglycerol biosynthetic process|cutin biosynthetic process	ko00561,ko00564	Glycerolipid metabolism|Glycerophospholipid metabolism
Bra026589	23.8059	13.6339	33.9778	2.49215	1.31739	0.0314028	0.425007	Up	0.782674	0.342778	0.655602	2.1153	1.25505	1.2033	Zinc-finger homeodomain protein 3	ZHD3,Synonyms=HB21, ZFHD4,At2g02540,T8K22.16	GO:0005634,GO:0003677,GO:0046872,GO:0042803,GO:0043565,GO:0019760,GO:0006355,GO:0006351	nucleus|DNA binding|metal ion binding|protein homodimerization activity|sequence-specific DNA binding|glucosinolate metabolic process|regulation of transcription, DNA-templated|transcription, DNA-templated
Bra011573	42.2655	24.2278	60.3032	2.48901	1.31557	0.00762289	0.18459	Up	0.767807	0.257718	1.11171	2.23565	1.6237	2.4077	Protein NUCLEAR FUSION DEFECTIVE 4 {ECO:0000303|PubMed:16698901}	NFD4 {ECO:0000303|PubMed:16698901},At1g31470 {ECO:0000312|Araport:AT1G31470},T8E3.15 {ECO:0000312|EMBL:AAG51261.1}	GO:0016021,GO:0000741,GO:0010197,GO:0009651,GO:0006810	integral component of membrane|karyogamy|polar nucleus fusion|response to salt stress|transport
Bra021447	36.9428	21.1788	52.7069	2.48866	1.31537	0.0104901	0.225927	Up	0.282741	0.561706	2.02138	3.07085	2.9697	2.05049	Protein CHLORORESPIRATORY REDUCTION 6, chloroplastic {ECO:0000305}	CRR6 {ECO:0000303|PubMed:16648216},At2g47910 {ECO:0000312|Araport:AT2G47910}	GO:0009507,GO:0009570,GO:0009535,GO:0010275	chloroplast|chloroplast stroma|chloroplast thylakoid membrane|NAD(P)H dehydrogenase complex assembly
Bra037164	426.925	244.923	608.927	2.4862	1.31394	0.0362648	0.459399	Up	8.49145	7.63079	14.0813	22.2781	15.5152	39.3834	Oxygen-evolving enhancer protein 1-1, chloroplastic	PSBO1,Synonyms=PSBO,At5g66570,K1F13.25	GO:0048046,GO:0009507,GO:0009570,GO:0009534,GO:0009543,GO:0009535,GO:0019898,GO:0016021,GO:0009654,GO:0055035,GO:0010287,GO:0009579,GO:0031977,GO:0005509,GO:0010242,GO:0008266,GO:0042742,GO:0010205,GO:0019684,GO:0010207,GO:0042549,GO:0035304	apoplast|chloroplast|chloroplast stroma|chloroplast thylakoid|chloroplast thylakoid lumen|chloroplast thylakoid membrane|extrinsic component of membrane|integral component of membrane|photosystem II oxygen evolving complex|plastid thylakoid membrane|plastoglobule|thylakoid|thylakoid lumen|calcium ion binding|oxygen evolving activity|poly(U) RNA binding|defense response to bacterium|photoinhibitio…	ko00195	Photosynthesis
Bra039975	168.011	96.4992	239.522	2.48211	1.31157	0.000105826	0.00811865	Up	2.41931	1.54147	3.27851	8.41182	7.1704	7.1017	3-hydroxyisobutyryl-CoA hydrolase 1	CHY1,At5g65940,K14B20.11	GO:0005777,GO:0003860,GO:0009409,GO:0006574	peroxisome|3-hydroxyisobutyryl-CoA hydrolase activity|response to cold|valine catabolic process	ko00280,ko00640,ko00410	Valine, leucine and isoleucine degradation|Propanoate metabolism|beta-Alanine metabolism
Bra027457	102.921	59.1243	146.718	2.48152	1.31122	0.00450037	0.130422	Up	2.72311	1.51181	2.47289	9.30398	5.51608	4.52627	Dihydroflavonol 4-reductase	DFRA,Synonyms=DFR, TT3,At5g42800,MJB21.18	GO:0042406,GO:0050662,GO:0045552,GO:0047890,GO:0009718	extrinsic component of endoplasmic reticulum membrane|coenzyme binding|dihydrokaempferol 4-reductase activity|flavanone 4-reductase activity|anthocyanin-containing compound biosynthetic process	ko00941	Flavonoid biosynthesis
Bra013144	62.0621	35.7571	88.3671	2.47132	1.30528	0.0414114	0.493154	Up	0.784964	1.0926	1.30099	4.67576	4.46192	1.53186	Disease resistance protein RML1B {ECO:0000305}	RLM1B {ECO:0000303|PubMed:16623885},At1g63880 {ECO:0000312|Araport:AT1G63880},T12P18.10 {ECO:0000312|EMBL:AAG52448.1}	GO:0043531,GO:0005524,GO:0050832,GO:0007165	ADP binding|ATP binding|defense response to fungus|signal transduction
Bra030168	44.1532	25.4557	62.8507	2.46902	1.30394	0.00664131	0.168409	Up	0.399736	0.253637	0.369796	0.675136	1.19274	1.08805	Probable LRR receptor-like serine/threonine-protein kinase At1g29720	RFK1,At1g29720,F1N18.22, T3M22.6
Bra037741	625.974	361.132	890.815	2.46673	1.3026	6.38e-06	0.000837984	Up	11.0048	11.6614	14.0484	42.2274	24.9073	31.2409	Probable polyamine oxidase 2	PAO2,At2g43020,MFL8.12	GO:0005777,GO:0046592,GO:0006598	peroxisome|polyamine oxidase activity|polyamine catabolic process	ko00330,ko00410	Arginine and proline metabolism|beta-Alanine metabolism
Bra008045	136.817	79.0672	194.566	2.46077	1.29911	0.000186768	0.0128866	Up	1.45725	3.07514	3.2151	7.00935	5.92028	6.53121	Eukaryotic initiation factor 4A-3	TIF4A-3,Synonyms=RH23,At1g72730,F28P22.8	GO:0005829,GO:0009505,GO:0005774,GO:0005524,GO:0004004,GO:0003743,GO:0010468,GO:0010501,GO:0006413	cytosol|plant-type cell wall|vacuolar membrane|ATP binding|ATP-dependent RNA helicase activity|translation initiation factor activity|regulation of gene expression|RNA secondary structure unwinding|translational initiation	ko03013	RNA transport
Bra000793	63.4595	36.7075	90.2115	2.45758	1.29724	0.0345723	0.448065	Up	0.723685	0.958074	1.43318	2.08622	2.03602	4.43482	WRKY transcription factor 42 {ECO:0000303|Ref.1}	WRKY42 {ECO:0000303|Ref.1},At4g04450 {ECO:0000312|Araport:AT4G04450},T26N6.6 {ECO:0000312|EMBL:AAD29757.1}	GO:0005634,GO:0043565,GO:0003700,GO:0044212,GO:0045892,GO:0006351	nucleus|sequence-specific DNA binding|transcription factor activity, sequence-specific DNA binding|transcription regulatory region DNA binding|negative regulation of transcription, DNA-templated|transcription, DNA-templated
Bra005601	115.903	67.048	164.758	2.45731	1.29708	0.00101657	0.0459192	Up	4.32678	3.09143	5.80198	8.43108	13.1442	15.6235	Protein usf	usf	GO:0016787	hydrolase activity	ko00361,ko00364,ko00623	Chlorocyclohexane and chlorobenzene degradation|Fluorobenzoate degradation|Toluene degradation
Bra039648	4625.42	2675.83	6575	2.45718	1.297	2.1e-06	0.000325876	Up	80.9458	104.958	134.706	312.367	243.778	270.994	Tubulin alpha-6 chain	TUBA6,Synonyms=TUA6,At4g14960,dl3520c	GO:0005618,GO:0005829,GO:0016020,GO:0005874,GO:0005730,GO:0005886,GO:0009506,GO:0045298,GO:0005773,GO:0005525,GO:0003924,GO:0005200,GO:0071258,GO:0000226,GO:0009651	cell wall|cytosol|membrane|microtubule|nucleolus|plasma membrane|plasmodesma|tubulin complex|vacuole|GTP binding|GTPase activity|structural constituent of cytoskeleton|cellular response to gravity|microtubule cytoskeleton organization|response to salt stress	ko04210,ko04530,ko04540,ko04145	Apoptosis|Tight junction|Gap junction|Phagosome
Bra017620	110.241	63.8586	156.623	2.45266	1.29435	0.00212491	0.0765825	Up	5.18655	6.05977	5.97881	22.3614	8.07497	13.8059
Bra036405	113.756	65.8983	161.613	2.45247	1.29424	0.000393281	0.0224303	Up	2.49687	1.58981	3.28179	5.24679	7.43404	6.26054	3-ketoacyl-CoA synthase 8 {ECO:0000303|PubMed:18465198}	KCS8 {ECO:0000303|PubMed:18465198},At2g15090 {ECO:0000312|Araport:AT2G15090},T15J14.13 {ECO:0000312|EMBL:AAD03366.1}	GO:0005783,GO:0005789,GO:0016021,GO:0102336,GO:0102337,GO:0102338,GO:0006633	endoplasmic reticulum|endoplasmic reticulum membrane|integral component of membrane|3-oxo-arachidoyl-CoA synthase activity|3-oxo-cerotoyl-CoA synthase activity|3-oxo-lignoceronyl-CoA synthase activity|fatty acid biosynthetic process	ko00062	Fatty acid elongation
Bra008924	80.404	46.6289	114.179	2.44868	1.292	0.000916743	0.0426613	Up	2.40369	4.52868	3.10812	12.4182	8.74685	7.12126	Cytokinin riboside 5'-monophosphate phosphoribohydrolase LOG8	LOG8,At5g11950,F14F18.120	GO:0005829,GO:0005634,GO:0070694,GO:0043733,GO:0016799,GO:0070635,GO:0070636,GO:0042803,GO:0000701,GO:0017065,GO:0009691	cytosol|nucleus|deoxyribonucleoside 5'-monophosphate N-glycosidase activity|DNA-3-methylbase glycosylase activity|hydrolase activity, hydrolyzing N-glycosyl compounds|nicotinamide riboside hydrolase activity|nicotinic acid riboside hydrolase activity|protein homodimerization activity|purine-specific mismatch base pair DNA N-glycosylase activity|single-strand selective uracil DNA N-glycosylase act…
Bra024780	469.849	272.536	667.162	2.44798	1.29159	0.000810281	0.0387175	Up	6.69132	10.0656	4.85753	27.1219	14.059	17.1299	Probable WRKY transcription factor 3	WRKY3,At2g03340,T4M8.23	GO:0005634,GO:0043565,GO:0003700,GO:0006351	nucleus|sequence-specific DNA binding|transcription factor activity, sequence-specific DNA binding|transcription, DNA-templated
Bra007311	246.578	143.083	350.073	2.44665	1.29081	5.5e-05	0.0047576	Up	2.82229	1.04367	4.07135	6.20912	7.96263	7.26254	Glycosyltransferase-like At3g57200 {ECO:0000305}	At3g57200 {ECO:0000312|Araport:AT3G57200},F28O9.50 {ECO:0000312|EMBL:CAB68126.1}	GO:0005737,GO:0005576,GO:0009505,GO:0005886,GO:0016757,GO:0007049,GO:0030154,GO:0051301,GO:0071555,GO:0007275,GO:0040008	cytoplasm|extracellular region|plant-type cell wall|plasma membrane|transferase activity, transferring glycosyl groups|cell cycle|cell differentiation|cell division|cell wall organization|multicellular organism development|regulation of growth
Bra039489	44.84	26.02	63.66	2.44658	1.29076	0.00843569	0.197229	Up	1.23769	1.42618	0.957584	4.12487	3.12021	1.8322	Tyrosine aminotransferase	TAT,At5g36160,MAB16.11	GO:0005829,GO:0080130,GO:0004838,GO:0030170,GO:0009058,GO:0006520,GO:0006559,GO:0006572	cytosol|L-phenylalanine:2-oxoglutarate aminotransferase activity|L-tyrosine:2-oxoglutarate aminotransferase activity|pyridoxal phosphate binding|biosynthetic process|cellular amino acid metabolic process|L-phenylalanine catabolic process|tyrosine catabolic process	ko00270,ko00350,ko00360,ko00400,ko00401,ko00950,ko00960,ko00130	Cysteine and methionine metabolism|Tyrosine metabolism|Phenylalanine metabolism|Phenylalanine, tyrosine and tryptophan biosynthesis|Novobiocin biosynthesis|Isoquinoline alkaloid biosynthesis|Tropane, piperidine and pyridine alkaloid biosynthesis|Ubiquinone and other terpenoid-quinone biosynthesis
Bra033353	123.905	71.9505	175.859	2.44417	1.28934	0.000314785	0.019215	Up	5.97953	4.07404	1.92312	10.2328	12.2166	8.38706	E3 ubiquitin-protein ligase BAH1	BAH1,Synonyms=NLA,At1g02860,F22D16.14
Bra006556	394.926	229.379	560.473	2.44344	1.28892	0.00147985	0.0594714	Up	4.73323	2.91964	3.17377	8.29363	7.20948	14.093	Disease resistance protein TAO1 {ECO:0000305}	TAO1 {ECO:0000303|PubMed:18424557},At5g44510 {ECO:0000312|Araport:AT5G44510},MFC16.19 {ECO:0000312|EMBL:BAB09158.1}	GO:0043531,GO:0005524,GO:0042742,GO:0009816,GO:0007165	ADP binding|ATP binding|defense response to bacterium|defense response to bacterium, incompatible interaction|signal transduction
Bra014232	6348.57	3692.44	9004.69	2.43868	1.2861	2.29e-06	0.000350557	Up	141.534	150.134	165.79	409.194	374.301	401.324	Tubulin alpha-4 chain	TUBA4,Synonyms=TUA4,At1g04820,F13M7.19	GO:0005737,GO:0005874,GO:0005525,GO:0003924,GO:0005200,GO:0007017	cytoplasm|microtubule|GTP binding|GTPase activity|structural constituent of cytoskeleton|microtubule-based process	ko04210,ko04530,ko04540,ko04145	Apoptosis|Tight junction|Gap junction|Phagosome
Bra015319	419.979	244.308	595.65	2.43811	1.28577	0.0205444	0.335491	Up	39.1278	19.6954	40.2612	127.538	49.719	85.4348	60S ribosomal protein L23	RPL23A,At1g04480,F19P19.5,and Name=RPL23B,OrderedLocusNames=At2g33370,ORFNames=F4P9.14,and Name=RPL23C,Synonyms=EMB2171,OrderedLocusNames=At3g04400,ORFNames=T27C4.4	GO:0022625,GO:0005730,GO:0070180,GO:0003735,GO:0006412	cytosolic large ribosomal subunit|nucleolus|large ribosomal subunit rRNA binding|structural constituent of ribosome|translation	ko03010	Ribosome
Bra021074	971.108	566.686	1375.53	2.42732	1.27936	7.36e-05	0.00603811	Up	31.7723	37.9369	41.9997	83.2836	80.2913	158.234
Bra029647	24.797	14.4803	35.1137	2.42493	1.27794	0.0322328	0.430592	Up	0.59246	0.288815	0.360166	0.948514	0.811762	1.39189	Asparagine--tRNA ligase, cytoplasmic 2 {ECO:0000305}	SYNC2 {ECO:0000303|PubMed:10824085},Synonyms=NS2 {ECO:0000303|PubMed:9655910},At3g07420,F21O3.13	GO:0009507,GO:0005829,GO:0005739,GO:0004816,GO:0005524,GO:0006421	chloroplast|cytosol|mitochondrion|asparagine-tRNA ligase activity|ATP binding|asparaginyl-tRNA aminoacylation	ko00970	Aminoacyl-tRNA biosynthesis
Bra031567	948.464	554.363	1342.56	2.42182	1.27609	6.78e-06	0.000871948	Up	15.8639	10.9177	16.1176	42.5732	36.8909	40.949
Bra023967	6666.62	3897.08	9436.17	2.42135	1.27581	0.0316427	0.42607	Up	282.889	293.454	288.885	908.141	342.252	975.582
Bra016578	22.8242	13.3476	32.3008	2.41998	1.27499	0.0394874	0.479826	Up	0.120763	0.131335	0.522165	0.616676	0.579107	0.875358	Homeobox-leucine zipper protein HDG12	HDG12,Synonyms=HDGL2-12,At1g17920,F2H15.14	GO:0005634,GO:0008289,GO:0043565,GO:0003700,GO:0048497,GO:0006351,GO:0010091	nucleus|lipid binding|sequence-specific DNA binding|transcription factor activity, sequence-specific DNA binding|maintenance of floral organ identity|transcription, DNA-templated|trichome branching
Bra033463	43.686	25.5619	61.8101	2.41806	1.27385	0.00622484	0.161227	Up	1.30816	2.08432	0.463895	4.08625	2.99034	4.4729	Non-functional pseudokinase ZED1 {ECO:0000305}	ZED1 {ECO:0000303|PubMed:24170858},At3g57750 {ECO:0000312|Araport:AT3G57750}	GO:0005886,GO:0005524,GO:0004674,GO:0007166,GO:0006952	plasma membrane|ATP binding|protein serine/threonine kinase activity|cell surface receptor signaling pathway|defense response
Bra010858	66.5979	38.9711	94.2248	2.41781	1.2737	0.00165259	0.0639845	Up	1.41034	2.51711	1.34821	4.97287	4.40572	4.39509	Sinapine esterase {ECO:0000305}		GO:0005576,GO:0050285	extracellular region|sinapine esterase activity	ko00901	Indole alkaloid biosynthesis
Bra019058	345.358	202.202	488.514	2.41597	1.2726	0.00202512	0.0737646	Up	9.83796	14.2529	17.0119	30.7372	27.1019	48.9391	B-box domain protein 31 {ECO:0000303|PubMed:19920209}	MIP1B {ECO:0000303|PubMed:27015278},Synonyms=BBX31 {ECO:0000303|PubMed:19920209},At3g21890 {ECO:0000312|Araport:AT3G21890}	GO:0005634,GO:0030674,GO:0003700,GO:0008270,GO:0007623,GO:0009909,GO:0006355,GO:0010224	nucleus|protein binding, bridging|transcription factor activity, sequence-specific DNA binding|zinc ion binding|circadian rhythm|regulation of flower development|regulation of transcription, DNA-templated|response to UV-B
Bra035756	64.3437	37.6838	91.0036	2.41492	1.27198	0.00254575	0.0868346	Up	1.33264	0.996748	1.34513	2.41365	3.12581	2.73133	Organic cation/carnitine transporter 4	OCT4,Synonyms=4-Oct,At3g20660,F3H11.5	GO:0009535,GO:0016021,GO:0009705,GO:0005524,GO:0022891,GO:0042631,GO:0006811	chloroplast thylakoid membrane|integral component of membrane|plant-type vacuole membrane|ATP binding|substrate-specific transmembrane transporter activity|cellular response to water deprivation|ion transport
Bra025450	1815.54	1063.33	2567.75	2.41482	1.27191	0.0429928	0.501483	Up	25.0867	32.9489	30.3933	95.7314	37.1783	114.264	B2 protein
Bra017757	53.6764	31.4522	75.9005	2.4132	1.27095	0.00535693	0.147187	Up	0.693521	0.254	0.708279	1.16047	1.63415	1.61371	3-epi-6-deoxocathasterone 23-monooxygenase	ROT3,Synonyms=CYP90C1,At4g36380,AP22.10, C7A10.980, F23E13.220	GO:0005789,GO:0016021,GO:0102097,GO:0020037,GO:0005506,GO:0016709,GO:0016132,GO:0010268,GO:0048366,GO:0009965,GO:0042814,GO:0048441,GO:0048443,GO:0016125	endoplasmic reticulum membrane|integral component of membrane|(22S)-22-hydroxy-5alpha-campestan-3-one C-23 hydroxylase activity|heme binding|iron ion binding|oxidoreductase activity, acting on paired donors, with incorporation or reduction of molecular oxygen, NAD(P)H as one donor, and incorporation of one atom of oxygen|brassinosteroid biosynthetic process|brassinosteroid homeostasis|leaf develo…	ko00905	Brassinosteroid biosynthesis
Bra011781	133.725	78.4479	189.003	2.40927	1.2686	0.000328307	0.0197728	Up	2.38112	2.04905	3.44795	7.07369	5.20903	6.53659	Growth-regulating factor 2	GRF2,At4g37740,T28I19.20	GO:0005634,GO:0005524,GO:0008285,GO:0006355,GO:0048364,GO:0006351	nucleus|ATP binding|negative regulation of cell proliferation|regulation of transcription, DNA-templated|root development|transcription, DNA-templated
Bra035502	25.0011	14.6691	35.333	2.40867	1.26824	0.0330102	0.436502	Up	0.27563	0.431835	0.930986	1.63496	1.93323	0.803273	Alkane hydroxylase MAH1 {ECO:0000303|PubMed:17905869}	CYP96A15 {ECO:0000305},Synonyms=MAH1 {ECO:0000303|PubMed:17905869},At1g57750 {ECO:0000312|Araport:AT1G57750},T8L23.21 {ECO:0000312|EMBL:AAG50737.1}	GO:0005783,GO:0005789,GO:0016021,GO:0020037,GO:0005506,GO:0080133,GO:0010025	endoplasmic reticulum|endoplasmic reticulum membrane|integral component of membrane|heme binding|iron ion binding|midchain alkane hydroxylase activity|wax biosynthetic process
Bra006670	31.2823	18.3578	44.2068	2.40806	1.26787	0.0174751	0.305323	Up	0.33985	0.52587	0.482109	1.31914	0.964613	1.14883	L-type lectin-domain containing receptor kinase I.7 {ECO:0000303|PubMed:19773388}	LECRK17 {ECO:0000303|PubMed:19773388},At5g60270 {ECO:0000312|Araport:AT5G60270},F15L12.9 {ECO:0000312|EMBL:BAA97507.1}
Bra007541	45.9864	26.9997	64.9732	2.40644	1.2669	0.0220853	0.349958	Up	2.76999	0.519882	2.29604	3.45738	4.01441	7.41196
Bra009579	44.793	26.3097	63.2763	2.40505	1.26607	0.00857574	0.198992	Up	4.53801	2.47091	10.5079	2.80997	8.47348	21.0739
Bra030437	86.5272	50.8249	122.229	2.40491	1.26599	0.000972984	0.0445443	Up	1.13283	1.5174	1.45908	3.43672	3.78638	3.27246	ABC transporter G family member 12	ABCG12,Synonyms=CER5, D3, WBC12,At1g51500,F5D21.6	GO:0016021,GO:0005886,GO:0005524,GO:0042626,GO:0006869,GO:0009737,GO:0009651,GO:0010025	integral component of membrane|plasma membrane|ATP binding|ATPase activity, coupled to transmembrane movement of substances|lipid transport|response to abscisic acid|response to salt stress|wax biosynthetic process
Bra014835	216.426	127.436	305.416	2.39663	1.26101	0.00872074	0.201117	Up	4.35935	4.65529	9.6569	16.7734	11.0794	23.0454	Cyclin-dependent kinase B1-1	CDKB1-1,Synonyms=CDC2B,At3g54180,F24B22.140	GO:0000307,GO:0005737,GO:0005634,GO:0005524,GO:0030332,GO:0004693,GO:0008353,GO:0051301,GO:0048825,GO:0042023,GO:0000082,GO:0010444,GO:0007067,GO:0008284,GO:0006468,GO:1902806,GO:0032875,GO:0010389,GO:0010468,GO:2000037,GO:0010033,GO:0007165,GO:0010376,GO:0009826	cyclin-dependent protein kinase holoenzyme complex|cytoplasm|nucleus|ATP binding|cyclin binding|cyclin-dependent protein serine/threonine kinase activity|RNA polymerase II carboxy-terminal domain kinase activity|cell division|cotyledon development|DNA endoreduplication|G1/S transition of mitotic cell cycle|guard mother cell differentiation|mitotic nuclear division|positive regulation of cell prol…
Bra031991	177.279	104.399	250.159	2.39619	1.26074	0.00480204	0.135796	Up	1.58369	2.50477	2.1008	7.10377	3.67584	5.5593	DELLA protein RGL2	RGL2,Synonyms=SCL19,At3g03450,T21P5.13			ko04075	Plant hormone signal transduction
Bra022516	778.725	458.785	1098.67	2.39473	1.25986	1.14e-05	0.00132561	Up	14.0347	14.0448	16.4337	47.2307	29.9902	52.0994	F-box protein At5g50450	At5g50450,MXI22.17
Bra006237	135.527	79.9022	191.152	2.39232	1.25841	0.0328464	0.43564	Up	2.85096	2.09878	3.11189	9.93102	6.36084	3.88828	Protein LAZY 1 {ECO:0000305}	LA1 {ECO:0000305},At5g14090 {ECO:0000312|Araport:AT5G14090},MUA22.9 {ECO:0000312|EMBL:BAB08288.1}	GO:0016021,GO:0005634,GO:0005886,GO:0040008	integral component of membrane|nucleus|plasma membrane|regulation of growth
Bra010503	52.9021	31.2276	74.5767	2.38817	1.25591	0.0388953	0.476218	Up	1.08654	0.609176	0.644311	3.15239	2.45171	0.850904	Thaumatin-like protein 1a	TL1,Synonyms=TL	GO:0005576	extracellular region
Bra008477	26.2121	15.4819	36.9424	2.38617	1.2547	0.0270312	0.392189	Up	0.547886	0.503174	0.247418	1.54281	0.445777	1.0914	Cyclin-A2-4	CYCA2-4,At1g80370,F5I6.12	GO:0005634,GO:0007049,GO:0051301,GO:0008283,GO:0010374	nucleus|cell cycle|cell division|cell proliferation|stomatal complex development	ko04110,ko04218,ko04152	Cell cycle|Cellular senescence|AMPK signaling pathway
Bra011916	395.574	233.936	557.213	2.3819	1.25211	2.09e-05	0.00218318	Up	14.7555	17.4419	12.9599	47.8751	36.1887	33.687	Putative methyltransferase DDB_G0268948	DDB_G0268948	GO:0005737,GO:0045335,GO:0008757,GO:0032259	cytoplasm|phagocytic vesicle|S-adenosylmethionine-dependent methyltransferase activity|methylation
Bra024755	444.338	262.872	625.805	2.38065	1.25136	2.12e-05	0.00218859	Up	6.8324	6.0617	6.55799	21.2839	16.5496	12.7516	LEAF RUST 10 DISEASE-RESISTANCE LOCUS RECEPTOR-LIKE PROTEIN KINASE-like 1.1 {ECO:0000303|PubMed:12805585}	LRK10L-1.1 {ECO:0000303|PubMed:12805585},Synonyms=LRK10L4 {ECO:0000303|PubMed:25510357},At1g25390 {ECO:0000312|Araport:AT1G25390},F2J7.14 {ECO:0000312|EMBL:AAG50813.1}
Bra033773	386.483	228.646	544.32	2.38063	1.25134	0.0191164	0.321821	Up	12.6672	15.8242	20.9083	36.2846	26.1349	75.223	Two-component response regulator ARR5	ARR5,Synonyms=ATRR2, IBC6,At3g48100,T17F15.30	GO:0005737,GO:0005634,GO:0000156,GO:0007623,GO:0009736,GO:0006355,GO:0009735,GO:0010114,GO:0006351	cytoplasm|nucleus|phosphorelay response regulator activity|circadian rhythm|cytokinin-activated signaling pathway|regulation of transcription, DNA-templated|response to cytokinin|response to red light|transcription, DNA-templated	ko04075	Plant hormone signal transduction
Bra012270	44.2587	26.2178	62.2997	2.37624	1.24868	0.00812448	0.191939	Up	1.00687	0.961907	0.673579	2.5452	2.16079	3.7385	Indole glucosinolate O-methyltransferase 1 {ECO:0000303|PubMed:21317374}	IGMT1 {ECO:0000303|PubMed:21317374},At1g21100 {ECO:0000312|Araport:AT1G21100},T22I11.7 {ECO:0000312|EMBL:AAF80651.1}	GO:0008168,GO:0008171,GO:0008757,GO:0019438,GO:0042343	methyltransferase activity|O-methyltransferase activity|S-adenosylmethionine-dependent methyltransferase activity|aromatic compound biosynthetic process|indole glucosinolate metabolic process
Bra001579	51.8907	30.7865	72.995	2.37101	1.2455	0.0477628	0.529468	Up	0.885733	0.912758	0.5907	2.94748	0.64894	1.95464	Transcription factor TCP4	TCP4,Synonyms=MEE35,At3g15030,K15M2.17	GO:0005634,GO:0003677,GO:0003700,GO:0030154,GO:0009793,GO:0048366,GO:0009965,GO:0045962,GO:0006355,GO:0006351	nucleus|DNA binding|transcription factor activity, sequence-specific DNA binding|cell differentiation|embryo development ending in seed dormancy|leaf development|leaf morphogenesis|positive regulation of development, heterochronic|regulation of transcription, DNA-templated|transcription, DNA-templated
Bra027044	486.691	289.226	684.156	2.36547	1.24213	0.0170199	0.301344	Up	5.18536	5.11161	5.09454	8.03593	11.7927	17.2254	Leucine-rich repeat extensin-like protein 2	LRX2,At1g62440,F24O1.18, T3P18.1	GO:0005618,GO:0005576,GO:0071555,GO:0007275	cell wall|extracellular region|cell wall organization|multicellular organism development
Bra025602	29.6818	17.647	41.7167	2.36396	1.24121	0.0231388	0.361409	Up	0.345201	0.936872	0.857257	1.6493	1.60703	1.66221	Ankyrin repeat domain-containing protein EMB506, chloroplastic	EMB506,At5g40160,MSN9.60	GO:0009507	chloroplast
Bra009968	58.373	34.7885	81.9575	2.35588	1.23627	0.00437463	0.127688	Up	1.1354	1.20064	1.37093	3.33591	3.24958	4.22907	Sugar transporter ERD6-like 17	SFP1,At5g27350,F21A20.60	GO:0005887,GO:0005355,GO:0005351,GO:0046323,GO:0035428,GO:0009624	integral component of plasma membrane|glucose transmembrane transporter activity|sugar:proton symporter activity|glucose import|hexose transmembrane transport|response to nematode
Bra002855	110.396	65.8281	154.963	2.35406	1.23515	0.000549345	0.0293544	Up	0.75272	1.18889	0.601438	2.45101	2.21452	2.18534	Probable LRR receptor-like serine/threonine-protein kinase At4g26540	At4g26540,M3E9.30
Bra002220	246.117	146.89	345.345	2.35105	1.2333	0.00793165	0.188944	Up	17.537	10.1474	26.4663	29.9744	54.157	63.1177
Bra018368	512.633	305.977	719.289	2.3508	1.23315	0.00404695	0.120265	Up	11.9899	7.45147	8.77043	33.4543	16.0009	23.5848
Bra035382	25.9949	15.521	36.4689	2.34965	1.23245	0.0307565	0.42185	Up	1.81587	2.54573	1.32807	2.66817	4.43449	5.61049	Glucan endo-1,3-beta-glucosidase 1	At1g11820,F12F1.33, F25C20_1	GO:0046658,GO:0042973,GO:0004553,GO:0030247,GO:0005975,GO:0006952	anchored component of plasma membrane|glucan endo-1,3-beta-D-glucosidase activity|hydrolase activity, hydrolyzing O-glycosyl compounds|polysaccharide binding|carbohydrate metabolic process|defense response
Bra007192	72.5824	43.3565	101.808	2.34817	1.23153	0.00572436	0.153517	Up	1.25267	1.27985	1.89207	3.22771	3.87713	5.56798	Sedoheptulose-1,7-bisphosphatase, chloroplastic	At3g55800,F1I16_210	GO:0048046,GO:0009507,GO:0009941,GO:0009570,GO:0009579,GO:0042132,GO:0046872,GO:0050278,GO:0016051,GO:0042742,GO:0030388,GO:0006002,GO:0006000,GO:0006094,GO:0019253,GO:0019252,GO:0005986	apoplast|chloroplast|chloroplast envelope|chloroplast stroma|thylakoid|fructose 1,6-bisphosphate 1-phosphatase activity|metal ion binding|sedoheptulose-bisphosphatase activity|carbohydrate biosynthetic process|defense response to bacterium|fructose 1,6-bisphosphate metabolic process|fructose 6-phosphate metabolic process|fructose metabolic process|gluconeogenesis|reductive pentose-phosphate cycle…	ko00710	Carbon fixation in photosynthetic organisms
[truncated: 920 more rows]

## Sheet: Longyou-7-24 h DEGs
Supplementary Table S3: Differentially expressed genes (pval-0.05, FC-2) of Longyou-7 at 24 h cold stress
[truncated: 6,515 more rows]

## Sheet: Longyou-7-Re24 h DEGs
Supplementary Table S3: Differentially expressed genes (pval-0.05, FC-2) of Longyou-7 at Re24 h room temperature
[truncated: 1,864 more rows]

## Sheet: Lenox-7-3 h DEGs
Supplementary Table S3: Differentially expressed genes (pval-0.05, FC-2) of Lenox at 3 h cold stress
[truncated: 2,939 more rows]

[truncated: 2 more sheets: Lenox-7-24 h DEGs, Lenox-7-Re24 h DEGs]
