# Supplementary material for: Transcriptome Analysis Reveals Key Cold-Stress-Responsive Genes in Winter Rapeseed (Brassica rapa L.)
Source: Int J Mol Sci. 2019 Mar 1;20(5):1071. doi: 10.3390/ijms20051071 (PMC6429191; doi:10.3390/ijms20051071)
Supplement: Supplementary file 1 [file ijms-20-01071-s001.zip › Table S4.xlsx]

## Sheet: Sheet1
Supplementary Table S4: Gene Ontology (GO) analysis of differentially expressed cold-related genes of longyou-7 and Lenox
Longyou-7_3-up	Longyou-7_3-down	Longyou-7_24-up	Longyou-7_24-down	Longyou-7_RE24-up	Longyou-7_RE24-down	Lenox_3-up	Lenox_3-down	Lenox_24-up	Lenox_24-down	Lenox_RE24-up	Lenox_RE24-down
Bra003457	Bra010474	Bra003457	Bra036022	Bra022585	Bra038060	Bra018556	Bra012298	Bra039324	Bra012298	Bra018556	Bra036278
Bra007615	Bra013997	Bra007615	Bra016400	Bra025819	Bra012752	Bra024536	Bra036022	Bra020113	Bra036022	Bra024536	Bra024953
Bra003499	Bra037845	Bra002283	Bra035381	Bra019200	Bra037196	Bra022585	Bra016400	Bra018556	Bra016400	Bra022585	Bra020433
Bra037196	Bra030821	Bra014430	Bra012752	Bra024953	Bra032446	Bra007314	Bra015391	Bra024536	Bra006195	Bra022584	Bra040056
Bra010463	Bra033911	Bra003499	Bra032447	Bra020433	Bra036278	Bra025819	Bra011173	Bra022585	Bra026600	Bra007315	Bra008438
Bra010461	Bra033283	Bra019599	Bra030037	Bra022742	Bra000018	Bra022742	Bra011584	Bra022584	Bra011173	Bra003451	Bra017693
Bra022770		Bra025819	Bra032446	Bra000263	Bra035944	Bra000263	Bra009445	Bra007315	Bra003451	Bra019200	Bra011554
Bra031809		Bra018423	Bra007206	Bra031371	Bra027358	Bra020284	Bra011796	Bra007314	Bra011584	Bra022742	Bra019742
Bra019162		Bra000263	Bra000171	Bra020284	Bra001886	Bra002528	Bra027359	Bra036764	Bra036278	Bra000263	Bra023588
Bra007002		Bra020284	Bra010474	Bra002528	Bra004503	Bra009229	Bra037845	Bra025819	Bra009445	Bra007109	Bra037845
Bra013183		Bra002528	Bra028599	Bra019121	Bra033291	Bra035150	Bra030821	Bra009356	Bra024953	Bra029488	Bra032622
Bra011554		Bra037056	Bra025392	Bra038031	Bra032474	Bra013183	Bra035992	Bra019200	Bra011796	Bra005212	Bra023798
Bra000091		Bra005131	Bra011720	Bra002096	Bra033911	Bra011555	Bra006749	Bra010441	Bra020433	Bra005162	Bra001886
Bra000687		Bra010463	Bra015668	Bra007109	Bra030496	Bra029456	Bra033291	Bra022742	Bra040056	Bra007041	Bra004503
Bra002096		Bra010460	Bra002974	Bra021847	Bra022765	Bra026551	Bra025219	Bra000263	Bra008438	Bra029007	Bra035992
Bra019742		Bra001953	Bra012721	Bra034845	Bra016791	Bra002096	Bra002718	Bra020284	Bra011554	Bra022770	Bra033291
Bra007109		Bra022770	Bra026600	Bra005212		Bra015693	Bra002719	Bra002528	Bra011555	Bra034824	Bra010463
Bra000778		Bra012230	Bra011173	Bra007581		Bra023798	Bra027922	Bra019121	Bra000091	Bra033861	Bra010461
Bra039975		Bra011655	Bra026737	Bra004982		Bra040247	Bra032939	Bra035944	Bra000090	Bra002957	Bra010460
Bra035992		Bra031809	Bra008903	Bra002719		Bra001886	Bra031834	Bra009229	Bra019742	Bra032939	Bra017117
Bra005212		Bra019162	Bra011554	Bra031663		Bra005212	Bra036272	Bra033893	Bra037845	Bra029985	Bra033666
Bra004982		Bra000265	Bra014254	Bra027922		Bra006578	Bra026019	Bra013183	Bra030821	Bra013850	Bra002718
Bra017117		Bra031749	Bra025832	Bra007041		Bra005162	Bra024749	Bra029456	Bra039975	Bra036722	Bra002719
Bra018684		Bra007002	Bra033291	Bra034674		Bra010463	Bra033022	Bra012986	Bra035992	Bra027083	Bra027922
Bra007041		Bra037177	Bra000516	Bra029007		Bra010461	Bra024456	Bra026551	Bra025832	Bra012676	Bra018684
Bra029007		Bra001886	Bra040057	Bra022770		Bra010460	Bra039070	Bra002096	Bra006749	Bra001171	Bra024448
Bra034298		Bra005212	Bra012238	Bra041021		Bra033666	Bra013992	Bra007109	Bra033291	Bra020391	Bra034298
Bra034824		Bra038661	Bra033861	Bra012230		Bra026230	Bra010041	Bra037056	Bra033666	Bra002674	Bra033694
Bra014433		Bra006578	Bra020361	Bra002957		Bra040275	Bra001457	Bra021847	Bra002718	Bra000265	Bra040169
Bra027083		Bra005162	Bra029985	Bra032939		Bra029007	Bra019777	Bra023798	Bra002719	Bra029730	Bra031834
Bra000876		Bra031663	Bra015634	Bra020361		Bra022770	Bra037177	Bra034845	Bra018684	Bra031427	Bra025439
Bra005104		Bra027922	Bra024064	Bra014433		Bra041021		Bra029481	Bra024448	Bra038725	Bra005104
Bra012676		Bra033911	Bra015904	Bra006691		Bra012230		Bra029488	Bra001865	Bra003198	Bra024749
Bra007766		Bra018684	Bra009063	Bra040870		Bra002957		Bra005798	Bra034298	Bra013945	Bra030496
Bra024749		Bra029007	Bra040412	Bra025439		Bra034402		Bra040247	Bra034824	Bra006784	Bra030490
Bra039968		Bra024448	Bra030496	Bra017493		Bra013850		Bra001886	Bra033694	Bra004928	Bra008583
Bra002674		Bra023836	Bra030490	Bra032845		Bra034648		Bra005212	Bra020361	Bra022161	Bra003014
Bra018144		Bra041021	Bra033022	Bra012676		Bra003136		Bra038661	Bra029985	Bra039003	Bra033022
Bra031349		Bra040169	Bra003789	Bra019162		Bra040870		Bra006578	Bra031834	Bra016459	Bra022765
Bra030702		Bra002957	Bra034284	Bra039968		Bra001392		Bra005162	Bra014433	Bra018423	Bra035516
Bra003198		Bra034927	Bra002332	Bra010922		Bra014450		Bra010463	Bra017493	Bra001953	Bra018850
Bra002627		Bra013850		Bra001972		Bra011655		Bra010460	Bra036272	Bra031809	Bra017672
Bra022936		Bra034648		Bra020391		Bra012676		Bra026230	Bra007766	Bra031749	Bra002332
Bra016791		Bra036722		Bra002674		Bra019162		Bra031663	Bra024064	Bra007002	Bra016791
Bra000144		Bra029584		Bra018144		Bra035909		Bra027922	Bra024749	Bra038511	Bra000144
Bra000064		Bra003136		Bra001650		Bra017201		Bra033911	Bra039968	Bra033098	Bra017741
Bra016719		Bra040870		Bra000265		Bra001171		Bra002038	Bra037094	Bra007678	Bra039070
Bra004034		Bra001392		Bra030325		Bra020391		Bra029007	Bra015904	Bra003499	Bra013992
Bra010041		Bra025439		Bra031427		Bra002674		Bra020393	Bra009063		Bra033282
		Bra014450		Bra003198		Bra000265		Bra023836	Bra040412		Bra000884
		Bra000876		Bra031159		Bra031349		Bra022770	Bra030490		Bra012298
		Bra032845		Bra002627		Bra023777		Bra041021	Bra003014		Bra036022
		Bra012676		Bra000170		Bra002627		Bra012230	Bra033022		Bra016400
		Bra035909		Bra006784		Bra006784		Bra015779	Bra034589		Bra004330
		Bra005911		Bra022936		Bra040927		Bra002957	Bra002332		Bra010041
		Bra001171		Bra004928		Bra009583		Bra032933	Bra016791		Bra001457
		Bra010922		Bra017055		Bra016719		Bra034402	Bra013992		Bra012471
		Bra035470		Bra000064		Bra017741		Bra013850	Bra000884		Bra017349
		Bra020391		Bra017741		Bra022161		Bra034648	Bra022160		Bra038060
		Bra002674		Bra018423		Bra039003		Bra036722	Bra010041		Bra002283
		Bra001650		Bra001953		Bra018423		Bra029584	Bra019824		Bra012752
		Bra031349		Bra031809		Bra001953		Bra003136	Bra025161		Bra037196
		Bra033350		Bra031749		Bra031809		Bra002236	Bra012471		Bra032446
		Bra030702		Bra019777		Bra031749		Bra040870	Bra017349
		Bra023777		Bra026963		Bra007002		Bra001392	Bra035381
		Bra013014		Bra016763		Bra003457		Bra014450	Bra012752
		Bra003198		Bra002283		Bra007615		Bra012676	Bra032447
		Bra002627		Bra003499		Bra007678		Bra019162	Bra037196
		Bra024699		Bra019599		Bra014430		Bra035909	Bra019777
		Bra013945				Bra003499		Bra017201	Bra015668
		Bra035516				Bra032480		Bra005911
		Bra018850				Bra033098		Bra001171
		Bra017672						Bra020391
		Bra022936						Bra002674
		Bra013046						Bra025205
		Bra040927						Bra000265
		Bra009583						Bra031349
		Bra004928						Bra033350
		Bra016719						Bra023777
		Bra016718						Bra038725
		Bra017741						Bra013014
		Bra018794						Bra002627
		Bra001457						Bra024699
		Bra026548						Bra013945
		Bra025115						Bra006784
		Bra038734						Bra022936
								Bra013046
								Bra040927
								Bra009583
								Bra004928
								Bra016719
								Bra017741
								Bra039003
								Bra018423
								Bra015879
								Bra001953
								Bra031809
								Bra031749
								Bra007002
								Bra037177
								Bra003457
								Bra008702
								Bra007615
								Bra014430
								Bra003499
								Bra008912
								Bra017795
								Bra038511
								Bra033098
