# Supplementary material for: Transcriptome Analysis Reveals Key Cold-Stress-Responsive Genes in Winter Rapeseed (Brassica rapa L.)
Source: Int J Mol Sci. 2019 Mar 1;20(5):1071. doi: 10.3390/ijms20051071 (PMC6429191; doi:10.3390/ijms20051071)
Supplement: Supplementary file 1 [file ijms-20-01071-s001.zip › Table S5.xlsx]

## Sheet: enrichment go Longyou-7 3 h
Supplementary Table S5: Go enriched data for DEGs of Longyou-7 at 3 h cold stress
id	term	category	ListHits	ListTotal	PopHits	PopTotal	pval	padj	Enrichment_score	Gene
GO:0004113	2',3'-cyclic-nucleotide 3'-phosphodiesterase activity	molecular_function	1	1356	1	27496	0	0	20.2773	Bra020983
GO:0009187	cyclic nucleotide metabolic process	biological_process	1	1356	1	27496	0	0	20.2773	Bra020983
GO:0046109	uridine biosynthetic process	biological_process	1	1356	1	27496	0	0	20.2773	Bra007961
GO:0060698	endoribonuclease inhibitor activity	molecular_function	1	1356	1	27496	0	0	20.2773	Bra017243
GO:0060702	negative regulation of endoribonuclease activity	biological_process	1	1356	1	27496	0	0	20.2773	Bra017243
GO:0061062	regulation of nematode larval development	biological_process	2	1356	2	27496	0	0	20.2773	Bra000575; Bra005268
GO:0001190	transcriptional activator activity, RNA polymerase II transcription factor binding	molecular_function	2	1356	2	27496	0	0	20.2773	Bra029778; Bra034074
GO:0050356	tropine dehydrogenase activity	molecular_function	1	1356	1	27496	0	0	20.2773	Bra039976
GO:0050358	tropinone reductase activity	molecular_function	1	1356	1	27496	0	0	20.2773	Bra039976
GO:0010585	glutamine secretion	biological_process	2	1356	2	27496	0	0	20.2773	Bra011294; Bra023987
GO:0036290	protein trans-autophosphorylation	biological_process	1	1356	1	27496	0	0	20.2773	Bra018898
GO:0002082	regulation of oxidative phosphorylation	biological_process	1	1356	1	27496	0	0	20.2773	Bra019615
GO:0036444	mitochondrial calcium uptake	biological_process	1	1356	1	27496	0	0	20.2773	Bra019615
GO:0043457	regulation of cellular respiration	biological_process	1	1356	1	27496	0	0	20.2773	Bra019615
GO:0051282	regulation of sequestering of calcium ion	biological_process	1	1356	1	27496	0	0	20.2773	Bra019615
GO:0097274	urea homeostasis	biological_process	1	1356	1	27496	0	0	20.2773	Bra019615
GO:2000214	regulation of proline metabolic process	biological_process	2	1356	2	27496	0	0	20.2773	Bra031413; Bra027080
GO:0050269	coniferyl-aldehyde dehydrogenase activity	molecular_function	1	1356	1	27496	0	0	20.2773	Bra001952
GO:0052597	diamine oxidase activity	molecular_function	1	1356	1	27496	0	0	20.2773	Bra038432
GO:0097185	cellular response to azide	biological_process	1	1356	1	27496	0	0	20.2773	Bra038432
GO:0080114	positive regulation of glycine hydroxymethyltransferase activity	biological_process	1	1356	1	27496	0	0	20.2773	Bra009483
GO:1903508	positive regulation of nucleic acid-templated transcription	biological_process	2	1356	2	27496	0	0	20.2773	Bra012600; Bra013304
GO:0102251	all-trans-beta-apo-10'-carotenal cleavage oxygenase activity	molecular_function	1	1356	1	27496	0	0	20.2773	Bra011384
GO:0032781	positive regulation of ATPase activity	biological_process	1	1356	1	27496	0	0	20.2773	Bra022519
GO:0034480	phosphatidylcholine phospholipase C activity	molecular_function	1	1356	1	27496	0	0	20.2773	Bra021355
GO:0009799	specification of symmetry	biological_process	1	1356	1	27496	0	0	20.2773	Bra039733
GO:0015893	drug transport	biological_process	1	1356	1	27496	0	0	20.2773	Bra027871
GO:0043226	organelle	cellular_component	1	1356	1	27496	0	0	20.2773	Bra027871
GO:1905428	regulation of plant organ formation	biological_process	1	1356	1	27496	0	0	20.2773	Bra027871
GO:0007088	regulation of mitotic nuclear division	biological_process	1	1356	1	27496	0	0	20.2773	Bra007362
GO:0007113	endomitotic cell cycle	biological_process	1	1356	1	27496	0	0	20.2773	Bra007362
GO:0006407	rRNA export from nucleus	biological_process	1	1356	1	27496	0	0	20.2773	Bra032867
GO:0080102	3-methylthiopropyl glucosinolate S-oxygenase activity	molecular_function	1	1356	1	27496	0	0	20.2773	Bra027035
GO:0080103	4-methylthiopropyl glucosinolate S-oxygenase activity	molecular_function	1	1356	1	27496	0	0	20.2773	Bra027035
GO:0080104	5-methylthiopropyl glucosinolate S-oxygenase activity	molecular_function	1	1356	1	27496	0	0	20.2773	Bra027035
GO:0080106	7-methylthiopropyl glucosinolate S-oxygenase activity	molecular_function	1	1356	1	27496	0	0	20.2773	Bra027035
GO:1900000	regulation of anthocyanin catabolic process	biological_process	1	1356	1	27496	0	0	20.2773	Bra009142
GO:0045951	positive regulation of mitotic recombination	biological_process	1	1356	1	27496	0	0	20.2773	Bra024250
GO:0003700	transcription factor activity, sequence-specific DNA binding	molecular_function	221	1356	2676	27496	3.2505e-15	1.62441e-13	1.67462	Bra020607; Bra000793; Bra027284; Bra024954; Bra000807; Bra008613; Bra006285; Bra032395; Bra032023; Bra007056; Bra015298; Bra015297; Bra024804; Bra030070; Bra036041; Bra023800; Bra039142; Bra025007; Bra004689; Bra012241; Bra019123; Bra004736; Bra013272; Bra002018; Bra024780; Bra009112; Bra040557; Bra023505; Bra026295; Bra026296; Bra029069; Bra000680; Bra018624; Bra033913; Bra002090; Bra003320; Bra…
GO:0009579	thylakoid	cellular_component	50	1356	299	27496	7.91915e-15	3.85861e-13	3.39085	Bra033590; Bra000802; Bra025304; Bra037104; Bra025812; Bra003451; Bra013183; Bra000687; Bra012083; Bra018629; Bra007109; Bra023176; Bra011057; Bra021673; Bra037164; Bra005212; Bra033589; Bra032672; Bra036240; Bra014681; Bra010665; Bra029007; Bra038011; Bra034824; Bra017165; Bra014433; Bra007733; Bra007192; Bra014908; Bra027083; Bra039066; Bra004323; Bra010807; Bra028906; Bra010774; Bra018144; Bra…
GO:0016168	chlorophyll binding	molecular_function	20	1356	54	27496	3.34932e-14	1.59215e-12	7.51011	Bra021909; Bra037104; Bra003451; Bra013183; Bra007109; Bra026745; Bra032345; Bra022976; Bra012656; Bra038011; Bra014433; Bra027083; Bra010807; Bra026099; Bra028906; Bra010774; Bra018144; Bra002999; Bra003198; Bra005425
GO:0009522	photosystem I	cellular_component	18	1356	45	27496	9.28544e-14	4.30889e-12	8.11091	Bra021909; Bra003451; Bra013183; Bra018629; Bra007109; Bra032345; Bra022976; Bra033911; Bra014433; Bra027083; Bra010807; Bra028906; Bra010774; Bra018144; Bra002999; Bra003198; Bra031624; Bra005425
GO:0009535	chloroplast thylakoid membrane	cellular_component	68	1356	530	27496	1.93232e-13	8.75835e-12	2.60161	Bra020608; Bra004075; Bra000802; Bra025304; Bra021909; Bra037104; Bra025812; Bra003451; Bra034947; Bra018616; Bra026349; Bra013183; Bra019049; Bra000687; Bra012083; Bra018629; Bra000940; Bra007109; Bra026745; Bra032345; Bra023176; Bra001809; Bra030660; Bra004059; Bra019178; Bra011057; Bra037164; Bra005212; Bra022976; Bra021447; Bra032672; Bra012656; Bra001552; Bra036240; Bra033911; Bra010665; Bra…
GO:0009534	chloroplast thylakoid	cellular_component	41	1356	244	27496	1.3605e-12	6.0264e-11	3.40725	Bra000802; Bra037104; Bra025812; Bra003451; Bra018616; Bra026349; Bra019049; Bra000687; Bra012083; Bra000940; Bra007109; Bra023176; Bra005087; Bra011057; Bra037164; Bra005212; Bra030156; Bra032672; Bra036240; Bra014681; Bra038011; Bra014433; Bra014908; Bra027083; Bra010807; Bra028906; Bra010774; Bra018144; Bra016470; Bra034200; Bra029563; Bra002999; Bra038418; Bra003198; Bra010820; Bra008130; Bra…
GO:0009768	photosynthesis, light harvesting in photosystem I	biological_process	14	1356	30	27496	1.77304e-12	7.67922e-11	9.46273	Bra003451; Bra013183; Bra018629; Bra007109; Bra026745; Bra014433; Bra027083; Bra010807; Bra026099; Bra028906; Bra018144; Bra002999; Bra003198; Bra031624
GO:0010287	plastoglobule	cellular_component	25	1356	113	27496	3.4385e-11	1.45688e-09	4.48613	Bra033590; Bra003451; Bra013183; Bra000687; Bra012083; Bra007109; Bra026745; Bra023176; Bra011057; Bra037164; Bra033589; Bra032672; Bra036240; Bra014433; Bra014908; Bra027083; Bra010807; Bra026099; Bra028906; Bra018144; Bra002999; Bra038418; Bra003198; Bra034911; Bra000144
GO:0031409	pigment binding	molecular_function	12	1356	27	27496	1.0125e-10	4.19866e-09	9.01213	Bra003451; Bra013183; Bra007109; Bra026745; Bra014433; Bra027083; Bra010807; Bra026099; Bra028906; Bra018144; Bra002999; Bra003198
GO:0009538	photosystem I reaction center	cellular_component	8	1356	12	27496	3.233e-10	1.31273e-08	13.5182	Bra023176; Bra011057; Bra032672; Bra036240; Bra014908; Bra038418; Bra034911; Bra027188
GO:0009523	photosystem II	cellular_component	15	1356	53	27496	2.94974e-09	1.17327e-07	5.73885	Bra004075; Bra021909; Bra013183; Bra026745; Bra032345; Bra001809; Bra022976; Bra012656; Bra033911; Bra010807; Bra026099; Bra028906; Bra002999; Bra023909; Bra005425
GO:0015979	photosynthesis	biological_process	26	1356	151	27496	5.71793e-09	2.22885e-07	3.49145	Bra004075; Bra037104; Bra026349; Bra019049; Bra000687; Bra023176; Bra001809; Bra003226; Bra030660; Bra011057; Bra032672; Bra012656; Bra036240; Bra033911; Bra007041; Bra014681; Bra038011; Bra014908; Bra031534; Bra010774; Bra029563; Bra002999; Bra038418; Bra023909; Bra034911; Bra027188
GO:0102336	3-oxo-arachidoyl-CoA synthase activity	molecular_function	12	1356	36	27496	7.69303e-09	2.829e-07	6.7591	Bra015296; Bra028786; Bra017641; Bra035992; Bra018684; Bra034298; Bra036405; Bra007766; Bra024749; Bra030702; Bra004034; Bra033283
GO:0102337	3-oxo-cerotoyl-CoA synthase activity	molecular_function	12	1356	36	27496	7.69303e-09	2.829e-07	6.7591	Bra015296; Bra028786; Bra017641; Bra035992; Bra018684; Bra034298; Bra036405; Bra007766; Bra024749; Bra030702; Bra004034; Bra033283
GO:0102338	3-oxo-lignoceronyl-CoA synthase activity	molecular_function	12	1356	36	27496	7.69303e-09	2.829e-07	6.7591	Bra015296; Bra028786; Bra017641; Bra035992; Bra018684; Bra034298; Bra036405; Bra007766; Bra024749; Bra030702; Bra004034; Bra033283
GO:0010158	abaxial cell fate specification	biological_process	8	1356	17	27496	2.8526e-08	1.02958e-06	9.54225	Bra008613; Bra018624; Bra037320; Bra004312; Bra030728; Bra003309; Bra031629; Bra040322
GO:0009645	response to low light intensity stimulus	biological_process	7	1356	13	27496	3.53414e-08	1.25237e-06	10.9185	Bra003451; Bra013183; Bra007109; Bra014433; Bra027083; Bra018144; Bra003198
GO:0009416	response to light stimulus	biological_process	33	1356	242	27496	3.91126e-08	1.36126e-06	2.76508	Bra028786; Bra024672; Bra008430; Bra013183; Bra029069; Bra026745; Bra035633; Bra017641; Bra035992; Bra003938; Bra030635; Bra011673; Bra018684; Bra006851; Bra034298; Bra003499; Bra009483; Bra021464; Bra010807; Bra026099; Bra007766; Bra004886; Bra024749; Bra008362; Bra002674; Bra002999; Bra030702; Bra028554; Bra002788; Bra000144; Bra034205; Bra004034; Bra033283
GO:0042753	positive regulation of circadian rhythm	biological_process	9	1356	24	27496	8.56023e-08	2.927e-06	7.60398	Bra017035; Bra000165; Bra018204; Bra029778; Bra034074; Bra033809; Bra004593; Bra023317; Bra004991
GO:0008289	lipid binding	molecular_function	30	1356	218	27496	1.16361e-07	3.91013e-06	2.79045	Bra000807; Bra003535; Bra014567; Bra026296; Bra016578; Bra032857; Bra038908; Bra004934; Bra036788; Bra021349; Bra017113; Bra032478; Bra003846; Bra030873; Bra030067; Bra005153; Bra008080; Bra037222; Bra020872; Bra029719; Bra037355; Bra017519; Bra023817; Bra038757; Bra001345; Bra037988; Bra029527; Bra003439; Bra038295; Bra005099
GO:0005576	extracellular region	cellular_component	107	1356	1314	27496	1.27174e-07	4.20107e-06	1.65119	Bra039694; Bra021821; Bra017421; Bra015802; Bra015809; Bra026220; Bra004768; Bra013200; Bra027044; Bra007311; Bra013620; Bra013621; Bra013622; Bra033040; Bra026831; Bra027210; Bra039774; Bra002356; Bra002357; Bra032189; Bra020281; Bra015804; Bra007213; Bra033348; Bra038778; Bra024787; Bra004343; Bra000940; Bra028274; Bra029363; Bra019742; Bra027357; Bra020951; Bra032857; Bra027549; Bra000778; Bra…
GO:0018298	protein-chromophore linkage	biological_process	18	1356	95	27496	1.62937e-07	5.29272e-06	3.84201	Bra021909; Bra003451; Bra013183; Bra007109; Bra026745; Bra032345; Bra022976; Bra012656; Bra014433; Bra027083; Bra010807; Bra026099; Bra028906; Bra018144; Bra002999; Bra003198; Bra038832; Bra005425
GO:0009505	plant-type cell wall	cellular_component	47	1356	436	27496	1.9144e-07	6.11667e-06	2.18585	Bra004915; Bra020113; Bra007311; Bra033040; Bra019013; Bra027210; Bra021506; Bra022551; Bra011181; Bra029363; Bra019749; Bra019742; Bra021101; Bra032857; Bra000778; Bra007070; Bra035235; Bra038256; Bra037782; Bra013297; Bra024238; Bra030067; Bra037302; Bra014036; Bra027713; Bra024268; Bra016127; Bra009313; Bra005922; Bra033271; Bra003918; Bra005919; Bra005918; Bra024832; Bra026984; Bra008045; Bra…
GO:0080167	response to karrikin	biological_process	26	1356	178	27496	2.00224e-07	6.29414e-06	2.96185	Bra019013; Bra025991; Bra025547; Bra007961; Bra017035; Bra011554; Bra000165; Bra030635; Bra024238; Bra033911; Bra006509; Bra034298; Bra033271; Bra031920; Bra000565; Bra007766; Bra001975; Bra018144; Bra030620; Bra034200; Bra023317; Bra031290; Bra010713; Bra031249; Bra031919; Bra004991
GO:0090353	polygalacturonase inhibitor activity	molecular_function	6	1356	12	27496	4.44714e-07	1.37579e-05	10.1386	Bra005919; Bra005918; Bra009235; Bra009236; Bra009237; Bra009238
GO:0043565	sequence-specific DNA binding	molecular_function	83	1356	986	27496	7.99092e-07	2.43348e-05	1.70691	Bra000793; Bra000807; Bra006285; Bra032023; Bra007056; Bra024804; Bra036041; Bra003535; Bra023800; Bra026589; Bra019123; Bra024780; Bra009112; Bra040557; Bra023505; Bra026296; Bra033913; Bra002090; Bra016578; Bra000575; Bra037845; Bra009925; Bra034396; Bra004582; Bra029778; Bra004934; Bra035919; Bra034074; Bra019265; Bra004312; Bra028100; Bra026523; Bra017117; Bra032478; Bra035148; Bra007530; Bra…
GO:0045962	positive regulation of development, heterochronic	biological_process	6	1356	14	27496	1.76575e-06	5.29454e-05	8.69027	Bra027284; Bra032365; Bra012600; Bra001579; Bra013304; Bra001032
GO:0010200	response to chitin	biological_process	24	1356	180	27496	2.93023e-06	8.65307e-05	2.70364	Bra024954; Bra015142; Bra019123; Bra031649; Bra037845; Bra021101; Bra030748; Bra019265; Bra016526; Bra004982; Bra017117; Bra035148; Bra027270; Bra040968; Bra027697; Bra005777; Bra005104; Bra010383; Bra009464; Bra023983; Bra010713; Bra000749; Bra000064; Bra021712
GO:0048046	apoplast	cellular_component	68	1356	790	27496	3.31565e-06	9.5391e-05	1.74539	Bra033590; Bra008024; Bra001547; Bra004915; Bra020113; Bra020115; Bra019013; Bra002609; Bra002116; Bra006683; Bra021506; Bra011181; Bra012083; Bra019846; Bra039226; Bra021101; Bra028424; Bra016276; Bra007070; Bra021673; Bra037164; Bra037782; Bra008175; Bra030155; Bra030156; Bra024415; Bra033152; Bra033589; Bra024238; Bra035634; Bra003027; Bra007041; Bra016510; Bra031161; Bra021497; Bra041132; Bra…
GO:0030570	pectate lyase activity	molecular_function	11	1356	49	27496	3.32816e-06	9.5391e-05	4.55204	Bra009469; Bra015070; Bra038614; Bra032696; Bra028549; Bra020672; Bra029614; Bra036155; Bra035852; Bra013833; Bra004254
GO:0048497	maintenance of floral organ identity	biological_process	5	1356	11	27496	5.30635e-06	0.000149885	9.21695	Bra026296; Bra016578; Bra004934; Bra032478; Bra003439
GO:2000306	positive regulation of photomorphogenesis	biological_process	3	1356	4	27496	5.89023e-06	0.000161691	15.208	Bra012600; Bra013304; Bra010713
GO:0016124	xanthophyll catabolic process	biological_process	3	1356	4	27496	5.89023e-06	0.000161691	15.208	Bra011384; Bra007826; Bra007825
GO:0009409	response to cold	biological_process	51	1356	555	27496	7.85839e-06	0.000212722	1.86332	Bra020113; Bra022585; Bra003451; Bra028786; Bra013183; Bra011554; Bra000091; Bra000687; Bra002096; Bra019742; Bra007109; Bra037845; Bra030821; Bra000778; Bra039975; Bra035992; Bra005212; Bra004982; Bra010463; Bra010461; Bra017117; Bra033911; Bra018684; Bra007041; Bra029007; Bra022770; Bra034298; Bra034824; Bra014433; Bra027083; Bra000876; Bra005104; Bra012676; Bra019162; Bra007766; Bra024749; Bra…
GO:0042761	very long-chain fatty acid biosynthetic process	biological_process	9	1356	37	27496	8.44966e-06	0.00022478	4.93231	Bra020608; Bra013024; Bra021736; Bra035893; Bra022837; Bra015472; Bra029258; Bra025361; Bra039040
GO:0048366	leaf development	biological_process	24	1356	191	27496	8.53448e-06	0.00022478	2.54793	Bra027284; Bra036131; Bra013787; Bra007056; Bra001532; Bra017240; Bra026295; Bra004674; Bra003226; Bra015764; Bra026913; Bra027384; Bra020616; Bra029080; Bra032095; Bra032365; Bra017757; Bra012600; Bra001579; Bra013304; Bra022643; Bra010002; Bra011777; Bra001032
GO:0006351	transcription, DNA-templated	biological_process	235	1356	3681	27496	9.89121e-06	0.00025704	1.29453	Bra007937; Bra005303; Bra020607; Bra000793; Bra027284; Bra024954; Bra036131; Bra000807; Bra016164; Bra008613; Bra003640; Bra004913; Bra006285; Bra028369; Bra032395; Bra032023; Bra007056; Bra015298; Bra015297; Bra035051; Bra024804; Bra036041; Bra020016; Bra000970; Bra003535; Bra026830; Bra023800; Bra024672; Bra032373; Bra025007; Bra026589; Bra003793; Bra029113; Bra004689; Bra012241; Bra019123; Bra…
GO:0009765	photosynthesis, light harvesting	biological_process	4	1356	8	27496	1.43112e-05	0.000357597	10.1386	Bra021909; Bra032345; Bra022976; Bra005425
GO:0005775	vacuolar lumen	cellular_component	4	1356	8	27496	1.43112e-05	0.000357597	10.1386	Bra019749; Bra014773; Bra026984; Bra027030
GO:0015086	cadmium ion transmembrane transporter activity	molecular_function	4	1356	8	27496	1.43112e-05	0.000357597	10.1386	Bra026089; Bra011164; Bra033988; Bra003527
GO:0080143	regulation of amino acid export	biological_process	5	1356	13	27496	1.80928e-05	0.000446366	7.79896	Bra011294; Bra006808; Bra007834; Bra023987; Bra019142
GO:0016747	transferase activity, transferring acyl groups other than amino-acyl groups	molecular_function	13	1356	76	27496	1.83296e-05	0.000446554	3.46848	Bra020608; Bra032189; Bra005957; Bra039928; Bra036069; Bra035334; Bra028166; Bra040586; Bra009716; Bra025601; Bra029388; Bra016001; Bra029999
GO:0044212	transcription regulatory region DNA binding	molecular_function	33	1356	317	27496	1.93915e-05	0.000466592	2.11088	Bra000793; Bra008613; Bra015297; Bra009112; Bra040557; Bra037845; Bra035633; Bra034396; Bra035919; Bra004312; Bra000366; Bra004878; Bra017117; Bra035148; Bra002504; Bra007539; Bra017011; Bra004550; Bra005268; Bra006851; Bra034828; Bra033616; Bra008192; Bra003415; Bra005104; Bra006675; Bra002788; Bra004660; Bra009464; Bra000245; Bra038295; Bra036535; Bra000064
GO:0016788	hydrolase activity, acting on ester bonds	molecular_function	19	1356	141	27496	2.03683e-05	0.00048412	2.7324	Bra013200; Bra032162; Bra030155; Bra030156; Bra014372; Bra030108; Bra040203; Bra027453; Bra022002; Bra017597; Bra027168; Bra000222; Bra032915; Bra001100; Bra010821; Bra010820; Bra028143; Bra025064; Bra032155
GO:0010017	red or far-red light signaling pathway	biological_process	9	1356	41	27496	2.27137e-05	0.000533361	4.45111	Bra017035; Bra000165; Bra004507; Bra026572; Bra003483; Bra023317; Bra000420; Bra007660; Bra004991
GO:0006869	lipid transport	biological_process	18	1356	131	27496	2.36682e-05	0.000549158	2.78619	Bra014567; Bra032857; Bra038908; Bra036788; Bra021349; Bra017113; Bra030873; Bra030067; Bra030437; Bra037222; Bra029719; Bra038681; Bra023817; Bra001345; Bra037988; Bra005099; Bra028732; Bra022364
GO:0004028	3-chloroallyl aldehyde dehydrogenase activity	molecular_function	7	1356	26	27496	2.41224e-05	0.000553113	5.45927	Bra002416; Bra011674; Bra019464; Bra011470; Bra017753; Bra010553; Bra020195
GO:0046028	electron transporter, transferring electrons from cytochrome b6/f complex of photosystem II activity	molecular_function	3	1356	5	27496	2.82925e-05	0.000612689	12.1664	Bra025812; Bra016470; Bra034200
GO:0071370	cellular response to gibberellin stimulus	biological_process	3	1356	5	27496	2.82925e-05	0.000612689	12.1664	Bra019749; Bra026984; Bra027030
GO:0051171	regulation of nitrogen compound metabolic process	biological_process	3	1356	5	27496	2.82925e-05	0.000612689	12.1664	Bra035633; Bra006851; Bra002788
GO:0050777	negative regulation of immune response	biological_process	3	1356	5	27496	2.82925e-05	0.000612689	12.1664	Bra023175; Bra021860; Bra014906
GO:0016121	carotene catabolic process	biological_process	3	1356	5	27496	2.82925e-05	0.000612689	12.1664	Bra011384; Bra007826; Bra007825
GO:0009737	response to abscisic acid	biological_process	51	1356	585	27496	3.2944e-05	0.000705581	1.76776	Bra033590; Bra020117; Bra022585; Bra024804; Bra017799; Bra031649; Bra013275; Bra011554; Bra002096; Bra005071; Bra019742; Bra029145; Bra031385; Bra039503; Bra025944; Bra000778; Bra029778; Bra034074; Bra030748; Bra005212; Bra031903; Bra014302; Bra033589; Bra008788; Bra017011; Bra004550; Bra027270; Bra030437; Bra007096; Bra027713; Bra016584; Bra014789; Bra031809; Bra012321; Bra022895; Bra027871; Bra…
GO:0009644	response to high light intensity	biological_process	14	1356	91	27496	3.6894e-05	0.000781592	3.11958	Bra015576; Bra003451; Bra013183; Bra002096; Bra007109; Bra014433; Bra027083; Bra009646; Bra002674; Bra018144; Bra012949; Bra002999; Bra003198; Bra003807
GO:0007623	circadian rhythm	biological_process	20	1356	160	27496	4.18498e-05	0.000877046	2.53466	Bra002096; Bra035633; Bra033773; Bra040020; Bra039503; Bra035933; Bra018204; Bra004507; Bra002986; Bra019058; Bra006394; Bra011673; Bra006851; Bra001264; Bra033809; Bra035742; Bra004593; Bra002788; Bra005751; Bra012964
GO:0019438	aromatic compound biosynthetic process	biological_process	6	1356	21	27496	4.40987e-05	0.000914345	5.79351	Bra012270; Bra012269; Bra012268; Bra003680; Bra033733; Bra025874
GO:0001085	RNA polymerase II transcription factor binding	molecular_function	11	1356	63	27496	5.08372e-05	0.00104296	3.54048	Bra035633; Bra011673; Bra037421; Bra006851; Bra021209; Bra004886; Bra018665; Bra030709; Bra040288; Bra002788; Bra020650
GO:0010114	response to red light	biological_process	13	1356	84	27496	5.86065e-05	0.00118983	3.13815	Bra008480; Bra013183; Bra017035; Bra000165; Bra007109; Bra033773; Bra026122; Bra026572; Bra028906; Bra003198; Bra023317; Bra000420; Bra004991
GO:0009651	response to salt stress	biological_process	66	1356	836	27496	6.91746e-05	0.00138964	1.60084	Bra018825; Bra023450; Bra022585; Bra002416; Bra039648; Bra032800; Bra015142; Bra002116; Bra022270; Bra031649; Bra011554; Bra000091; Bra003426; Bra029390; Bra002096; Bra019742; Bra008084; Bra031385; Bra028424; Bra037912; Bra039503; Bra025944; Bra000778; Bra029778; Bra034074; Bra030748; Bra020508; Bra006263; Bra013398; Bra014511; Bra017117; Bra008788; Bra011877; Bra030437; Bra007096; Bra019464; Bra…
GO:0045490	pectin catabolic process	biological_process	21	1356	178	27496	6.98739e-05	0.00138964	2.39226	Bra039694; Bra001547; Bra009469; Bra015070; Bra038614; Bra033348; Bra032696; Bra028549; Bra033083; Bra009406; Bra011428; Bra020672; Bra034553; Bra032469; Bra022648; Bra029614; Bra036155; Bra035852; Bra013833; Bra014550; Bra004254
GO:0010120	camalexin biosynthetic process	biological_process	5	1356	16	27496	7.42849e-05	0.00146244	6.33665	Bra004736; Bra017117; Bra008099; Bra005104; Bra000064
GO:0050062	long-chain-fatty-acyl-CoA reductase activity	molecular_function	3	1356	6	27496	8.15437e-05	0.00154842	10.1386	Bra002416; Bra019464; Bra020195
GO:0008447	L-ascorbate oxidase activity	molecular_function	3	1356	6	27496	8.15437e-05	0.00154842	10.1386	Bra002356; Bra002357; Bra040902
GO:0051179	localization	biological_process	3	1356	6	27496	8.15437e-05	0.00154842	10.1386	Bra005957; Bra009716; Bra029388
GO:0009637	response to blue light	biological_process	11	1356	66	27496	8.18301e-05	0.00154842	3.37955	Bra013183; Bra007109; Bra011540; Bra012600; Bra028906; Bra010642; Bra013304; Bra003198; Bra039042; Bra000420; Bra025359
GO:0052696	flavonoid glucuronidation	biological_process	19	1356	158	27496	0.000105191	0.0018662	2.43841	Bra033494; Bra018901; Bra021743; Bra021740; Bra007184; Bra009145; Bra018440; Bra012780; Bra012323; Bra022781; Bra008734; Bra021887; Bra001846; Bra030620; Bra038080; Bra023081; Bra031290; Bra009142; Bra012322
GO:0001158	enhancer sequence-specific DNA binding	molecular_function	2	1356	3	27496	0.00011969	0.0018662	13.5182	Bra020607; Bra009994
GO:0071258	cellular response to gravity	biological_process	2	1356	3	27496	0.00011969	0.0018662	13.5182	Bra018825; Bra039648
GO:0009780	photosynthetic NADP+ reduction	biological_process	2	1356	3	27496	0.00011969	0.0018662	13.5182	Bra037104; Bra038011
GO:0047158	sinapoylglucose-sinapoylglucose O-sinapoyltransferase activity	molecular_function	2	1356	3	27496	0.00011969	0.0018662	13.5182	Bra032189; Bra025601
GO:0010242	oxygen evolving activity	molecular_function	2	1356	3	27496	0.00011969	0.0018662	13.5182	Bra012083; Bra037164
GO:0003838	sterol 24-C-methyltransferase activity	molecular_function	2	1356	3	27496	0.00011969	0.0018662	13.5182	Bra023430; Bra015789
GO:0090627	plant epidermal cell differentiation	biological_process	2	1356	3	27496	0.00011969	0.0018662	13.5182	Bra020872; Bra038757
GO:0090706	specification of plant organ position	biological_process	2	1356	3	27496	0.00011969	0.0018662	13.5182	Bra003309; Bra040322
GO:0009974	zeinoxanthin epsilon hydroxylase activity	molecular_function	2	1356	3	27496	0.00011969	0.0018662	13.5182	Bra007826; Bra007825
GO:0016118	carotenoid catabolic process	biological_process	2	1356	3	27496	0.00011969	0.0018662	13.5182	Bra007826; Bra007825
GO:0018688	DDT 2,3-dioxygenase activity	molecular_function	2	1356	3	27496	0.00011969	0.0018662	13.5182	Bra007826; Bra007825
GO:0018689	naphthalene disulfonate 1,2-dioxygenase activity	molecular_function	2	1356	3	27496	0.00011969	0.0018662	13.5182	Bra007826; Bra007825
GO:0034804	benzo(a)pyrene 11,12-epoxidase activity	molecular_function	2	1356	3	27496	0.00011969	0.0018662	13.5182	Bra007826; Bra007825
GO:0044875	gamma-glutamyl hercynylcysteine sulfoxide synthase	molecular_function	2	1356	3	27496	0.00011969	0.0018662	13.5182	Bra007826; Bra007825
GO:0052608	echinenone 3-hydroxylase activity	molecular_function	2	1356	3	27496	0.00011969	0.0018662	13.5182	Bra007826; Bra007825
GO:0052609	4-ketotorulene 3-hydroxylase activity	molecular_function	2	1356	3	27496	0.00011969	0.0018662	13.5182	Bra007826; Bra007825
GO:0052610	beta-cryptoxanthin hydroxylase activity	molecular_function	2	1356	3	27496	0.00011969	0.0018662	13.5182	Bra007826; Bra007825
GO:0052611	beta-carotene 3-hydroxylase activity	molecular_function	2	1356	3	27496	0.00011969	0.0018662	13.5182	Bra007826; Bra007825
GO:0052612	adonirubin 3-hydroxylase activity	molecular_function	2	1356	3	27496	0.00011969	0.0018662	13.5182	Bra007826; Bra007825
GO:0052613	canthaxanthin 3-hydroxylase activity	molecular_function	2	1356	3	27496	0.00011969	0.0018662	13.5182	Bra007826; Bra007825
GO:0072373	alpha-carotene epsilon hydroxylase activity	molecular_function	2	1356	3	27496	0.00011969	0.0018662	13.5182	Bra007826; Bra007825
GO:0050832	defense response to fungus	biological_process	36	1356	396	27496	0.000161525	0.00249851	1.84339	Bra017421; Bra015809; Bra004768; Bra019123; Bra019742; Bra007818; Bra027790; Bra021101; Bra032857; Bra000778; Bra002747; Bra031903; Bra014302; Bra037706; Bra004982; Bra017117; Bra012650; Bra035148; Bra030067; Bra027713; Bra013423; Bra012993; Bra013144; Bra000876; Bra005104; Bra037196; Bra024832; Bra021802; Bra023983; Bra022936; Bra016791; Bra040184; Bra000064; Bra005637; Bra030386; Bra012961
GO:0016042	lipid catabolic process	biological_process	26	1356	255	27496	0.000165469	0.00253936	2.06749	Bra015802; Bra013200; Bra017799; Bra015804; Bra027357; Bra011730; Bra032162; Bra030155; Bra030156; Bra003736; Bra030108; Bra028995; Bra040203; Bra027453; Bra022002; Bra017597; Bra027168; Bra010306; Bra032915; Bra001100; Bra010821; Bra010820; Bra002627; Bra028143; Bra025064; Bra034170
GO:0009772	photosynthetic electron transport in photosystem II	biological_process	4	1356	12	27496	0.000171387	0.00260963	6.7591	Bra000802; Bra000687; Bra000940; Bra029511
GO:0090626	plant epidermis morphogenesis	biological_process	3	1356	7	27496	0.000182808	0.00269919	8.69027	Bra005957; Bra009716; Bra029388
GO:0010255	glucose mediated signaling pathway	biological_process	3	1356	7	27496	0.000182808	0.00269919	8.69027	Bra035633; Bra006851; Bra002788
GO:0004030	aldehyde dehydrogenase [NAD(P)+] activity	molecular_function	3	1356	7	27496	0.000182808	0.00269919	8.69027	Bra011674; Bra017753; Bra010553
GO:0006081	cellular aldehyde metabolic process	biological_process	3	1356	7	27496	0.000182808	0.00269919	8.69027	Bra011674; Bra017753; Bra010553
GO:0016717	oxidoreductase activity, acting on paired donors, with oxidation of a pair of donors resulting in the reduction of molecular oxygen to two molecules of water	molecular_function	6	1356	26	27496	0.000200835	0.00293088	4.67937	Bra021736; Bra018348; Bra022837; Bra015472; Bra030650; Bra022767
GO:0010218	response to far red light	biological_process	10	1356	62	27496	0.000201508	0.00293088	3.27053	Bra013183; Bra007109; Bra026572; Bra033315; Bra028906; Bra003198; Bra023317; Bra039042; Bra000420; Bra025359
GO:0009739	response to gibberellin	biological_process	16	1356	130	27496	0.00022782	0.00328905	2.49567	Bra015142; Bra000680; Bra026122; Bra039503; Bra029778; Bra034074; Bra035893; Bra012650; Bra013423; Bra023513; Bra029258; Bra007957; Bra025361; Bra005751; Bra039040; Bra012961
GO:0008171	O-methyltransferase activity	molecular_function	6	1356	27	27496	0.000259647	0.00372097	4.50606	Bra012270; Bra012269; Bra012268; Bra003680; Bra033733; Bra025874
GO:0010143	cutin biosynthetic process	biological_process	9	1356	54	27496	0.000270671	0.00385064	3.37955	Bra036303; Bra005957; Bra021392; Bra005137; Bra037338; Bra027713; Bra031773; Bra009716; Bra029388
GO:0001228	transcriptional activator activity, RNA polymerase II transcription regulatory region sequence-specific binding	molecular_function	15	1356	121	27496	0.000302915	0.00427812	2.51371	Bra035633; Bra037732; Bra004748; Bra011673; Bra037421; Bra031413; Bra006851; Bra021209; Bra027080; Bra004886; Bra018665; Bra030709; Bra040288; Bra002788; Bra020650
GO:0080044	quercetin 7-O-glucosyltransferase activity	molecular_function	17	1356	146	27496	0.000317322	0.00444935	2.36105	Bra033494; Bra018901; Bra021743; Bra021740; Bra007184; Bra009145; Bra012780; Bra012323; Bra022781; Bra021887; Bra001846; Bra030620; Bra038080; Bra023081; Bra031290; Bra009142; Bra012322
GO:0042343	indole glucosinolate metabolic process	biological_process	8	1356	46	27496	0.000354407	0.00493385	3.52648	Bra012270; Bra002747; Bra012269; Bra012268; Bra003680; Bra037119; Bra033733; Bra039047
GO:0055035	plastid thylakoid membrane	cellular_component	4	1356	14	27496	0.000398783	0.00543516	5.79351	Bra025812; Bra012083; Bra037164; Bra016470
GO:1902183	regulation of shoot apical meristem development	biological_process	4	1356	14	27496	0.000398783	0.00543516	5.79351	Bra037320; Bra003309; Bra000538; Bra040322
GO:0034440	lipid oxidation	biological_process	4	1356	14	27496	0.000398783	0.00543516	5.79351	Bra004059; Bra004060; Bra023829; Bra022535
GO:0071219	cellular response to molecule of bacterial origin	biological_process	5	1356	21	27496	0.000406973	0.00550827	4.82793	Bra023175; Bra009925; Bra021860; Bra020564; Bra014906
GO:0080043	quercetin 3-O-glucosyltransferase activity	molecular_function	17	1356	150	27496	0.000442159	0.00572395	2.29809	Bra033494; Bra018901; Bra021743; Bra021740; Bra007184; Bra009145; Bra012780; Bra012323; Bra022781; Bra021887; Bra001846; Bra030620; Bra038080; Bra023081; Bra031290; Bra009142; Bra012322
GO:0009944	polarity specification of adaxial/abaxial axis	biological_process	7	1356	38	27496	0.00044567	0.00572395	3.73529	Bra008613; Bra037320; Bra003309; Bra000538; Bra039733; Bra038295; Bra040322
GO:0009627	systemic acquired resistance	biological_process	12	1356	90	27496	0.000460182	0.00572395	2.70364	Bra007070; Bra037782; Bra008175; Bra030155; Bra016510; Bra005922; Bra011654; Bra037196; Bra010821; Bra003527; Bra032155; Bra022364
GO:0009544	chloroplast ATP synthase complex	cellular_component	2	1356	4	27496	0.000461088	0.00572395	10.1386	Bra000802; Bra029511
GO:0052631	sphingolipid delta-8 desaturase activity	molecular_function	2	1356	4	27496	0.000461088	0.00572395	10.1386	Bra003457; Bra007615
GO:0052638	indole-3-butyrate beta-glucosyltransferase activity	molecular_function	2	1356	4	27496	0.000461088	0.00572395	10.1386	Bra021740; Bra030620
GO:0080051	cutin transport	biological_process	2	1356	4	27496	0.000461088	0.00572395	10.1386	Bra025944; Bra016584
GO:0006521	regulation of cellular amino acid metabolic process	biological_process	2	1356	4	27496	0.000461088	0.00572395	10.1386	Bra011294; Bra023987
GO:0051503	adenine nucleotide transport	biological_process	2	1356	4	27496	0.000461088	0.00572395	10.1386	Bra019615; Bra019626
GO:0070981	L-asparagine biosynthetic process	biological_process	2	1356	4	27496	0.000461088	0.00572395	10.1386	Bra018160; Bra024345
GO:0004629	phospholipase C activity	molecular_function	2	1356	4	27496	0.000461088	0.00572395	10.1386	Bra021355; Bra002627
GO:0042389	omega-3 fatty acid desaturase activity	molecular_function	2	1356	4	27496	0.000461088	0.00572395	10.1386	Bra007826; Bra007825
GO:0010541	acropetal auxin transport	biological_process	2	1356	4	27496	0.000461088	0.00572395	10.1386	Bra039042; Bra025359
GO:0042742	defense response to bacterium	biological_process	40	1356	479	27496	0.000467064	0.00576144	1.6933	Bra025304; Bra019123; Bra000687; Bra012083; Bra000940; Bra007818; Bra008084; Bra009925; Bra002747; Bra012688; Bra021673; Bra037164; Bra024651; Bra017117; Bra012650; Bra035148; Bra013823; Bra011877; Bra027338; Bra034824; Bra010706; Bra017165; Bra013423; Bra020564; Bra007733; Bra007192; Bra039066; Bra025421; Bra006556; Bra000876; Bra005104; Bra002154; Bra005175; Bra034200; Bra027889; Bra003527; Bra…
GO:0003677	DNA binding	molecular_function	156	1356	2464	27496	0.000486898	0.00596833	1.28379	Bra027284; Bra024954; Bra000807; Bra016164; Bra006285; Bra028369; Bra032395; Bra013787; Bra027624; Bra020016; Bra000970; Bra026830; Bra039142; Bra025007; Bra026589; Bra003793; Bra029113; Bra004689; Bra012241; Bra004736; Bra013272; Bra002018; Bra023689; Bra026295; Bra032079; Bra000680; Bra018624; Bra003320; Bra004674; Bra037845; Bra002448; Bra010334; Bra023175; Bra009022; Bra015766; Bra015764; Bra…
GO:0048511	rhythmic process	biological_process	8	1356	48	27496	0.000493813	0.00601527	3.37955	Bra017035; Bra004343; Bra036517; Bra000165; Bra029407; Bra009768; Bra038832; Bra004991
GO:0009956	radial pattern formation	biological_process	4	1356	15	27496	0.000573949	0.00694799	5.40728	Bra008613; Bra007056; Bra011777; Bra038295
GO:2000037	regulation of stomatal complex patterning	biological_process	3	1356	9	27496	0.00060764	0.00725213	6.7591	Bra024804; Bra014835; Bra036731
GO:0043481	anthocyanin accumulation in tissues in response to UV light	biological_process	3	1356	9	27496	0.00060764	0.00725213	6.7591	Bra037355; Bra039042; Bra025359
GO:0005618	cell wall	cellular_component	74	1356	1037	27496	0.000610236	0.00725213	1.44698	Bra039694; Bra018825; Bra008024; Bra001547; Bra017421; Bra020113; Bra020115; Bra027044; Bra019013; Bra039648; Bra033348; Bra021506; Bra038778; Bra019846; Bra028274; Bra021101; Bra028424; Bra038908; Bra027549; Bra014886; Bra007070; Bra037782; Bra036788; Bra008175; Bra023126; Bra023127; Bra030156; Bra024415; Bra024238; Bra035634; Bra016510; Bra024170; Bra041132; Bra037302; Bra014036; Bra020294; Bra…
GO:0080027	response to herbivore	biological_process	7	1356	40	27496	0.000642159	0.00758527	3.54853	Bra008024; Bra004059; Bra041132; Bra040582; Bra004060; Bra022535; Bra040923
GO:0009682	induced systemic resistance	biological_process	6	1356	31	27496	0.000646901	0.00759524	3.92464	Bra019742; Bra000778; Bra002747; Bra037196; Bra016791; Bra012961
GO:0031225	anchored component of membrane	cellular_component	30	1356	338	27496	0.00071938	0.00839564	1.79976	Bra004915; Bra009259; Bra009469; Bra027210; Bra014567; Bra028549; Bra022551; Bra032857; Bra000995; Bra040236; Bra021349; Bra040224; Bra015274; Bra013297; Bra030873; Bra003027; Bra030067; Bra022641; Bra001249; Bra005153; Bra007569; Bra026261; Bra012993; Bra009313; Bra000566; Bra037988; Bra039163; Bra039397; Bra014501; Bra020023
GO:0060918	auxin transport	biological_process	4	1356	16	27496	0.000801069	0.00862126	5.06932	Bra030898; Bra021523; Bra039042; Bra025359
GO:0020037	heme binding	molecular_function	43	1356	543	27496	0.000922412	0.00862126	1.60575	Bra012551; Bra033040; Bra035502; Bra027515; Bra027907; Bra013024; Bra004343; Bra026058; Bra002747; Bra009149; Bra035235; Bra022407; Bra040819; Bra023449; Bra032734; Bra013634; Bra033623; Bra005346; Bra031773; Bra019366; Bra024268; Bra016127; Bra002269; Bra003918; Bra006769; Bra017757; Bra011821; Bra004518; Bra010644; Bra037119; Bra012046; Bra030126; Bra011683; Bra009803; Bra025194; Bra039047; Bra…
GO:0005667	transcription factor complex	cellular_component	11	1356	85	27496	0.000925303	0.00862126	2.62412	Bra035633; Bra011673; Bra037421; Bra006851; Bra021209; Bra004886; Bra018665; Bra030709; Bra040288; Bra002788; Bra020650
GO:0009654	photosystem II oxygen evolving complex	cellular_component	6	1356	33	27496	0.000964233	0.00862126	3.68678	Bra012083; Bra030660; Bra037164; Bra014681; Bra031534; Bra029563
GO:0006574	valine catabolic process	biological_process	3	1356	10	27496	0.000973231	0.00862126	6.08319	Bra007967; Bra039975; Bra039968
GO:0010597	green leaf volatile biosynthetic process	biological_process	3	1356	10	27496	0.000973231	0.00862126	6.08319	Bra004059; Bra004060; Bra022535
GO:0090691	formation of plant organ boundary	biological_process	3	1356	10	27496	0.000973231	0.00862126	6.08319	Bra032095; Bra039042; Bra025359
GO:1902584	positive regulation of response to water deprivation	biological_process	4	1356	17	27496	0.00108901	0.00862126	4.77113	Bra024804; Bra009925; Bra027713; Bra020564
GO:0018472	1-hydroxy-2-naphthaldehyde dehydrogenase activity	molecular_function	4	1356	17	27496	0.00108901	0.00862126	4.77113	Bra002416; Bra019464; Bra011470; Bra020195
GO:0018473	cis-2-methyl-5-isopropylhexa-2,5-dienal dehydrogenase activity	molecular_function	4	1356	17	27496	0.00108901	0.00862126	4.77113	Bra002416; Bra019464; Bra011470; Bra020195
GO:0018474	2-carboxybenzaldehyde dehydrogenase activity	molecular_function	4	1356	17	27496	0.00108901	0.00862126	4.77113	Bra002416; Bra019464; Bra011470; Bra020195
GO:0018475	trans-2-methyl-5-isopropylhexa-2,5-dienal dehydrogenase activity	molecular_function	4	1356	17	27496	0.00108901	0.00862126	4.77113	Bra002416; Bra019464; Bra011470; Bra020195
GO:0019115	benzaldehyde dehydrogenase activity	molecular_function	4	1356	17	27496	0.00108901	0.00862126	4.77113	Bra002416; Bra019464; Bra011470; Bra020195
GO:0034520	2-naphthaldehyde dehydrogenase activity	molecular_function	4	1356	17	27496	0.00108901	0.00862126	4.77113	Bra002416; Bra019464; Bra011470; Bra020195
GO:0034525	1-naphthaldehyde dehydrogenase activity	molecular_function	4	1356	17	27496	0.00108901	0.00862126	4.77113	Bra002416; Bra019464; Bra011470; Bra020195
GO:0034530	4-hydroxymethylsalicyaldehyde dehydrogenase activity	molecular_function	4	1356	17	27496	0.00108901	0.00862126	4.77113	Bra002416; Bra019464; Bra011470; Bra020195
GO:0034538	3-methylsalicylaldehyde dehydrogenase activity	molecular_function	4	1356	17	27496	0.00108901	0.00862126	4.77113	Bra002416; Bra019464; Bra011470; Bra020195
GO:0034601	oxoglutarate dehydrogenase [NAD(P)+] activity	molecular_function	4	1356	17	27496	0.00108901	0.00862126	4.77113	Bra002416; Bra019464; Bra011470; Bra020195
GO:0034602	oxoglutarate dehydrogenase (NAD+) activity	molecular_function	4	1356	17	27496	0.00108901	0.00862126	4.77113	Bra002416; Bra019464; Bra011470; Bra020195
GO:0034604	pyruvate dehydrogenase (NAD+) activity	molecular_function	4	1356	17	27496	0.00108901	0.00862126	4.77113	Bra002416; Bra019464; Bra011470; Bra020195
GO:0034822	citronellal dehydrogenase activity	molecular_function	4	1356	17	27496	0.00108901	0.00862126	4.77113	Bra002416; Bra019464; Bra011470; Bra020195
GO:0034832	geranial dehydrogenase activity	molecular_function	4	1356	17	27496	0.00108901	0.00862126	4.77113	Bra002416; Bra019464; Bra011470; Bra020195
GO:0043745	N2-acetyl-L-aminoadipate semialdehyde dehydrogenase activity	molecular_function	4	1356	17	27496	0.00108901	0.00862126	4.77113	Bra002416; Bra019464; Bra011470; Bra020195
GO:0043796	glyceraldehyde dehydrogenase (NADP) activity	molecular_function	4	1356	17	27496	0.00108901	0.00862126	4.77113	Bra002416; Bra019464; Bra011470; Bra020195
GO:0043870	N-acetyl-gamma-aminoadipyl-phosphate reductase activity	molecular_function	4	1356	17	27496	0.00108901	0.00862126	4.77113	Bra002416; Bra019464; Bra011470; Bra020195
GO:0043878	glyceraldehyde-3-phosphate dehydrogenase (NAD+) (non-phosphorylating) activity	molecular_function	4	1356	17	27496	0.00108901	0.00862126	4.77113	Bra002416; Bra019464; Bra011470; Bra020195
GO:0044104	2,5-dioxovalerate dehydrogenase (NAD+) activity	molecular_function	4	1356	17	27496	0.00108901	0.00862126	4.77113	Bra002416; Bra019464; Bra011470; Bra020195
GO:0052814	medium-chain-aldehyde dehydrogenase activity	molecular_function	4	1356	17	27496	0.00108901	0.00862126	4.77113	Bra002416; Bra019464; Bra011470; Bra020195
GO:0080019	fatty-acyl-CoA reductase (alcohol-forming) activity	molecular_function	4	1356	17	27496	0.00108901	0.00862126	4.77113	Bra002416; Bra019464; Bra011470; Bra020195
GO:0009979	16:0 monogalactosyldiacylglycerol desaturase activity	molecular_function	4	1356	17	27496	0.00108901	0.00862126	4.77113	Bra021736; Bra022837; Bra015472; Bra030650
GO:0030093	chloroplast photosystem I	cellular_component	2	1356	5	27496	0.00111028	0.00862126	8.11091	Bra037104; Bra038011
GO:0042550	photosystem I stabilization	biological_process	2	1356	5	27496	0.00111028	0.00862126	8.11091	Bra037104; Bra038011
GO:0016707	gibberellin 3-beta-dioxygenase activity	molecular_function	2	1356	5	27496	0.00111028	0.00862126	8.11091	Bra008480; Bra026122
GO:0016630	protochlorophyllide reductase activity	molecular_function	2	1356	5	27496	0.00111028	0.00862126	8.11091	Bra026349; Bra019049
GO:0008688	3-(3-hydroxyphenyl)propionate hydroxylase activity	molecular_function	2	1356	5	27496	0.00111028	0.00862126	8.11091	Bra026058; Bra016907
GO:0018471	4-chlorobenzaldehyde oxidase activity	molecular_function	2	1356	5	27496	0.00111028	0.00862126	8.11091	Bra026058; Bra016907
GO:0018630	3,5-xylenol methylhydroxylase activity	molecular_function	2	1356	5	27496	0.00111028	0.00862126	8.11091	Bra026058; Bra016907
GO:0018631	phenylacetate hydroxylase activity	molecular_function	2	1356	5	27496	0.00111028	0.00862126	8.11091	Bra026058; Bra016907
GO:0018632	4-nitrophenol 4-monooxygenase activity	molecular_function	2	1356	5	27496	0.00111028	0.00862126	8.11091	Bra026058; Bra016907
GO:0018633	dimethyl sulfide monooxygenase activity	molecular_function	2	1356	5	27496	0.00111028	0.00862126	8.11091	Bra026058; Bra016907
GO:0018634	alpha-pinene monooxygenase [NADH] activity	molecular_function	2	1356	5	27496	0.00111028	0.00862126	8.11091	Bra026058; Bra016907
GO:0018636	phenanthrene 9,10-monooxygenase activity	molecular_function	2	1356	5	27496	0.00111028	0.00862126	8.11091	Bra026058; Bra016907
GO:0018637	1-hydroxy-2-naphthoate hydroxylase activity	molecular_function	2	1356	5	27496	0.00111028	0.00862126	8.11091	Bra026058; Bra016907
GO:0018638	toluene 4-monooxygenase activity	molecular_function	2	1356	5	27496	0.00111028	0.00862126	8.11091	Bra026058; Bra016907
GO:0018639	xylene monooxygenase activity	molecular_function	2	1356	5	27496	0.00111028	0.00862126	8.11091	Bra026058; Bra016907
GO:0018640	dibenzothiophene monooxygenase activity	molecular_function	2	1356	5	27496	0.00111028	0.00862126	8.11091	Bra026058; Bra016907
GO:0018641	6-hydroxy-3-methyl-2-oxo-1,2-dihydroquinoline 6-monooxygenase activity	molecular_function	2	1356	5	27496	0.00111028	0.00862126	8.11091	Bra026058; Bra016907
GO:0018642	chlorophenol 4-monooxygenase activity	molecular_function	2	1356	5	27496	0.00111028	0.00862126	8.11091	Bra026058; Bra016907
GO:0018643	carbon disulfide oxygenase activity	molecular_function	2	1356	5	27496	0.00111028	0.00862126	8.11091	Bra026058; Bra016907
GO:0018644	toluene 2-monooxygenase activity	molecular_function	2	1356	5	27496	0.00111028	0.00862126	8.11091	Bra026058; Bra016907
GO:0018646	1-hydroxy-2-oxolimonene 1,2-monooxygenase activity	molecular_function	2	1356	5	27496	0.00111028	0.00862126	8.11091	Bra026058; Bra016907
GO:0018647	phenanthrene 1,2-monooxygenase activity	molecular_function	2	1356	5	27496	0.00111028	0.00862126	8.11091	Bra026058; Bra016907
GO:0018649	tetrahydrofuran hydroxylase activity	molecular_function	2	1356	5	27496	0.00111028	0.00862126	8.11091	Bra026058; Bra016907
GO:0018650	styrene monooxygenase activity	molecular_function	2	1356	5	27496	0.00111028	0.00862126	8.11091	Bra026058; Bra016907
GO:0018651	toluene-4-sulfonate monooxygenase activity	molecular_function	2	1356	5	27496	0.00111028	0.00862126	8.11091	Bra026058; Bra016907
GO:0018652	toluene-sulfonate methyl-monooxygenase activity	molecular_function	2	1356	5	27496	0.00111028	0.00862126	8.11091	Bra026058; Bra016907
GO:0018653	3-methyl-2-oxo-1,2-dihydroquinoline 6-monooxygenase activity	molecular_function	2	1356	5	27496	0.00111028	0.00862126	8.11091	Bra026058; Bra016907
GO:0018654	2-hydroxy-phenylacetate hydroxylase activity	molecular_function	2	1356	5	27496	0.00111028	0.00862126	8.11091	Bra026058; Bra016907
GO:0018655	2-oxo-delta3-4,5,5-trimethylcyclopentenylacetyl-CoA 1,2-monooxygenase activity	molecular_function	2	1356	5	27496	0.00111028	0.00862126	8.11091	Bra026058; Bra016907
GO:0018656	phenanthrene 3,4-monooxygenase activity	molecular_function	2	1356	5	27496	0.00111028	0.00862126	8.11091	Bra026058; Bra016907
GO:0018657	toluene 3-monooxygenase activity	molecular_function	2	1356	5	27496	0.00111028	0.00862126	8.11091	Bra026058; Bra016907
GO:0018660	4-hydroxyphenylacetate,NADH:oxygen oxidoreductase (3-hydroxylating) activity	molecular_function	2	1356	5	27496	0.00111028	0.00862126	8.11091	Bra026058; Bra016907
GO:0019113	limonene monooxygenase activity	molecular_function	2	1356	5	27496	0.00111028	0.00862126	8.11091	Bra026058; Bra016907
GO:0034526	2-methylnaphthalene hydroxylase activity	molecular_function	2	1356	5	27496	0.00111028	0.00862126	8.11091	Bra026058; Bra016907
GO:0034534	1-methylnaphthalene hydroxylase activity	molecular_function	2	1356	5	27496	0.00111028	0.00862126	8.11091	Bra026058; Bra016907
GO:0034560	bisphenol A hydroxylase A activity	molecular_function	2	1356	5	27496	0.00111028	0.00862126	8.11091	Bra026058; Bra016907
GO:0034785	salicylate 5-hydroxylase activity	molecular_function	2	1356	5	27496	0.00111028	0.00862126	8.11091	Bra026058; Bra016907
GO:0034791	isobutylamine N-hydroxylase activity	molecular_function	2	1356	5	27496	0.00111028	0.00862126	8.11091	Bra026058; Bra016907
GO:0034802	branched-chain dodecylbenzene sulfonate monooxygenase activity	molecular_function	2	1356	5	27496	0.00111028	0.00862126	8.11091	Bra026058; Bra016907
GO:0034819	3-HSA hydroxylase activity	molecular_function	2	1356	5	27496	0.00111028	0.00862126	8.11091	Bra026058; Bra016907
GO:0034894	4-hydroxypyridine-3-hydroxylase activity	molecular_function	2	1356	5	27496	0.00111028	0.00862126	8.11091	Bra026058; Bra016907
GO:0043719	2-octaprenyl-3-methyl-6-methoxy-1,4-benzoquinol hydroxylase activity	molecular_function	2	1356	5	27496	0.00111028	0.00862126	8.11091	Bra026058; Bra016907
GO:0043731	6-hydroxynicotinate 3-monooxygenase activity	molecular_function	2	1356	5	27496	0.00111028	0.00862126	8.11091	Bra026058; Bra016907
GO:0052872	tocotrienol omega-hydroxylase activity	molecular_function	2	1356	5	27496	0.00111028	0.00862126	8.11091	Bra026058; Bra016907
GO:0080014	thalianol hydroxylase activity	molecular_function	2	1356	5	27496	0.00111028	0.00862126	8.11091	Bra026058; Bra016907
GO:0015908	fatty acid transport	biological_process	2	1356	5	27496	0.00111028	0.00862126	8.11091	Bra025944; Bra016584
GO:0070574	cadmium ion transmembrane transport	biological_process	2	1356	5	27496	0.00111028	0.00862126	8.11091	Bra026089; Bra033988
GO:0008446	GDP-mannose 4,6-dehydratase activity	molecular_function	2	1356	5	27496	0.00111028	0.00862126	8.11091	Bra036833; Bra012067
GO:0019673	GDP-mannose metabolic process	biological_process	2	1356	5	27496	0.00111028	0.00862126	8.11091	Bra036833; Bra012067
GO:0030388	fructose 1,6-bisphosphate metabolic process	biological_process	2	1356	5	27496	0.00111028	0.00862126	8.11091	Bra007041; Bra007192
GO:0004013	adenosylhomocysteinase activity	molecular_function	2	1356	5	27496	0.00111028	0.00862126	8.11091	Bra028345; Bra001921
GO:0019510	S-adenosylhomocysteine catabolic process	biological_process	2	1356	5	27496	0.00111028	0.00862126	8.11091	Bra028345; Bra001921
GO:0033302	quercetin O-glucoside metabolic process	biological_process	2	1356	5	27496	0.00111028	0.00862126	8.11091	Bra004835; Bra004836
GO:0033329	kaempferol O-glucoside metabolic process	biological_process	2	1356	5	27496	0.00111028	0.00862126	8.11091	Bra004835; Bra004836
GO:0008194	UDP-glycosyltransferase activity	molecular_function	5	1356	25	27496	0.00112139	0.00863866	4.05546	Bra018901; Bra018440; Bra008734; Bra021887; Bra001846
GO:0004029	aldehyde dehydrogenase (NAD) activity	molecular_function	5	1356	25	27496	0.00112139	0.00863866	4.05546	Bra011674; Bra001952; Bra032110; Bra017753; Bra010553
GO:0016020	membrane	cellular_component	109	1356	1673	27496	0.00124042	0.00949953	1.32111	Bra033590; Bra039694; Bra018825; Bra012271; Bra000802; Bra011506; Bra003451; Bra033526; Bra039648; Bra026349; Bra017799; Bra002116; Bra027515; Bra036303; Bra013183; Bra017243; Bra019049; Bra000687; Bra026058; Bra005071; Bra007109; Bra007818; Bra023585; Bra023176; Bra035469; Bra003226; Bra038908; Bra005137; Bra022702; Bra013936; Bra002747; Bra011057; Bra011294; Bra036788; Bra011730; Bra040819; Bra…
GO:0048825	cotyledon development	biological_process	7	1356	44	27496	0.00124288	0.00949953	3.22593	Bra000807; Bra014835; Bra020872; Bra038757; Bra022643; Bra029527; Bra023318
GO:0008422	beta-glucosidase activity	molecular_function	11	1356	88	27496	0.00126171	0.00960576	2.53466	Bra016276; Bra014511; Bra033795; Bra015096; Bra038755; Bra004833; Bra004835; Bra018171; Bra004836; Bra033199; Bra030386
GO:0009624	response to nematode	biological_process	16	1356	152	27496	0.00138978	0.010491	2.13445	Bra001547; Bra000575; Bra008084; Bra016448; Bra005268; Bra020593; Bra035446; Bra022594; Bra035429; Bra027871; Bra033473; Bra009968; Bra015725; Bra025848; Bra021374; Bra001678
GO:0031347	regulation of defense response	biological_process	11	1356	89	27496	0.00139413	0.010491	2.50618	Bra007937; Bra001477; Bra019123; Bra019265; Bra012650; Bra035148; Bra034672; Bra039354; Bra013423; Bra023983; Bra001032
GO:0009965	leaf morphogenesis	biological_process	11	1356	89	27496	0.00139413	0.010491	2.50618	Bra027284; Bra004312; Bra024771; Bra032365; Bra017757; Bra012600; Bra011384; Bra001579; Bra013304; Bra020995; Bra001032
GO:0016165	linoleate 13S-lipoxygenase activity	molecular_function	3	1356	11	27496	0.00146981	0.0109338	5.53017	Bra004059; Bra004060; Bra022535
GO:0010508	positive regulation of autophagy	biological_process	3	1356	11	27496	0.00146981	0.0109338	5.53017	Bra017117; Bra005104; Bra000064
GO:0030308	negative regulation of cell growth	biological_process	3	1356	11	27496	0.00146981	0.0109338	5.53017	Bra010642; Bra030513; Bra036731
GO:0042335	cuticle development	biological_process	7	1356	46	27496	0.00167725	0.0124295	3.08567	Bra032857; Bra021349; Bra030067; Bra027713; Bra034314; Bra037355; Bra020412
GO:0048573	photoperiodism, flowering	biological_process	8	1356	57	27496	0.00178122	0.0131214	2.84593	Bra017035; Bra000165; Bra029778; Bra034074; Bra030635; Bra001867; Bra010642; Bra004991
GO:0009751	response to salicylic acid	biological_process	26	1356	298	27496	0.00182515	0.0131214	1.76916	Bra000713; Bra019123; Bra000680; Bra008084; Bra039503; Bra029778; Bra034074; Bra019265; Bra037828; Bra024419; Bra035893; Bra035148; Bra040203; Bra021708; Bra029258; Bra007957; Bra022895; Bra021807; Bra001100; Bra025361; Bra005751; Bra017963; Bra039040; Bra023983; Bra022936; Bra012961
GO:0005783	endoplasmic reticulum	cellular_component	77	1356	1132	27496	0.00185155	0.0131214	1.37929	Bra008024; Bra002224; Bra003457; Bra035502; Bra027515; Bra021298; Bra031649; Bra021503; Bra027907; Bra017037; Bra013024; Bra026058; Bra021392; Bra002634; Bra019742; Bra007818; Bra007615; Bra023430; Bra032857; Bra021736; Bra000778; Bra012688; Bra002833; Bra030748; Bra003938; Bra037338; Bra003394; Bra024651; Bra011674; Bra012266; Bra022837; Bra018684; Bra037812; Bra010665; Bra041132; Bra030067; Bra…
GO:0031977	thylakoid lumen	cellular_component	8	1356	58	27496	0.00201772	0.0131214	2.79687	Bra025812; Bra018616; Bra012083; Bra037164; Bra014681; Bra016470; Bra029563; Bra000663
GO:0005355	glucose transmembrane transporter activity	molecular_function	10	1356	81	27496	0.00204951	0.0131214	2.50337	Bra031649; Bra030748; Bra016448; Bra020593; Bra040113; Bra025740; Bra031762; Bra009968; Bra025848; Bra021374
GO:0009943	adaxial/abaxial axis specification	biological_process	3	1356	12	27496	0.00211903	0.0131214	5.06932	Bra008613; Bra004913; Bra039733
GO:0070370	cellular heat acclimation	biological_process	3	1356	12	27496	0.00211903	0.0131214	5.06932	Bra017117; Bra005104; Bra000064
GO:0045549	9-cis-epoxycarotenoid dioxygenase activity	molecular_function	3	1356	12	27496	0.00211903	0.0131214	5.06932	Bra001552; Bra007826; Bra007825
GO:0010376	stomatal complex formation	biological_process	2	1356	6	27496	0.00213902	0.0131214	6.7591	Bra024804; Bra014835
GO:0009769	photosynthesis, light harvesting in photosystem II	biological_process	2	1356	6	27496	0.00213902	0.0131214	6.7591	Bra013183; Bra002999
GO:0015245	fatty acid transporter activity	molecular_function	2	1356	6	27496	0.00213902	0.0131214	6.7591	Bra025944; Bra016584
GO:0010031	circumnutation	biological_process	2	1356	6	27496	0.00213902	0.0131214	6.7591	Bra035933; Bra012964
GO:0046577	long-chain-alcohol oxidase activity	molecular_function	2	1356	6	27496	0.00213902	0.0131214	6.7591	Bra013391; Bra015283
GO:0004066	asparagine synthase (glutamine-hydrolyzing) activity	molecular_function	2	1356	6	27496	0.00213902	0.0131214	6.7591	Bra018160; Bra024345
GO:0051513	regulation of monopolar cell growth	biological_process	2	1356	6	27496	0.00213902	0.0131214	6.7591	Bra039160; Bra001034
GO:0010226	response to lithium ion	biological_process	2	1356	6	27496	0.00213902	0.0131214	6.7591	Bra040203; Bra001100
GO:0010450	inflorescence meristem growth	biological_process	2	1356	6	27496	0.00213902	0.0131214	6.7591	Bra003309; Bra040322
GO:0036002	pre-mRNA binding	molecular_function	2	1356	6	27496	0.00213902	0.0131214	6.7591	Bra009466; Bra039988
GO:0071007	U2-type catalytic step 2 spliceosome	cellular_component	2	1356	6	27496	0.00213902	0.0131214	6.7591	Bra009466; Bra039988
GO:0009958	positive gravitropism	biological_process	8	1356	59	27496	0.00227858	0.0131214	2.74946	Bra027515; Bra003938; Bra031902; Bra013823; Bra026572; Bra030126; Bra039042; Bra025359
GO:0009617	response to bacterium	biological_process	18	1356	187	27496	0.00232902	0.0131214	1.95182	Bra000713; Bra019749; Bra020951; Bra009925; Bra004059; Bra002747; Bra035893; Bra020564; Bra029258; Bra004060; Bra026984; Bra034104; Bra025361; Bra039040; Bra027030; Bra022535; Bra016719; Bra012961
GO:0010438	cellular response to sulfur starvation	biological_process	4	1356	20	27496	0.00241186	0.0131214	4.05546	Bra037456; Bra030589; Bra015346; Bra012961
GO:0015183	L-aspartate transmembrane transporter activity	molecular_function	1	1356	2	27496	0.00243039	0.0131214	10.1386	Bra017005
GO:0015190	L-leucine transmembrane transporter activity	molecular_function	1	1356	2	27496	0.00243039	0.0131214	10.1386	Bra017005
GO:0015191	L-methionine transmembrane transporter activity	molecular_function	1	1356	2	27496	0.00243039	0.0131214	10.1386	Bra017005
GO:0090610	bundle sheath cell fate specification	biological_process	1	1356	2	27496	0.00243039	0.0131214	10.1386	Bra007056
GO:0046422	violaxanthin de-epoxidase activity	molecular_function	1	1356	2	27496	0.00243039	0.0131214	10.1386	Bra018616
GO:0016584	nucleosome positioning	biological_process	1	1356	2	27496	0.00243039	0.0131214	10.1386	Bra023689
GO:0008843	endochitinase activity	molecular_function	1	1356	2	27496	0.00243039	0.0131214	10.1386	Bra020951
GO:0006849	plasma membrane pyruvate transport	biological_process	1	1356	2	27496	0.00243039	0.0131214	10.1386	Bra005087
GO:1904277	negative regulation of wax biosynthetic process	biological_process	1	1356	2	27496	0.00243039	0.0131214	10.1386	Bra035919
GO:0009606	tropism	biological_process	1	1356	2	27496	0.00243039	0.0131214	10.1386	Bra003938
GO:0009671	nitrate:proton symporter activity	molecular_function	1	1356	2	27496	0.00243039	0.0131214	10.1386	Bra032985
GO:0008886	glyceraldehyde-3-phosphate dehydrogenase (NADP+) (non-phosphorylating) activity	molecular_function	1	1356	2	27496	0.00243039	0.0131214	10.1386	Bra032110
GO:0008951	palmitoleoyl [acyl-carrier-protein]-dependent acyltransferase activity	molecular_function	1	1356	2	27496	0.00243039	0.0131214	10.1386	Bra027001
GO:0016406	carnitine O-acyltransferase activity	molecular_function	1	1356	2	27496	0.00243039	0.0131214	10.1386	Bra027001
GO:0016411	acylglycerol O-acyltransferase activity	molecular_function	1	1356	2	27496	0.00243039	0.0131214	10.1386	Bra027001
GO:0016412	serine O-acyltransferase activity	molecular_function	1	1356	2	27496	0.00243039	0.0131214	10.1386	Bra027001
GO:0016414	O-octanoyltransferase activity	molecular_function	1	1356	2	27496	0.00243039	0.0131214	10.1386	Bra027001
GO:0016416	O-palmitoyltransferase activity	molecular_function	1	1356	2	27496	0.00243039	0.0131214	10.1386	Bra027001
GO:0016418	S-acetyltransferase activity	molecular_function	1	1356	2	27496	0.00243039	0.0131214	10.1386	Bra027001
GO:0016419	S-malonyltransferase activity	molecular_function	1	1356	2	27496	0.00243039	0.0131214	10.1386	Bra027001
GO:0016454	C-palmitoyltransferase activity	molecular_function	1	1356	2	27496	0.00243039	0.0131214	10.1386	Bra027001
GO:0016749	N-succinyltransferase activity	molecular_function	1	1356	2	27496	0.00243039	0.0131214	10.1386	Bra027001
GO:0016750	O-succinyltransferase activity	molecular_function	1	1356	2	27496	0.00243039	0.0131214	10.1386	Bra027001
GO:0016751	S-succinyltransferase activity	molecular_function	1	1356	2	27496	0.00243039	0.0131214	10.1386	Bra027001
GO:0016753	O-sinapoyltransferase activity	molecular_function	1	1356	2	27496	0.00243039	0.0131214	10.1386	Bra027001
GO:0018030	peptidyl-lysine N6-myristoyltransferase activity	molecular_function	1	1356	2	27496	0.00243039	0.0131214	10.1386	Bra027001
GO:0018031	peptidyl-lysine N6-palmitoyltransferase activity	molecular_function	1	1356	2	27496	0.00243039	0.0131214	10.1386	Bra027001
GO:0018711	benzoyl acetate-CoA thiolase activity	molecular_function	1	1356	2	27496	0.00243039	0.0131214	10.1386	Bra027001
GO:0018712	3-hydroxybutyryl-CoA thiolase activity	molecular_function	1	1356	2	27496	0.00243039	0.0131214	10.1386	Bra027001
GO:0018713	3-ketopimelyl-CoA thiolase activity	molecular_function	1	1356	2	27496	0.00243039	0.0131214	10.1386	Bra027001
GO:0019186	acyl-CoA N-acyltransferase activity	molecular_function	1	1356	2	27496	0.00243039	0.0131214	10.1386	Bra027001
GO:0019705	protein-cysteine S-myristoyltransferase activity	molecular_function	1	1356	2	27496	0.00243039	0.0131214	10.1386	Bra027001
GO:0032216	glucosaminyl-phosphotidylinositol O-acyltransferase activity	molecular_function	1	1356	2	27496	0.00243039	0.0131214	10.1386	Bra027001
GO:0034737	ergosterol O-acyltransferase activity	molecular_function	1	1356	2	27496	0.00243039	0.0131214	10.1386	Bra027001
GO:0034738	lanosterol O-acyltransferase activity	molecular_function	1	1356	2	27496	0.00243039	0.0131214	10.1386	Bra027001
GO:0034848	naphthyl-2-oxomethyl-succinyl-CoA succinyl transferase activity	molecular_function	1	1356	2	27496	0.00243039	0.0131214	10.1386	Bra027001
GO:0034851	2,4,4-trimethyl-3-oxopentanoyl-CoA 2-C-propanoyl transferase activity	molecular_function	1	1356	2	27496	0.00243039	0.0131214	10.1386	Bra027001
GO:0034915	2-methylhexanoyl-CoA C-acetyltransferase activity	molecular_function	1	1356	2	27496	0.00243039	0.0131214	10.1386	Bra027001
GO:0034919	butyryl-CoA 2-C-propionyltransferase activity	molecular_function	1	1356	2	27496	0.00243039	0.0131214	10.1386	Bra027001
GO:0034945	2,6-dimethyl-5-methylene-3-oxo-heptanoyl-CoA C-acetyltransferase activity	molecular_function	1	1356	2	27496	0.00243039	0.0131214	10.1386	Bra027001
GO:0043741	L-2-aminoadipate N-acetyltransferase activity	molecular_function	1	1356	2	27496	0.00243039	0.0131214	10.1386	Bra027001
GO:0043806	keto acid formate lyase activity	molecular_function	1	1356	2	27496	0.00243039	0.0131214	10.1386	Bra027001
GO:0043849	Ras palmitoyltransferase activity	molecular_function	1	1356	2	27496	0.00243039	0.0131214	10.1386	Bra027001
GO:0046941	azetidine-2-carboxylic acid acetyltransferase activity	molecular_function	1	1356	2	27496	0.00243039	0.0131214	10.1386	Bra027001
GO:0047184	1-acylglycerophosphocholine O-acyltransferase activity	molecular_function	1	1356	2	27496	0.00243039	0.0131214	10.1386	Bra027001
GO:0071617	lysophospholipid acyltransferase activity	molecular_function	1	1356	2	27496	0.00243039	0.0131214	10.1386	Bra027001
GO:0090595	acetyl-CoA:L-lysine N6-acetyltransferase	molecular_function	1	1356	2	27496	0.00243039	0.0131214	10.1386	Bra027001
GO:0030797	24-methylenesterol C-methyltransferase activity	molecular_function	1	1356	2	27496	0.00243039	0.0131214	10.1386	Bra015789
GO:0047890	flavanone 4-reductase activity	molecular_function	1	1356	2	27496	0.00243039	0.0131214	10.1386	Bra027457
GO:0018316	peptide cross-linking via L-cystine	biological_process	1	1356	2	27496	0.00243039	0.0131214	10.1386	Bra003499
GO:0050525	cutinase activity	molecular_function	1	1356	2	27496	0.00243039	0.0131214	10.1386	Bra010306
GO:0009673	low-affinity phosphate transmembrane transporter activity	molecular_function	1	1356	2	27496	0.00243039	0.0131214	10.1386	Bra034242
GO:0000024	maltose biosynthetic process	biological_process	1	1356	2	27496	0.00243039	0.0131214	10.1386	Bra012676
GO:0008716	D-alanine-D-alanine ligase activity	molecular_function	1	1356	2	27496	0.00243039	0.0131214	10.1386	Bra031478
GO:0102803	thebane O-demethylase activity	molecular_function	1	1356	2	27496	0.00243039	0.0131214	10.1386	Bra006559
GO:0102805	codeine O-demethylase activity	molecular_function	1	1356	2	27496	0.00243039	0.0131214	10.1386	Bra006559
GO:0050285	sinapine esterase activity	molecular_function	1	1356	2	27496	0.00243039	0.0131214	10.1386	Bra010858
GO:0034635	glutathione transport	biological_process	1	1356	2	27496	0.00243039	0.0131214	10.1386	Bra013804
GO:0008935	1,4-dihydroxy-2-naphthoyl-CoA synthase activity	molecular_function	1	1356	2	27496	0.00243039	0.0131214	10.1386	Bra027150
GO:0008395	steroid hydroxylase activity	molecular_function	1	1356	2	27496	0.00243039	0.0131214	10.1386	Bra012046
GO:0019034	viral replication complex	cellular_component	1	1356	2	27496	0.00243039	0.0131214	10.1386	Bra031349
GO:0039694	viral RNA genome replication	biological_process	1	1356	2	27496	0.00243039	0.0131214	10.1386	Bra031349
GO:0009496	plastoquinol--plastocyanin reductase activity	molecular_function	1	1356	2	27496	0.00243039	0.0131214	10.1386	Bra034200
GO:0045158	electron transporter, transferring electrons within cytochrome b6/f complex of photosystem II activity	molecular_function	1	1356	2	27496	0.00243039	0.0131214	10.1386	Bra034200
GO:0070544	histone H3-K36 demethylation	biological_process	1	1356	2	27496	0.00243039	0.0131214	10.1386	Bra035742
GO:1904667	negative regulation of ubiquitin protein ligase activity	biological_process	1	1356	2	27496	0.00243039	0.0131214	10.1386	Bra007362
GO:0080041	ADP-ribose pyrophosphohydrolase activity	molecular_function	1	1356	2	27496	0.00243039	0.0131214	10.1386	Bra018372
GO:1900366	negative regulation of defense response to insect	biological_process	1	1356	2	27496	0.00243039	0.0131214	10.1386	Bra023829
GO:0047434	indolepyruvate decarboxylase activity	molecular_function	1	1356	2	27496	0.00243039	0.0131214	10.1386	Bra023318
GO:0009801	cinnamic acid ester metabolic process	biological_process	1	1356	2	27496	0.00243039	0.0131214	10.1386	Bra031290
GO:0071366	cellular response to indolebutyric acid stimulus	biological_process	1	1356	2	27496	0.00243039	0.0131214	10.1386	Bra003527
GO:1900458	negative regulation of brassinosteroid mediated signaling pathway	biological_process	1	1356	2	27496	0.00243039	0.0131214	10.1386	Bra010713
GO:0043335	protein unfolding	biological_process	1	1356	2	27496	0.00243039	0.0131214	10.1386	Bra003807
GO:0047807	cytokinin 7-beta-glucosyltransferase activity	molecular_function	1	1356	2	27496	0.00243039	0.0131214	10.1386	Bra009142
GO:0080062	cytokinin 9-beta-glucosyltransferase activity	molecular_function	1	1356	2	27496	0.00243039	0.0131214	10.1386	Bra009142
GO:0051993	abscisic acid glucose ester beta-glucosidase activity	molecular_function	1	1356	2	27496	0.00243039	0.0131214	10.1386	Bra030386
GO:0046323	glucose import	biological_process	10	1356	83	27496	0.00249564	0.0134364	2.44305	Bra031649; Bra030748; Bra016448; Bra020593; Bra040113; Bra025740; Bra031762; Bra009968; Bra025848; Bra021374
GO:0043231	intracellular membrane-bounded organelle	cellular_component	25	1356	290	27496	0.00253357	0.0136031	1.74804	Bra023790; Bra033494; Bra018901; Bra021743; Bra021740; Bra007184; Bra012688; Bra009145; Bra018440; Bra024651; Bra011164; Bra019464; Bra012780; Bra000876; Bra012323; Bra008734; Bra021887; Bra001846; Bra030620; Bra038080; Bra023081; Bra031290; Bra022936; Bra009142; Bra012322
GO:0009695	jasmonic acid biosynthetic process	biological_process	5	1356	29	27496	0.00254123	0.0136068	3.49608	Bra016463; Bra004059; Bra024170; Bra004060; Bra022535
GO:0042631	cellular response to water deprivation	biological_process	6	1356	39	27496	0.00268351	0.0143292	3.11958	Bra031413; Bra027080; Bra035756; Bra030620; Bra036731; Bra009142
GO:0009753	response to jasmonic acid	biological_process	23	1356	262	27496	0.00275259	0.0146579	1.78007	Bra007937; Bra011554; Bra000680; Bra039503; Bra004059; Bra029778; Bra034074; Bra000548; Bra035893; Bra015478; Bra001900; Bra021708; Bra029258; Bra004060; Bra007957; Bra025361; Bra005751; Bra039040; Bra024335; Bra022535; Bra000144; Bra001202; Bra012961
GO:0010025	wax biosynthetic process	biological_process	11	1356	97	27496	0.00292234	0.0154142	2.29949	Bra035502; Bra027907; Bra021392; Bra000109; Bra030437; Bra033623; Bra011470; Bra024749; Bra020412; Bra004034; Bra033283
GO:0006633	fatty acid biosynthetic process	biological_process	16	1356	163	27496	0.00293626	0.0154142	1.99041	Bra013912; Bra015296; Bra028786; Bra017641; Bra035992; Bra018684; Bra014958; Bra034298; Bra036405; Bra007766; Bra024749; Bra030702; Bra021929; Bra020412; Bra004034; Bra033283
GO:0009955	adaxial/abaxial pattern specification	biological_process	3	1356	13	27496	0.00294206	0.0154142	4.67937	Bra036131; Bra020616; Bra010002
GO:0009922	fatty acid elongase activity	molecular_function	3	1356	13	27496	0.00294206	0.0154142	4.67937	Bra015296; Bra035992; Bra033283
GO:0043090	amino acid import	biological_process	3	1356	13	27496	0.00294206	0.0154142	4.67937	Bra025547; Bra035446; Bra010143
GO:0008725	DNA-3-methyladenine glycosylase activity	molecular_function	3	1356	13	27496	0.00294206	0.0154142	4.67937	Bra034739; Bra039524; Bra015867
GO:0035428	hexose transmembrane transport	biological_process	9	1356	73	27496	0.0030188	0.0157738	2.49994	Bra031649; Bra030748; Bra016448; Bra020593; Bra040113; Bra025740; Bra031762; Bra009968; Bra025848
GO:0010380	regulation of chlorophyll biosynthetic process	biological_process	4	1356	21	27496	0.00303838	0.0158337	3.86234	Bra035633; Bra033911; Bra006851; Bra002788
GO:0005351	sugar:proton symporter activity	molecular_function	10	1356	86	27496	0.00330887	0.0171973	2.35782	Bra031649; Bra030748; Bra016448; Bra020593; Bra040113; Bra025740; Bra031762; Bra009968; Bra025848; Bra021374
GO:0009941	chloroplast envelope	cellular_component	53	1356	747	27496	0.00337161	0.0174768	1.43868	Bra033590; Bra000802; Bra002221; Bra037104; Bra003451; Bra026349; Bra013183; Bra019049; Bra003426; Bra000687; Bra000940; Bra007109; Bra026745; Bra023176; Bra003226; Bra004059; Bra005087; Bra011057; Bra005212; Bra033589; Bra032672; Bra036240; Bra029007; Bra038011; Bra022321; Bra021593; Bra034824; Bra001507; Bra014433; Bra007192; Bra014908; Bra027083; Bra034242; Bra009483; Bra010807; Bra026099; Bra…
GO:0055070	copper ion homeostasis	biological_process	2	1356	7	27496	0.00360617	0.0183032	5.79351	Bra025812; Bra016470
GO:0004564	beta-fructofuranosidase activity	molecular_function	2	1356	7	27496	0.00360617	0.0183032	5.79351	Bra019749; Bra026984
GO:0008324	cation transmembrane transporter activity	molecular_function	2	1356	7	27496	0.00360617	0.0183032	5.79351	Bra022702; Bra018918
GO:0042351	'de novo' GDP-L-fucose biosynthetic process	biological_process	2	1356	7	27496	0.00360617	0.0183032	5.79351	Bra036833; Bra012067
GO:0004838	L-tyrosine:2-oxoglutarate aminotransferase activity	molecular_function	2	1356	7	27496	0.00360617	0.0183032	5.79351	Bra000548; Bra039489
GO:0010169	thioglucosidase complex	cellular_component	2	1356	7	27496	0.00360617	0.0183032	5.79351	Bra018942; Bra021176
GO:0010180	thioglucosidase binding	molecular_function	2	1356	7	27496	0.00360617	0.0183032	5.79351	Bra018942; Bra021176
GO:0033353	S-adenosylmethionine cycle	biological_process	2	1356	7	27496	0.00360617	0.0183032	5.79351	Bra028345; Bra001921
GO:0000989	transcription factor activity, transcription factor binding	molecular_function	4	1356	22	27496	0.00377427	0.0190571	3.68678	Bra003640; Bra035051; Bra008371; Bra010713
GO:0042759	long-chain fatty acid biosynthetic process	biological_process	4	1356	22	27496	0.00377427	0.0190571	3.68678	Bra021736; Bra022837; Bra015472; Bra030650
GO:0009813	flavonoid biosynthetic process	biological_process	20	1356	225	27496	0.00393821	0.0197361	1.80243	Bra033494; Bra018901; Bra021743; Bra021740; Bra007184; Bra009145; Bra018440; Bra013906; Bra022378; Bra012780; Bra012323; Bra022781; Bra008734; Bra021887; Bra001846; Bra030620; Bra038080; Bra023081; Bra009142; Bra012322
GO:0004332	fructose-bisphosphate aldolase activity	molecular_function	3	1356	14	27496	0.00395937	0.0197361	4.34513	Bra033590; Bra026426; Bra033589
GO:0030587	sorocarp development	biological_process	3	1356	14	27496	0.00395937	0.0197361	4.34513	Bra033414; Bra034001; Bra005599
GO:0045261	proton-transporting ATP synthase complex, catalytic core F(1)	cellular_component	3	1356	14	27496	0.00395937	0.0197361	4.34513	Bra000802; Bra000687; Bra029511
GO:0050982	detection of mechanical stimulus	biological_process	3	1356	14	27496	0.00395937	0.0197361	4.34513	Bra030934; Bra006509; Bra000565
GO:0009845	seed germination	biological_process	11	1356	101	27496	0.0040848	0.0203094	2.20842	Bra000807; Bra013275; Bra039503; Bra020872; Bra008192; Bra032261; Bra038757; Bra029527; Bra021374; Bra013997; Bra010474
GO:0043067	regulation of programmed cell death	biological_process	6	1356	42	27496	0.00414048	0.0205338	2.89676	Bra001477; Bra007070; Bra034672; Bra039354; Bra035092; Bra005922
GO:0042744	hydrogen peroxide catabolic process	biological_process	14	1356	141	27496	0.00417231	0.0206392	2.01335	Bra033040; Bra004343; Bra035235; Bra023449; Bra005346; Bra024268; Bra016127; Bra002269; Bra003918; Bra006769; Bra011683; Bra000663; Bra011438; Bra017120
GO:0102483	scopolin beta-glucosidase activity	molecular_function	9	1356	77	27496	0.00446645	0.0220383	2.37007	Bra016276; Bra014511; Bra033795; Bra015096; Bra038755; Bra004833; Bra004835; Bra018171; Bra004836
GO:0050829	defense response to Gram-negative bacterium	biological_process	4	1356	23	27496	0.00462946	0.0227275	3.52648	Bra001547; Bra033083; Bra011428; Bra034553
GO:2000024	regulation of leaf development	biological_process	4	1356	23	27496	0.00462946	0.0227275	3.52648	Bra037320; Bra003309; Bra000538; Bra040322
GO:0009625	response to insect	biological_process	8	1356	66	27496	0.00493923	0.0241874	2.45785	Bra008024; Bra026058; Bra008084; Bra032734; Bra041132; Bra016907; Bra030386; Bra012961
GO:0045298	tubulin complex	cellular_component	3	1356	15	27496	0.00519044	0.0252273	4.05546	Bra018825; Bra039648; Bra013481
GO:0090447	glycerol-3-phosphate 2-O-acyltransferase activity	molecular_function	3	1356	15	27496	0.00519044	0.0252273	4.05546	Bra036303; Bra005137; Bra037338
GO:0042597	periplasmic space	cellular_component	3	1356	15	27496	0.00519044	0.0252273	4.05546	Bra033795; Bra018171; Bra017939
GO:0019761	glucosinolate biosynthetic process	biological_process	7	1356	55	27496	0.00529777	0.025685	2.58075	Bra023450; Bra003726; Bra026058; Bra032734; Bra008132; Bra027035; Bra016907
GO:0009620	response to fungus	biological_process	13	1356	131	27496	0.00531329	0.0256963	2.01225	Bra001547; Bra000713; Bra002634; Bra009925; Bra004059; Bra020564; Bra008099; Bra036083; Bra004060; Bra021802; Bra022936; Bra022535; Bra001202
GO:0006636	unsaturated fatty acid biosynthetic process	biological_process	6	1356	44	27496	0.00540046	0.0260532	2.76508	Bra021736; Bra018348; Bra022837; Bra015472; Bra030650; Bra022767
GO:0015808	L-alanine transport	biological_process	2	1356	8	27496	0.0055591	0.026426	5.06932	Bra017005; Bra035446
GO:0009687	abscisic acid metabolic process	biological_process	2	1356	8	27496	0.0055591	0.026426	5.06932	Bra015142; Bra030386
GO:0009897	external side of plasma membrane	cellular_component	2	1356	8	27496	0.0055591	0.026426	5.06932	Bra025944; Bra016584
GO:0006000	fructose metabolic process	biological_process	2	1356	8	27496	0.0055591	0.026426	5.06932	Bra007041; Bra007192
GO:0042132	fructose 1,6-bisphosphate 1-phosphatase activity	molecular_function	2	1356	8	27496	0.0055591	0.026426	5.06932	Bra007041; Bra007192
GO:0080028	nitrile biosynthetic process	biological_process	2	1356	8	27496	0.0055591	0.026426	5.06932	Bra018944; Bra040923
GO:0009909	regulation of flower development	biological_process	13	1356	132	27496	0.00568126	0.0269411	1.99701	Bra017035; Bra029069; Bra000165; Bra039503; Bra002986; Bra019058; Bra029080; Bra005777; Bra021464; Bra003309; Bra022781; Bra004991; Bra040322
GO:0008061	chitin binding	molecular_function	5	1356	34	27496	0.00583414	0.0275989	2.98195	Bra000940; Bra020951; Bra001454; Bra000311; Bra023009
GO:0048027	mRNA 5'-UTR binding	molecular_function	3	1356	16	27496	0.00665356	0.0277095	3.80199	Bra017258; Bra033874; Bra023052
GO:0010052	guard cell differentiation	biological_process	4	1356	25	27496	0.00673688	0.0277095	3.24437	Bra024804; Bra028591; Bra024399; Bra009042
GO:0004568	chitinase activity	molecular_function	5	1356	35	27496	0.00675306	0.0277095	2.89676	Bra000940; Bra020951; Bra001454; Bra000311; Bra023009
GO:0006032	chitin catabolic process	biological_process	5	1356	35	27496	0.00675306	0.0277095	2.89676	Bra000940; Bra020951; Bra001454; Bra000311; Bra023009
GO:0019253	reductive pentose-phosphate cycle	biological_process	6	1356	46	27496	0.00692768	0.0277095	2.64486	Bra003426; Bra025431; Bra028181; Bra007041; Bra007192; Bra003499
GO:0006792	regulation of sulfur utilization	biological_process	1	1356	3	27496	0.00705179	0.0277095	6.7591	Bra037456
GO:0019199	transmembrane receptor protein kinase activity	molecular_function	1	1356	3	27496	0.00705179	0.0277095	6.7591	Bra040315
GO:0015810	aspartate transport	biological_process	1	1356	3	27496	0.00705179	0.0277095	6.7591	Bra017005
GO:0015825	L-serine transport	biological_process	1	1356	3	27496	0.00705179	0.0277095	6.7591	Bra017005
GO:0047205	quinate O-hydroxycinnamoyltransferase activity	molecular_function	1	1356	3	27496	0.00705179	0.0277095	6.7591	Bra033526
GO:0010028	xanthophyll cycle	biological_process	1	1356	3	27496	0.00705179	0.0277095	6.7591	Bra018616
GO:0010033	response to organic substance	biological_process	1	1356	3	27496	0.00705179	0.0277095	6.7591	Bra014835
GO:0030332	cyclin binding	molecular_function	1	1356	3	27496	0.00705179	0.0277095	6.7591	Bra014835
GO:1902348	cellular response to strigolactone	biological_process	1	1356	3	27496	0.00705179	0.0277095	6.7591	Bra036416
GO:0008442	3-hydroxyisobutyrate dehydrogenase activity	molecular_function	1	1356	3	27496	0.00705179	0.0277095	6.7591	Bra007967
GO:0042052	rhabdomere development	biological_process	1	1356	3	27496	0.00705179	0.0277095	6.7591	Bra031558
GO:0045746	negative regulation of Notch signaling pathway	biological_process	1	1356	3	27496	0.00705179	0.0277095	6.7591	Bra031558
GO:0032281	AMPA glutamate receptor complex	cellular_component	1	1356	3	27496	0.00705179	0.0277095	6.7591	Bra011694
GO:0046464	acylglycerol catabolic process	biological_process	1	1356	3	27496	0.00705179	0.0277095	6.7591	Bra011694
GO:0046889	positive regulation of lipid biosynthetic process	biological_process	1	1356	3	27496	0.00705179	0.0277095	6.7591	Bra011694
GO:0060292	long term synaptic depression	biological_process	1	1356	3	27496	0.00705179	0.0277095	6.7591	Bra011694
GO:2000124	regulation of endocannabinoid signaling pathway	biological_process	1	1356	3	27496	0.00705179	0.0277095	6.7591	Bra011694
GO:0003977	UDP-N-acetylglucosamine diphosphorylase activity	molecular_function	1	1356	3	27496	0.00705179	0.0277095	6.7591	Bra038405
GO:0019276	UDP-N-acetylgalactosamine metabolic process	biological_process	1	1356	3	27496	0.00705179	0.0277095	6.7591	Bra038405
GO:0052630	UDP-N-acetylgalactosamine diphosphorylase activity	molecular_function	1	1356	3	27496	0.00705179	0.0277095	6.7591	Bra038405
GO:0080175	phragmoplast microtubule organization	biological_process	1	1356	3	27496	0.00705179	0.0277095	6.7591	Bra028334
GO:0031957	very long-chain fatty acid-CoA ligase activity	molecular_function	1	1356	3	27496	0.00705179	0.0277095	6.7591	Bra021392
GO:2000025	regulation of leaf formation	biological_process	1	1356	3	27496	0.00705179	0.0277095	6.7591	Bra004674
GO:0071918	urea transmembrane transport	biological_process	1	1356	3	27496	0.00705179	0.0277095	6.7591	Bra021967
GO:0009270	response to humidity	biological_process	1	1356	3	27496	0.00705179	0.0277095	6.7591	Bra010041
GO:0008124	4-alpha-hydroxytetrahydrobiopterin dehydratase activity	molecular_function	1	1356	3	27496	0.00705179	0.0277095	6.7591	Bra029188
GO:0010275	NAD(P)H dehydrogenase complex assembly	biological_process	1	1356	3	27496	0.00705179	0.0277095	6.7591	Bra021447
GO:0006851	mitochondrial calcium ion transport	biological_process	1	1356	3	27496	0.00705179	0.0277095	6.7591	Bra019615
GO:0015720	allantoin transport	biological_process	1	1356	3	27496	0.00705179	0.0277095	6.7591	Bra017381
GO:0015857	uracil transport	biological_process	1	1356	3	27496	0.00705179	0.0277095	6.7591	Bra017381
GO:0030581	symbiont intracellular protein transport in host	biological_process	1	1356	3	27496	0.00705179	0.0277095	6.7591	Bra030771
GO:0043657	host cell	cellular_component	1	1356	3	27496	0.00705179	0.0277095	6.7591	Bra030771
GO:0080034	host response to induction by symbiont of tumor, nodule or growth in host	biological_process	1	1356	3	27496	0.00705179	0.0277095	6.7591	Bra030771
GO:0043496	regulation of protein homodimerization activity	biological_process	1	1356	3	27496	0.00705179	0.0277095	6.7591	Bra026485
GO:0045263	proton-transporting ATP synthase complex, coupling factor F(o)	cellular_component	1	1356	3	27496	0.00705179	0.0277095	6.7591	Bra021688
GO:0018131	oxazole or thiazole biosynthetic process	biological_process	1	1356	3	27496	0.00705179	0.0277095	6.7591	Bra029007
GO:0090709	regulation of timing of plant organ formation	biological_process	1	1356	3	27496	0.00705179	0.0277095	6.7591	Bra032095
GO:0004777	succinate-semialdehyde dehydrogenase (NAD+) activity	molecular_function	1	1356	3	27496	0.00705179	0.0277095	6.7591	Bra032110
GO:0009013	succinate-semialdehyde dehydrogenase [NAD(P)+] activity	molecular_function	1	1356	3	27496	0.00705179	0.0277095	6.7591	Bra032110
GO:0010115	regulation of abscisic acid biosynthetic process	biological_process	1	1356	3	27496	0.00705179	0.0277095	6.7591	Bra027713
GO:0045488	pectin metabolic process	biological_process	1	1356	3	27496	0.00705179	0.0277095	6.7591	Bra033083
GO:0045017	glycerolipid biosynthetic process	biological_process	1	1356	3	27496	0.00705179	0.0277095	6.7591	Bra027001
GO:1904369	positive regulation of sclerenchyma cell differentiation	biological_process	1	1356	3	27496	0.00705179	0.0277095	6.7591	Bra033616
GO:0048498	establishment of petal orientation	biological_process	1	1356	3	27496	0.00705179	0.0277095	6.7591	Bra005777
GO:0090428	perianth development	biological_process	1	1356	3	27496	0.00705179	0.0277095	6.7591	Bra005777
GO:0002184	cytoplasmic translational termination	biological_process	1	1356	3	27496	0.00705179	0.0277095	6.7591	Bra007733
GO:0016051	carbohydrate biosynthetic process	biological_process	1	1356	3	27496	0.00705179	0.0277095	6.7591	Bra007192
GO:0045552	dihydrokaempferol 4-reductase activity	molecular_function	1	1356	3	27496	0.00705179	0.0277095	6.7591	Bra027457
GO:0042814	monopolar cell growth	biological_process	1	1356	3	27496	0.00705179	0.0277095	6.7591	Bra017757
GO:0071454	cellular response to anoxia	biological_process	1	1356	3	27496	0.00705179	0.0277095	6.7591	Bra003499
GO:2001147	camalexin binding	molecular_function	1	1356	3	27496	0.00705179	0.0277095	6.7591	Bra000876
GO:2001227	quercitrin binding	molecular_function	1	1356	3	27496	0.00705179	0.0277095	6.7591	Bra000876
GO:0016041	glutamate synthase (ferredoxin) activity	molecular_function	1	1356	3	27496	0.00705179	0.0277095	6.7591	Bra009483
GO:0050614	delta24-sterol reductase activity	molecular_function	1	1356	3	27496	0.00705179	0.0277095	6.7591	Bra018838
GO:0042891	antibiotic transport	biological_process	1	1356	3	27496	0.00705179	0.0277095	6.7591	Bra014773
GO:0010365	positive regulation of ethylene biosynthetic process	biological_process	1	1356	3	27496	0.00705179	0.0277095	6.7591	Bra023894
GO:0004573	mannosyl-oligosaccharide glucosidase activity	molecular_function	1	1356	3	27496	0.00705179	0.0277095	6.7591	Bra015591
GO:0071475	cellular hyperosmotic salinity response	biological_process	1	1356	3	27496	0.00705179	0.0277095	6.7591	Bra030620
GO:0009512	cytochrome b6f complex	cellular_component	1	1356	3	27496	0.00705179	0.0277095	6.7591	Bra034200
GO:0008782	adenosylhomocysteine nucleosidase activity	molecular_function	1	1356	3	27496	0.00705179	0.0277095	6.7591	Bra010725
GO:0008930	methylthioadenosine nucleosidase activity	molecular_function	1	1356	3	27496	0.00705179	0.0277095	6.7591	Bra010725
GO:0007127	meiosis I	biological_process	1	1356	3	27496	0.00705179	0.0277095	6.7591	Bra007362
GO:0007135	meiosis II	biological_process	1	1356	3	27496	0.00705179	0.0277095	6.7591	Bra007362
GO:0050308	sugar-phosphatase activity	molecular_function	1	1356	3	27496	0.00705179	0.0277095	6.7591	Bra000089
GO:0001882	nucleoside binding	molecular_function	1	1356	3	27496	0.00705179	0.0277095	6.7591	Bra026562
GO:1990136	linoleate 9S-lipoxygenase activity	molecular_function	1	1356	3	27496	0.00705179	0.0277095	6.7591	Bra023829
GO:0003855	3-dehydroquinate dehydratase activity	molecular_function	1	1356	3	27496	0.00705179	0.0277095	6.7591	Bra020756
GO:0004764	shikimate 3-dehydrogenase (NADP+) activity	molecular_function	1	1356	3	27496	0.00705179	0.0277095	6.7591	Bra020756
GO:0032350	regulation of hormone metabolic process	biological_process	1	1356	3	27496	0.00705179	0.0277095	6.7591	Bra011777
GO:0045930	negative regulation of mitotic cell cycle	biological_process	1	1356	3	27496	0.00705179	0.0277095	6.7591	Bra011777
GO:0032260	response to jasmonic acid stimulus involved in jasmonic acid and ethylene-dependent systemic resistance	biological_process	1	1356	3	27496	0.00705179	0.0277095	6.7591	Bra008132
GO:0048731	system development	biological_process	1	1356	3	27496	0.00705179	0.0277095	6.7591	Bra026657
GO:0000914	phragmoplast assembly	biological_process	1	1356	3	27496	0.00705179	0.0277095	6.7591	Bra006475
GO:0007349	cellularization	biological_process	1	1356	3	27496	0.00705179	0.0277095	6.7591	Bra006475
GO:0080107	8-methylthiopropyl glucosinolate S-oxygenase activity	molecular_function	1	1356	3	27496	0.00705179	0.0277095	6.7591	Bra027035
GO:1901527	abscisic acid-activated signaling pathway involved in stomatal movement	biological_process	1	1356	3	27496	0.00705179	0.0277095	6.7591	Bra009142
GO:0015758	glucose transport	biological_process	1	1356	3	27496	0.00705179	0.0277095	6.7591	Bra021374
GO:0061634	alpha-D-xyloside xylohydrolase	molecular_function	1	1356	3	27496	0.00705179	0.0277095	6.7591	Bra004031
GO:0080176	xyloglucan 1,6-alpha-xylosidase activity	molecular_function	1	1356	3	27496	0.00705179	0.0277095	6.7591	Bra004031
GO:0005506	iron ion binding	molecular_function	35	1356	474	27496	0.00714364	0.028014	1.49727	Bra013912; Bra012551; Bra035502; Bra027515; Bra027907; Bra013024; Bra017243; Bra026058; Bra003226; Bra036701; Bra002747; Bra009149; Bra022407; Bra040819; Bra032734; Bra021494; Bra013634; Bra033623; Bra031773; Bra019366; Bra017757; Bra011821; Bra010644; Bra037119; Bra012046; Bra030126; Bra021929; Bra009803; Bra025194; Bra039047; Bra020412; Bra018856; Bra004491; Bra016907; Bra017871
GO:0010026	trichome differentiation	biological_process	6	1356	47	27496	0.00780135	0.0305261	2.58859	Bra029113; Bra029080; Bra025508; Bra009451; Bra004660; Bra000245
GO:0009407	toxin catabolic process	biological_process	8	1356	71	27496	0.00799018	0.0305261	2.28476	Bra016252; Bra026679; Bra007890; Bra021673; Bra024659; Bra000876; Bra012422; Bra012409
GO:0009773	photosynthetic electron transport in photosystem I	biological_process	4	1356	26	27496	0.00800815	0.0305261	3.11958	Bra037104; Bra000687; Bra007041; Bra038011
GO:0009767	photosynthetic electron transport chain	biological_process	4	1356	26	27496	0.00800815	0.0305261	3.11958	Bra018629; Bra034200; Bra031624; Bra019259
GO:0048443	stamen development	biological_process	4	1356	26	27496	0.00800815	0.0305261	3.11958	Bra004312; Bra017757; Bra039042; Bra025359
GO:0010466	negative regulation of peptidase activity	biological_process	2	1356	9	27496	0.00803482	0.0305261	4.50606	Bra008024; Bra041132
GO:0030837	negative regulation of actin filament polymerization	biological_process	2	1356	9	27496	0.00803482	0.0305261	4.50606	Bra033414; Bra034001
GO:0045159	myosin II binding	molecular_function	2	1356	9	27496	0.00803482	0.0305261	4.50606	Bra033414; Bra034001
GO:0050764	regulation of phagocytosis	biological_process	2	1356	9	27496	0.00803482	0.0305261	4.50606	Bra033414; Bra034001
GO:0010295	(+)-abscisic acid 8'-hydroxylase activity	molecular_function	2	1356	9	27496	0.00803482	0.0305261	4.50606	Bra012551; Bra022407
GO:1902806	regulation of cell cycle G1/S phase transition	biological_process	2	1356	9	27496	0.00803482	0.0305261	4.50606	Bra024804; Bra014835
GO:0035304	regulation of protein dephosphorylation	biological_process	2	1356	9	27496	0.00803482	0.0305261	4.50606	Bra012083; Bra037164
GO:0042549	photosystem II stabilization	biological_process	2	1356	9	27496	0.00803482	0.0305261	4.50606	Bra012083; Bra037164
GO:0010222	stem vascular tissue pattern formation	biological_process	2	1356	9	27496	0.00803482	0.0305261	4.50606	Bra025944; Bra016584
GO:0010629	negative regulation of gene expression	biological_process	2	1356	9	27496	0.00803482	0.0305261	4.50606	Bra035933; Bra012964
GO:0045165	cell fate commitment	biological_process	2	1356	9	27496	0.00803482	0.0305261	4.50606	Bra003309; Bra040322
GO:0004601	peroxidase activity	molecular_function	15	1356	167	27496	0.00860477	0.0326278	1.82131	Bra033040; Bra004343; Bra035235; Bra023449; Bra005346; Bra034824; Bra024268; Bra016127; Bra002269; Bra003918; Bra006769; Bra000876; Bra011683; Bra011438; Bra017120
GO:0009636	response to toxic substance	biological_process	12	1356	125	27496	0.00883419	0.0334327	1.94662	Bra016252; Bra033494; Bra026679; Bra025530; Bra007890; Bra024659; Bra012780; Bra012422; Bra038080; Bra031290; Bra012409; Bra036841
GO:0006970	response to osmotic stress	biological_process	17	1356	197	27496	0.00893854	0.033762	1.74982	Bra015296; Bra015142; Bra011554; Bra037912; Bra031903; Bra017117; Bra001552; Bra011877; Bra027713; Bra010706; Bra005104; Bra038652; Bra027871; Bra024360; Bra032867; Bra000064; Bra013997
GO:0004553	hydrolase activity, hydrolyzing O-glycosyl compounds	molecular_function	12	1356	126	27496	0.00941908	0.0355059	1.93117	Bra011181; Bra019846; Bra020951; Bra016812; Bra024415; Bra035382; Bra009313; Bra030780; Bra022440; Bra013164; Bra023083; Bra020023
GO:0006284	base-excision repair	biological_process	4	1356	27	27496	0.00943667	0.0355059	3.00404	Bra034739; Bra039524; Bra001975; Bra015867
GO:0010091	trichome branching	biological_process	6	1356	49	27496	0.00978851	0.0366881	2.48293	Bra034947; Bra039271; Bra026296; Bra016578; Bra003846; Bra025508
GO:0000160	phosphorelay signal transduction system	biological_process	6	1356	49	27496	0.00978851	0.0366881	2.48293	Bra036517; Bra029407; Bra035933; Bra004507; Bra009768; Bra012964
GO:0042803	protein homodimerization activity	molecular_function	26	1356	338	27496	0.00981019	0.0366988	1.55979	Bra036562; Bra026830; Bra026589; Bra017035; Bra000165; Bra023175; Bra025944; Bra008924; Bra004712; Bra029007; Bra024345; Bra007670; Bra021860; Bra037224; Bra036852; Bra016584; Bra005777; Bra014906; Bra039061; Bra025048; Bra003759; Bra036841; Bra015857; Bra008185; Bra012882; Bra004991
GO:0010588	cotyledon vascular tissue pattern formation	biological_process	5	1356	38	27496	0.0101355	0.037843	2.66806	Bra013787; Bra015764; Bra025944; Bra026913; Bra016584
GO:0070181	small ribosomal subunit rRNA binding	molecular_function	3	1356	18	27496	0.0103425	0.0385421	3.37955	Bra017258; Bra033874; Bra023052
GO:0004857	enzyme inhibitor activity	molecular_function	7	1356	62	27496	0.0108817	0.0399969	2.28937	Bra018157; Bra010076; Bra002328; Bra006573; Bra035897; Bra013881; Bra019179
GO:0005985	sucrose metabolic process	biological_process	4	1356	28	27496	0.0110311	0.0399969	2.89676	Bra019749; Bra007041; Bra026984; Bra027030
GO:0000311	plastid large ribosomal subunit	cellular_component	2	1356	10	27496	0.0110612	0.0399969	4.05546	Bra025304; Bra039066
GO:0045040	protein import into mitochondrial outer membrane	biological_process	2	1356	10	27496	0.0110612	0.0399969	4.05546	Bra010946; Bra032980
GO:1901601	strigolactone biosynthetic process	biological_process	2	1356	10	27496	0.0110612	0.0399969	4.05546	Bra036416; Bra011384
GO:0010430	fatty acid omega-oxidation	biological_process	2	1356	10	27496	0.0110612	0.0399969	4.05546	Bra007213; Bra008061
GO:0046527	glucosyltransferase activity	molecular_function	2	1356	10	27496	0.0110612	0.0399969	4.05546	Bra031558; Bra023081
GO:0019684	photosynthesis, light reaction	biological_process	2	1356	10	27496	0.0110612	0.0399969	4.05546	Bra012083; Bra037164
GO:0016984	ribulose-bisphosphate carboxylase activity	molecular_function	2	1356	10	27496	0.0110612	0.0399969	4.05546	Bra025431; Bra028181
GO:0009697	salicylic acid biosynthetic process	biological_process	2	1356	10	27496	0.0110612	0.0399969	4.05546	Bra009925; Bra020564
GO:0032922	circadian regulation of gene expression	biological_process	2	1356	10	27496	0.0110612	0.0399969	4.05546	Bra029778; Bra034074
GO:0000323	lytic vacuole	cellular_component	2	1356	10	27496	0.0110612	0.0399969	4.05546	Bra011877; Bra010706
GO:0050403	trans-zeatin O-beta-D-glucosyltransferase activity	molecular_function	2	1356	10	27496	0.0110612	0.0399969	4.05546	Bra012323; Bra023081
GO:0050502	cis-zeatin O-beta-D-glucosyltransferase activity	molecular_function	2	1356	10	27496	0.0110612	0.0399969	4.05546	Bra012323; Bra023081
GO:0080054	low-affinity nitrate transmembrane transporter activity	molecular_function	2	1356	10	27496	0.0110612	0.0399969	4.05546	Bra027185; Bra018952
GO:0080055	low-affinity nitrate transport	biological_process	2	1356	10	27496	0.0110612	0.0399969	4.05546	Bra027185; Bra018952
GO:0006749	glutathione metabolic process	biological_process	9	1356	88	27496	0.0113287	0.0408881	2.07381	Bra016252; Bra026679; Bra025530; Bra007890; Bra021673; Bra024659; Bra000876; Bra012422; Bra012409
GO:0006355	regulation of transcription, DNA-templated	biological_process	127	1356	2136	27496	0.0120974	0.0435821	1.20563	Bra007937; Bra020607; Bra027284; Bra036131; Bra016164; Bra008613; Bra003640; Bra004913; Bra028369; Bra007056; Bra035051; Bra024804; Bra030070; Bra036041; Bra020016; Bra000970; Bra003535; Bra026830; Bra032800; Bra024672; Bra032373; Bra025007; Bra026589; Bra003793; Bra013414; Bra001532; Bra007727; Bra017240; Bra029069; Bra032079; Bra036517; Bra000169; Bra004674; Bra000575; Bra029407; Bra010334; Bra…
GO:0080056	petal vascular tissue pattern formation	biological_process	3	1356	19	27496	0.0125979	0.0440949	3.20168	Bra013787; Bra015764; Bra026913
GO:0080057	sepal vascular tissue pattern formation	biological_process	3	1356	19	27496	0.0125979	0.0440949	3.20168	Bra013787; Bra015764; Bra026913
GO:0005986	sucrose biosynthetic process	biological_process	3	1356	19	27496	0.0125979	0.0440949	3.20168	Bra007041; Bra007192; Bra006090
GO:0008381	mechanically-gated ion channel activity	molecular_function	3	1356	19	27496	0.0125979	0.0440949	3.20168	Bra030934; Bra006509; Bra000565
GO:0009718	anthocyanin-containing compound biosynthetic process	biological_process	4	1356	29	27496	0.0127999	0.0440949	2.79687	Bra004736; Bra036208; Bra027457; Bra031290
GO:0034605	cellular response to heat	biological_process	5	1356	40	27496	0.0129681	0.0440949	2.53466	Bra017117; Bra033911; Bra003499; Bra005104; Bra000064
GO:0005200	structural constituent of cytoskeleton	molecular_function	7	1356	64	27496	0.0130735	0.0440949	2.21783	Bra018825; Bra039648; Bra005395; Bra017166; Bra014232; Bra013481; Bra034778
GO:0080109	indole-3-acetonitrile nitrile hydratase activity	molecular_function	1	1356	4	27496	0.0136425	0.0440949	5.06932	Bra028932
GO:0051457	maintenance of protein location in nucleus	biological_process	1	1356	4	27496	0.0136425	0.0440949	5.06932	Bra007056
GO:0004818	glutamate-tRNA ligase activity	molecular_function	1	1356	4	27496	0.0136425	0.0440949	5.06932	Bra020529
GO:0004819	glutamine-tRNA ligase activity	molecular_function	1	1356	4	27496	0.0136425	0.0440949	5.06932	Bra020529
GO:0006424	glutamyl-tRNA aminoacylation	biological_process	1	1356	4	27496	0.0136425	0.0440949	5.06932	Bra020529
GO:0006425	glutaminyl-tRNA aminoacylation	biological_process	1	1356	4	27496	0.0136425	0.0440949	5.06932	Bra020529
GO:1904159	megasporocyte differentiation	biological_process	1	1356	4	27496	0.0136425	0.0440949	5.06932	Bra032373
GO:0006664	glycolipid metabolic process	biological_process	1	1356	4	27496	0.0136425	0.0440949	5.06932	Bra031558
GO:1903428	positive regulation of reactive oxygen species biosynthetic process	biological_process	1	1356	4	27496	0.0136425	0.0440949	5.06932	Bra013183
GO:0016589	NURF complex	cellular_component	1	1356	4	27496	0.0136425	0.0440949	5.06932	Bra023689
GO:0004802	transketolase activity	molecular_function	1	1356	4	27496	0.0136425	0.0440949	5.06932	Bra003426
GO:0006223	uracil salvage	biological_process	1	1356	4	27496	0.0136425	0.0440949	5.06932	Bra012086
GO:0034432	bis(5'-adenosyl)-pentaphosphatase activity	molecular_function	1	1356	4	27496	0.0136425	0.0440949	5.06932	Bra029857
GO:0050139	nicotinate-N-glucosyltransferase activity	molecular_function	1	1356	4	27496	0.0136425	0.0440949	5.06932	Bra009145
GO:0010094	specification of carpel identity	biological_process	1	1356	4	27496	0.0136425	0.0440949	5.06932	Bra004312
GO:0010097	specification of stamen identity	biological_process	1	1356	4	27496	0.0136425	0.0440949	5.06932	Bra004312
GO:0016629	12-oxophytodienoate reductase activity	molecular_function	1	1356	4	27496	0.0136425	0.0440949	5.06932	Bra031012
GO:0005274	allantoin uptake transmembrane transporter activity	molecular_function	1	1356	4	27496	0.0136425	0.0440949	5.06932	Bra017381
GO:0043100	pyrimidine nucleobase salvage	biological_process	1	1356	4	27496	0.0136425	0.0440949	5.06932	Bra017381
GO:0004167	dopachrome isomerase activity	molecular_function	1	1356	4	27496	0.0136425	0.0440949	5.06932	Bra012845
GO:0050178	phenylpyruvate tautomerase activity	molecular_function	1	1356	4	27496	0.0136425	0.0440949	5.06932	Bra012845
GO:0070828	heterochromatin organization	biological_process	1	1356	4	27496	0.0136425	0.0440949	5.06932	Bra029080
GO:0071490	cellular response to far red light	biological_process	1	1356	4	27496	0.0136425	0.0440949	5.06932	Bra033911
GO:0071491	cellular response to red light	biological_process	1	1356	4	27496	0.0136425	0.0440949	5.06932	Bra033911
GO:0007276	gamete generation	biological_process	1	1356	4	27496	0.0136425	0.0440949	5.06932	Bra033455
GO:1901959	positive regulation of cutin biosynthetic process	biological_process	1	1356	4	27496	0.0136425	0.0440949	5.06932	Bra027713
GO:0004147	dihydrolipoamide branched chain acyltransferase activity	molecular_function	1	1356	4	27496	0.0136425	0.0440949	5.06932	Bra027001
GO:0052858	peptidyl-lysine acetyltransferase activity	molecular_function	1	1356	4	27496	0.0136425	0.0440949	5.06932	Bra027001
GO:0102097	(22S)-22-hydroxy-5alpha-campestan-3-one C-23 hydroxylase activity	molecular_function	1	1356	4	27496	0.0136425	0.0440949	5.06932	Bra017757
GO:0080016	(-)-E-beta-caryophyllene synthase activity	molecular_function	1	1356	4	27496	0.0136425	0.0440949	5.06932	Bra040582
GO:0080017	alpha-humulene synthase activity	molecular_function	1	1356	4	27496	0.0136425	0.0440949	5.06932	Bra040582
GO:0004657	proline dehydrogenase activity	molecular_function	1	1356	4	27496	0.0136425	0.0440949	5.06932	Bra025421
GO:0006537	glutamate biosynthetic process	biological_process	1	1356	4	27496	0.0136425	0.0440949	5.06932	Bra009483
GO:0097054	L-glutamate biosynthetic process	biological_process	1	1356	4	27496	0.0136425	0.0440949	5.06932	Bra009483
GO:1902066	regulation of cell wall pectin metabolic process	biological_process	1	1356	4	27496	0.0136425	0.0440949	5.06932	Bra024399
GO:0031542	positive regulation of anthocyanin biosynthetic process	biological_process	1	1356	4	27496	0.0136425	0.0440949	5.06932	Bra025508
GO:0004795	threonine synthase activity	molecular_function	1	1356	4	27496	0.0136425	0.0440949	5.06932	Bra011140
GO:0048512	circadian behavior	biological_process	1	1356	4	27496	0.0136425	0.0440949	5.06932	Bra001975
GO:0009954	proximal/distal pattern formation	biological_process	1	1356	4	27496	0.0136425	0.0440949	5.06932	Bra039733
GO:0030644	cellular chloride ion homeostasis	biological_process	1	1356	4	27496	0.0136425	0.0440949	5.06932	Bra002674
GO:0060776	simple leaf morphogenesis	biological_process	1	1356	4	27496	0.0136425	0.0440949	5.06932	Bra012164
GO:0019784	NEDD8-specific protease activity	molecular_function	1	1356	4	27496	0.0136425	0.0440949	5.06932	Bra006676
GO:0004146	dihydrofolate reductase activity	molecular_function	1	1356	4	27496	0.0136425	0.0440949	5.06932	Bra000581
GO:0004799	thymidylate synthase activity	molecular_function	1	1356	4	27496	0.0136425	0.0440949	5.06932	Bra000581
GO:0006231	dTMP biosynthetic process	biological_process	1	1356	4	27496	0.0136425	0.0440949	5.06932	Bra000581
GO:0031539	positive regulation of anthocyanin metabolic process	biological_process	1	1356	4	27496	0.0136425	0.0440949	5.06932	Bra023317
GO:0019632	shikimate metabolic process	biological_process	1	1356	4	27496	0.0136425	0.0440949	5.06932	Bra020756
GO:0045903	positive regulation of translational fidelity	biological_process	1	1356	4	27496	0.0136425	0.0440949	5.06932	Bra040853
GO:0010245	radial microtubular system formation	biological_process	1	1356	4	27496	0.0136425	0.0440949	5.06932	Bra006475
GO:0031407	oxylipin metabolic process	biological_process	1	1356	4	27496	0.0136425	0.0440949	5.06932	Bra022936
GO:1902609	(R)-2-hydroxy-alpha-linolenic acid biosynthetic process	biological_process	1	1356	4	27496	0.0136425	0.0440949	5.06932	Bra022936
GO:0046863	ribulose-1,5-bisphosphate carboxylase/oxygenase activator activity	molecular_function	1	1356	4	27496	0.0136425	0.0440949	5.06932	Bra000144
GO:0001072	transcription antitermination factor activity, RNA binding	molecular_function	1	1356	4	27496	0.0136425	0.0440949	5.06932	Bra013997
GO:0031564	transcription antitermination	biological_process	1	1356	4	27496	0.0136425	0.0440949	5.06932	Bra013997
GO:0004649	poly(ADP-ribose) glycohydrolase activity	molecular_function	1	1356	4	27496	0.0136425	0.0440949	5.06932	Bra005637
GO:0002237	response to molecule of bacterial origin	biological_process	7	1356	65	27496	0.0142829	0.0460884	2.18371	Bra019123; Bra008084; Bra009925; Bra035148; Bra020564; Bra021802; Bra023983
GO:0030154	cell differentiation	biological_process	25	1356	333	27496	0.0145417	0.0464528	1.52232	Bra027284; Bra007311; Bra023207; Bra035633; Bra028100; Bra031902; Bra011673; Bra037421; Bra032365; Bra006851; Bra021209; Bra012600; Bra001579; Bra004886; Bra018665; Bra020704; Bra021880; Bra013304; Bra030709; Bra040288; Bra002788; Bra038295; Bra020650; Bra030197; Bra001032
GO:0019762	glucosinolate catabolic process	biological_process	5	1356	41	27496	0.0145739	0.0464528	2.47284	Bra014511; Bra018944; Bra004833; Bra040923; Bra030386
GO:0046345	abscisic acid catabolic process	biological_process	2	1356	11	27496	0.014658	0.0464528	3.68678	Bra012551; Bra022407
GO:0000054	ribosomal subunit export from nucleus	biological_process	2	1356	11	27496	0.014658	0.0464528	3.68678	Bra017243; Bra021494
GO:0080142	regulation of salicylic acid biosynthetic process	biological_process	2	1356	11	27496	0.014658	0.0464528	3.68678	Bra009925; Bra020564
GO:0097428	protein maturation by iron-sulfur cluster transfer	biological_process	2	1356	11	27496	0.014658	0.0464528	3.68678	Bra013057; Bra018436
GO:0004014	adenosylmethionine decarboxylase activity	molecular_function	2	1356	11	27496	0.014658	0.0464528	3.68678	Bra008662; Bra006485
GO:0006557	S-adenosylmethioninamine biosynthetic process	biological_process	2	1356	11	27496	0.014658	0.0464528	3.68678	Bra008662; Bra006485
GO:0085030	mutualism	biological_process	2	1356	11	27496	0.014658	0.0464528	3.68678	Bra033795; Bra018171
GO:2000899	xyloglucan catabolic process	biological_process	2	1356	11	27496	0.014658	0.0464528	3.68678	Bra033795; Bra018171
GO:0071006	U2-type catalytic step 1 spliceosome	cellular_component	2	1356	11	27496	0.014658	0.0464528	3.68678	Bra009466; Bra039988
GO:0009543	chloroplast thylakoid lumen	cellular_component	6	1356	53	27496	0.0148304	0.0469227	2.29554	Bra012083; Bra037164; Bra014681; Bra003835; Bra000663; Bra011839
GO:0006880	intracellular sequestering of iron ion	biological_process	3	1356	20	27496	0.0151444	0.0475305	3.04159	Bra012271; Bra003226; Bra015718
GO:0000478	endonucleolytic cleavage involved in rRNA processing	biological_process	3	1356	20	27496	0.0151444	0.0475305	3.04159	Bra013787; Bra015764; Bra026913
GO:0009648	photoperiodism	biological_process	3	1356	20	27496	0.0151444	0.0475305	3.04159	Bra017035; Bra000165; Bra004991
GO:0030674	protein binding, bridging	molecular_function	3	1356	20	27496	0.0151444	0.0475305	3.04159	Bra002986; Bra019058; Bra018466
GO:0030133	transport vesicle	cellular_component	3	1356	20	27496	0.0151444	0.0475305	3.04159	Bra007093; Bra011226; Bra014792
GO:0004364	glutathione transferase activity	molecular_function	9	1356	92	27496	0.0151912	0.0476007	1.98365	Bra016252; Bra026679; Bra025530; Bra007890; Bra021673; Bra024659; Bra000876; Bra012422; Bra012409
GO:0009585	red, far-red light phototransduction	biological_process	8	1356	79	27496	0.0156012	0.0488069	2.0534	Bra017035; Bra000165; Bra016540; Bra026572; Bra033315; Bra023317; Bra000420; Bra004991
GO:0071215	cellular response to abscisic acid stimulus	biological_process	5	1356	42	27496	0.0163128	0.0508699	2.41396	Bra013183; Bra031413; Bra027080; Bra032261; Bra030620
GO:1901657	glycosyl compound metabolic process	biological_process	5	1356	42	27496	0.0163128	0.0508699	2.41396	Bra016276; Bra015096; Bra038755; Bra004835; Bra004836
GO:0048364	root development	biological_process	20	1356	257	27496	0.0166635	0.0518608	1.578	Bra013787; Bra027515; Bra000575; Bra015764; Bra017851; Bra026913; Bra003938; Bra002504; Bra002582; Bra005268; Bra011781; Bra037355; Bra032261; Bra019626; Bra006675; Bra030126; Bra030513; Bra023829; Bra039042; Bra025359
GO:0009611	response to wounding	biological_process	25	1356	337	27496	0.0166838	0.0518608	1.50425	Bra007937; Bra008024; Bra015296; Bra002416; Bra016463; Bra004188; Bra011554; Bra008084; Bra025944; Bra004059; Bra000548; Bra031012; Bra035148; Bra041132; Bra019464; Bra016584; Bra018942; Bra001900; Bra008099; Bra004060; Bra021176; Bra024335; Bra022535; Bra034205; Bra020195
GO:0016614	oxidoreductase activity, acting on CH-OH group of donors	molecular_function	8	1356	80	27496	0.0168343	0.0520892	2.02773	Bra007213; Bra027549; Bra014886; Bra023126; Bra023127; Bra008061; Bra020157; Bra018838
GO:0046916	cellular transition metal ion homeostasis	biological_process	8	1356	80	27496	0.0168343	0.0520892	2.02773	Bra005762; Bra020799; Bra040643; Bra005201; Bra037865; Bra001140; Bra024557; Bra009662
GO:0015186	L-glutamine transmembrane transporter activity	molecular_function	4	1356	31	27496	0.0168909	0.0520892	2.61642	Bra017005; Bra035446; Bra005061; Bra000212
GO:0009639	response to red or far red light	biological_process	4	1356	31	27496	0.0168909	0.0520892	2.61642	Bra008480; Bra026122; Bra039042; Bra025359
GO:0010329	auxin efflux transmembrane transporter activity	molecular_function	4	1356	31	27496	0.0168909	0.0520892	2.61642	Bra003938; Bra012358; Bra039042; Bra025359
GO:0010205	photoinhibition	biological_process	3	1356	21	27496	0.0179929	0.0550521	2.89676	Bra004075; Bra012083; Bra037164
GO:0008295	spermidine biosynthetic process	biological_process	3	1356	21	27496	0.0179929	0.0550521	2.89676	Bra011554; Bra008662; Bra006485
GO:0008198	ferrous iron binding	molecular_function	3	1356	21	27496	0.0179929	0.0550521	2.89676	Bra013057; Bra022519; Bra018436
GO:0010093	specification of floral organ identity	biological_process	3	1356	21	27496	0.0179929	0.0550521	2.89676	Bra004312; Bra003309; Bra040322
GO:0017022	myosin binding	molecular_function	3	1356	21	27496	0.0179929	0.0550521	2.89676	Bra007093; Bra011226; Bra014792
GO:0031408	oxylipin biosynthetic process	biological_process	5	1356	43	27496	0.0181896	0.0555668	2.35782	Bra004059; Bra031012; Bra004060; Bra023829; Bra022535
GO:0030414	peptidase inhibitor activity	molecular_function	2	1356	12	27496	0.0188377	0.0563972	3.37955	Bra008024; Bra041132
GO:0048870	cell motility	biological_process	2	1356	12	27496	0.0188377	0.0563972	3.37955	Bra033414; Bra034001
GO:0009913	epidermal cell differentiation	biological_process	2	1356	12	27496	0.0188377	0.0563972	3.37955	Bra000807; Bra029527
GO:0042645	mitochondrial nucleoid	cellular_component	2	1356	12	27496	0.0188377	0.0563972	3.37955	Bra032021; Bra023590
GO:0008200	ion channel inhibitor activity	molecular_function	2	1356	12	27496	0.0188377	0.0563972	3.37955	Bra004768; Bra037706
GO:0005313	L-glutamate transmembrane transporter activity	molecular_function	2	1356	12	27496	0.0188377	0.0563972	3.37955	Bra017005; Bra035446
GO:0015180	L-alanine transmembrane transporter activity	molecular_function	2	1356	12	27496	0.0188377	0.0563972	3.37955	Bra017005; Bra035446
GO:0015194	L-serine transmembrane transporter activity	molecular_function	2	1356	12	27496	0.0188377	0.0563972	3.37955	Bra017005; Bra035446
GO:0005742	mitochondrial outer membrane translocase complex	cellular_component	2	1356	12	27496	0.0188377	0.0563972	3.37955	Bra010946; Bra032980
GO:0005319	lipid transporter activity	molecular_function	2	1356	12	27496	0.0188377	0.0563972	3.37955	Bra038908; Bra036788
GO:0009228	thiamine biosynthetic process	biological_process	2	1356	12	27496	0.0188377	0.0563972	3.37955	Bra029007; Bra018372
GO:0009642	response to light intensity	biological_process	2	1356	12	27496	0.0188377	0.0563972	3.37955	Bra033315; Bra019925
GO:0010100	negative regulation of photomorphogenesis	biological_process	2	1356	12	27496	0.0188377	0.0563972	3.37955	Bra000420; Bra010718
GO:0016998	cell wall macromolecule catabolic process	biological_process	4	1356	32	27496	0.0192273	0.0574755	2.53466	Bra001454; Bra000311; Bra023009; Bra023083
GO:0010252	auxin homeostasis	biological_process	6	1356	56	27496	0.0196626	0.058597	2.17257	Bra041046; Bra033526; Bra003938; Bra039186; Bra020995; Bra012358
GO:0009699	phenylpropanoid biosynthetic process	biological_process	6	1356	56	27496	0.0196626	0.058597	2.17257	Bra033152; Bra031161; Bra021497; Bra001952; Bra023368; Bra001820
GO:0010345	suberin biosynthetic process	biological_process	7	1356	69	27496	0.0199409	0.0593357	2.05712	Bra015296; Bra002416; Bra013024; Bra027713; Bra019464; Bra011470; Bra020195
GO:0046914	transition metal ion binding	molecular_function	8	1356	83	27496	0.02096	0.0602145	1.95444	Bra005762; Bra020799; Bra040643; Bra005201; Bra037865; Bra001140; Bra024557; Bra009662
GO:0009631	cold acclimation	biological_process	8	1356	83	27496	0.02096	0.0602145	1.95444	Bra010463; Bra010461; Bra022770; Bra031809; Bra019162; Bra037196; Bra007002; Bra013997
GO:0009864	induced systemic resistance, jasmonic acid mediated signaling pathway	biological_process	3	1356	22	27496	0.0211526	0.0602145	2.76508	Bra024954; Bra027270; Bra034205
GO:0000307	cyclin-dependent protein kinase holoenzyme complex	cellular_component	3	1356	22	27496	0.0211526	0.0602145	2.76508	Bra032800; Bra014835; Bra010927
GO:0007275	multicellular organism development	biological_process	35	1356	512	27496	0.0214021	0.0602145	1.38614	Bra026220; Bra027044; Bra007311; Bra026831; Bra025007; Bra029113; Bra018624; Bra002448; Bra015766; Bra037828; Bra022407; Bra003394; Bra024419; Bra036359; Bra029080; Bra040837; Bra024032; Bra031852; Bra030728; Bra025508; Bra039264; Bra012476; Bra004660; Bra017963; Bra020228; Bra000245; Bra024751; Bra014818; Bra035458; Bra030197; Bra035860; Bra037667; Bra031629; Bra034205; Bra024404
GO:0003862	3-isopropylmalate dehydrogenase activity	molecular_function	1	1356	5	27496	0.0219973	0.0602145	4.05546	Bra023450
GO:0000257	nitrilase activity	molecular_function	1	1356	5	27496	0.0219973	0.0602145	4.05546	Bra028932
GO:0080061	indole-3-acetonitrile nitrilase activity	molecular_function	1	1356	5	27496	0.0219973	0.0602145	4.05546	Bra028932
GO:0009070	serine family amino acid biosynthetic process	biological_process	1	1356	5	27496	0.0219973	0.0602145	4.05546	Bra011506
GO:0009629	response to gravity	biological_process	1	1356	5	27496	0.0219973	0.0602145	4.05546	Bra024804
GO:1901333	positive regulation of lateral root development	biological_process	1	1356	5	27496	0.0219973	0.0602145	4.05546	Bra024804
GO:0009963	positive regulation of flavonoid biosynthetic process	biological_process	1	1356	5	27496	0.0219973	0.0602145	4.05546	Bra033526
GO:0001764	neuron migration	biological_process	1	1356	5	27496	0.0219973	0.0602145	4.05546	Bra021298
GO:0033577	protein glycosylation in endoplasmic reticulum	biological_process	1	1356	5	27496	0.0219973	0.0602145	4.05546	Bra031558
GO:0008792	arginine decarboxylase activity	molecular_function	1	1356	5	27496	0.0219973	0.0602145	4.05546	Bra011554
GO:0000030	mannosyltransferase activity	molecular_function	1	1356	5	27496	0.0219973	0.0602145	4.05546	Bra007818
GO:0090440	abscisic acid transporter activity	molecular_function	1	1356	5	27496	0.0219973	0.0602145	4.05546	Bra029145
GO:0047274	galactinol-sucrose galactosyltransferase activity	molecular_function	1	1356	5	27496	0.0219973	0.0602145	4.05546	Bra002286
GO:0080124	pheophytinase activity	molecular_function	1	1356	5	27496	0.0219973	0.0602145	4.05546	Bra019178
GO:0019310	inositol catabolic process	biological_process	1	1356	5	27496	0.0219973	0.0602145	4.05546	Bra036701
GO:0050113	inositol oxygenase activity	molecular_function	1	1356	5	27496	0.0219973	0.0602145	4.05546	Bra036701
GO:0045793	positive regulation of cell size	biological_process	1	1356	5	27496	0.0219973	0.0602145	4.05546	Bra010041
GO:0012506	vesicle membrane	cellular_component	1	1356	5	27496	0.0219973	0.0602145	4.05546	Bra003938
GO:0032940	secretion by cell	biological_process	1	1356	5	27496	0.0219973	0.0602145	4.05546	Bra006808
GO:1904964	positive regulation of phytol biosynthetic process	biological_process	1	1356	5	27496	0.0219973	0.0602145	4.05546	Bra012656
GO:1904966	positive regulation of vitamin E biosynthetic process	biological_process	1	1356	5	27496	0.0219973	0.0602145	4.05546	Bra012656
GO:0006001	fructose catabolic process	biological_process	1	1356	5	27496	0.0219973	0.0602145	4.05546	Bra007041
GO:0000439	core TFIIH complex	cellular_component	1	1356	5	27496	0.0219973	0.0602145	4.05546	Bra019763
GO:0052722	fatty acid in-chain hydroxylase activity	molecular_function	1	1356	5	27496	0.0219973	0.0602145	4.05546	Bra031773
GO:0047082	3,9-dihydroxypterocarpan 6a-monooxygenase activity	molecular_function	1	1356	5	27496	0.0219973	0.0602145	4.05546	Bra019366
GO:0006641	triglyceride metabolic process	biological_process	1	1356	5	27496	0.0219973	0.0602145	4.05546	Bra027001
GO:0004824	lysine-tRNA ligase activity	molecular_function	1	1356	5	27496	0.0219973	0.0602145	4.05546	Bra001509
GO:0006430	lysyl-tRNA aminoacylation	biological_process	1	1356	5	27496	0.0219973	0.0602145	4.05546	Bra001509
GO:0042406	extrinsic component of endoplasmic reticulum membrane	cellular_component	1	1356	5	27496	0.0219973	0.0602145	4.05546	Bra027457
GO:0031648	protein destabilization	biological_process	1	1356	5	27496	0.0219973	0.0602145	4.05546	Bra015212
GO:0017077	oxidative phosphorylation uncoupler activity	molecular_function	1	1356	5	27496	0.0219973	0.0602145	4.05546	Bra030231
GO:0032973	amino acid export	biological_process	1	1356	5	27496	0.0219973	0.0602145	4.05546	Bra010143
GO:0009852	auxin catabolic process	biological_process	1	1356	5	27496	0.0219973	0.0602145	4.05546	Bra019677
GO:0016702	oxidoreductase activity, acting on single donors with incorporation of molecular oxygen, incorporation of two atoms of oxygen	molecular_function	1	1356	5	27496	0.0219973	0.0602145	4.05546	Bra011384
GO:0009252	peptidoglycan biosynthetic process	biological_process	1	1356	5	27496	0.0219973	0.0602145	4.05546	Bra031478
GO:1902884	positive regulation of response to oxidative stress	biological_process	1	1356	5	27496	0.0219973	0.0602145	4.05546	Bra002674
GO:0010107	potassium ion import	biological_process	1	1356	5	27496	0.0219973	0.0602145	4.05546	Bra039469
GO:0006272	leading strand elongation	biological_process	1	1356	5	27496	0.0219973	0.0602145	4.05546	Bra026562
GO:0007000	nucleolus organization	biological_process	1	1356	5	27496	0.0219973	0.0602145	4.05546	Bra038875
GO:0005244	voltage-gated ion channel activity	molecular_function	1	1356	5	27496	0.0219973	0.0602145	4.05546	Bra025444
GO:0004328	formamidase activity	molecular_function	1	1356	5	27496	0.0219973	0.0602145	4.05546	Bra011774
GO:0006723	cuticle hydrocarbon biosynthetic process	biological_process	1	1356	5	27496	0.0219973	0.0602145	4.05546	Bra020412
GO:0015200	methylammonium transmembrane transporter activity	molecular_function	1	1356	5	27496	0.0219973	0.0602145	4.05546	Bra001626
GO:0043489	RNA stabilization	biological_process	1	1356	5	27496	0.0219973	0.0602145	4.05546	Bra007002
GO:0004348	glucosylceramidase activity	molecular_function	1	1356	5	27496	0.0219973	0.0602145	4.05546	Bra033199
GO:0006680	glucosylceramide catabolic process	biological_process	1	1356	5	27496	0.0219973	0.0602145	4.05546	Bra033199
GO:0021954	central nervous system neuron development	biological_process	1	1356	5	27496	0.0219973	0.0602145	4.05546	Bra033199
GO:0019305	dTDP-rhamnose biosynthetic process	biological_process	1	1356	5	27496	0.0219973	0.0602145	4.05546	Bra007705
GO:0009690	cytokinin metabolic process	biological_process	1	1356	5	27496	0.0219973	0.0602145	4.05546	Bra009142
GO:0017038	protein import	biological_process	1	1356	5	27496	0.0219973	0.0602145	4.05546	Bra017939
GO:0015755	fructose transport	biological_process	1	1356	5	27496	0.0219973	0.0602145	4.05546	Bra021374
GO:0080123	jasmonate-amino synthetase activity	molecular_function	1	1356	5	27496	0.0219973	0.0602145	4.05546	Bra034205
GO:0000272	polysaccharide catabolic process	biological_process	5	1356	45	27496	0.0223752	0.061163	2.25303	Bra020951; Bra001454; Bra000311; Bra023009; Bra006472
GO:0010941	regulation of cell death	biological_process	2	1356	13	27496	0.0236063	0.0634604	3.11958	Bra008024; Bra041132
GO:0004834	tryptophan synthase activity	molecular_function	2	1356	13	27496	0.0236063	0.0634604	3.11958	Bra016830; Bra037230
GO:0032875	regulation of DNA endoreduplication	biological_process	2	1356	13	27496	0.0236063	0.0634604	3.11958	Bra024804; Bra014835
GO:0003860	3-hydroxyisobutyryl-CoA hydrolase activity	molecular_function	2	1356	13	27496	0.0236063	0.0634604	3.11958	Bra039975; Bra039968
GO:0030660	Golgi-associated vesicle membrane	cellular_component	2	1356	13	27496	0.0236063	0.0634604	3.11958	Bra037008; Bra025596
GO:0042500	aspartic endopeptidase activity, intramembrane cleaving	molecular_function	2	1356	13	27496	0.0236063	0.0634604	3.11958	Bra037008; Bra025596
GO:0071556	integral component of lumenal side of endoplasmic reticulum membrane	cellular_component	2	1356	13	27496	0.0236063	0.0634604	3.11958	Bra037008; Bra025596
GO:0071483	cellular response to blue light	biological_process	2	1356	13	27496	0.0236063	0.0634604	3.11958	Bra033911; Bra014876
GO:0006597	spermine biosynthetic process	biological_process	2	1356	13	27496	0.0236063	0.0634604	3.11958	Bra008662; Bra006485
GO:0050278	sedoheptulose-bisphosphatase activity	molecular_function	2	1356	13	27496	0.0236063	0.0634604	3.11958	Bra018590; Bra007192
GO:0035336	long-chain fatty-acyl-CoA metabolic process	biological_process	2	1356	13	27496	0.0236063	0.0634604	3.11958	Bra019464; Bra011470
GO:0016161	beta-amylase activity	molecular_function	2	1356	13	27496	0.0236063	0.0634604	3.11958	Bra012676; Bra006472
GO:0000977	RNA polymerase II regulatory region sequence-specific DNA binding	molecular_function	17	1356	219	27496	0.0239844	0.0643879	1.57404	Bra004689; Bra003320; Bra035633; Bra011673; Bra037421; Bra004716; Bra006851; Bra021209; Bra020826; Bra004886; Bra018665; Bra007380; Bra030709; Bra040288; Bra002788; Bra023317; Bra020650
GO:0010039	response to iron ion	biological_process	3	1356	23	27496	0.0246311	0.065852	2.64486	Bra012271; Bra003226; Bra015718
GO:0004575	sucrose alpha-glucosidase activity	molecular_function	3	1356	23	27496	0.0246311	0.065852	2.64486	Bra019749; Bra026984; Bra027030
GO:0048441	petal development	biological_process	3	1356	23	27496	0.0246311	0.065852	2.64486	Bra005777; Bra017757; Bra039733
GO:0006520	cellular amino acid metabolic process	biological_process	5	1356	46	27496	0.0246923	0.0659251	2.20405	Bra011026; Bra000548; Bra039489; Bra028697; Bra011049
GO:0010411	xyloglucan metabolic process	biological_process	7	1356	72	27496	0.0251179	0.0669696	1.9714	Bra011181; Bra019846; Bra024415; Bra016229; Bra013164; Bra023083; Bra004031
GO:0019898	extrinsic component of membrane	cellular_component	6	1356	59	27496	0.0254981	0.0678904	2.0621	Bra012083; Bra030660; Bra037164; Bra014681; Bra031534; Bra029563
GO:0010468	regulation of gene expression	biological_process	9	1356	100	27496	0.0257325	0.0684211	1.82496	Bra014835; Bra035633; Bra035933; Bra006851; Bra035284; Bra008045; Bra002788; Bra019925; Bra012964
GO:0030599	pectinesterase activity	molecular_function	10	1356	115	27496	0.0267223	0.0708596	1.76324	Bra039694; Bra001547; Bra033348; Bra033083; Bra009406; Bra011428; Bra034553; Bra032469; Bra022648; Bra014550
GO:0045330	aspartyl esterase activity	molecular_function	10	1356	115	27496	0.0267223	0.0708596	1.76324	Bra039694; Bra001547; Bra033348; Bra033083; Bra009406; Bra011428; Bra034553; Bra032469; Bra022648; Bra014550
GO:0048527	lateral root development	biological_process	7	1356	73	27496	0.0270343	0.0715893	1.9444	Bra024804; Bra031902; Bra013823; Bra027713; Bra018656; Bra039042; Bra025359
GO:0006754	ATP biosynthetic process	biological_process	3	1356	24	27496	0.0284346	0.074992	2.53466	Bra000802; Bra039228; Bra029511
GO:0009684	indoleacetic acid biosynthetic process	biological_process	3	1356	24	27496	0.0284346	0.074992	2.53466	Bra028932; Bra026058; Bra016907
GO:0031540	regulation of anthocyanin biosynthetic process	biological_process	3	1356	24	27496	0.0284346	0.074992	2.53466	Bra008175; Bra016510; Bra011654
GO:0010929	positive regulation of auxin mediated signaling pathway	biological_process	2	1356	14	27496	0.0289646	0.0754706	2.89676	Bra030898; Bra021523
GO:0047364	desulfoglucosinolate sulfotransferase activity	molecular_function	2	1356	14	27496	0.0289646	0.0754706	2.89676	Bra003726; Bra008132
GO:0006493	protein O-linked glycosylation	biological_process	2	1356	14	27496	0.0289646	0.0754706	2.89676	Bra021298; Bra031558
GO:0009395	phospholipid catabolic process	biological_process	2	1356	14	27496	0.0289646	0.0754706	2.89676	Bra011694; Bra021355
GO:0006415	translational termination	biological_process	2	1356	14	27496	0.0289646	0.0754706	2.89676	Bra017243; Bra021494
GO:0043024	ribosomal small subunit binding	molecular_function	2	1356	14	27496	0.0289646	0.0754706	2.89676	Bra017243; Bra021494
GO:0055037	recycling endosome	cellular_component	2	1356	14	27496	0.0289646	0.0754706	2.89676	Bra024121; Bra011777
GO:0033619	membrane protein proteolysis	biological_process	2	1356	14	27496	0.0289646	0.0754706	2.89676	Bra037008; Bra025596
GO:0006696	ergosterol biosynthetic process	biological_process	2	1356	14	27496	0.0289646	0.0754706	2.89676	Bra017668; Bra018466
GO:0000741	karyogamy	biological_process	5	1356	48	27496	0.0297942	0.0775286	2.11222	Bra013398; Bra032905; Bra034666; Bra033874; Bra011573
GO:0009399	nitrogen fixation	biological_process	1	1356	6	27496	0.0319264	0.0776836	3.37955	Bra008612
GO:0006867	asparagine transport	biological_process	1	1356	6	27496	0.0319264	0.0776836	3.37955	Bra017005
GO:0015182	L-asparagine transmembrane transporter activity	molecular_function	1	1356	6	27496	0.0319264	0.0776836	3.37955	Bra017005
GO:0050891	multicellular organismal water homeostasis	biological_process	1	1356	6	27496	0.0319264	0.0776836	3.37955	Bra024804
GO:0047172	shikimate O-hydroxycinnamoyltransferase activity	molecular_function	1	1356	6	27496	0.0319264	0.0776836	3.37955	Bra033526
GO:0003871	5-methyltetrahydropteroyltriglutamate-homocysteine S-methyltransferase activity	molecular_function	1	1356	6	27496	0.0319264	0.0776836	3.37955	Bra002116
GO:0008705	methionine synthase activity	molecular_function	1	1356	6	27496	0.0319264	0.0776836	3.37955	Bra002116
GO:0050667	homocysteine metabolic process	biological_process	1	1356	6	27496	0.0319264	0.0776836	3.37955	Bra002116
GO:0046256	2,4,6-trinitrotoluene catabolic process	biological_process	1	1356	6	27496	0.0319264	0.0776836	3.37955	Bra026679
GO:0030336	negative regulation of cell migration	biological_process	1	1356	6	27496	0.0319264	0.0776836	3.37955	Bra011694
GO:0006527	arginine catabolic process	biological_process	1	1356	6	27496	0.0319264	0.0776836	3.37955	Bra011554
GO:0006047	UDP-N-acetylglucosamine metabolic process	biological_process	1	1356	6	27496	0.0319264	0.0776836	3.37955	Bra038405
GO:0006598	polyamine catabolic process	biological_process	1	1356	6	27496	0.0319264	0.0776836	3.37955	Bra037741
GO:0046592	polyamine oxidase activity	molecular_function	1	1356	6	27496	0.0319264	0.0776836	3.37955	Bra037741
GO:0006753	nucleoside phosphate metabolic process	biological_process	1	1356	6	27496	0.0319264	0.0776836	3.37955	Bra029857
GO:0006729	tetrahydrobiopterin biosynthetic process	biological_process	1	1356	6	27496	0.0319264	0.0776836	3.37955	Bra029188
GO:0036465	synaptic vesicle recycling	biological_process	1	1356	6	27496	0.0319264	0.0776836	3.37955	Bra024121
GO:0071492	cellular response to UV-A	biological_process	1	1356	6	27496	0.0319264	0.0776836	3.37955	Bra033911
GO:0050362	L-tryptophan:2-oxoglutarate aminotransferase activity	molecular_function	1	1356	6	27496	0.0319264	0.0776836	3.37955	Bra013823
GO:0080097	L-tryptophan:pyruvate aminotransferase activity	molecular_function	1	1356	6	27496	0.0319264	0.0776836	3.37955	Bra013823
GO:0008891	glycolate oxidase activity	molecular_function	1	1356	6	27496	0.0319264	0.0776836	3.37955	Bra027338
GO:0045338	farnesyl diphosphate metabolic process	biological_process	1	1356	6	27496	0.0319264	0.0776836	3.37955	Bra017668
GO:0098712	L-glutamate import across plasma membrane	biological_process	1	1356	6	27496	0.0319264	0.0776836	3.37955	Bra035446
GO:0009861	jasmonic acid and ethylene-dependent systemic resistance	biological_process	1	1356	6	27496	0.0319264	0.0776836	3.37955	Bra015478
GO:0046621	negative regulation of organ growth	biological_process	1	1356	6	27496	0.0319264	0.0776836	3.37955	Bra005777
GO:0080153	negative regulation of reductive pentose-phosphate cycle	biological_process	1	1356	6	27496	0.0319264	0.0776836	3.37955	Bra003499
GO:0010133	proline catabolic process to glutamate	biological_process	1	1356	6	27496	0.0319264	0.0776836	3.37955	Bra025421
GO:0005078	MAP-kinase scaffold activity	molecular_function	1	1356	6	27496	0.0319264	0.0776836	3.37955	Bra032261
GO:0048209	regulation of vesicle targeting, to, from or within Golgi	biological_process	1	1356	6	27496	0.0319264	0.0776836	3.37955	Bra026095
GO:0006883	cellular sodium ion homeostasis	biological_process	1	1356	6	27496	0.0319264	0.0776836	3.37955	Bra002674
GO:0000836	Hrd1p ubiquitin ligase complex	cellular_component	1	1356	6	27496	0.0319264	0.0776836	3.37955	Bra035284
GO:0044322	endoplasmic reticulum quality control compartment	cellular_component	1	1356	6	27496	0.0319264	0.0776836	3.37955	Bra035284
GO:0010421	hydrogen peroxide-mediated programmed cell death	biological_process	1	1356	6	27496	0.0319264	0.0776836	3.37955	Bra023368
GO:0045786	negative regulation of cell cycle	biological_process	1	1356	6	27496	0.0319264	0.0776836	3.37955	Bra009451
GO:0019781	NEDD8 activating enzyme activity	molecular_function	1	1356	6	27496	0.0319264	0.0776836	3.37955	Bra020995
GO:0009257	10-formyltetrahydrofolate biosynthetic process	biological_process	1	1356	6	27496	0.0319264	0.0776836	3.37955	Bra000581
GO:0040020	regulation of meiotic nuclear division	biological_process	1	1356	6	27496	0.0319264	0.0776836	3.37955	Bra007362
GO:0004353	glutamate dehydrogenase [NAD(P)+] activity	molecular_function	1	1356	6	27496	0.0319264	0.0776836	3.37955	Bra028697
GO:0015386	potassium:proton antiporter activity	molecular_function	1	1356	6	27496	0.0319264	0.0776836	3.37955	Bra039469
GO:0003922	GMP synthase (glutamine-hydrolyzing) activity	molecular_function	1	1356	6	27496	0.0319264	0.0776836	3.37955	Bra015867
GO:0000038	very long-chain fatty acid metabolic process	biological_process	1	1356	6	27496	0.0319264	0.0776836	3.37955	Bra021929
GO:0001047	core promoter binding	molecular_function	1	1356	6	27496	0.0319264	0.0776836	3.37955	Bra009464
GO:0050284	sinapate 1-glucosyltransferase activity	molecular_function	1	1356	6	27496	0.0319264	0.0776836	3.37955	Bra031290
GO:1900459	positive regulation of brassinosteroid mediated signaling pathway	biological_process	1	1356	6	27496	0.0319264	0.0776836	3.37955	Bra004167
GO:0048575	short-day photoperiodism, flowering	biological_process	1	1356	6	27496	0.0319264	0.0776836	3.37955	Bra000420
GO:0015691	cadmium ion transport	biological_process	1	1356	6	27496	0.0319264	0.0776836	3.37955	Bra003527
GO:0050105	L-gulonolactone oxidase activity	molecular_function	1	1356	6	27496	0.0319264	0.0776836	3.37955	Bra035623
GO:2000038	regulation of stomatal complex development	biological_process	1	1356	6	27496	0.0319264	0.0776836	3.37955	Bra036731
GO:0004837	tyrosine decarboxylase activity	molecular_function	1	1356	6	27496	0.0319264	0.0776836	3.37955	Bra011049
GO:0046524	sucrose-phosphate synthase activity	molecular_function	1	1356	6	27496	0.0319264	0.0776836	3.37955	Bra006090
GO:0051258	protein polymerization	biological_process	1	1356	6	27496	0.0319264	0.0776836	3.37955	Bra030386
GO:0019953	sexual reproduction	biological_process	1	1356	6	27496	0.0319264	0.0776836	3.37955	Bra010474
GO:0004620	phospholipase activity	molecular_function	3	1356	25	27496	0.0325675	0.0790904	2.43327	Bra017799; Bra011694; Bra011730
GO:0009630	gravitropism	biological_process	5	1356	49	27496	0.0325857	0.0790904	2.06911	Bra009570; Bra007056; Bra003938; Bra024771; Bra001900
GO:0042626	ATPase activity, coupled to transmembrane movement of substances	molecular_function	12	1356	149	27496	0.0331234	0.0802953	1.63307	Bra033043; Bra025944; Bra013936; Bra034706; Bra030437; Bra034314; Bra016584; Bra014773; Bra039042; Bra003527; Bra025359; Bra031249
GO:0010279	indole-3-acetic acid amido synthetase activity	molecular_function	2	1356	15	27496	0.0349081	0.0842248	2.70364	Bra041046; Bra039186
GO:0042991	transcription factor import into nucleus	biological_process	2	1356	15	27496	0.0349081	0.0842248	2.70364	Bra026295; Bra022643
GO:0006873	cellular ion homeostasis	biological_process	2	1356	15	27496	0.0349081	0.0842248	2.70364	Bra029390; Bra040840
GO:0046658	anchored component of plasma membrane	cellular_component	21	1356	294	27496	0.0349172	0.0842248	1.44838	Bra004915; Bra009259; Bra027210; Bra022551; Bra032857; Bra016812; Bra021349; Bra015274; Bra013297; Bra003027; Bra030067; Bra037412; Bra007569; Bra035382; Bra026261; Bra009313; Bra023817; Bra030780; Bra014501; Bra020023; Bra000927
GO:0008283	cell proliferation	biological_process	6	1356	63	27496	0.0349773	0.0842655	1.93117	Bra036131; Bra020616; Bra029080; Bra008477; Bra010002; Bra030197
GO:0016709	oxidoreductase activity, acting on paired donors, with incorporation or reduction of molecular oxygen, NAD(P)H as one donor, and incorporation of one atom of oxygen	molecular_function	15	1356	197	27496	0.0350883	0.0844286	1.54396	Bra027515; Bra026058; Bra002747; Bra040819; Bra032734; Bra013634; Bra031773; Bra019366; Bra017757; Bra037119; Bra030126; Bra025194; Bra039047; Bra018856; Bra016907
GO:0046910	pectinesterase inhibitor activity	molecular_function	8	1356	91	27496	0.0354275	0.0851396	1.78262	Bra039694; Bra001547; Bra033348; Bra009406; Bra011428; Bra034553; Bra022648; Bra014550
GO:0030001	metal ion transport	biological_process	9	1356	106	27496	0.0365029	0.0876159	1.72166	Bra005762; Bra020799; Bra040643; Bra005201; Bra037865; Bra001140; Bra024557; Bra009662; Bra003142
GO:0047372	acylglycerol lipase activity	molecular_function	3	1356	26	27496	0.0370329	0.0884523	2.33969	Bra017799; Bra011694; Bra011730
GO:0071456	cellular response to hypoxia	biological_process	3	1356	26	27496	0.0370329	0.0884523	2.33969	Bra009925; Bra002747; Bra020564
GO:0003712	transcription cofactor activity	molecular_function	3	1356	26	27496	0.0370329	0.0884523	2.33969	Bra030635; Bra004712; Bra033315
GO:0008361	regulation of cell size	biological_process	3	1356	26	27496	0.0370329	0.0884523	2.33969	Bra039042; Bra036731; Bra025359
GO:0009707	chloroplast outer membrane	cellular_component	8	1356	92	27496	0.0376218	0.0897475	1.76324	Bra026349; Bra019049; Bra019742; Bra000778; Bra019884; Bra037196; Bra030671; Bra016791
GO:0010319	stromule	cellular_component	6	1356	64	27496	0.0376672	0.0897475	1.901	Bra000687; Bra005212; Bra007041; Bra029007; Bra034824; Bra000144
GO:0004675	transmembrane receptor protein serine/threonine kinase activity	molecular_function	6	1356	65	27496	0.0404895	0.0957989	1.87175	Bra040944; Bra014977; Bra014302; Bra039367; Bra019168; Bra004167
GO:0042545	cell wall modification	biological_process	10	1356	123	27496	0.0408094	0.0957989	1.64856	Bra039694; Bra001547; Bra033348; Bra033083; Bra009406; Bra011428; Bra034553; Bra032469; Bra022648; Bra014550
GO:0000701	purine-specific mismatch base pair DNA N-glycosylase activity	molecular_function	2	1356	16	27496	0.0414284	0.0957989	2.53466	Bra036562; Bra008924
GO:0016799	hydrolase activity, hydrolyzing N-glycosyl compounds	molecular_function	2	1356	16	27496	0.0414284	0.0957989	2.53466	Bra036562; Bra008924
GO:0017065	single-strand selective uracil DNA N-glycosylase activity	molecular_function	2	1356	16	27496	0.0414284	0.0957989	2.53466	Bra036562; Bra008924
GO:0043733	DNA-3-methylbase glycosylase activity	molecular_function	2	1356	16	27496	0.0414284	0.0957989	2.53466	Bra036562; Bra008924
GO:0070635	nicotinamide riboside hydrolase activity	molecular_function	2	1356	16	27496	0.0414284	0.0957989	2.53466	Bra036562; Bra008924
GO:0070636	nicotinic acid riboside hydrolase activity	molecular_function	2	1356	16	27496	0.0414284	0.0957989	2.53466	Bra036562; Bra008924
GO:0070694	deoxyribonucleoside 5'-monophosphate N-glycosidase activity	molecular_function	2	1356	16	27496	0.0414284	0.0957989	2.53466	Bra036562; Bra008924
GO:0016538	cyclin-dependent protein serine/threonine kinase regulator activity	molecular_function	2	1356	16	27496	0.0414284	0.0957989	2.53466	Bra032800; Bra010927
GO:1901409	positive regulation of phosphorylation of RNA polymerase II C-terminal domain	biological_process	2	1356	16	27496	0.0414284	0.0957989	2.53466	Bra032800; Bra010927
GO:0051554	flavonol metabolic process	biological_process	2	1356	16	27496	0.0414284	0.0957989	2.53466	Bra027515; Bra030126
GO:0080003	thalianol metabolic process	biological_process	2	1356	16	27496	0.0414284	0.0957989	2.53466	Bra027515; Bra030126
GO:0080004	thalian-diol desaturase activity	molecular_function	2	1356	16	27496	0.0414284	0.0957989	2.53466	Bra027515; Bra030126
GO:0004366	glycerol-3-phosphate O-acyltransferase activity	molecular_function	2	1356	16	27496	0.0414284	0.0957989	2.53466	Bra036303; Bra037338
GO:0030104	water homeostasis	biological_process	2	1356	16	27496	0.0414284	0.0957989	2.53466	Bra013183; Bra030386
GO:0035673	oligopeptide transmembrane transporter activity	molecular_function	2	1356	16	27496	0.0414284	0.0957989	2.53466	Bra031920; Bra031919
GO:0004565	beta-galactosidase activity	molecular_function	4	1356	39	27496	0.0415231	0.0957989	2.07972	Bra021506; Bra024238; Bra035634; Bra014036
GO:0048766	root hair initiation	biological_process	3	1356	27	27496	0.0418322	0.0957989	2.25303	Bra034947; Bra024353; Bra003938
GO:0019748	secondary metabolic process	biological_process	3	1356	27	27496	0.0418322	0.0957989	2.25303	Bra032189; Bra025601; Bra016001
GO:0019344	cysteine biosynthetic process	biological_process	3	1356	27	27496	0.0418322	0.0957989	2.25303	Bra030821; Bra001131; Bra017872
GO:0000788	nuclear nucleosome	cellular_component	3	1356	27	27496	0.0418322	0.0957989	2.25303	Bra039810; Bra018647; Bra038268
GO:0009723	response to ethylene	biological_process	17	1356	234	27496	0.0420516	0.0957989	1.47314	Bra026349; Bra019049; Bra039503; Bra029778; Bra034074; Bra035893; Bra005395; Bra027270; Bra013823; Bra015478; Bra021708; Bra029258; Bra025361; Bra005751; Bra039040; Bra024335; Bra001202
GO:0004617	phosphoglycerate dehydrogenase activity	molecular_function	1	1356	7	27496	0.0432545	0.0957989	2.89676	Bra011506
GO:0015994	chlorophyll metabolic process	biological_process	1	1356	7	27496	0.0432545	0.0957989	2.89676	Bra018616
GO:0006388	tRNA splicing, via endonucleolytic cleavage and ligation	biological_process	1	1356	7	27496	0.0432545	0.0957989	2.89676	Bra020983
GO:0004751	ribose-5-phosphate isomerase activity	molecular_function	1	1356	7	27496	0.0432545	0.0957989	2.89676	Bra007961
GO:1900036	positive regulation of cellular response to heat	biological_process	1	1356	7	27496	0.0432545	0.0957989	2.89676	Bra023689
GO:0009446	putrescine biosynthetic process	biological_process	1	1356	7	27496	0.0432545	0.0957989	2.89676	Bra011554
GO:0016514	SWI/SNF complex	cellular_component	1	1356	7	27496	0.0432545	0.0957989	2.89676	Bra015766
GO:0009001	serine O-acetyltransferase activity	molecular_function	1	1356	7	27496	0.0432545	0.0957989	2.89676	Bra030821
GO:0004816	asparagine-tRNA ligase activity	molecular_function	1	1356	7	27496	0.0432545	0.0957989	2.89676	Bra029647
GO:0006421	asparaginyl-tRNA aminoacylation	biological_process	1	1356	7	27496	0.0432545	0.0957989	2.89676	Bra029647
GO:1902326	positive regulation of chlorophyll biosynthetic process	biological_process	1	1356	7	27496	0.0432545	0.0957989	2.89676	Bra012656
GO:0015210	uracil transmembrane transporter activity	molecular_function	1	1356	7	27496	0.0432545	0.0957989	2.89676	Bra017381
GO:2000653	regulation of genetic imprinting	biological_process	1	1356	7	27496	0.0432545	0.0957989	2.89676	Bra029080
GO:1903338	regulation of cell wall organization or biogenesis	biological_process	1	1356	7	27496	0.0432545	0.0957989	2.89676	Bra023192
GO:0008692	3-hydroxybutyryl-CoA epimerase activity	molecular_function	1	1356	7	27496	0.0432545	0.0957989	2.89676	Bra024170
GO:0031349	positive regulation of defense response	biological_process	1	1356	7	27496	0.0432545	0.0957989	2.89676	Bra000754
GO:0051762	sesquiterpene biosynthetic process	biological_process	1	1356	7	27496	0.0432545	0.0957989	2.89676	Bra040582
GO:0005310	dicarboxylic acid transmembrane transporter activity	molecular_function	1	1356	7	27496	0.0432545	0.0957989	2.89676	Bra030231
GO:0030295	protein kinase activator activity	molecular_function	1	1356	7	27496	0.0432545	0.0957989	2.89676	Bra008099
GO:0009967	positive regulation of signal transduction	biological_process	1	1356	7	27496	0.0432545	0.0957989	2.89676	Bra032261
GO:0019676	ammonia assimilation cycle	biological_process	1	1356	7	27496	0.0432545	0.0957989	2.89676	Bra009483
GO:0009961	response to 1-aminocyclopropane-1-carboxylic acid	biological_process	1	1356	7	27496	0.0432545	0.0957989	2.89676	Bra031809
GO:0009311	oligosaccharide metabolic process	biological_process	1	1356	7	27496	0.0432545	0.0957989	2.89676	Bra015591
GO:1900140	regulation of seedling development	biological_process	1	1356	7	27496	0.0432545	0.0957989	2.89676	Bra039264
GO:1990381	ubiquitin-specific protease binding	molecular_function	1	1356	7	27496	0.0432545	0.0957989	2.89676	Bra035284
GO:0046975	histone methyltransferase activity (H3-K36 specific)	molecular_function	1	1356	7	27496	0.0432545	0.0957989	2.89676	Bra035742
GO:0009229	thiamine diphosphate biosynthetic process	biological_process	1	1356	7	27496	0.0432545	0.0957989	2.89676	Bra018372
GO:0010266	response to vitamin B1	biological_process	1	1356	7	27496	0.0432545	0.0957989	2.89676	Bra018372
GO:0042646	plastid nucleoid	cellular_component	1	1356	7	27496	0.0432545	0.0957989	2.89676	Bra019925
GO:0000280	nuclear division	biological_process	1	1356	7	27496	0.0432545	0.0957989	2.89676	Bra038875
GO:0003885	D-arabinono-1,4-lactone oxidase activity	molecular_function	1	1356	7	27496	0.0432545	0.0957989	2.89676	Bra035623
GO:0000461	endonucleolytic cleavage to generate mature 3'-end of SSU-rRNA from (SSU-rRNA, 5.8S rRNA, LSU-rRNA)	biological_process	1	1356	7	27496	0.0432545	0.0957989	2.89676	Bra032867
GO:0010342	endosperm cellularization	biological_process	1	1356	7	27496	0.0432545	0.0957989	2.89676	Bra006475
GO:2000693	positive regulation of seed maturation	biological_process	1	1356	7	27496	0.0432545	0.0957989	2.89676	Bra032369
GO:0016139	glycoside catabolic process	biological_process	1	1356	7	27496	0.0432545	0.0957989	2.89676	Bra033199
GO:0050017	L-3-cyanoalanine synthase activity	molecular_function	1	1356	7	27496	0.0432545	0.0957989	2.89676	Bra001131
GO:0000138	Golgi trans cisterna	cellular_component	1	1356	7	27496	0.0432545	0.0957989	2.89676	Bra001037
GO:0071836	nectar secretion	biological_process	1	1356	7	27496	0.0432545	0.0957989	2.89676	Bra006090
GO:0005353	fructose transmembrane transporter activity	molecular_function	1	1356	7	27496	0.0432545	0.0957989	2.89676	Bra021374
GO:0009733	response to auxin	biological_process	24	1356	353	27496	0.0452554	0.100117	1.37863	Bra015298; Bra015297; Bra013621; Bra013622; Bra008325; Bra039503; Bra029778; Bra034074; Bra012688; Bra024651; Bra035893; Bra001900; Bra038024; Bra030441; Bra036001; Bra021708; Bra029258; Bra011384; Bra025361; Bra005751; Bra039040; Bra039042; Bra025359; Bra034205
GO:0016762	xyloglucan:xyloglucosyl transferase activity	molecular_function	5	1356	53	27496	0.0454189	0.100364	1.91295	Bra011181; Bra019846; Bra024415; Bra013164; Bra023083
GO:0042752	regulation of circadian rhythm	biological_process	4	1356	40	27496	0.0456024	0.100656	2.02773	Bra029778; Bra034074; Bra035742; Bra038832
GO:0009926	auxin polar transport	biological_process	6	1356	67	27496	0.0465379	0.102604	1.81588	Bra008325; Bra003938; Bra011384; Bra012358; Bra039042; Bra025359
GO:0030234	enzyme regulator activity	molecular_function	3	1356	28	27496	0.0469657	0.103197	2.17257	Bra000802; Bra029511; Bra000144
GO:0010187	negative regulation of seed germination	biological_process	3	1356	28	27496	0.0469657	0.103197	2.17257	Bra035633; Bra006851; Bra002788
GO:0006820	anion transport	biological_process	3	1356	28	27496	0.0469657	0.103197	2.17257	Bra030934; Bra006509; Bra000565
GO:0005634	nucleus	cellular_component	372	1356	7020	27496	0.0472884	0.103789	1.07452	Bra007937; Bra005303; Bra020607; Bra000793; Bra027284; Bra024954; Bra016252; Bra000807; Bra016169; Bra016164; Bra008613; Bra003640; Bra006285; Bra037456; Bra020113; Bra028369; Bra032395; Bra032023; Bra002812; Bra001044; Bra007056; Bra015298; Bra015297; Bra035051; Bra024804; Bra036562; Bra030070; Bra025998; Bra027624; Bra036041; Bra020016; Bra000970; Bra003535; Bra022675; Bra026830; Bra032800; Bra…
GO:0071421	manganese ion transmembrane transport	biological_process	2	1356	17	27496	0.0485133	0.105645	2.38556	Bra012271; Bra015718
GO:0046593	mandelonitrile lyase activity	molecular_function	2	1356	17	27496	0.0485133	0.105645	2.38556	Bra007213; Bra008061
GO:0048280	vesicle fusion with Golgi apparatus	biological_process	2	1356	17	27496	0.0485133	0.105645	2.38556	Bra005361; Bra017331
GO:0043295	glutathione binding	molecular_function	2	1356	17	27496	0.0485133	0.105645	2.38556	Bra021673; Bra000876
GO:0004022	alcohol dehydrogenase (NAD) activity	molecular_function	2	1356	17	27496	0.0485133	0.105645	2.38556	Bra031208; Bra031390
GO:0099402	plant organ development	biological_process	2	1356	17	27496	0.0485133	0.105645	2.38556	Bra006485; Bra022267
GO:0017070	U6 snRNA binding	molecular_function	2	1356	17	27496	0.0485133	0.105645	2.38556	Bra009466; Bra039988
GO:0008757	S-adenosylmethionine-dependent methyltransferase activity	molecular_function	10	1356	128	27496	0.0518475	0.112754	1.58416	Bra012270; Bra012269; Bra012268; Bra014958; Bra003680; Bra035476; Bra011916; Bra009158; Bra033733; Bra025874
GO:0009734	auxin-activated signaling pathway	biological_process	28	1356	427	27496	0.0518936	0.112754	1.32966	Bra011662; Bra015298; Bra015297; Bra030898; Bra008325; Bra033581; Bra025774; Bra003938; Bra006394; Bra021523; Bra001249; Bra001900; Bra038024; Bra030441; Bra036001; Bra000876; Bra013061; Bra000497; Bra025981; Bra014419; Bra039264; Bra024360; Bra020995; Bra012358; Bra039042; Bra017676; Bra014818; Bra025359
GO:0045735	nutrient reservoir activity	molecular_function	8	1356	98	27496	0.0527388	0.112973	1.65529	Bra020113; Bra020115; Bra032555; Bra028424; Bra011070; Bra023704; Bra002674; Bra032369
GO:0009414	response to water deprivation	biological_process	31	1356	481	27496	0.0539602	0.112973	1.30685	Bra022585; Bra031649; Bra000091; Bra009112; Bra029390; Bra002096; Bra031385; Bra035919; Bra030748; Bra024415; Bra017117; Bra001552; Bra007096; Bra024032; Bra014789; Bra001900; Bra025421; Bra005104; Bra031809; Bra012321; Bra002674; Bra020995; Bra031349; Bra002627; Bra036731; Bra027238; Bra000064; Bra038268; Bra031008; Bra013997; Bra030386
GO:0010268	brassinosteroid homeostasis	biological_process	4	1356	42	27496	0.0544523	0.112973	1.93117	Bra012551; Bra022407; Bra017757; Bra012046
GO:0006814	sodium ion transport	biological_process	4	1356	42	27496	0.0544523	0.112973	1.93117	Bra017005; Bra037912; Bra032042; Bra023641
GO:0006730	one-carbon metabolic process	biological_process	4	1356	42	27496	0.0544523	0.112973	1.93117	Bra001661; Bra000581; Bra028345; Bra001921
GO:0006865	amino acid transport	biological_process	4	1356	42	27496	0.0544523	0.112973	1.93117	Bra006808; Bra007834; Bra005061; Bra019142
GO:0045892	negative regulation of transcription, DNA-templated	biological_process	17	1356	242	27496	0.0549614	0.112973	1.42444	Bra005303; Bra000793; Bra032395; Bra037845; Bra023175; Bra004507; Bra008177; Bra008788; Bra035148; Bra004712; Bra027270; Bra040968; Bra021860; Bra014906; Bra023395; Bra000749; Bra036731
GO:0090084	negative regulation of inclusion body assembly	biological_process	1	1356	8	27496	0.0558197	0.112973	2.53466	Bra016169
GO:1905392	plant organ morphogenesis	biological_process	1	1356	8	27496	0.0558197	0.112973	2.53466	Bra008613
GO:0005290	L-histidine transmembrane transporter activity	molecular_function	1	1356	8	27496	0.0558197	0.112973	2.53466	Bra017005
GO:0010529	negative regulation of transposition	biological_process	1	1356	8	27496	0.0558197	0.112973	2.53466	Bra032373
GO:1900151	regulation of nuclear-transcribed mRNA catabolic process, deadenylation-dependent decay	biological_process	1	1356	8	27496	0.0558197	0.112973	2.53466	Bra022270
GO:0005960	glycine cleavage complex	cellular_component	1	1356	8	27496	0.0558197	0.112973	2.53466	Bra035486
GO:0019464	glycine decarboxylation via glycine cleavage system	biological_process	1	1356	8	27496	0.0558197	0.112973	2.53466	Bra035486
GO:0009052	pentose-phosphate shunt, non-oxidative branch	biological_process	1	1356	8	27496	0.0558197	0.112973	2.53466	Bra007961
GO:0004445	inositol-polyphosphate 5-phosphatase activity	molecular_function	1	1356	8	27496	0.0558197	0.112973	2.53466	Bra013275
GO:0046855	inositol phosphate dephosphorylation	biological_process	1	1356	8	27496	0.0558197	0.112973	2.53466	Bra013275
GO:0052658	inositol-1,4,5-trisphosphate 5-phosphatase activity	molecular_function	1	1356	8	27496	0.0558197	0.112973	2.53466	Bra013275
GO:0052659	inositol-1,3,4,5-tetrakisphosphate 5-phosphatase activity	molecular_function	1	1356	8	27496	0.0558197	0.112973	2.53466	Bra013275
GO:0009517	PSII associated light-harvesting complex II	cellular_component	1	1356	8	27496	0.0558197	0.112973	2.53466	Bra013183
GO:0043044	ATP-dependent chromatin remodeling	biological_process	1	1356	8	27496	0.0558197	0.112973	2.53466	Bra023689
GO:0052033	pathogen-associated molecular pattern dependent induction by symbiont of host innate immune response	biological_process	1	1356	8	27496	0.0558197	0.112973	2.53466	Bra007818
GO:0004322	ferroxidase activity	molecular_function	1	1356	8	27496	0.0558197	0.112973	2.53466	Bra003226
GO:0008272	sulfate transport	biological_process	1	1356	8	27496	0.0558197	0.112973	2.53466	Bra012831
GO:0015204	urea transmembrane transporter activity	molecular_function	1	1356	8	27496	0.0558197	0.112973	2.53466	Bra021967
GO:0016328	lateral plasma membrane	cellular_component	1	1356	8	27496	0.0558197	0.112973	2.53466	Bra003938
GO:0008083	growth factor activity	molecular_function	1	1356	8	27496	0.0558197	0.112973	2.53466	Bra031902
GO:0004478	methionine adenosyltransferase activity	molecular_function	1	1356	8	27496	0.0558197	0.112973	2.53466	Bra001661
GO:0006556	S-adenosylmethionine biosynthetic process	biological_process	1	1356	8	27496	0.0558197	0.112973	2.53466	Bra001661
GO:0007154	cell communication	biological_process	1	1356	8	27496	0.0558197	0.112973	2.53466	Bra013297
GO:0000104	succinate dehydrogenase activity	molecular_function	1	1356	8	27496	0.0558197	0.112973	2.53466	Bra031821
GO:0009828	plant-type cell wall loosening	biological_process	1	1356	8	27496	0.0558197	0.112973	2.53466	Bra003846
GO:0008551	cadmium-exporting ATPase activity	molecular_function	1	1356	8	27496	0.0558197	0.112973	2.53466	Bra011164
GO:0016463	zinc-exporting ATPase activity	molecular_function	1	1356	8	27496	0.0558197	0.112973	2.53466	Bra011164
GO:0045787	positive regulation of cell cycle	biological_process	1	1356	8	27496	0.0558197	0.112973	2.53466	Bra029080
GO:0010601	positive regulation of auxin biosynthetic process	biological_process	1	1356	8	27496	0.0558197	0.112973	2.53466	Bra024771
GO:0003857	3-hydroxyacyl-CoA dehydrogenase activity	molecular_function	1	1356	8	27496	0.0558197	0.112973	2.53466	Bra024170
GO:0006572	tyrosine catabolic process	biological_process	1	1356	8	27496	0.0558197	0.112973	2.53466	Bra039489
GO:0009308	amine metabolic process	biological_process	1	1356	8	27496	0.0558197	0.112973	2.53466	Bra038432
GO:0052593	tryptamine:oxygen oxidoreductase (deaminating) activity	molecular_function	1	1356	8	27496	0.0558197	0.112973	2.53466	Bra038432
GO:0052594	aminoacetone:oxygen oxidoreductase(deaminating) activity	molecular_function	1	1356	8	27496	0.0558197	0.112973	2.53466	Bra038432
GO:0052595	aliphatic-amine oxidase activity	molecular_function	1	1356	8	27496	0.0558197	0.112973	2.53466	Bra038432
GO:0052596	phenethylamine:oxygen oxidoreductase (deaminating) activity	molecular_function	1	1356	8	27496	0.0558197	0.112973	2.53466	Bra038432
GO:0006390	transcription from mitochondrial promoter	biological_process	1	1356	8	27496	0.0558197	0.112973	2.53466	Bra039230
GO:0034245	mitochondrial DNA-directed RNA polymerase complex	cellular_component	1	1356	8	27496	0.0558197	0.112973	2.53466	Bra039230
GO:0016106	sesquiterpenoid biosynthetic process	biological_process	1	1356	8	27496	0.0558197	0.112973	2.53466	Bra040582
GO:0009234	menaquinone biosynthetic process	biological_process	1	1356	8	27496	0.0558197	0.112973	2.53466	Bra027150
GO:0008593	regulation of Notch signaling pathway	biological_process	1	1356	8	27496	0.0558197	0.112973	2.53466	Bra035284
GO:0036513	Derlin-1 retrotranslocation complex	cellular_component	1	1356	8	27496	0.0558197	0.112973	2.53466	Bra035284
GO:0080024	indolebutyric acid metabolic process	biological_process	1	1356	8	27496	0.0558197	0.112973	2.53466	Bra030620
GO:0070678	preprotein binding	molecular_function	1	1356	8	27496	0.0558197	0.112973	2.53466	Bra008208
GO:0032491	detection of molecule of fungal origin	biological_process	1	1356	8	27496	0.0558197	0.112973	2.53466	Bra021802
GO:0004352	glutamate dehydrogenase (NAD+) activity	molecular_function	1	1356	8	27496	0.0558197	0.112973	2.53466	Bra028697
GO:0015385	sodium:proton antiporter activity	molecular_function	1	1356	8	27496	0.0558197	0.112973	2.53466	Bra039469
GO:0006177	GMP biosynthetic process	biological_process	1	1356	8	27496	0.0558197	0.112973	2.53466	Bra015867
GO:0016462	pyrophosphatase activity	molecular_function	1	1356	8	27496	0.0558197	0.112973	2.53466	Bra015867
GO:0005658	alpha DNA polymerase:primase complex	cellular_component	1	1356	8	27496	0.0558197	0.112973	2.53466	Bra026562
GO:0008616	queuosine biosynthetic process	biological_process	1	1356	8	27496	0.0558197	0.112973	2.53466	Bra038875
GO:0051211	anisotropic cell growth	biological_process	1	1356	8	27496	0.0558197	0.112973	2.53466	Bra038875
GO:0010099	regulation of photomorphogenesis	biological_process	1	1356	8	27496	0.0558197	0.112973	2.53466	Bra023317
GO:0009855	determination of bilateral symmetry	biological_process	1	1356	8	27496	0.0558197	0.112973	2.53466	Bra038295
GO:0030041	actin filament polymerization	biological_process	1	1356	8	27496	0.0558197	0.112973	2.53466	Bra011575
GO:0008206	bile acid metabolic process	biological_process	1	1356	8	27496	0.0558197	0.112973	2.53466	Bra033199
GO:0008460	dTDP-glucose 4,6-dehydratase activity	molecular_function	1	1356	8	27496	0.0558197	0.112973	2.53466	Bra007705
GO:0052691	UDP-arabinopyranose mutase activity	molecular_function	1	1356	8	27496	0.0558197	0.112973	2.53466	Bra001037
GO:0016207	4-coumarate-CoA ligase activity	molecular_function	1	1356	8	27496	0.0558197	0.112973	2.53466	Bra001820
GO:0046688	response to copper ion	biological_process	2	1356	18	27496	0.0561475	0.113166	2.25303	Bra025812; Bra016470
GO:1901002	positive regulation of response to salt stress	biological_process	2	1356	18	27496	0.0561475	0.113166	2.25303	Bra024804; Bra002674
GO:0005663	DNA replication factor C complex	cellular_component	2	1356	18	27496	0.0561475	0.113166	2.25303	Bra027624; Bra013835
GO:0006839	mitochondrial transport	biological_process	2	1356	18	27496	0.0561475	0.113166	2.25303	Bra017524; Bra030231
GO:0016021	integral component of membrane	cellular_component	283	1356	5291	27496	0.056496	0.113751	1.08457	Bra013912; Bra004075; Bra017390; Bra012271; Bra017985; Bra040315; Bra022048; Bra032021; Bra012551; Bra017005; Bra004564; Bra015296; Bra021909; Bra037104; Bra033043; Bra003457; Bra003451; Bra025991; Bra035502; Bra016746; Bra028786; Bra029430; Bra015142; Bra004188; Bra027515; Bra018873; Bra036303; Bra010946; Bra025547; Bra021298; Bra021503; Bra027907; Bra011694; Bra013183; Bra017037; Bra030714; Bra…
GO:0016298	lipase activity	molecular_function	5	1356	56	27496	0.0568478	0.114341	1.81047	Bra015802; Bra015804; Bra027357; Bra003736; Bra028995
GO:0048440	carpel development	biological_process	3	1356	30	27496	0.0582294	0.116879	2.02773	Bra008613; Bra004312; Bra004716
GO:0080133	midchain alkane hydroxylase activity	molecular_function	3	1356	30	27496	0.0582294	0.116879	2.02773	Bra035502; Bra027907; Bra033623
GO:0016791	phosphatase activity	molecular_function	5	1356	57	27496	0.0610073	0.122328	1.77871	Bra036303; Bra005137; Bra037338; Bra015544; Bra000089
GO:0045893	positive regulation of transcription, DNA-templated	biological_process	26	1356	400	27496	0.0625325	0.125258	1.31802	Bra020607; Bra024954; Bra029113; Bra004689; Bra009112; Bra003320; Bra035919; Bra019265; Bra010463; Bra010461; Bra009994; Bra017011; Bra031413; Bra022770; Bra033616; Bra027080; Bra009646; Bra008099; Bra024399; Bra010642; Bra001975; Bra007380; Bra003759; Bra032369; Bra015857; Bra008185
GO:0015116	sulfate transmembrane transporter activity	molecular_function	2	1356	19	27496	0.064313	0.127985	2.13445	Bra012831; Bra020052
GO:0043069	negative regulation of programmed cell death	biological_process	2	1356	19	27496	0.064313	0.127985	2.13445	Bra012650; Bra013423
GO:0009561	megagametogenesis	biological_process	3	1356	31	27496	0.0643536	0.127985	1.96232	Bra011506; Bra025616; Bra007362
GO:1900056	negative regulation of leaf senescence	biological_process	3	1356	31	27496	0.0643536	0.127985	1.96232	Bra004736; Bra036482; Bra031129
GO:0009649	entrainment of circadian clock	biological_process	3	1356	31	27496	0.0643536	0.127985	1.96232	Bra017035; Bra000165; Bra004991
GO:0018107	peptidyl-threonine phosphorylation	biological_process	3	1356	31	27496	0.0643536	0.127985	1.96232	Bra032042; Bra009003; Bra024032
GO:0009862	systemic acquired resistance, salicylic acid mediated signaling pathway	biological_process	3	1356	31	27496	0.0643536	0.127985	1.96232	Bra012688; Bra024651; Bra022364
GO:0007166	cell surface receptor signaling pathway	biological_process	7	1356	87	27496	0.065058	0.129254	1.63151	Bra040944; Bra014977; Bra014302; Bra033463; Bra039367; Bra019168; Bra004167
GO:0003830	beta-1,4-mannosylglycoprotein 4-beta-N-acetylglucosaminyltransferase activity	molecular_function	1	1356	9	27496	0.0694725	0.133008	2.25303	Bra016746
GO:0080066	3-methylthiopropyl-desulfoglucosinolate sulfotransferase activity	molecular_function	1	1356	9	27496	0.0694725	0.133008	2.25303	Bra003726
GO:0080067	4-methylthiobutyl-desulfoglucosinolate sulfotransferase activity	molecular_function	1	1356	9	27496	0.0694725	0.133008	2.25303	Bra003726
GO:0080068	5-methylthiopentyl-desulfoglucosinolate sulfotransferase activity	molecular_function	1	1356	9	27496	0.0694725	0.133008	2.25303	Bra003726
GO:0080069	7-methylthioheptyl-desulfoglucosinolate sulfotransferase activity	molecular_function	1	1356	9	27496	0.0694725	0.133008	2.25303	Bra003726
GO:0080070	8-methylthiooctyl-desulfoglucosinolate sulfotransferase activity	molecular_function	1	1356	9	27496	0.0694725	0.133008	2.25303	Bra003726
GO:0080071	indol-3-yl-methyl-desulfoglucosinolate sulfotransferase activity	molecular_function	1	1356	9	27496	0.0694725	0.133008	2.25303	Bra003726
GO:0010731	protein glutathionylation	biological_process	1	1356	9	27496	0.0694725	0.133008	2.25303	Bra025530
GO:0006048	UDP-N-acetylglucosamine biosynthetic process	biological_process	1	1356	9	27496	0.0694725	0.133008	2.25303	Bra038405
GO:0004845	uracil phosphoribosyltransferase activity	molecular_function	1	1356	9	27496	0.0694725	0.133008	2.25303	Bra012086
GO:0008893	guanosine-3',5'-bis(diphosphate) 3'-diphosphatase activity	molecular_function	1	1356	9	27496	0.0694725	0.133008	2.25303	Bra029857
GO:0071277	cellular response to calcium ion	biological_process	1	1356	9	27496	0.0694725	0.133008	2.25303	Bra019615
GO:0019829	cation-transporting ATPase activity	molecular_function	1	1356	9	27496	0.0694725	0.133008	2.25303	Bra011164
GO:0010117	photoprotection	biological_process	1	1356	9	27496	0.0694725	0.133008	2.25303	Bra033911
GO:0004300	enoyl-CoA hydratase activity	molecular_function	1	1356	9	27496	0.0694725	0.133008	2.25303	Bra024170
GO:0005680	anaphase-promoting complex	cellular_component	1	1356	9	27496	0.0694725	0.133008	2.25303	Bra025616
GO:0004310	farnesyl-diphosphate farnesyltransferase activity	molecular_function	1	1356	9	27496	0.0694725	0.133008	2.25303	Bra017668
GO:1901141	regulation of lignin biosynthetic process	biological_process	1	1356	9	27496	0.0694725	0.133008	2.25303	Bra033616
GO:0000827	inositol-1,3,4,5,6-pentakisphosphate kinase activity	molecular_function	1	1356	9	27496	0.0694725	0.133008	2.25303	Bra001008
GO:0000832	inositol hexakisphosphate 5-kinase activity	molecular_function	1	1356	9	27496	0.0694725	0.133008	2.25303	Bra001008
GO:0033857	diphosphoinositol-pentakisphosphate kinase activity	molecular_function	1	1356	9	27496	0.0694725	0.133008	2.25303	Bra001008
GO:0052723	inositol hexakisphosphate 1-kinase activity	molecular_function	1	1356	9	27496	0.0694725	0.133008	2.25303	Bra001008
GO:0052724	inositol hexakisphosphate 3-kinase activity	molecular_function	1	1356	9	27496	0.0694725	0.133008	2.25303	Bra001008
GO:0004708	MAP kinase kinase activity	molecular_function	1	1356	9	27496	0.0694725	0.133008	2.25303	Bra008099
GO:0008252	nucleotidase activity	molecular_function	1	1356	9	27496	0.0694725	0.133008	2.25303	Bra002563
GO:0015749	monosaccharide transport	biological_process	1	1356	9	27496	0.0694725	0.133008	2.25303	Bra031762
GO:0001671	ATPase activator activity	molecular_function	1	1356	9	27496	0.0694725	0.133008	2.25303	Bra022519
GO:0009957	epidermal cell fate specification	biological_process	1	1356	9	27496	0.0694725	0.133008	2.25303	Bra025508
GO:0045543	gibberellin 2-beta-dioxygenase activity	molecular_function	1	1356	9	27496	0.0694725	0.133008	2.25303	Bra008362
GO:0035264	multicellular organism growth	biological_process	1	1356	9	27496	0.0694725	0.133008	2.25303	Bra035284
GO:0044746	amino acid transmembrane export	biological_process	1	1356	9	27496	0.0694725	0.133008	2.25303	Bra000212
GO:0002240	response to molecule of oomycetes origin	biological_process	1	1356	9	27496	0.0694725	0.133008	2.25303	Bra021802
GO:0000427	plastid-encoded plastid RNA polymerase complex	cellular_component	1	1356	9	27496	0.0694725	0.133008	2.25303	Bra019925
GO:0003896	DNA primase activity	molecular_function	1	1356	9	27496	0.0694725	0.133008	2.25303	Bra026562
GO:0018742	epoxide hydrolase B activity	molecular_function	1	1356	9	27496	0.0694725	0.133008	2.25303	Bra036841
GO:1901347	negative regulation of secondary cell wall biogenesis	biological_process	1	1356	9	27496	0.0694725	0.133008	2.25303	Bra031008
GO:0080032	methyl jasmonate esterase activity	molecular_function	1	1356	9	27496	0.0694725	0.133008	2.25303	Bra032155
GO:0009626	plant-type hypersensitive response	biological_process	12	1356	167	27496	0.07011	0.134097	1.45705	Bra009925; Bra022702; Bra016029; Bra035893; Bra020564; Bra008836; Bra029258; Bra036083; Bra037196; Bra023894; Bra025361; Bra039040
GO:0009688	abscisic acid biosynthetic process	biological_process	3	1356	32	27496	0.0708002	0.134756	1.901	Bra015142; Bra001552; Bra027713
GO:0006857	oligopeptide transport	biological_process	3	1356	32	27496	0.0708002	0.134756	1.901	Bra016375; Bra035429; Bra023408
GO:0010374	stomatal complex development	biological_process	3	1356	32	27496	0.0708002	0.134756	1.901	Bra028591; Bra008477; Bra009042
GO:2000377	regulation of reactive oxygen species metabolic process	biological_process	3	1356	32	27496	0.0708002	0.134756	1.901	Bra031413; Bra027080; Bra022936
GO:0010540	basipetal auxin transport	biological_process	3	1356	32	27496	0.0708002	0.134756	1.901	Bra024032; Bra039042; Bra025359
GO:0003993	acid phosphatase activity	molecular_function	6	1356	74	27496	0.0720742	0.137047	1.6441	Bra027521; Bra030553; Bra037302; Bra001008; Bra024845; Bra021355
GO:0042546	cell wall biogenesis	biological_process	7	1356	89	27496	0.0723122	0.137365	1.59484	Bra011181; Bra019846; Bra024415; Bra001581; Bra013164; Bra023083; Bra033759
GO:0030026	cellular manganese ion homeostasis	biological_process	2	1356	20	27496	0.0729898	0.137846	2.02773	Bra012271; Bra015718
GO:0004031	aldehyde oxidase activity	molecular_function	2	1356	20	27496	0.0729898	0.137846	2.02773	Bra026220; Bra026831
GO:0045737	positive regulation of cyclin-dependent protein serine/threonine kinase activity	biological_process	2	1356	20	27496	0.0729898	0.137846	2.02773	Bra032800; Bra010927
GO:0043966	histone H3 acetylation	biological_process	2	1356	20	27496	0.0729898	0.137846	2.02773	Bra029778; Bra034074
GO:0005687	U4 snRNP	cellular_component	2	1356	20	27496	0.0729898	0.137846	2.02773	Bra012601; Bra013301
GO:0016131	brassinosteroid metabolic process	biological_process	2	1356	20	27496	0.0729898	0.137846	2.02773	Bra012046; Bra023081
GO:0046933	proton-transporting ATP synthase activity, rotational mechanism	molecular_function	3	1356	33	27496	0.0775636	0.146201	1.84339	Bra000802; Bra000687; Bra029511
GO:0071004	U2-type prespliceosome	cellular_component	3	1356	33	27496	0.0775636	0.146201	1.84339	Bra012601; Bra013301; Bra031050
GO:0048481	plant ovule development	biological_process	5	1356	61	27496	0.0793993	0.149516	1.66207	Bra008613; Bra032373; Bra008177; Bra004716; Bra001509
GO:0045168	cell-cell signaling involved in cell fate commitment	biological_process	4	1356	47	27496	0.0806007	0.150887	1.72573	Bra036359; Bra012476; Bra026657; Bra024751
GO:0006541	glutamine metabolic process	biological_process	4	1356	47	27496	0.0806007	0.150887	1.72573	Bra018160; Bra024345; Bra028164; Bra015867
GO:0042538	hyperosmotic salinity response	biological_process	8	1356	107	27496	0.0820183	0.150887	1.51606	Bra004736; Bra037845; Bra032042; Bra001552; Bra024032; Bra040203; Bra002674; Bra001100
GO:0030148	sphingolipid biosynthetic process	biological_process	2	1356	21	27496	0.082156	0.150887	1.93117	Bra003457; Bra007615
GO:0006626	protein targeting to mitochondrion	biological_process	2	1356	21	27496	0.082156	0.150887	1.93117	Bra010946; Bra032980
GO:0010207	photosystem II assembly	biological_process	2	1356	21	27496	0.082156	0.150887	1.93117	Bra012083; Bra037164
GO:0008271	secondary active sulfate transmembrane transporter activity	molecular_function	2	1356	21	27496	0.082156	0.150887	1.93117	Bra012831; Bra020052
GO:0000976	transcription regulatory region sequence-specific DNA binding	molecular_function	2	1356	21	27496	0.082156	0.150887	1.93117	Bra035919; Bra003846
GO:0009044	xylan 1,4-beta-xylosidase activity	molecular_function	2	1356	21	27496	0.082156	0.150887	1.93117	Bra037782; Bra004031
GO:0016758	transferase activity, transferring hexosyl groups	molecular_function	2	1356	21	27496	0.082156	0.150887	1.93117	Bra018440; Bra008734
GO:0071458	integral component of cytoplasmic side of endoplasmic reticulum membrane	cellular_component	2	1356	21	27496	0.082156	0.150887	1.93117	Bra037008; Bra025596
GO:0006833	water transport	biological_process	2	1356	21	27496	0.082156	0.150887	1.93117	Bra001626; Bra003635
GO:0005834	heterotrimeric G-protein complex	cellular_component	1	1356	10	27496	0.0840753	0.150887	2.02773	Bra020117
GO:0008878	glucose-1-phosphate adenylyltransferase activity	molecular_function	1	1356	10	27496	0.0840753	0.150887	2.02773	Bra002221
GO:0010235	guard mother cell cytokinesis	biological_process	1	1356	10	27496	0.0840753	0.150887	2.02773	Bra024804
GO:0047763	caffeate O-methyltransferase activity	molecular_function	1	1356	10	27496	0.0840753	0.150887	2.02773	Bra035481
GO:0045747	positive regulation of Notch signaling pathway	biological_process	1	1356	10	27496	0.0840753	0.150887	2.02773	Bra031558
GO:0033388	putrescine biosynthetic process from arginine	biological_process	1	1356	10	27496	0.0840753	0.150887	2.02773	Bra011554
GO:0010328	auxin influx transmembrane transporter activity	molecular_function	1	1356	10	27496	0.0840753	0.150887	2.02773	Bra008325
GO:0080168	abscisic acid transport	biological_process	1	1356	10	27496	0.0840753	0.150887	2.02773	Bra029145
GO:0008199	ferric iron binding	molecular_function	1	1356	10	27496	0.0840753	0.150887	2.02773	Bra003226
GO:0006624	vacuolar protein processing	biological_process	1	1356	10	27496	0.0840753	0.150887	2.02773	Bra038256
GO:0010600	regulation of auxin biosynthetic process	biological_process	1	1356	10	27496	0.0840753	0.150887	2.02773	Bra006394
GO:0019048	modulation by virus of host morphology or physiology	biological_process	1	1356	10	27496	0.0840753	0.150887	2.02773	Bra006808
GO:0006121	mitochondrial electron transport, succinate to ubiquinone	biological_process	1	1356	10	27496	0.0840753	0.150887	2.02773	Bra031821
GO:0008177	succinate dehydrogenase (ubiquinone) activity	molecular_function	1	1356	10	27496	0.0840753	0.150887	2.02773	Bra031821
GO:0018812	3-hydroxyacyl-CoA dehydratase activity	molecular_function	1	1356	10	27496	0.0840753	0.150887	2.02773	Bra024170
GO:0010148	transpiration	biological_process	1	1356	10	27496	0.0840753	0.150887	2.02773	Bra027713
GO:0015193	L-proline transmembrane transporter activity	molecular_function	1	1356	10	27496	0.0840753	0.150887	2.02773	Bra035446
GO:0048442	sepal development	biological_process	1	1356	10	27496	0.0840753	0.150887	2.02773	Bra005777
GO:0016151	nickel cation binding	molecular_function	1	1356	10	27496	0.0840753	0.150887	2.02773	Bra003499
GO:0080144	amino acid homeostasis	biological_process	1	1356	10	27496	0.0840753	0.150887	2.02773	Bra010143
GO:0017183	peptidyl-diphthamide biosynthetic process from peptidyl-histidine	biological_process	1	1356	10	27496	0.0840753	0.150887	2.02773	Bra022519
GO:0009820	alkaloid metabolic process	biological_process	1	1356	10	27496	0.0840753	0.150887	2.02773	Bra006559
GO:0001708	cell fate specification	biological_process	1	1356	10	27496	0.0840753	0.150887	2.02773	Bra025508
GO:0070006	metalloaminopeptidase activity	molecular_function	1	1356	10	27496	0.0840753	0.150887	2.02773	Bra011704
GO:0010067	procambium histogenesis	biological_process	1	1356	10	27496	0.0840753	0.150887	2.02773	Bra014055
GO:0009898	cytoplasmic side of plasma membrane	cellular_component	1	1356	10	27496	0.0840753	0.150887	2.02773	Bra002674
GO:1901562	response to paraquat	biological_process	1	1356	10	27496	0.0840753	0.150887	2.02773	Bra002674
GO:0010321	regulation of vegetative phase change	biological_process	1	1356	10	27496	0.0840753	0.150887	2.02773	Bra021880
GO:0045839	negative regulation of mitotic nuclear division	biological_process	1	1356	10	27496	0.0840753	0.150887	2.02773	Bra009451
GO:0005471	ATP:ADP antiporter activity	molecular_function	1	1356	10	27496	0.0840753	0.150887	2.02773	Bra019626
GO:0010016	shoot system morphogenesis	biological_process	1	1356	10	27496	0.0840753	0.150887	2.02773	Bra030620
GO:0010196	nonphotochemical quenching	biological_process	1	1356	10	27496	0.0840753	0.150887	2.02773	Bra034200
GO:0030705	cytoskeleton-dependent intracellular transport	biological_process	1	1356	10	27496	0.0840753	0.150887	2.02773	Bra033887
GO:0019509	L-methionine biosynthetic process from methylthioadenosine	biological_process	1	1356	10	27496	0.0840753	0.150887	2.02773	Bra010725
GO:0009635	response to herbicide	biological_process	1	1356	10	27496	0.0840753	0.150887	2.02773	Bra002999
GO:0019172	glyoxalase III activity	molecular_function	1	1356	10	27496	0.0840753	0.150887	2.02773	Bra003190
GO:0032876	negative regulation of DNA endoreduplication	biological_process	1	1356	10	27496	0.0840753	0.150887	2.02773	Bra036731
GO:0004130	cytochrome-c peroxidase activity	molecular_function	1	1356	10	27496	0.0840753	0.150887	2.02773	Bra000663
GO:0010344	seed oilbody biogenesis	biological_process	1	1356	10	27496	0.0840753	0.150887	2.02773	Bra010474
GO:0010223	secondary shoot formation	biological_process	3	1356	34	27496	0.084637	0.151615	1.78917	Bra036416; Bra032095; Bra011384
GO:0015112	nitrate transmembrane transporter activity	molecular_function	3	1356	34	27496	0.084637	0.151615	1.78917	Bra020230; Bra002451; Bra018656
GO:0050660	flavin adenine dinucleotide binding	molecular_function	13	1356	189	27496	0.0850915	0.15229	1.39473	Bra007213; Bra027549; Bra014886; Bra013391; Bra023126; Bra023127; Bra031821; Bra008061; Bra020157; Bra018838; Bra015283; Bra035623; Bra027035
GO:0002229	defense response to oomycetes	biological_process	4	1356	48	27496	0.0865085	0.154684	1.68977	Bra000713; Bra009925; Bra020564; Bra013804
GO:0009554	megasporogenesis	biological_process	2	1356	22	27496	0.0917881	0.162928	1.84339	Bra024804; Bra032373
GO:0008375	acetylglucosaminyltransferase activity	molecular_function	2	1356	22	27496	0.0917881	0.162928	1.84339	Bra021298; Bra019047
GO:0012507	ER to Golgi transport vesicle membrane	cellular_component	2	1356	22	27496	0.0917881	0.162928	1.84339	Bra005361; Bra017331
GO:0006535	cysteine biosynthetic process from serine	biological_process	2	1356	22	27496	0.0917881	0.162928	1.84339	Bra030821; Bra001131
GO:0052544	defense response by callose deposition in cell wall	biological_process	2	1356	22	27496	0.0917881	0.162928	1.84339	Bra002747; Bra003527
GO:0046556	alpha-L-arabinofuranosidase activity	molecular_function	2	1356	22	27496	0.0917881	0.162928	1.84339	Bra037782; Bra004031
GO:0009638	phototropism	biological_process	2	1356	22	27496	0.0917881	0.162928	1.84339	Bra026572; Bra001599
GO:0009116	nucleoside metabolic process	biological_process	2	1356	22	27496	0.0917881	0.162928	1.84339	Bra011070; Bra010725
GO:0010229	inflorescence development	biological_process	3	1356	35	27496	0.092013	0.163179	1.73805	Bra023894; Bra021880; Bra023318
GO:0035251	UDP-glucosyltransferase activity	molecular_function	4	1356	49	27496	0.0926361	0.164134	1.65529	Bra018901; Bra031558; Bra021887; Bra030620
GO:0010090	trichome morphogenesis	biological_process	5	1356	64	27496	0.0950153	0.168197	1.58416	Bra005957; Bra032478; Bra009716; Bra029388; Bra036731
GO:0051213	dioxygenase activity	molecular_function	10	1356	143	27496	0.0962893	0.169827	1.41799	Bra000713; Bra033396; Bra019310; Bra006714; Bra022378; Bra019677; Bra022302; Bra023368; Bra035742; Bra010470
GO:0005507	copper ion binding	molecular_function	19	1356	296	27496	0.0968499	0.169827	1.30158	Bra025812; Bra002609; Bra002116; Bra002356; Bra002357; Bra006683; Bra022551; Bra021673; Bra013582; Bra017165; Bra038432; Bra007733; Bra003499; Bra016677; Bra005175; Bra016470; Bra028697; Bra040902; Bra013997
GO:0070417	cellular response to cold	biological_process	4	1356	50	27496	0.0989799	0.169827	1.62218	Bra003457; Bra007615; Bra003499; Bra037196
GO:0009533	chloroplast stromal thylakoid	cellular_component	1	1356	11	27496	0.0995014	0.169827	1.84339	Bra004075
GO:0004356	glutamate-ammonia ligase activity	molecular_function	1	1356	11	27496	0.0995014	0.169827	1.84339	Bra008612
GO:0006542	glutamine biosynthetic process	biological_process	1	1356	11	27496	0.0995014	0.169827	1.84339	Bra008612
GO:0035197	siRNA binding	molecular_function	1	1356	11	27496	0.0995014	0.169827	1.84339	Bra032373
GO:0010389	regulation of G2/M transition of mitotic cell cycle	biological_process	1	1356	11	27496	0.0995014	0.169827	1.84339	Bra014835
GO:0035269	protein O-linked mannosylation	biological_process	1	1356	11	27496	0.0995014	0.169827	1.84339	Bra021298
GO:0070449	elongin complex	cellular_component	1	1356	11	27496	0.0995014	0.169827	1.84339	Bra007727
GO:0080039	xyloglucan endotransglucosylase activity	molecular_function	1	1356	11	27496	0.0995014	0.169827	1.84339	Bra011181
GO:0006821	chloride transport	biological_process	1	1356	11	27496	0.0995014	0.169827	1.84339	Bra029390
GO:1902347	response to strigolactone	biological_process	1	1356	11	27496	0.0995014	0.169827	1.84339	Bra000169
GO:0050833	pyruvate transmembrane transporter activity	molecular_function	1	1356	11	27496	0.0995014	0.169827	1.84339	Bra005087
GO:0008021	synaptic vesicle	cellular_component	1	1356	11	27496	0.0995014	0.169827	1.84339	Bra024121
GO:0003959	NADPH dehydrogenase activity	molecular_function	1	1356	11	27496	0.0995014	0.169827	1.84339	Bra031012
GO:0043495	protein anchor	molecular_function	1	1356	11	27496	0.0995014	0.169827	1.84339	Bra012656
GO:0031507	heterochromatin assembly	biological_process	1	1356	11	27496	0.0995014	0.169827	1.84339	Bra029080
GO:0006825	copper ion transport	biological_process	1	1356	11	27496	0.0995014	0.169827	1.84339	Bra002582
GO:0004165	dodecenoyl-CoA delta-isomerase activity	molecular_function	1	1356	11	27496	0.0995014	0.169827	1.84339	Bra024170
GO:0051920	peroxiredoxin activity	molecular_function	1	1356	11	27496	0.0995014	0.169827	1.84339	Bra034824
GO:0009823	cytokinin catabolic process	biological_process	1	1356	11	27496	0.0995014	0.169827	1.84339	Bra020157
GO:0006014	D-ribose metabolic process	biological_process	1	1356	11	27496	0.0995014	0.169827	1.84339	Bra029158
GO:0051538	3 iron, 4 sulfur cluster binding	molecular_function	1	1356	11	27496	0.0995014	0.169827	1.84339	Bra009483
GO:0009805	coumarin biosynthetic process	biological_process	1	1356	11	27496	0.0995014	0.169827	1.84339	Bra023368
GO:0015783	GDP-fucose transport	biological_process	1	1356	11	27496	0.0995014	0.169827	1.84339	Bra015725
GO:0006545	glycine biosynthetic process	biological_process	1	1356	11	27496	0.0995014	0.169827	1.84339	Bra000581
GO:0000003	reproduction	biological_process	1	1356	11	27496	0.0995014	0.169827	1.84339	Bra010725
GO:0009942	longitudinal axis specification	biological_process	1	1356	11	27496	0.0995014	0.169827	1.84339	Bra012358
GO:0004316	3-oxoacyl-[acyl-carrier-protein] reductase (NADPH) activity	molecular_function	1	1356	11	27496	0.0995014	0.169827	1.84339	Bra030018
GO:0102132	3-oxo-pimeloyl-[acp] methyl ester reductase activity	molecular_function	1	1356	11	27496	0.0995014	0.169827	1.84339	Bra030018
GO:0000389	mRNA 3'-splice site recognition	biological_process	1	1356	11	27496	0.0995014	0.169827	1.84339	Bra031050
GO:0042344	indole glucosinolate catabolic process	biological_process	1	1356	11	27496	0.0995014	0.169827	1.84339	Bra003527
GO:1990137	plant seed peroxidase activity	molecular_function	1	1356	11	27496	0.0995014	0.169827	1.84339	Bra022936
GO:0033320	UDP-D-xylose biosynthetic process	biological_process	1	1356	11	27496	0.0995014	0.169827	1.84339	Bra007705
GO:0042732	D-xylose metabolic process	biological_process	1	1356	11	27496	0.0995014	0.169827	1.84339	Bra007705
GO:0002084	protein depalmitoylation	biological_process	1	1356	11	27496	0.0995014	0.169827	1.84339	Bra020512
GO:0009696	salicylic acid metabolic process	biological_process	1	1356	11	27496	0.0995014	0.169827	1.84339	Bra032155
GO:0005504	fatty acid binding	molecular_function	1	1356	11	27496	0.0995014	0.169827	1.84339	Bra022364
GO:0016024	CDP-diacylglycerol biosynthetic process	biological_process	3	1356	36	27496	0.0996832	0.169827	1.68977	Bra036303; Bra037338; Bra030448
GO:0015706	nitrate transport	biological_process	3	1356	36	27496	0.0996832	0.169827	1.68977	Bra020230; Bra002451; Bra018656
GO:0010112	regulation of systemic acquired resistance	biological_process	3	1356	36	27496	0.0996832	0.169827	1.68977	Bra009925; Bra020564; Bra008836
GO:0071472	cellular response to salt stress	biological_process	3	1356	36	27496	0.0996832	0.169827	1.68977	Bra006809; Bra031413; Bra027080
GO:0005615	extracellular space	cellular_component	15	1356	228	27496	0.0997788	0.169842	1.33403	Bra003697; Bra020951; Bra038256; Bra031902; Bra036359; Bra012845; Bra011877; Bra010706; Bra010306; Bra018067; Bra018066; Bra000311; Bra012476; Bra026657; Bra024751
GO:0010444	guard mother cell differentiation	biological_process	2	1356	23	27496	0.101862	0.172483	1.76324	Bra024804; Bra014835
GO:0009269	response to desiccation	biological_process	2	1356	23	27496	0.101862	0.172483	1.76324	Bra013183; Bra022936
GO:0008308	voltage-gated anion channel activity	molecular_function	2	1356	23	27496	0.101862	0.172483	1.76324	Bra029390; Bra040840
GO:0008559	xenobiotic-transporting ATPase activity	molecular_function	2	1356	23	27496	0.101862	0.172483	1.76324	Bra034706; Bra003402
GO:0032544	plastid translation	biological_process	2	1356	23	27496	0.101862	0.172483	1.76324	Bra007733; Bra004323
GO:0001872	(1->3)-beta-D-glucan binding	molecular_function	2	1356	23	27496	0.101862	0.172483	1.76324	Bra009313; Bra020023
GO:0009908	flower development	biological_process	27	1356	440	27496	0.102	0.172567	1.24429	Bra017035; Bra002018; Bra023207; Bra000165; Bra003226; Bra005137; Bra035933; Bra028892; Bra004312; Bra029080; Bra026485; Bra013823; Bra024170; Bra007670; Bra020640; Bra018942; Bra011540; Bra038024; Bra028437; Bra020826; Bra020704; Bra021880; Bra035742; Bra021176; Bra038832; Bra004991; Bra012964
GO:0016132	brassinosteroid biosynthetic process	biological_process	4	1356	51	27496	0.105536	0.178241	1.59038	Bra012551; Bra022407; Bra017757; Bra018838
GO:0009789	positive regulation of abscisic acid-activated signaling pathway	biological_process	4	1356	51	27496	0.105536	0.178241	1.59038	Bra009925; Bra014302; Bra020564; Bra030386
GO:0016705	oxidoreductase activity, acting on paired donors, with incorporation or reduction of molecular oxygen	molecular_function	8	1356	113	27496	0.106066	0.17898	1.43556	Bra013024; Bra009149; Bra011821; Bra010644; Bra012046; Bra009803; Bra004491; Bra017871
GO:0001046	core promoter sequence-specific DNA binding	molecular_function	5	1356	66	27496	0.106272	0.179018	1.53616	Bra037732; Bra004748; Bra031413; Bra033616; Bra027080
GO:0010197	polar nucleus fusion	biological_process	5	1356	66	27496	0.106272	0.179018	1.53616	Bra013398; Bra032905; Bra034666; Bra033874; Bra011573
GO:0016722	oxidoreductase activity, oxidizing metal ions	molecular_function	3	1356	37	27496	0.107639	0.181008	1.6441	Bra002609; Bra006683; Bra022551
GO:0042349	guiding stereospecific synthesis activity	molecular_function	3	1356	37	27496	0.107639	0.181008	1.6441	Bra033152; Bra031161; Bra021497
GO:0030145	manganese ion binding	molecular_function	5	1356	67	27496	0.112147	0.187476	1.51323	Bra004075; Bra020113; Bra020115; Bra028424; Bra015544
GO:0007267	cell-cell signaling	biological_process	4	1356	52	27496	0.1123	0.187476	1.55979	Bra007213; Bra008061; Bra030513; Bra037127
GO:0031012	extracellular matrix	cellular_component	2	1356	24	27496	0.112351	0.187476	1.68977	Bra020113; Bra030197
GO:0015140	malate transmembrane transporter activity	molecular_function	2	1356	24	27496	0.112351	0.187476	1.68977	Bra022048; Bra025906
GO:0019538	protein metabolic process	biological_process	2	1356	24	27496	0.112351	0.187476	1.68977	Bra000169; Bra003807
GO:2000012	regulation of auxin polar transport	biological_process	2	1356	24	27496	0.112351	0.187476	1.68977	Bra031902; Bra024771
GO:0006002	fructose 6-phosphate metabolic process	biological_process	2	1356	24	27496	0.112351	0.187476	1.68977	Bra007041; Bra007192
GO:0006094	gluconeogenesis	biological_process	2	1356	24	27496	0.112351	0.187476	1.68977	Bra007041; Bra007192
GO:0007155	cell adhesion	biological_process	2	1356	24	27496	0.112351	0.187476	1.68977	Bra018942; Bra021176
GO:0071944	cell periphery	cellular_component	6	1356	83	27496	0.11499	0.188123	1.46583	Bra033348; Bra009406; Bra011428; Bra034553; Bra022648; Bra014550
GO:0010224	response to UV-B	biological_process	10	1356	148	27496	0.115	0.188123	1.37009	Bra009112; Bra009925; Bra008175; Bra002986; Bra019058; Bra016510; Bra026485; Bra020564; Bra011654; Bra023317
GO:2000114	regulation of establishment of cell polarity	biological_process	1	1356	12	27496	0.115634	0.188123	1.68977	Bra034947
GO:0060211	regulation of nuclear-transcribed mRNA poly(A) tail shortening	biological_process	1	1356	12	27496	0.115634	0.188123	1.68977	Bra022270
GO:0032957	inositol trisphosphate metabolic process	biological_process	1	1356	12	27496	0.115634	0.188123	1.68977	Bra013275
GO:0034485	phosphatidylinositol-3,4,5-trisphosphate 5-phosphatase activity	molecular_function	1	1356	12	27496	0.115634	0.188123	1.68977	Bra013275
GO:0015292	uniporter activity	molecular_function	1	1356	12	27496	0.115634	0.188123	1.68977	Bra012088
GO:0006826	iron ion transport	biological_process	1	1356	12	27496	0.115634	0.188123	1.68977	Bra003226
GO:0060548	negative regulation of cell death	biological_process	1	1356	12	27496	0.115634	0.188123	1.68977	Bra010041
GO:0010315	auxin efflux	biological_process	1	1356	12	27496	0.115634	0.188123	1.68977	Bra003938
GO:0031222	arabinan catabolic process	biological_process	1	1356	12	27496	0.115634	0.188123	1.68977	Bra037782
GO:0071486	cellular response to high light intensity	biological_process	1	1356	12	27496	0.115634	0.188123	1.68977	Bra033911
GO:0048830	adventitious root development	biological_process	1	1356	12	27496	0.115634	0.188123	1.68977	Bra002108
GO:0019375	galactolipid biosynthetic process	biological_process	1	1356	12	27496	0.115634	0.188123	1.68977	Bra027001
GO:0019139	cytokinin dehydrogenase activity	molecular_function	1	1356	12	27496	0.115634	0.188123	1.68977	Bra020157
GO:0006020	inositol metabolic process	biological_process	1	1356	12	27496	0.115634	0.188123	1.68977	Bra001008
GO:0000324	fungal-type vacuole	cellular_component	1	1356	12	27496	0.115634	0.188123	1.68977	Bra005061
GO:0005302	L-tyrosine transmembrane transporter activity	molecular_function	1	1356	12	27496	0.115634	0.188123	1.68977	Bra005061
GO:0015188	L-isoleucine transmembrane transporter activity	molecular_function	1	1356	12	27496	0.115634	0.188123	1.68977	Bra005061
GO:0009962	regulation of flavonoid biosynthetic process	biological_process	1	1356	12	27496	0.115634	0.188123	1.68977	Bra009646
GO:0051879	Hsp90 protein binding	molecular_function	1	1356	12	27496	0.115634	0.188123	1.68977	Bra008208
GO:0009360	DNA polymerase III complex	cellular_component	1	1356	12	27496	0.115634	0.188123	1.68977	Bra013835
GO:0080046	quercetin 4'-O-glucosyltransferase activity	molecular_function	1	1356	12	27496	0.115634	0.188123	1.68977	Bra023081
GO:0030497	fatty acid elongation	biological_process	1	1356	12	27496	0.115634	0.188123	1.68977	Bra030018
GO:0006273	lagging strand elongation	biological_process	1	1356	12	27496	0.115634	0.188123	1.68977	Bra026562
GO:0000447	endonucleolytic cleavage in ITS1 to separate SSU-rRNA from 5.8S rRNA and LSU-rRNA from tricistronic rRNA transcript (SSU-rRNA, 5.8S rRNA, LSU-rRNA)	biological_process	1	1356	12	27496	0.115634	0.188123	1.68977	Bra032867
GO:1904158	axonemal central apparatus assembly	biological_process	1	1356	12	27496	0.115634	0.188123	1.68977	Bra031127
GO:0048040	UDP-glucuronate decarboxylase activity	molecular_function	1	1356	12	27496	0.115634	0.188123	1.68977	Bra007705
GO:0016866	intramolecular transferase activity	molecular_function	1	1356	12	27496	0.115634	0.188123	1.68977	Bra001037
GO:0004020	adenylylsulfate kinase activity	molecular_function	1	1356	12	27496	0.115634	0.188123	1.68977	Bra017872
GO:0001944	vasculature development	biological_process	3	1356	38	27496	0.11587	0.188192	1.60084	Bra024954; Bra014055; Bra010725
GO:0008266	poly(U) RNA binding	molecular_function	3	1356	38	27496	0.11587	0.188192	1.60084	Bra012083; Bra037164; Bra005212
GO:0015293	symporter activity	molecular_function	9	1356	132	27496	0.117473	0.190636	1.38254	Bra025547; Bra008325; Bra005071; Bra012831; Bra021967; Bra023868; Bra035446; Bra020052; Bra034242
GO:0042128	nitrate assimilation	biological_process	5	1356	68	27496	0.118184	0.191631	1.49098	Bra008612; Bra020230; Bra023868; Bra002451; Bra018656
GO:0009851	auxin biosynthetic process	biological_process	4	1356	53	27496	0.119267	0.193226	1.53036	Bra006394; Bra013823; Bra023318; Bra014818
GO:0004743	pyruvate kinase activity	molecular_function	2	1356	25	27496	0.123231	0.198329	1.62218	Bra028934; Bra002822
GO:0030955	potassium ion binding	molecular_function	2	1356	25	27496	0.123231	0.198329	1.62218	Bra028934; Bra002822
GO:0016853	isomerase activity	molecular_function	2	1356	25	27496	0.123231	0.198329	1.62218	Bra027908; Bra027150
GO:0006896	Golgi to vacuole transport	biological_process	2	1356	25	27496	0.123231	0.198329	1.62218	Bra005361; Bra017331
GO:0010274	hydrotropism	biological_process	2	1356	25	27496	0.123231	0.198329	1.62218	Bra012266; Bra037812
GO:0052543	callose deposition in cell wall	biological_process	2	1356	25	27496	0.123231	0.198329	1.62218	Bra009313; Bra021711
GO:0003779	actin binding	molecular_function	2	1356	25	27496	0.123231	0.198329	1.62218	Bra039436; Bra001148
GO:0000974	Prp19 complex	cellular_component	2	1356	25	27496	0.123231	0.198329	1.62218	Bra009466; Bra039988
GO:0051119	sugar transmembrane transporter activity	molecular_function	3	1356	39	27496	0.124367	0.199683	1.55979	Bra031649; Bra030748; Bra022761
GO:0010215	cellulose microfibril organization	biological_process	3	1356	39	27496	0.124367	0.199683	1.55979	Bra012993; Bra033887; Bra039163
GO:0009607	response to biotic stimulus	biological_process	5	1356	69	27496	0.124379	0.199683	1.46937	Bra016182; Bra003939; Bra018538; Bra031737; Bra024006
GO:0022891	substrate-specific transmembrane transporter activity	molecular_function	4	1356	54	27496	0.126431	0.20281	1.50202	Bra005071; Bra012656; Bra033911; Bra035756
GO:0009850	auxin metabolic process	biological_process	1	1356	13	27496	0.132366	0.207715	1.55979	Bra021740
GO:0004616	phosphogluconate dehydrogenase (decarboxylating) activity	molecular_function	1	1356	13	27496	0.132366	0.207715	1.55979	Bra007967
GO:0090602	sieve element enucleation	biological_process	1	1356	13	27496	0.132366	0.207715	1.55979	Bra013272
GO:0090603	sieve element differentiation	biological_process	1	1356	13	27496	0.132366	0.207715	1.55979	Bra013272
GO:0102391	decanoate--CoA ligase activity	molecular_function	1	1356	13	27496	0.132366	0.207715	1.55979	Bra021392
GO:0050736	O-malonyltransferase activity	molecular_function	1	1356	13	27496	0.132366	0.207715	1.55979	Bra036208
GO:0019827	stem cell population maintenance	biological_process	1	1356	13	27496	0.132366	0.207715	1.55979	Bra016526
GO:0071470	cellular response to osmotic stress	biological_process	1	1356	13	27496	0.132366	0.207715	1.55979	Bra006809
GO:0005247	voltage-gated chloride channel activity	molecular_function	1	1356	13	27496	0.132366	0.207715	1.55979	Bra032985
GO:0034707	chloride channel complex	cellular_component	1	1356	13	27496	0.132366	0.207715	1.55979	Bra032985
GO:0005749	mitochondrial respiratory chain complex II, succinate dehydrogenase complex (ubiquinone)	cellular_component	1	1356	13	27496	0.132366	0.207715	1.55979	Bra031821
GO:0016846	carbon-sulfur lyase activity	molecular_function	1	1356	13	27496	0.132366	0.207715	1.55979	Bra013823
GO:0005375	copper ion transmembrane transporter activity	molecular_function	1	1356	13	27496	0.132366	0.207715	1.55979	Bra002582
GO:0008131	primary amine oxidase activity	molecular_function	1	1356	13	27496	0.132366	0.207715	1.55979	Bra038432
GO:0004747	ribokinase activity	molecular_function	1	1356	13	27496	0.132366	0.207715	1.55979	Bra029158
GO:0006898	receptor-mediated endocytosis	biological_process	1	1356	13	27496	0.132366	0.207715	1.55979	Bra014876
GO:0051085	chaperone mediated protein folding requiring cofactor	biological_process	1	1356	13	27496	0.132366	0.207715	1.55979	Bra016677
GO:0045736	negative regulation of cyclin-dependent protein serine/threonine kinase activity	biological_process	1	1356	13	27496	0.132366	0.207715	1.55979	Bra009451
GO:0030435	sporulation resulting in formation of a cellular spore	biological_process	1	1356	13	27496	0.132366	0.207715	1.55979	Bra005599
GO:0042644	chloroplast nucleoid	cellular_component	1	1356	13	27496	0.132366	0.207715	1.55979	Bra019925
GO:0048827	phyllome development	biological_process	1	1356	13	27496	0.132366	0.207715	1.55979	Bra023318
GO:0043447	alkane biosynthetic process	biological_process	1	1356	13	27496	0.132366	0.207715	1.55979	Bra020412
GO:0005684	U2-type spliceosomal complex	cellular_component	1	1356	13	27496	0.132366	0.207715	1.55979	Bra031050
GO:0033356	UDP-L-arabinose metabolic process	biological_process	1	1356	13	27496	0.132366	0.207715	1.55979	Bra001037
GO:0016157	sucrose synthase activity	molecular_function	1	1356	13	27496	0.132366	0.207715	1.55979	Bra006090
GO:0080030	methyl indole-3-acetate esterase activity	molecular_function	1	1356	13	27496	0.132366	0.207715	1.55979	Bra032155
GO:0080031	methyl salicylate esterase activity	molecular_function	1	1356	13	27496	0.132366	0.207715	1.55979	Bra032155
GO:0015020	glucuronosyltransferase activity	molecular_function	3	1356	40	27496	0.133119	0.20856	1.5208	Bra019047; Bra012323; Bra012322
GO:0005686	U2 snRNP	cellular_component	3	1356	40	27496	0.133119	0.20856	1.5208	Bra012601; Bra013301; Bra031050
GO:0005384	manganese ion transmembrane transporter activity	molecular_function	2	1356	26	27496	0.134474	0.209003	1.55979	Bra012271; Bra015718
GO:0006261	DNA-dependent DNA replication	biological_process	2	1356	26	27496	0.134474	0.209003	1.55979	Bra027624; Bra013835
GO:0052716	hydroquinone:oxygen oxidoreductase activity	molecular_function	2	1356	26	27496	0.134474	0.209003	1.55979	Bra002609; Bra006683
GO:0090333	regulation of stomatal closure	biological_process	2	1356	26	27496	0.134474	0.209003	1.55979	Bra013183; Bra039469
GO:0080022	primary root development	biological_process	2	1356	26	27496	0.134474	0.209003	1.55979	Bra019749; Bra026984
GO:0010015	root morphogenesis	biological_process	2	1356	26	27496	0.134474	0.209003	1.55979	Bra029145; Bra027871
GO:0042651	thylakoid membrane	cellular_component	2	1356	26	27496	0.134474	0.209003	1.55979	Bra012656; Bra002999
GO:0032541	cortical endoplasmic reticulum	cellular_component	2	1356	26	27496	0.134474	0.209003	1.55979	Bra012266; Bra037812
GO:0016604	nuclear body	cellular_component	2	1356	26	27496	0.134474	0.209003	1.55979	Bra027270; Bra000420
GO:0015992	proton transport	biological_process	2	1356	26	27496	0.134474	0.209003	1.55979	Bra021688; Bra030231
GO:0055072	iron ion homeostasis	biological_process	5	1356	71	27496	0.137232	0.213119	1.42798	Bra003226; Bra026089; Bra033988; Bra027871; Bra011777
GO:0055085	transmembrane transport	biological_process	8	1356	120	27496	0.138601	0.215074	1.35182	Bra033043; Bra013936; Bra012656; Bra033911; Bra030441; Bra033473; Bra014228; Bra035801
GO:0008168	methyltransferase activity	molecular_function	7	1356	104	27496	0.141526	0.219439	1.36482	Bra012270; Bra032854; Bra012269; Bra012268; Bra003680; Bra006559; Bra033733
GO:0004860	protein kinase inhibitor activity	molecular_function	3	1356	41	27496	0.142114	0.220175	1.4837	Bra035663; Bra000479; Bra011922
GO:0006206	pyrimidine nucleobase metabolic process	biological_process	2	1356	27	27496	0.146054	0.225741	1.50202	Bra012086; Bra002563
GO:0010628	positive regulation of gene expression	biological_process	2	1356	27	27496	0.146054	0.225741	1.50202	Bra029778; Bra034074
GO:0019853	L-ascorbic acid biosynthetic process	biological_process	2	1356	27	27496	0.146054	0.225741	1.50202	Bra036701; Bra035623
GO:0009920	cell plate formation involved in plant-type cell wall biogenesis	biological_process	1	1356	14	27496	0.1496	0.227434	1.44838	Bra034947
GO:0048574	long-day photoperiodism, flowering	biological_process	1	1356	14	27496	0.1496	0.227434	1.44838	Bra026830
GO:0004467	long-chain fatty acid-CoA ligase activity	molecular_function	1	1356	14	27496	0.1496	0.227434	1.44838	Bra021392
GO:1903679	positive regulation of cap-independent translational initiation	biological_process	1	1356	14	27496	0.1496	0.227434	1.44838	Bra006780
GO:0006972	hyperosmotic response	biological_process	1	1356	14	27496	0.1496	0.227434	1.44838	Bra006263
GO:0022622	root system development	biological_process	1	1356	14	27496	0.1496	0.227434	1.44838	Bra031902
GO:0032880	regulation of protein localization	biological_process	1	1356	14	27496	0.1496	0.227434	1.44838	Bra031902
GO:0055069	zinc ion homeostasis	biological_process	1	1356	14	27496	0.1496	0.227434	1.44838	Bra011164
GO:0043562	cellular response to nitrogen levels	biological_process	1	1356	14	27496	0.1496	0.227434	1.44838	Bra013823
GO:0006665	sphingolipid metabolic process	biological_process	1	1356	14	27496	0.1496	0.227434	1.44838	Bra008080
GO:0000783	nuclear telomere cap complex	cellular_component	1	1356	14	27496	0.1496	0.227434	1.44838	Bra015585
GO:0043023	ribosomal large subunit binding	molecular_function	1	1356	14	27496	0.1496	0.227434	1.44838	Bra007733
GO:0036092	phosphatidylinositol-3-phosphate biosynthetic process	biological_process	1	1356	14	27496	0.1496	0.227434	1.44838	Bra021541
GO:0042578	phosphoric ester hydrolase activity	molecular_function	1	1356	14	27496	0.1496	0.227434	1.44838	Bra021541
GO:0017089	glycolipid transporter activity	molecular_function	1	1356	14	27496	0.1496	0.227434	1.44838	Bra023891
GO:0009378	four-way junction helicase activity	molecular_function	1	1356	14	27496	0.1496	0.227434	1.44838	Bra001975
GO:0043140	ATP-dependent 3'-5' DNA helicase activity	molecular_function	1	1356	14	27496	0.1496	0.227434	1.44838	Bra001975
GO:0042807	central vacuole	cellular_component	1	1356	14	27496	0.1496	0.227434	1.44838	Bra001626
GO:0036126	sperm flagellum	cellular_component	1	1356	14	27496	0.1496	0.227434	1.44838	Bra031127
GO:0035265	organ growth	biological_process	1	1356	14	27496	0.1496	0.227434	1.44838	Bra037667
GO:0070814	hydrogen sulfide biosynthetic process	biological_process	1	1356	14	27496	0.1496	0.227434	1.44838	Bra017872
GO:0010305	leaf vascular tissue pattern formation	biological_process	5	1356	73	27496	0.150677	0.228359	1.38886	Bra013787; Bra015764; Bra026913; Bra036001; Bra024360
GO:0000911	cytokinesis by cell plate formation	biological_process	5	1356	73	27496	0.150677	0.228359	1.38886	Bra034947; Bra005361; Bra017331; Bra038875; Bra006475
GO:0019760	glucosinolate metabolic process	biological_process	5	1356	73	27496	0.150677	0.228359	1.38886	Bra026589; Bra000575; Bra035919; Bra002747; Bra034828
GO:0004197	cysteine-type endopeptidase activity	molecular_function	5	1356	73	27496	0.150677	0.228359	1.38886	Bra038256; Bra011877; Bra010706; Bra018067; Bra018066
GO:0005623	cell	cellular_component	3	1356	42	27496	0.151341	0.229188	1.44838	Bra021494; Bra023513; Bra024360
GO:0006629	lipid metabolic process	biological_process	10	1356	157	27496	0.153465	0.232223	1.29155	Bra002224; Bra002416; Bra003457; Bra007615; Bra019464; Bra011470; Bra003813; Bra002674; Bra020412; Bra020195
GO:0004190	aspartic-type endopeptidase activity	molecular_function	9	1356	140	27496	0.154109	0.233017	1.30354	Bra024787; Bra032555; Bra007070; Bra005922; Bra033271; Bra023704; Bra034742; Bra033424; Bra028881
GO:0008285	negative regulation of cell proliferation	biological_process	4	1356	58	27496	0.156952	0.237131	1.39843	Bra017851; Bra005268; Bra011781; Bra032365
GO:0046274	lignin catabolic process	biological_process	2	1356	28	27496	0.157945	0.238262	1.44838	Bra002609; Bra006683
GO:2000117	negative regulation of cysteine-type endopeptidase activity	biological_process	2	1356	28	27496	0.157945	0.238262	1.44838	Bra012650; Bra013423
GO:0008017	microtubule binding	molecular_function	8	1356	125	27496	0.164627	0.246566	1.29775	Bra034947; Bra019589; Bra039160; Bra002965; Bra017997; Bra006475; Bra001034; Bra033284
GO:0009911	positive regulation of flower development	biological_process	5	1356	75	27496	0.164685	0.246566	1.35182	Bra020640; Bra011540; Bra021880; Bra023318; Bra021374
GO:0006817	phosphate ion transport	biological_process	4	1356	59	27496	0.165016	0.246566	1.37473	Bra017985; Bra040557; Bra005071; Bra034242
GO:0006413	translational initiation	biological_process	4	1356	59	27496	0.165016	0.246566	1.37473	Bra022270; Bra017243; Bra021494; Bra008045
GO:0010358	leaf shaping	biological_process	1	1356	15	27496	0.167245	0.246566	1.35182	Bra004913
GO:0046244	salicylic acid catabolic process	biological_process	1	1356	15	27496	0.167245	0.246566	1.35182	Bra000713
GO:0006564	L-serine biosynthetic process	biological_process	1	1356	15	27496	0.167245	0.246566	1.35182	Bra011506
GO:0005978	glycogen biosynthetic process	biological_process	1	1356	15	27496	0.167245	0.246566	1.35182	Bra002221
GO:0009986	cell surface	cellular_component	1	1356	15	27496	0.167245	0.246566	1.35182	Bra003938
GO:0050665	hydrogen peroxide biosynthetic process	biological_process	1	1356	15	27496	0.167245	0.246566	1.35182	Bra027338
GO:0052852	very-long-chain-(S)-2-hydroxy-acid oxidase activity	molecular_function	1	1356	15	27496	0.167245	0.246566	1.35182	Bra027338
GO:0052853	long-chain-(S)-2-hydroxy-long-chain-acid oxidase activity	molecular_function	1	1356	15	27496	0.167245	0.246566	1.35182	Bra027338
GO:0052854	medium-chain-(S)-2-hydroxy-acid oxidase activity	molecular_function	1	1356	15	27496	0.167245	0.246566	1.35182	Bra027338
GO:0045551	cinnamyl-alcohol dehydrogenase activity	molecular_function	1	1356	15	27496	0.167245	0.246566	1.35182	Bra033613
GO:0052747	sinapyl alcohol dehydrogenase activity	molecular_function	1	1356	15	27496	0.167245	0.246566	1.35182	Bra033613
GO:0003841	1-acylglycerol-3-phosphate O-acyltransferase activity	molecular_function	1	1356	15	27496	0.167245	0.246566	1.35182	Bra030448
GO:0006986	response to unfolded protein	biological_process	1	1356	15	27496	0.167245	0.246566	1.35182	Bra016677
GO:0032508	DNA duplex unwinding	biological_process	1	1356	15	27496	0.167245	0.246566	1.35182	Bra001975
GO:0017119	Golgi transport complex	cellular_component	1	1356	15	27496	0.167245	0.246566	1.35182	Bra027871
GO:0005457	GDP-fucose transmembrane transporter activity	molecular_function	1	1356	15	27496	0.167245	0.246566	1.35182	Bra015725
GO:0015786	UDP-glucose transport	biological_process	1	1356	15	27496	0.167245	0.246566	1.35182	Bra015725
GO:0072334	UDP-galactose transmembrane transport	biological_process	1	1356	15	27496	0.167245	0.246566	1.35182	Bra015725
GO:0048487	beta-tubulin binding	molecular_function	1	1356	15	27496	0.167245	0.246566	1.35182	Bra038875
GO:0005763	mitochondrial small ribosomal subunit	cellular_component	1	1356	15	27496	0.167245	0.246566	1.35182	Bra033874
GO:0010199	organ boundary specification between lateral organs and the meristem	biological_process	1	1356	15	27496	0.167245	0.246566	1.35182	Bra035860
GO:0005930	axoneme	cellular_component	1	1356	15	27496	0.167245	0.246566	1.35182	Bra031127
GO:0004124	cysteine synthase activity	molecular_function	1	1356	15	27496	0.167245	0.246566	1.35182	Bra001131
GO:0008474	palmitoyl-(protein) hydrolase activity	molecular_function	1	1356	15	27496	0.167245	0.246566	1.35182	Bra020512
GO:0009694	jasmonic acid metabolic process	biological_process	1	1356	15	27496	0.167245	0.246566	1.35182	Bra034205
GO:0016682	oxidoreductase activity, acting on diphenols and related substances as donors, oxygen as acceptor	molecular_function	1	1356	15	27496	0.167245	0.246566	1.35182	Bra010470
GO:0043531	ADP binding	molecular_function	10	1356	160	27496	0.167588	0.246886	1.26733	Bra027790; Bra012688; Bra016029; Bra024651; Bra013144; Bra006556; Bra002154; Bra027889; Bra033939; Bra000144
GO:0009691	cytokinin biosynthetic process	biological_process	2	1356	29	27496	0.170119	0.249586	1.39843	Bra036562; Bra008924
GO:0005744	mitochondrial inner membrane presequence translocase complex	cellular_component	2	1356	29	27496	0.170119	0.249586	1.39843	Bra010946; Bra032980
GO:0016829	lyase activity	molecular_function	2	1356	29	27496	0.170119	0.249586	1.39843	Bra011802; Bra018372
GO:0048038	quinone binding	molecular_function	2	1356	29	27496	0.170119	0.249586	1.39843	Bra038432; Bra019259
GO:0015986	ATP synthesis coupled proton transport	biological_process	3	1356	44	27496	0.170446	0.249586	1.38254	Bra000802; Bra000687; Bra029511
GO:0019252	starch biosynthetic process	biological_process	3	1356	44	27496	0.170446	0.249586	1.38254	Bra002221; Bra007192; Bra029158
GO:0005544	calcium-dependent phospholipid binding	molecular_function	3	1356	44	27496	0.170446	0.249586	1.38254	Bra000091; Bra010041; Bra020640
GO:0007017	microtubule-based process	biological_process	3	1356	44	27496	0.170446	0.249586	1.38254	Bra005395; Bra014232; Bra013481
GO:0000028	ribosomal small subunit assembly	biological_process	4	1356	60	27496	0.173242	0.253489	1.35182	Bra017258; Bra032867; Bra033874; Bra023052
GO:0040008	regulation of growth	biological_process	18	1356	305	27496	0.176889	0.258632	1.19669	Bra011662; Bra007311; Bra024672; Bra006237; Bra033581; Bra025774; Bra008177; Bra008780; Bra004712; Bra010665; Bra007670; Bra013061; Bra000497; Bra025981; Bra012046; Bra039264; Bra017676; Bra034205
GO:0010051	xylem and phloem pattern formation	biological_process	3	1356	45	27496	0.180298	0.263025	1.35182	Bra008613; Bra034947; Bra038295
GO:0012501	programmed cell death	biological_process	3	1356	45	27496	0.180298	0.263025	1.35182	Bra008084; Bra038256; Bra028881
GO:0010154	fruit development	biological_process	3	1356	45	27496	0.180298	0.263025	1.35182	Bra037320; Bra003309; Bra040322
GO:0030246	carbohydrate binding	molecular_function	12	1356	198	27496	0.180772	0.263519	1.22893	Bra019013; Bra021506; Bra019959; Bra021101; Bra011802; Bra018942; Bra018944; Bra012423; Bra021176; Bra003635; Bra040923; Bra004031
GO:0009740	gibberellic acid mediated signaling pathway	biological_process	8	1356	128	27496	0.181275	0.264055	1.26733	Bra008480; Bra020281; Bra035633; Bra026122; Bra006851; Bra023513; Bra002788; Bra023317
GO:0045493	xylan catabolic process	biological_process	2	1356	30	27496	0.182552	0.265121	1.35182	Bra037782; Bra004031
GO:0048235	pollen sperm cell differentiation	biological_process	2	1356	30	27496	0.182552	0.265121	1.35182	Bra002582; Bra020412
GO:0009933	meristem structural organization	biological_process	2	1356	30	27496	0.182552	0.265121	1.35182	Bra003309; Bra040322
GO:0005528	FK506 binding	molecular_function	2	1356	30	27496	0.182552	0.265121	1.35182	Bra003835; Bra011839
GO:2000035	regulation of stem cell division	biological_process	1	1356	16	27496	0.185219	0.266218	1.26733	Bra031558
GO:0048262	determination of dorsal/ventral asymmetry	biological_process	1	1356	16	27496	0.185219	0.266218	1.26733	Bra028892
GO:0004602	glutathione peroxidase activity	molecular_function	1	1356	16	27496	0.185219	0.266218	1.26733	Bra021673
GO:0009405	pathogenesis	biological_process	1	1356	16	27496	0.185219	0.266218	1.26733	Bra011802
GO:0009061	anaerobic respiration	biological_process	1	1356	16	27496	0.185219	0.266218	1.26733	Bra031821
GO:0090378	seed trichome elongation	biological_process	1	1356	16	27496	0.185219	0.266218	1.26733	Bra005395
GO:0048444	floral organ morphogenesis	biological_process	1	1356	16	27496	0.185219	0.266218	1.26733	Bra024771
GO:0000329	fungal-type vacuole membrane	cellular_component	1	1356	16	27496	0.185219	0.266218	1.26733	Bra005061
GO:0008865	fructokinase activity	molecular_function	1	1356	16	27496	0.185219	0.266218	1.26733	Bra029158
GO:0004861	cyclin-dependent protein serine/threonine kinase inhibitor activity	molecular_function	1	1356	16	27496	0.185219	0.266218	1.26733	Bra009451
GO:0006303	double-strand break repair via nonhomologous end joining	biological_process	1	1356	16	27496	0.185219	0.266218	1.26733	Bra026562
GO:0009423	chorismate biosynthetic process	biological_process	1	1356	16	27496	0.185219	0.266218	1.26733	Bra020756
GO:0071669	plant-type cell wall organization or biogenesis	biological_process	1	1356	16	27496	0.185219	0.266218	1.26733	Bra001037
GO:0010439	regulation of glucosinolate biosynthetic process	biological_process	1	1356	16	27496	0.185219	0.266218	1.26733	Bra012961
GO:0051082	unfolded protein binding	molecular_function	5	1356	78	27496	0.186676	0.267917	1.29983	Bra016169; Bra040837; Bra001507; Bra016677; Bra035284
GO:0016049	cell growth	biological_process	5	1356	78	27496	0.186676	0.267917	1.29983	Bra005395; Bra023192; Bra012993; Bra039163; Bra037667
GO:0009738	abscisic acid-activated signaling pathway	biological_process	21	1356	363	27496	0.187474	0.268864	1.17307	Bra022585; Bra013275; Bra019749; Bra037845; Bra009925; Bra031903; Bra014302; Bra017011; Bra020564; Bra033315; Bra025048; Bra026984; Bra003759; Bra018800; Bra002627; Bra027030; Bra029378; Bra015857; Bra008185; Bra016719; Bra030386
GO:0009570	chloroplast stroma	cellular_component	50	1356	912	27496	0.193482	0.277277	1.11169	Bra033590; Bra023450; Bra025304; Bra011506; Bra002221; Bra025812; Bra002116; Bra008430; Bra003426; Bra012083; Bra012086; Bra003226; Bra004059; Bra019178; Bra021673; Bra037164; Bra005212; Bra021447; Bra033589; Bra001552; Bra007041; Bra014681; Bra029007; Bra027338; Bra021593; Bra034824; Bra017165; Bra001507; Bra007733; Bra007192; Bra039066; Bra003499; Bra004323; Bra000876; Bra009483; Bra011384; Bra…
GO:0009664	plant-type cell wall organization	biological_process	5	1356	79	27496	0.194249	0.278125	1.28337	Bra035235; Bra024268; Bra016127; Bra003918; Bra011438
GO:0009658	chloroplast organization	biological_process	13	1356	219	27496	0.194732	0.278125	1.20367	Bra013414; Bra030589; Bra012266; Bra019884; Bra037812; Bra026485; Bra022321; Bra007733; Bra021464; Bra001975; Bra002875; Bra000420; Bra015346
GO:0050821	protein stabilization	biological_process	2	1356	31	27496	0.195216	0.278125	1.30821	Bra037104; Bra038011
GO:0048765	root hair cell differentiation	biological_process	2	1356	31	27496	0.195216	0.278125	1.30821	Bra024353; Bra037355
GO:0006790	sulfur compound metabolic process	biological_process	2	1356	31	27496	0.195216	0.278125	1.30821	Bra013057; Bra018436
GO:0000326	protein storage vacuole	cellular_component	2	1356	31	27496	0.195216	0.278125	1.30821	Bra038256; Bra001626
GO:0050826	response to freezing	biological_process	2	1356	31	27496	0.195216	0.278125	1.30821	Bra002674; Bra010474
GO:0009833	plant-type primary cell wall biogenesis	biological_process	2	1356	31	27496	0.195216	0.278125	1.30821	Bra015725; Bra019253
GO:0005975	carbohydrate metabolic process	biological_process	26	1356	459	27496	0.19769	0.281444	1.1486	Bra027210; Bra021506; Bra020951; Bra016276; Bra002286; Bra016812; Bra019264; Bra014511; Bra011802; Bra013297; Bra024238; Bra035634; Bra013734; Bra014036; Bra035382; Bra001215; Bra015096; Bra014636; Bra038755; Bra004833; Bra004835; Bra030780; Bra022440; Bra004836; Bra005637; Bra030386
GO:0010089	xylem development	biological_process	3	1356	47	27496	0.200543	0.285298	1.29429	Bra008788; Bra038295; Bra023395
GO:0031640	killing of cells of other organism	biological_process	5	1356	80	27496	0.201936	0.285469	1.26733	Bra017421; Bra015809; Bra004768; Bra037706; Bra024832
GO:0043484	regulation of RNA splicing	biological_process	1	1356	17	27496	0.203446	0.285469	1.19278	Bra015576
GO:0006561	proline biosynthetic process	biological_process	1	1356	17	27496	0.203446	0.285469	1.19278	Bra004736
GO:0007219	Notch signaling pathway	biological_process	1	1356	17	27496	0.203446	0.285469	1.19278	Bra031558
GO:0055046	microgametogenesis	biological_process	1	1356	17	27496	0.203446	0.285469	1.19278	Bra028334
GO:0044206	UMP salvage	biological_process	1	1356	17	27496	0.203446	0.285469	1.19278	Bra012086
GO:0009759	indole glucosinolate biosynthetic process	biological_process	1	1356	17	27496	0.203446	0.285469	1.19278	Bra002747
GO:0048831	regulation of shoot system development	biological_process	1	1356	17	27496	0.203446	0.285469	1.19278	Bra028100
GO:0045273	respiratory chain complex II	cellular_component	1	1356	17	27496	0.203446	0.285469	1.19278	Bra031821
GO:0009511	plasmodesmatal endoplasmic reticulum	cellular_component	1	1356	17	27496	0.203446	0.285469	1.19278	Bra020640
GO:0009827	plant-type cell wall modification	biological_process	1	1356	17	27496	0.203446	0.285469	1.19278	Bra037355
GO:0010405	arabinogalactan protein metabolic process	biological_process	1	1356	17	27496	0.203446	0.285469	1.19278	Bra012423
GO:0018258	protein O-linked glycosylation via hydroxyproline	biological_process	1	1356	17	27496	0.203446	0.285469	1.19278	Bra012423
GO:1990714	hydroxyproline O-galactosyltransferase activity	molecular_function	1	1356	17	27496	0.203446	0.285469	1.19278	Bra012423
GO:0009088	threonine biosynthetic process	biological_process	1	1356	17	27496	0.203446	0.285469	1.19278	Bra011140
GO:0042372	phylloquinone biosynthetic process	biological_process	1	1356	17	27496	0.203446	0.285469	1.19278	Bra027150
GO:0051861	glycolipid binding	molecular_function	1	1356	17	27496	0.203446	0.285469	1.19278	Bra023891
GO:0043085	positive regulation of catalytic activity	biological_process	1	1356	17	27496	0.203446	0.285469	1.19278	Bra012872
GO:0045824	negative regulation of innate immune response	biological_process	1	1356	17	27496	0.203446	0.285469	1.19278	Bra040184
GO:0006952	defense response	biological_process	43	1356	784	27496	0.206749	0.289895	1.11215	Bra007937; Bra008024; Bra017421; Bra017799; Bra001477; Bra023505; Bra002634; Bra023175; Bra016182; Bra016812; Bra010041; Bra021673; Bra003939; Bra015171; Bra011730; Bra014302; Bra013297; Bra033463; Bra034672; Bra041132; Bra039354; Bra021860; Bra035195; Bra019366; Bra035382; Bra000754; Bra018942; Bra018538; Bra014906; Bra035092; Bra014636; Bra024832; Bra000311; Bra031737; Bra007362; Bra023009; Bra…
GO:0015171	amino acid transmembrane transporter activity	molecular_function	4	1356	64	27496	0.207606	0.290516	1.26733	Bra025547; Bra008325; Bra035446; Bra010143
GO:0005381	iron ion transmembrane transporter activity	molecular_function	2	1356	32	27496	0.208086	0.290516	1.26733	Bra012271; Bra015718
GO:0051087	chaperone binding	molecular_function	2	1356	32	27496	0.208086	0.290516	1.26733	Bra016169; Bra016677
GO:0033609	oxalate metabolic process	biological_process	2	1356	32	27496	0.208086	0.290516	1.26733	Bra020113; Bra028424
GO:0046564	oxalate decarboxylase activity	molecular_function	2	1356	32	27496	0.208086	0.290516	1.26733	Bra020113; Bra028424
GO:2000070	regulation of response to water deprivation	biological_process	2	1356	32	27496	0.208086	0.290516	1.26733	Bra029145; Bra026413
GO:0016740	transferase activity	molecular_function	6	1356	98	27496	0.209278	0.291971	1.24147	Bra015142; Bra013751; Bra035092; Bra013267; Bra006475; Bra001131
GO:0004497	monooxygenase activity	molecular_function	10	1356	169	27496	0.21349	0.297634	1.19984	Bra013024; Bra025431; Bra009149; Bra028181; Bra011821; Bra010644; Bra009803; Bra023318; Bra004491; Bra017871
GO:0006855	drug transmembrane transport	biological_process	7	1356	116	27496	0.213877	0.29796	1.22363	Bra004188; Bra029145; Bra031982; Bra034314; Bra022594; Bra027871; Bra003527
GO:0046856	phosphatidylinositol dephosphorylation	biological_process	2	1356	33	27496	0.221138	0.302656	1.22893	Bra024353; Bra013275
GO:0042023	DNA endoreduplication	biological_process	2	1356	33	27496	0.221138	0.302656	1.22893	Bra014835; Bra009451
GO:0010227	floral organ abscission	biological_process	2	1356	33	27496	0.221138	0.302656	1.22893	Bra003697; Bra023894
GO:0005578	proteinaceous extracellular matrix	cellular_component	2	1356	33	27496	0.221138	0.302656	1.22893	Bra037782; Bra022440
GO:1900426	positive regulation of defense response to bacterium	biological_process	2	1356	33	27496	0.221138	0.302656	1.22893	Bra007362; Bra016719
GO:0010311	lateral root formation	biological_process	3	1356	49	27496	0.221423	0.302656	1.24147	Bra008325; Bra011730; Bra023829
GO:0031348	negative regulation of defense response	biological_process	3	1356	49	27496	0.221423	0.302656	1.24147	Bra014302; Bra015212; Bra003527
GO:0009501	amyloplast	cellular_component	1	1356	18	27496	0.221858	0.302656	1.12652	Bra009570
GO:0016123	xanthophyll biosynthetic process	biological_process	1	1356	18	27496	0.221858	0.302656	1.12652	Bra013912
GO:0007186	G-protein coupled receptor signaling pathway	biological_process	1	1356	18	27496	0.221858	0.302656	1.12652	Bra020117
GO:0003846	2-acylglycerol O-acyltransferase activity	molecular_function	1	1356	18	27496	0.221858	0.302656	1.12652	Bra002224
GO:0090430	caffeoyl-CoA: alcohol caffeoyl transferase activity	molecular_function	1	1356	18	27496	0.221858	0.302656	1.12652	Bra002224
GO:0004866	endopeptidase inhibitor activity	molecular_function	1	1356	18	27496	0.221858	0.302656	1.12652	Bra008084
GO:0051782	negative regulation of cell division	biological_process	1	1356	18	27496	0.221858	0.302656	1.12652	Bra018898
GO:0071577	zinc II ion transmembrane transport	biological_process	1	1356	18	27496	0.221858	0.302656	1.12652	Bra021045
GO:0042026	protein refolding	biological_process	1	1356	18	27496	0.221858	0.302656	1.12652	Bra001507
GO:0015824	proline transport	biological_process	1	1356	18	27496	0.221858	0.302656	1.12652	Bra005061
GO:0015145	monosaccharide transmembrane transporter activity	molecular_function	1	1356	18	27496	0.221858	0.302656	1.12652	Bra031762
GO:0005797	Golgi medial cisterna	cellular_component	1	1356	18	27496	0.221858	0.302656	1.12652	Bra026095
GO:0016208	AMP binding	molecular_function	1	1356	18	27496	0.221858	0.302656	1.12652	Bra014401
GO:0051131	chaperone-mediated protein complex assembly	biological_process	1	1356	18	27496	0.221858	0.302656	1.12652	Bra008208
GO:0005459	UDP-galactose transmembrane transporter activity	molecular_function	1	1356	18	27496	0.221858	0.302656	1.12652	Bra015725
GO:0005460	UDP-glucose transmembrane transporter activity	molecular_function	1	1356	18	27496	0.221858	0.302656	1.12652	Bra015725
GO:0009653	anatomical structure morphogenesis	biological_process	1	1356	18	27496	0.221858	0.302656	1.12652	Bra005599
GO:0004435	phosphatidylinositol phospholipase C activity	molecular_function	1	1356	18	27496	0.221858	0.302656	1.12652	Bra002627
GO:0030686	90S preribosome	cellular_component	1	1356	18	27496	0.221858	0.302656	1.12652	Bra032867
GO:0009902	chloroplast relocation	biological_process	1	1356	18	27496	0.221858	0.302656	1.12652	Bra030671
GO:0045727	positive regulation of translation	biological_process	1	1356	18	27496	0.221858	0.302656	1.12652	Bra003807
GO:0010598	NAD(P)H dehydrogenase complex (plastoquinone)	cellular_component	1	1356	18	27496	0.221858	0.302656	1.12652	Bra019259
GO:0005789	endoplasmic reticulum membrane	cellular_component	51	1356	944	27496	0.221906	0.302656	1.09549	Bra003457; Bra035502; Bra021298; Bra021503; Bra027907; Bra013024; Bra026058; Bra019749; Bra005361; Bra007615; Bra021736; Bra002833; Bra009149; Bra018348; Bra012266; Bra022837; Bra032734; Bra037812; Bra013823; Bra000109; Bra033623; Bra017668; Bra034298; Bra036405; Bra020640; Bra027001; Bra015472; Bra030441; Bra017757; Bra018466; Bra035476; Bra004518; Bra030650; Bra007766; Bra024749; Bra026984; Bra…
GO:0032502	developmental process	biological_process	4	1356	66	27496	0.225564	0.307303	1.22893	Bra013414; Bra012086; Bra004712; Bra002875
GO:0003755	peptidyl-prolyl cis-trans isomerase activity	molecular_function	5	1356	83	27496	0.225628	0.307303	1.22152	Bra023923; Bra007655; Bra003835; Bra008130; Bra011839
GO:0003777	microtubule motor activity	molecular_function	5	1356	84	27496	0.23372	0.317625	1.20698	Bra028334; Bra023192; Bra002965; Bra041153; Bra033887
GO:0002239	response to oomycetes	biological_process	2	1356	34	27496	0.234348	0.317625	1.19278	Bra000713; Bra021101
GO:2000028	regulation of photoperiodism, flowering	biological_process	2	1356	34	27496	0.234348	0.317625	1.19278	Bra002090; Bra000420
GO:0030552	cAMP binding	molecular_function	2	1356	34	27496	0.234348	0.317625	1.19278	Bra022702; Bra001678
GO:0030553	cGMP binding	molecular_function	2	1356	34	27496	0.234348	0.317625	1.19278	Bra022702; Bra001678
GO:0009725	response to hormone	biological_process	2	1356	34	27496	0.234348	0.317625	1.19278	Bra014511; Bra004833
GO:0005685	U1 snRNP	cellular_component	2	1356	34	27496	0.234348	0.317625	1.19278	Bra012601; Bra013301
GO:0009055	electron carrier activity	molecular_function	13	1356	228	27496	0.236709	0.320602	1.15616	Bra009259; Bra011408; Bra014380; Bra031821; Bra033366; Bra003027; Bra026261; Bra023277; Bra037028; Bra000225; Bra035867; Bra005898; Bra014501
GO:0004439	phosphatidylinositol-4,5-bisphosphate 5-phosphatase activity	molecular_function	1	1356	19	27496	0.240393	0.322899	1.06723	Bra013275
GO:0090351	seedling development	biological_process	1	1356	19	27496	0.240393	0.322899	1.06723	Bra013275
GO:0005655	nucleolar ribonuclease P complex	cellular_component	1	1356	19	27496	0.240393	0.322899	1.06723	Bra041093
GO:0043097	pyrimidine nucleoside salvage	biological_process	1	1356	19	27496	0.240393	0.322899	1.06723	Bra012086
GO:0009970	cellular response to sulfate starvation	biological_process	1	1356	19	27496	0.240393	0.322899	1.06723	Bra030821
GO:1990247	N6-methyladenosine-containing RNA binding	molecular_function	1	1356	19	27496	0.240393	0.322899	1.06723	Bra006780
GO:0009641	shade avoidance	biological_process	1	1356	19	27496	0.240393	0.322899	1.06723	Bra004712
GO:0004521	endoribonuclease activity	molecular_function	1	1356	19	27496	0.240393	0.322899	1.06723	Bra012675
GO:0005793	endoplasmic reticulum-Golgi intermediate compartment	cellular_component	1	1356	19	27496	0.240393	0.322899	1.06723	Bra015725
GO:0010014	meristem initiation	biological_process	1	1356	19	27496	0.240393	0.322899	1.06723	Bra038295
GO:0016759	cellulose synthase activity	molecular_function	1	1356	19	27496	0.240393	0.322899	1.06723	Bra019253
GO:0043087	regulation of GTPase activity	biological_process	1	1356	19	27496	0.240393	0.322899	1.06723	Bra037712
GO:0009615	response to virus	biological_process	5	1356	85	27496	0.2419	0.324699	1.19278	Bra008175; Bra006808; Bra016510; Bra011654; Bra034104
GO:0080092	regulation of pollen tube growth	biological_process	3	1356	51	27496	0.242839	0.325511	1.19278	Bra008024; Bra008034; Bra041132
GO:0016126	sterol biosynthetic process	biological_process	3	1356	51	27496	0.242839	0.325511	1.19278	Bra023430; Bra017668; Bra015789
GO:0098542	defense response to other organism	biological_process	4	1356	68	27496	0.243959	0.326563	1.19278	Bra026058; Bra037119; Bra025194; Bra016907
GO:0001666	response to hypoxia	biological_process	4	1356	68	27496	0.243959	0.326563	1.19278	Bra035893; Bra029258; Bra025361; Bra039040
GO:0042542	response to hydrogen peroxide	biological_process	6	1356	103	27496	0.245735	0.328715	1.1812	Bra002224; Bra009112; Bra008084; Bra019265; Bra012949; Bra003807
GO:0005179	hormone activity	molecular_function	2	1356	35	27496	0.247692	0.330879	1.1587	Bra030513; Bra037127
GO:0000387	spliceosomal snRNP assembly	biological_process	2	1356	35	27496	0.247692	0.330879	1.1587	Bra009466; Bra039988
GO:0044550	secondary metabolite biosynthetic process	biological_process	10	1356	176	27496	0.2524	0.336936	1.15212	Bra027515; Bra040819; Bra013634; Bra031773; Bra019366; Bra037119; Bra030126; Bra025194; Bra039047; Bra018856
GO:0016125	sterol metabolic process	biological_process	3	1356	52	27496	0.253717	0.338463	1.16984	Bra012551; Bra022407; Bra017757
GO:0015035	protein disulfide oxidoreductase activity	molecular_function	8	1356	140	27496	0.254502	0.339278	1.1587	Bra011408; Bra014380; Bra033366; Bra037028; Bra000225; Bra035867; Bra005898; Bra012872
GO:0042973	glucan endo-1,3-beta-D-glucosidase activity	molecular_function	5	1356	87	27496	0.258504	0.341759	1.16536	Bra016812; Bra013297; Bra035382; Bra014636; Bra030780
GO:0030276	clathrin binding	molecular_function	1	1356	20	27496	0.258994	0.341759	1.01386	Bra034947
GO:0004849	uridine kinase activity	molecular_function	1	1356	20	27496	0.258994	0.341759	1.01386	Bra012086
GO:0015996	chlorophyll catabolic process	biological_process	1	1356	20	27496	0.258994	0.341759	1.01386	Bra019178
GO:0080060	integument development	biological_process	1	1356	20	27496	0.258994	0.341759	1.01386	Bra018898
GO:0010078	maintenance of root meristem identity	biological_process	1	1356	20	27496	0.258994	0.341759	1.01386	Bra013823
GO:0006559	L-phenylalanine catabolic process	biological_process	1	1356	20	27496	0.258994	0.341759	1.01386	Bra039489
GO:0000271	polysaccharide biosynthetic process	biological_process	1	1356	20	27496	0.258994	0.341759	1.01386	Bra012890
GO:1901000	regulation of response to salt stress	biological_process	1	1356	20	27496	0.258994	0.341759	1.01386	Bra026413
GO:0008047	enzyme activator activity	molecular_function	1	1356	20	27496	0.258994	0.341759	1.01386	Bra012872
GO:0008080	N-acetyltransferase activity	molecular_function	1	1356	20	27496	0.258994	0.341759	1.01386	Bra015867
GO:0019243	methylglyoxal catabolic process to D-lactate via S-lactoyl-glutathione	biological_process	1	1356	20	27496	0.258994	0.341759	1.01386	Bra003190
GO:0103075	indole-3-pyruvate monooxygenase activity	molecular_function	1	1356	20	27496	0.258994	0.341759	1.01386	Bra023318
GO:0015770	sucrose transport	biological_process	1	1356	20	27496	0.258994	0.341759	1.01386	Bra022761
GO:0031514	motile cilium	cellular_component	1	1356	20	27496	0.258994	0.341759	1.01386	Bra031127
GO:0048653	anther development	biological_process	2	1356	36	27496	0.261148	0.343671	1.12652	Bra004674; Bra004312
GO:0000156	phosphorelay response regulator activity	molecular_function	2	1356	36	27496	0.261148	0.343671	1.12652	Bra033773; Bra016526
GO:0002238	response to molecule of fungal origin	biological_process	2	1356	36	27496	0.261148	0.343671	1.12652	Bra008084; Bra021802
GO:0033612	receptor serine/threonine kinase binding	molecular_function	2	1356	36	27496	0.261148	0.343671	1.12652	Bra012476; Bra024751
GO:0003682	chromatin binding	molecular_function	11	1356	197	27496	0.267168	0.351357	1.13223	Bra035633; Bra011673; Bra037421; Bra006851; Bra021209; Bra004886; Bra018665; Bra030709; Bra040288; Bra002788; Bra020650
GO:0031902	late endosome membrane	cellular_component	6	1356	106	27496	0.268495	0.352863	1.14777	Bra019749; Bra005361; Bra029145; Bra026984; Bra017331; Bra027871
GO:0009058	biosynthetic process	biological_process	4	1356	71	27496	0.272237	0.35754	1.14238	Bra011026; Bra000548; Bra039489; Bra000222
GO:0015450	P-P-bond-hydrolysis-driven protein transmembrane transporter activity	molecular_function	2	1356	37	27496	0.274692	0.359268	1.09607	Bra010946; Bra032980
GO:0008134	transcription factor binding	molecular_function	2	1356	37	27496	0.274692	0.359268	1.09607	Bra040557; Bra018898
GO:0048579	negative regulation of long-day photoperiodism, flowering	biological_process	2	1356	37	27496	0.274692	0.359268	1.09607	Bra040020; Bra001264
GO:0005682	U5 snRNP	cellular_component	2	1356	37	27496	0.274692	0.359268	1.09607	Bra012601; Bra013301
GO:0048367	shoot system development	biological_process	6	1356	107	27496	0.276205	0.359268	1.13704	Bra013787; Bra015764; Bra026913; Bra013823; Bra032261; Bra019626
GO:0015238	drug transmembrane transporter activity	molecular_function	6	1356	107	27496	0.276205	0.359268	1.13704	Bra004188; Bra029145; Bra031982; Bra013906; Bra022594; Bra027871
GO:0004622	lysophospholipase activity	molecular_function	1	1356	21	27496	0.277608	0.359268	0.965585	Bra002224
GO:1900057	positive regulation of leaf senescence	biological_process	1	1356	21	27496	0.277608	0.359268	0.965585	Bra015298
GO:0000082	G1/S transition of mitotic cell cycle	biological_process	1	1356	21	27496	0.277608	0.359268	0.965585	Bra014835
GO:0008353	RNA polymerase II carboxy-terminal domain kinase activity	molecular_function	1	1356	21	27496	0.277608	0.359268	0.965585	Bra014835
GO:0004526	ribonuclease P activity	molecular_function	1	1356	21	27496	0.277608	0.359268	0.965585	Bra041093
GO:0000815	ESCRT III complex	cellular_component	1	1356	21	27496	0.277608	0.359268	0.965585	Bra018166
GO:0080130	L-phenylalanine:2-oxoglutarate aminotransferase activity	molecular_function	1	1356	21	27496	0.277608	0.359268	0.965585	Bra039489
GO:0008574	ATP-dependent microtubule motor activity, plus-end-directed	molecular_function	1	1356	21	27496	0.277608	0.359268	0.965585	Bra033887
GO:0052793	pectin acetylesterase activity	molecular_function	1	1356	21	27496	0.277608	0.359268	0.965585	Bra036587
GO:0006040	amino sugar metabolic process	biological_process	1	1356	21	27496	0.277608	0.359268	0.965585	Bra023009
GO:0055075	potassium ion homeostasis	biological_process	1	1356	21	27496	0.277608	0.359268	0.965585	Bra039469
GO:0000381	regulation of alternative mRNA splicing, via spliceosome	biological_process	1	1356	21	27496	0.277608	0.359268	0.965585	Bra031050
GO:0030042	actin filament depolymerization	biological_process	1	1356	21	27496	0.277608	0.359268	0.965585	Bra011575
GO:1901348	positive regulation of secondary cell wall biogenesis	biological_process	1	1356	21	27496	0.277608	0.359268	0.965585	Bra031008
GO:0010168	ER body	cellular_component	1	1356	21	27496	0.277608	0.359268	0.965585	Bra030386
GO:0048658	anther wall tapetum development	biological_process	1	1356	21	27496	0.277608	0.359268	0.965585	Bra021711
GO:0009809	lignin biosynthetic process	biological_process	6	1356	108	27496	0.283972	0.36726	1.12652	Bra002224; Bra033526; Bra002609; Bra006683; Bra035481; Bra033613
GO:0007005	mitochondrion organization	biological_process	3	1356	55	27496	0.286888	0.37054	1.10603	Bra013414; Bra001507; Bra002875
GO:0009741	response to brassinosteroid	biological_process	3	1356	55	27496	0.286888	0.37054	1.10603	Bra012046; Bra010713; Bra037667
GO:0071732	cellular response to nitric oxide	biological_process	2	1356	38	27496	0.288306	0.371632	1.06723	Bra012271; Bra015718
GO:0006465	signal peptide processing	biological_process	2	1356	38	27496	0.288306	0.371632	1.06723	Bra037008; Bra025596
GO:0012511	monolayer-surrounded lipid storage body	cellular_component	2	1356	38	27496	0.288306	0.371632	1.06723	Bra022936; Bra010474
GO:0016757	transferase activity, transferring glycosyl groups	molecular_function	13	1356	239	27496	0.292329	0.376569	1.10295	Bra017390; Bra007311; Bra002442; Bra006343; Bra013399; Bra020640; Bra012890; Bra039061; Bra036554; Bra022874; Bra038505; Bra033759; Bra032487
GO:0072583	clathrin-dependent endocytosis	biological_process	1	1356	22	27496	0.29619	0.379287	0.921695	Bra034947
GO:0048829	root cap development	biological_process	1	1356	22	27496	0.29619	0.379287	0.921695	Bra008325
GO:0010212	response to ionizing radiation	biological_process	1	1356	22	27496	0.29619	0.379287	0.921695	Bra033455
GO:0009787	regulation of abscisic acid-activated signaling pathway	biological_process	1	1356	22	27496	0.29619	0.379287	0.921695	Bra000754
GO:0007015	actin filament organization	biological_process	1	1356	22	27496	0.29619	0.379287	0.921695	Bra014876
GO:0006807	nitrogen compound metabolic process	biological_process	1	1356	22	27496	0.29619	0.379287	0.921695	Bra012164
GO:0045116	protein neddylation	biological_process	1	1356	22	27496	0.29619	0.379287	0.921695	Bra020995
GO:0051536	iron-sulfur cluster binding	molecular_function	1	1356	22	27496	0.29619	0.379287	0.921695	Bra018372
GO:0008515	sucrose transmembrane transporter activity	molecular_function	1	1356	22	27496	0.29619	0.379287	0.921695	Bra022761
GO:0009705	plant-type vacuole membrane	cellular_component	9	1356	165	27496	0.297369	0.380547	1.10603	Bra022048; Bra006809; Bra016448; Bra032985; Bra035756; Bra025906; Bra001626; Bra025848; Bra021374
GO:0030247	polysaccharide binding	molecular_function	6	1356	110	27496	0.299656	0.383222	1.10603	Bra016812; Bra013297; Bra035382; Bra009313; Bra030780; Bra020023
GO:0004702	signal transducer, downstream of receptor, with serine/threonine kinase activity	molecular_function	4	1356	74	27496	0.301157	0.384888	1.09607	Bra008099; Bra016220; Bra023894; Bra005599
GO:0002213	defense response to insect	biological_process	2	1356	39	27496	0.301967	0.385671	1.03986	Bra002747; Bra039047
GO:0009504	cell plate	cellular_component	3	1356	57	27496	0.309332	0.394302	1.06723	Bra034947; Bra005361; Bra017331
GO:0007034	vacuolar transport	biological_process	3	1356	57	27496	0.309332	0.394302	1.06723	Bra018166; Bra005061; Bra014773
GO:0000462	maturation of SSU-rRNA from tricistronic rRNA transcript (SSU-rRNA, 5.8S rRNA, LSU-rRNA)	biological_process	3	1356	57	27496	0.309332	0.394302	1.06723	Bra017258; Bra033874; Bra023052
GO:0010029	regulation of seed germination	biological_process	4	1356	75	27496	0.310905	0.395789	1.08146	Bra031385; Bra007096; Bra014789; Bra012321
GO:0006813	potassium ion transport	biological_process	4	1356	75	27496	0.310905	0.395789	1.08146	Bra037912; Bra025444; Bra027682; Bra023641
GO:0005773	vacuole	cellular_component	49	1356	942	27496	0.314622	0.397502	1.05476	Bra018825; Bra034947; Bra039648; Bra021506; Bra000091; Bra029363; Bra005071; Bra019749; Bra023430; Bra021673; Bra008175; Bra023127; Bra016448; Bra013906; Bra024238; Bra035634; Bra003027; Bra016510; Bra010665; Bra011877; Bra014036; Bra014372; Bra030108; Bra010706; Bra003813; Bra016127; Bra026261; Bra003918; Bra025740; Bra000876; Bra031762; Bra018838; Bra011654; Bra000222; Bra014636; Bra026984; Bra…
GO:0016311	dephosphorylation	biological_process	1	1356	23	27496	0.314698	0.397502	0.881621	Bra036303
GO:0035252	UDP-xylosyltransferase activity	molecular_function	1	1356	23	27496	0.314698	0.397502	0.881621	Bra031558
GO:0031491	nucleosome binding	molecular_function	1	1356	23	27496	0.314698	0.397502	0.881621	Bra023689
GO:0006596	polyamine biosynthetic process	biological_process	1	1356	23	27496	0.314698	0.397502	0.881621	Bra011554
GO:0005345	purine nucleobase transmembrane transporter activity	molecular_function	1	1356	23	27496	0.314698	0.397502	0.881621	Bra035469
GO:0006863	purine nucleobase transport	biological_process	1	1356	23	27496	0.314698	0.397502	0.881621	Bra035469
GO:0043488	regulation of mRNA stability	biological_process	1	1356	23	27496	0.314698	0.397502	0.881621	Bra006780
GO:0006607	NLS-bearing protein import into nucleus	biological_process	1	1356	23	27496	0.314698	0.397502	0.881621	Bra030771
GO:0022900	electron transport chain	biological_process	1	1356	23	27496	0.314698	0.397502	0.881621	Bra023277
GO:0009073	aromatic amino acid family biosynthetic process	biological_process	1	1356	23	27496	0.314698	0.397502	0.881621	Bra020756
GO:0016605	PML body	cellular_component	1	1356	23	27496	0.314698	0.397502	0.881621	Bra000420
GO:0004869	cysteine-type endopeptidase inhibitor activity	molecular_function	2	1356	40	27496	0.315658	0.397941	1.01386	Bra008024; Bra041132
GO:0005315	inorganic phosphate transmembrane transporter activity	molecular_function	2	1356	40	27496	0.315658	0.397941	1.01386	Bra005071; Bra034242
GO:0016760	cellulose synthase (UDP-forming) activity	molecular_function	2	1356	40	27496	0.315658	0.397941	1.01386	Bra001037; Bra019253
GO:0005887	integral component of plasma membrane	cellular_component	25	1356	474	27496	0.315968	0.398075	1.06948	Bra023790; Bra031649; Bra005071; Bra039228; Bra022702; Bra005087; Bra012831; Bra021967; Bra030748; Bra016448; Bra011164; Bra020593; Bra020052; Bra031920; Bra040113; Bra034242; Bra025740; Bra031762; Bra009968; Bra022761; Bra001626; Bra025848; Bra031919; Bra021374; Bra001678
GO:0009507	chloroplast	cellular_component	137	1356	2689	27496	0.32015	0.403083	1.03309	Bra033590; Bra023450; Bra000802; Bra016295; Bra016830; Bra008939; Bra025304; Bra011506; Bra002221; Bra037104; Bra025812; Bra002416; Bra003451; Bra018616; Bra026349; Bra002116; Bra026426; Bra035486; Bra013414; Bra008430; Bra013183; Bra019049; Bra003426; Bra000687; Bra012083; Bra012086; Bra018629; Bra000940; Bra002096; Bra007109; Bra017524; Bra023176; Bra025431; Bra023383; Bra003226; Bra030821; Bra…
GO:0009408	response to heat	biological_process	14	1356	264	27496	0.32375	0.407352	1.07531	Bra018616; Bra000091; Bra009112; Bra017117; Bra009313; Bra005104; Bra016677; Bra002674; Bra027871; Bra012949; Bra034104; Bra003807; Bra000064; Bra016719
GO:0008356	asymmetric cell division	biological_process	2	1356	41	27496	0.329359	0.413608	0.989136	Bra007056; Bra011777
GO:0010102	lateral root morphogenesis	biological_process	2	1356	41	27496	0.329359	0.413608	0.989136	Bra013621; Bra013622
GO:0010214	seed coat development	biological_process	2	1356	41	27496	0.329359	0.413608	0.989136	Bra038256; Bra029080
GO:0009816	defense response to bacterium, incompatible interaction	biological_process	6	1356	114	27496	0.331522	0.416057	1.06723	Bra009925; Bra019265; Bra020564; Bra006556; Bra002154; Bra027889
GO:0006631	fatty acid metabolic process	biological_process	3	1356	59	27496	0.331936	0.416152	1.03105	Bra018616; Bra021392; Bra013012
GO:0010030	positive regulation of seed germination	biological_process	1	1356	24	27496	0.333093	0.416152	0.844887	Bra033911
GO:0009808	lignin metabolic process	biological_process	1	1356	24	27496	0.333093	0.416152	0.844887	Bra018838
GO:0010048	vernalization response	biological_process	1	1356	24	27496	0.333093	0.416152	0.844887	Bra020826
GO:0031982	vesicle	cellular_component	1	1356	24	27496	0.333093	0.416152	0.844887	Bra014876
GO:0070301	cellular response to hydrogen peroxide	biological_process	1	1356	24	27496	0.333093	0.416152	0.844887	Bra030620
GO:0000103	sulfate assimilation	biological_process	1	1356	24	27496	0.333093	0.416152	0.844887	Bra017872
GO:0042787	protein ubiquitination involved in ubiquitin-dependent protein catabolic process	biological_process	4	1356	78	27496	0.340371	0.424702	1.03986	Bra009570; Bra025616; Bra035284; Bra029869
GO:0032259	methylation	biological_process	4	1356	78	27496	0.340371	0.424702	1.03986	Bra014958; Bra035476; Bra011916; Bra009158
GO:0003333	amino acid transmembrane transport	biological_process	2	1356	42	27496	0.343052	0.427382	0.965585	Bra008325; Bra005061
GO:0010087	phloem or xylem histogenesis	biological_process	2	1356	42	27496	0.343052	0.427382	0.965585	Bra013823; Bra036001
GO:0010286	heat acclimation	biological_process	3	1356	60	27496	0.343271	0.427382	1.01386	Bra009112; Bra017011; Bra002674
GO:0009873	ethylene-activated signaling pathway	biological_process	18	1356	345	27496	0.343397	0.427382	1.05795	Bra024954; Bra026295; Bra035919; Bra010657; Bra000366; Bra004878; Bra031903; Bra007539; Bra027270; Bra027697; Bra015478; Bra003415; Bra008099; Bra010383; Bra022643; Bra011833; Bra017879; Bra021712
GO:0009742	brassinosteroid mediated signaling pathway	biological_process	5	1356	97	27496	0.345052	0.429168	1.04522	Bra040944; Bra008177; Bra004712; Bra024360; Bra004167
GO:0009698	phenylpropanoid metabolic process	biological_process	1	1356	25	27496	0.351342	0.434771	0.811091	Bra006683
GO:0006446	regulation of translational initiation	biological_process	1	1356	25	27496	0.351342	0.434771	0.811091	Bra022270
GO:0090502	RNA phosphodiester bond hydrolysis, endonucleolytic	biological_process	1	1356	25	27496	0.351342	0.434771	0.811091	Bra041093
GO:0009854	oxidative photosynthetic carbon pathway	biological_process	1	1356	25	27496	0.351342	0.434771	0.811091	Bra027338
GO:0005545	1-phosphatidylinositol binding	molecular_function	1	1356	25	27496	0.351342	0.434771	0.811091	Bra007800
GO:0030968	endoplasmic reticulum unfolded protein response	biological_process	1	1356	25	27496	0.351342	0.434771	0.811091	Bra035284
GO:0055062	phosphate ion homeostasis	biological_process	1	1356	25	27496	0.351342	0.434771	0.811091	Bra009464
GO:0010208	pollen wall assembly	biological_process	1	1356	25	27496	0.351342	0.434771	0.811091	Bra006090
GO:0042254	ribosome biogenesis	biological_process	5	1356	98	27496	0.353906	0.437667	1.03456	Bra016295; Bra013787; Bra015764; Bra026913; Bra032261
GO:0017148	negative regulation of translation	biological_process	2	1356	43	27496	0.356722	0.439754	0.94313	Bra025812; Bra016470
GO:0006353	DNA-templated transcription, termination	biological_process	2	1356	43	27496	0.356722	0.439754	0.94313	Bra013414; Bra002875
GO:0042255	ribosome assembly	biological_process	2	1356	43	27496	0.356722	0.439754	0.94313	Bra013414; Bra002875
GO:0005249	voltage-gated potassium channel activity	molecular_function	2	1356	43	27496	0.356722	0.439754	0.94313	Bra022702; Bra001678
GO:0046540	U4/U6 x U5 tri-snRNP complex	cellular_component	2	1356	43	27496	0.356722	0.439754	0.94313	Bra012601; Bra013301
GO:0045454	cell redox homeostasis	biological_process	13	1356	252	27496	0.362372	0.446372	1.04605	Bra004075; Bra011408; Bra014380; Bra033366; Bra034824; Bra023513; Bra037028; Bra000225; Bra035867; Bra005898; Bra024360; Bra012872; Bra038875
GO:0010150	leaf senescence	biological_process	9	1356	175	27496	0.362567	0.446372	1.04283	Bra000713; Bra022585; Bra004736; Bra019265; Bra008788; Bra008099; Bra023395; Bra000144; Bra010470
GO:0005871	kinesin complex	cellular_component	5	1356	99	27496	0.362778	0.446372	1.02411	Bra028334; Bra023192; Bra002965; Bra041153; Bra033887
GO:0005388	calcium-transporting ATPase activity	molecular_function	1	1356	26	27496	0.369414	0.450838	0.779896	Bra023790
GO:0005677	chromatin silencing complex	cellular_component	1	1356	26	27496	0.369414	0.450838	0.779896	Bra029080
GO:0048467	gynoecium development	biological_process	1	1356	26	27496	0.369414	0.450838	0.779896	Bra013823
GO:0009886	post-embryonic animal morphogenesis	biological_process	1	1356	26	27496	0.369414	0.450838	0.779896	Bra035066
GO:0080113	regulation of seed growth	biological_process	1	1356	26	27496	0.369414	0.450838	0.779896	Bra034828
GO:0048268	clathrin coat assembly	biological_process	1	1356	26	27496	0.369414	0.450838	0.779896	Bra007800
GO:0003691	double-stranded telomeric DNA binding	molecular_function	1	1356	26	27496	0.369414	0.450838	0.779896	Bra015585
GO:0034052	positive regulation of plant-type hypersensitive response	biological_process	1	1356	26	27496	0.369414	0.450838	0.779896	Bra008836
GO:0015693	magnesium ion transport	biological_process	1	1356	26	27496	0.369414	0.450838	0.779896	Bra022373
GO:0005801	cis-Golgi network	cellular_component	1	1356	26	27496	0.369414	0.450838	0.779896	Bra026095
GO:0030036	actin cytoskeleton organization	biological_process	1	1356	26	27496	0.369414	0.450838	0.779896	Bra005599
GO:0005795	Golgi stack	cellular_component	1	1356	26	27496	0.369414	0.450838	0.779896	Bra001037
GO:0031338	regulation of vesicle fusion	biological_process	1	1356	26	27496	0.369414	0.450838	0.779896	Bra037712
GO:0071369	cellular response to ethylene stimulus	biological_process	2	1356	44	27496	0.370352	0.450853	0.921695	Bra012271; Bra015718
GO:0016226	iron-sulfur cluster assembly	biological_process	2	1356	44	27496	0.370352	0.450853	0.921695	Bra013057; Bra018436
GO:0019432	triglyceride biosynthetic process	biological_process	2	1356	44	27496	0.370352	0.450853	0.921695	Bra000109; Bra027001
GO:0003887	DNA-directed DNA polymerase activity	molecular_function	2	1356	44	27496	0.370352	0.450853	0.921695	Bra013835; Bra026562
GO:0016413	O-acetyltransferase activity	molecular_function	3	1356	63	27496	0.37729	0.45844	0.965585	Bra002634; Bra027001; Bra016229
GO:0005198	structural molecule activity	molecular_function	3	1356	63	27496	0.37729	0.45844	0.965585	Bra013057; Bra018436; Bra002999
GO:0006310	DNA recombination	biological_process	3	1356	63	27496	0.37729	0.45844	0.965585	Bra001975; Bra007143; Bra024250
GO:0005770	late endosome	cellular_component	4	1356	82	27496	0.379922	0.461281	0.989136	Bra029145; Bra024121; Bra027871; Bra011777
GO:0051287	NAD binding	molecular_function	6	1356	120	27496	0.380101	0.461281	1.01386	Bra023450; Bra011506; Bra007967; Bra028345; Bra001921; Bra030018
GO:0000226	microtubule cytoskeleton organization	biological_process	2	1356	45	27496	0.383927	0.465345	0.901213	Bra018825; Bra039648
GO:0006950	response to stress	biological_process	2	1356	45	27496	0.383927	0.465345	0.901213	Bra033520; Bra014401
GO:0043161	proteasome-mediated ubiquitin-dependent protein catabolic process	biological_process	8	1356	159	27496	0.384627	0.465903	1.02024	Bra009570; Bra001477; Bra012650; Bra034672; Bra039354; Bra013423; Bra035092; Bra029869
GO:0008553	hydrogen-exporting ATPase activity, phosphorylative mechanism	molecular_function	1	1356	27	27496	0.387283	0.466222	0.751011	Bra039228
GO:0006955	immune response	biological_process	1	1356	27	27496	0.387283	0.466222	0.751011	Bra020951
GO:0005776	autophagosome	cellular_component	1	1356	27	27496	0.387283	0.466222	0.751011	Bra024121
GO:0031627	telomeric loop formation	biological_process	1	1356	27	27496	0.387283	0.466222	0.751011	Bra015585
GO:0044419	interspecies interaction between organisms	biological_process	1	1356	27	27496	0.387283	0.466222	0.751011	Bra008836
GO:0009785	blue light signaling pathway	biological_process	1	1356	27	27496	0.387283	0.466222	0.751011	Bra033315
GO:0045335	phagocytic vesicle	cellular_component	1	1356	27	27496	0.387283	0.466222	0.751011	Bra011916
GO:0004180	carboxypeptidase activity	molecular_function	1	1356	27	27496	0.387283	0.466222	0.751011	Bra016001
GO:0015935	small ribosomal subunit	cellular_component	1	1356	27	27496	0.387283	0.466222	0.751011	Bra032867
GO:1902074	response to salt	biological_process	1	1356	27	27496	0.387283	0.466222	0.751011	Bra031008
GO:0009686	gibberellin biosynthetic process	biological_process	3	1356	64	27496	0.388602	0.467234	0.950498	Bra008480; Bra026122; Bra008362
GO:0010119	regulation of stomatal movement	biological_process	3	1356	64	27496	0.388602	0.467234	0.950498	Bra011409; Bra002999; Bra030386
GO:0007018	microtubule-based movement	biological_process	5	1356	102	27496	0.389441	0.467953	0.993985	Bra028334; Bra023192; Bra002965; Bra041153; Bra033887
GO:0000166	nucleotide binding	molecular_function	28	1356	553	27496	0.393398	0.472417	1.0267	Bra015576; Bra013787; Bra011869; Bra022270; Bra023585; Bra031385; Bra023383; Bra015764; Bra026913; Bra012688; Bra007070; Bra005212; Bra024651; Bra007096; Bra014789; Bra005922; Bra028006; Bra012321; Bra030284; Bra020273; Bra020995; Bra026413; Bra026562; Bra009466; Bra010693; Bra039988; Bra007002; Bra038737
GO:0046686	response to cadmium ion	biological_process	28	1356	554	27496	0.397201	0.475797	1.02484	Bra033590; Bra028932; Bra002224; Bra002116; Bra025530; Bra003426; Bra029778; Bra034074; Bra021673; Bra008175; Bra033745; Bra024659; Bra033589; Bra016510; Bra001581; Bra015212; Bra029158; Bra000876; Bra012422; Bra011654; Bra013804; Bra013481; Bra034104; Bra028697; Bra005751; Bra012409; Bra004031; Bra024250
GO:0043424	protein histidine kinase binding	molecular_function	2	1356	46	27496	0.397434	0.475797	0.881621	Bra034947; Bra012775
GO:0006891	intra-Golgi vesicle-mediated transport	biological_process	2	1356	46	27496	0.397434	0.475797	0.881621	Bra005361; Bra017331
GO:0008654	phospholipid biosynthetic process	biological_process	2	1356	46	27496	0.397434	0.475797	0.881621	Bra005137; Bra027001
GO:0010118	stomatal movement	biological_process	2	1356	46	27496	0.397434	0.475797	0.881621	Bra024399; Bra022936
GO:0005764	lysosome	cellular_component	5	1356	103	27496	0.39833	0.476578	0.984334	Bra020951; Bra011877; Bra010706; Bra018067; Bra018066
GO:0008284	positive regulation of cell proliferation	biological_process	3	1356	65	27496	0.399886	0.478146	0.935875	Bra014835; Bra031902; Bra003394
GO:0016746	transferase activity, transferring acyl groups	molecular_function	1	1356	28	27496	0.404924	0.482985	0.724189	Bra027001
GO:0004864	protein phosphatase inhibitor activity	molecular_function	1	1356	28	27496	0.404924	0.482985	0.724189	Bra025048
GO:0010427	abscisic acid binding	molecular_function	1	1356	28	27496	0.404924	0.482985	0.724189	Bra025048
GO:2000652	regulation of secondary cell wall biogenesis	biological_process	1	1356	28	27496	0.404924	0.482985	0.724189	Bra031008
GO:0043234	protein complex	cellular_component	3	1356	66	27496	0.411133	0.49009	0.921695	Bra029080; Bra003499; Bra031349
GO:0006468	protein phosphorylation	biological_process	13	1356	261	27496	0.412355	0.491246	1.00998	Bra014835; Bra040944; Bra014977; Bra001023; Bra014302; Bra006809; Bra001867; Bra039367; Bra019168; Bra019537; Bra038652; Bra004167; Bra006475
GO:0046872	metal ion binding	molecular_function	139	1356	2783	27496	0.413484	0.492291	1.01277	Bra009259; Bra023790; Bra000713; Bra009469; Bra021909; Bra033040; Bra003457; Bra003451; Bra008480; Bra030920; Bra015070; Bra026830; Bra026589; Bra038614; Bra010946; Bra032696; Bra013183; Bra001096; Bra028549; Bra004343; Bra003426; Bra018624; Bra004674; Bra007109; Bra037845; Bra032345; Bra010334; Bra007615; Bra026122; Bra034396; Bra037320; Bra004059; Bra033396; Bra029857; Bra010046; Bra004312; Bra…
GO:0051537	2 iron, 2 sulfur cluster binding	molecular_function	5	1356	105	27496	0.416083	0.495083	0.965585	Bra013057; Bra033366; Bra023277; Bra018436; Bra034200
GO:0006974	cellular response to DNA damage stimulus	biological_process	4	1356	86	27496	0.419393	0.498717	0.94313	Bra035159; Bra029007; Bra033455; Bra005637
GO:0009098	leucine biosynthetic process	biological_process	1	1356	29	27496	0.422317	0.498846	0.699217	Bra023450
GO:0006368	transcription elongation from RNA polymerase II promoter	biological_process	1	1356	29	27496	0.422317	0.498846	0.699217	Bra007727
GO:0009299	mRNA transcription	biological_process	1	1356	29	27496	0.422317	0.498846	0.699217	Bra035066
GO:0008889	glycerophosphodiester phosphodiesterase activity	molecular_function	1	1356	29	27496	0.422317	0.498846	0.699217	Bra003813
GO:0015095	magnesium ion transmembrane transporter activity	molecular_function	1	1356	29	27496	0.422317	0.498846	0.699217	Bra022373
GO:0005983	starch catabolic process	biological_process	1	1356	29	27496	0.422317	0.498846	0.699217	Bra012676
GO:0009574	preprophase band	cellular_component	1	1356	29	27496	0.422317	0.498846	0.699217	Bra006475
GO:0004970	ionotropic glutamate receptor activity	molecular_function	1	1356	29	27496	0.422317	0.498846	0.699217	Bra040761
GO:0008066	glutamate receptor activity	molecular_function	1	1356	29	27496	0.422317	0.498846	0.699217	Bra040761
GO:0003680	AT DNA binding	molecular_function	1	1356	29	27496	0.422317	0.498846	0.699217	Bra040184
GO:0008236	serine-type peptidase activity	molecular_function	1	1356	29	27496	0.422317	0.498846	0.699217	Bra020512
GO:0042147	retrograde transport, endosome to Golgi	biological_process	2	1356	48	27496	0.424188	0.500449	0.844887	Bra005361; Bra017331
GO:0042391	regulation of membrane potential	biological_process	2	1356	48	27496	0.424188	0.500449	0.844887	Bra022702; Bra001678
GO:0051539	4 iron, 4 sulfur cluster binding	molecular_function	5	1356	106	27496	0.424938	0.501031	0.956476	Bra013057; Bra021494; Bra018436; Bra018372; Bra026562
GO:0003690	double-stranded DNA binding	molecular_function	4	1356	87	27496	0.429204	0.505754	0.932289	Bra013414; Bra002875; Bra023317; Bra013997
GO:0006487	protein N-linked glycosylation	biological_process	2	1356	49	27496	0.437412	0.513166	0.827644	Bra016746; Bra015591
GO:0000302	response to reactive oxygen species	biological_process	2	1356	49	27496	0.437412	0.513166	0.827644	Bra003226; Bra000663
GO:0031969	chloroplast membrane	cellular_component	11	1356	226	27496	0.438562	0.513166	0.986948	Bra013912; Bra037104; Bra027908; Bra028188; Bra032672; Bra038011; Bra013804; Bra002674; Bra033473; Bra034911; Bra022936
GO:0055114	oxidation-reduction process	biological_process	11	1356	226	27496	0.438562	0.513166	0.986948	Bra025812; Bra031012; Bra001249; Bra035384; Bra038432; Bra004518; Bra022519; Bra016470; Bra023318; Bra014501; Bra007630
GO:0070180	large ribosomal subunit rRNA binding	molecular_function	1	1356	30	27496	0.439443	0.513166	0.67591	Bra015319
GO:0000266	mitochondrial fission	biological_process	1	1356	30	27496	0.439443	0.513166	0.67591	Bra034947
GO:0015079	potassium ion transmembrane transporter activity	molecular_function	1	1356	30	27496	0.439443	0.513166	0.67591	Bra037912
GO:0006289	nucleotide-excision repair	biological_process	1	1356	30	27496	0.439443	0.513166	0.67591	Bra019763
GO:0003824	catalytic activity	molecular_function	1	1356	30	27496	0.439443	0.513166	0.67591	Bra011070
GO:0071949	FAD binding	molecular_function	1	1356	30	27496	0.439443	0.513166	0.67591	Bra025421
GO:0045036	protein targeting to chloroplast	biological_process	1	1356	30	27496	0.439443	0.513166	0.67591	Bra015548
GO:0009814	defense response, incompatible interaction	biological_process	1	1356	30	27496	0.439443	0.513166	0.67591	Bra023894
GO:1904264	ubiquitin protein ligase activity involved in ERAD pathway	molecular_function	1	1356	30	27496	0.439443	0.513166	0.67591	Bra035284
GO:0016114	terpenoid biosynthetic process	biological_process	1	1356	30	27496	0.439443	0.513166	0.67591	Bra038504
GO:0090630	activation of GTPase activity	biological_process	1	1356	30	27496	0.439443	0.513166	0.67591	Bra037712
GO:0006508	proteolysis	biological_process	8	1356	169	27496	0.455314	0.530293	0.959872	Bra032189; Bra032555; Bra007070; Bra005922; Bra033271; Bra023704; Bra025601; Bra034742
GO:0031090	organelle membrane	cellular_component	1	1356	31	27496	0.456286	0.530293	0.654106	Bra009149
GO:0071365	cellular response to auxin stimulus	biological_process	1	1356	31	27496	0.456286	0.530293	0.654106	Bra003394
GO:0006349	regulation of gene expression by genetic imprinting	biological_process	1	1356	31	27496	0.456286	0.530293	0.654106	Bra029080
GO:0010167	response to nitrate	biological_process	1	1356	31	27496	0.456286	0.530293	0.654106	Bra018656
GO:0055028	cortical microtubule	cellular_component	1	1356	31	27496	0.456286	0.530293	0.654106	Bra033887
GO:0006270	DNA replication initiation	biological_process	1	1356	31	27496	0.456286	0.530293	0.654106	Bra026562
GO:0009556	microsporogenesis	biological_process	1	1356	31	27496	0.456286	0.530293	0.654106	Bra006475
GO:0061077	chaperone-mediated protein folding	biological_process	4	1356	90	27496	0.458409	0.532443	0.901213	Bra016169; Bra001507; Bra003835; Bra011839
GO:0071555	cell wall organization	biological_process	27	1356	550	27496	0.458827	0.532611	0.99543	Bra020608; Bra021821; Bra027044; Bra007311; Bra027210; Bra013024; Bra011181; Bra019846; Bra002442; Bra006343; Bra024415; Bra013297; Bra014958; Bra027713; Bra012890; Bra039061; Bra031478; Bra036554; Bra036587; Bra013164; Bra023083; Bra038505; Bra001037; Bra019253; Bra031008; Bra004031; Bra033759
GO:0005262	calcium channel activity	molecular_function	2	1356	51	27496	0.463499	0.537394	0.795188	Bra012088; Bra040761
GO:0005385	zinc ion transmembrane transporter activity	molecular_function	2	1356	51	27496	0.463499	0.537394	0.795188	Bra011164; Bra021045
GO:0006366	transcription from RNA polymerase II promoter	biological_process	4	1356	91	27496	0.468053	0.542351	0.891309	Bra037732; Bra004748; Bra031413; Bra027080
GO:0051453	regulation of intracellular pH	biological_process	1	1356	32	27496	0.472833	0.54562	0.633665	Bra039228
GO:0047196	long-chain-alcohol O-fatty-acyltransferase activity	molecular_function	1	1356	32	27496	0.472833	0.54562	0.633665	Bra000109
GO:0103095	wax ester synthase activity	molecular_function	1	1356	32	27496	0.472833	0.54562	0.633665	Bra000109
GO:0009693	ethylene biosynthetic process	biological_process	1	1356	32	27496	0.472833	0.54562	0.633665	Bra008099
GO:0080163	regulation of protein serine/threonine phosphatase activity	biological_process	1	1356	32	27496	0.472833	0.54562	0.633665	Bra025048
GO:0009646	response to absence of light	biological_process	1	1356	32	27496	0.472833	0.54562	0.633665	Bra027871
GO:2000280	regulation of root development	biological_process	1	1356	32	27496	0.472833	0.54562	0.633665	Bra009464
GO:0006885	regulation of pH	biological_process	2	1356	52	27496	0.476342	0.549344	0.779896	Bra039469; Bra027682
GO:0000325	plant-type vacuole	cellular_component	3	1356	72	27496	0.477404	0.549725	0.844887	Bra019749; Bra026984; Bra027030
GO:0005484	SNAP receptor activity	molecular_function	3	1356	72	27496	0.477404	0.549725	0.844887	Bra005361; Bra026095; Bra017331
GO:0051603	proteolysis involved in cellular protein catabolic process	biological_process	5	1356	112	27496	0.477519	0.549725	0.905236	Bra029363; Bra011877; Bra010706; Bra018067; Bra018066
GO:0005874	microtubule	cellular_component	16	1356	335	27496	0.487165	0.560376	0.968467	Bra018825; Bra034947; Bra039648; Bra028334; Bra019589; Bra016172; Bra005395; Bra023192; Bra014232; Bra002965; Bra017997; Bra041153; Bra013481; Bra038875; Bra006475; Bra033284
GO:0030244	cellulose biosynthetic process	biological_process	3	1356	73	27496	0.488183	0.560376	0.833313	Bra007961; Bra001037; Bra019253
GO:0080008	Cul4-RING E3 ubiquitin ligase complex	cellular_component	3	1356	73	27496	0.488183	0.560376	0.833313	Bra029080; Bra026485; Bra000420
GO:0009835	fruit ripening	biological_process	1	1356	33	27496	0.489071	0.560376	0.614463	Bra009149
GO:0010183	pollen tube guidance	biological_process	1	1356	33	27496	0.489071	0.560376	0.614463	Bra008656
GO:0000902	cell morphogenesis	biological_process	1	1356	33	27496	0.489071	0.560376	0.614463	Bra004552
GO:0009904	chloroplast accumulation movement	biological_process	1	1356	33	27496	0.489071	0.560376	0.614463	Bra014876
GO:0019915	lipid storage	biological_process	1	1356	33	27496	0.489071	0.560376	0.614463	Bra010474
GO:0005516	calmodulin binding	molecular_function	7	1356	154	27496	0.491602	0.562945	0.921695	Bra020607; Bra009925; Bra011409; Bra009994; Bra020564; Bra018838; Bra029378
GO:0009853	photorespiration	biological_process	3	1356	74	27496	0.498871	0.570933	0.822052	Bra025431; Bra028181; Bra009483
GO:0048316	seed development	biological_process	5	1356	115	27496	0.503287	0.57565	0.881621	Bra008177; Bra029080; Bra019626; Bra000212; Bra009142
GO:0008483	transaminase activity	molecular_function	1	1356	34	27496	0.504992	0.575909	0.596391	Bra011026
GO:0019899	enzyme binding	molecular_function	1	1356	34	27496	0.504992	0.575909	0.596391	Bra012656
GO:0031625	ubiquitin protein ligase binding	molecular_function	1	1356	34	27496	0.504992	0.575909	0.596391	Bra025616
GO:0010333	terpene synthase activity	molecular_function	1	1356	34	27496	0.504992	0.575909	0.596391	Bra038504
GO:0071230	cellular response to amino acid stimulus	biological_process	1	1356	34	27496	0.504992	0.575909	0.596391	Bra040761
GO:0003713	transcription coactivator activity	molecular_function	3	1356	76	27496	0.519947	0.590167	0.800419	Bra036131; Bra020616; Bra010002
GO:0051607	defense response to virus	biological_process	3	1356	76	27496	0.519947	0.590167	0.800419	Bra032373; Bra037412; Bra000927
GO:0019722	calcium-mediated signaling	biological_process	3	1356	76	27496	0.519947	0.590167	0.800419	Bra030513; Bra037127; Bra040761
GO:0009640	photomorphogenesis	biological_process	3	1356	76	27496	0.519947	0.590167	0.800419	Bra039042; Bra000420; Bra025359
GO:0009826	unidimensional cell growth	biological_process	5	1356	117	27496	0.520212	0.590167	0.866551	Bra014835; Bra036833; Bra018838; Bra024749; Bra004034
GO:0000184	nuclear-transcribed mRNA catabolic process, nonsense-mediated decay	biological_process	1	1356	35	27496	0.520586	0.590167	0.579351	Bra022270
GO:0005992	trehalose biosynthetic process	biological_process	1	1356	35	27496	0.520586	0.590167	0.579351	Bra004736
GO:0004144	diacylglycerol O-acyltransferase activity	molecular_function	1	1356	35	27496	0.520586	0.590167	0.579351	Bra000109
GO:0004499	N,N-dimethylaniline monooxygenase activity	molecular_function	1	1356	35	27496	0.520586	0.590167	0.579351	Bra027035
GO:0015629	actin cytoskeleton	cellular_component	1	1356	35	27496	0.520586	0.590167	0.579351	Bra011575
GO:0015297	antiporter activity	molecular_function	7	1356	158	27496	0.520825	0.590167	0.898361	Bra004188; Bra029145; Bra031982; Bra013906; Bra022594; Bra027871; Bra023641
GO:0004871	signal transducer activity	molecular_function	8	1356	179	27496	0.524589	0.59379	0.906247	Bra020117; Bra037412; Bra032261; Bra030513; Bra037127; Bra002627; Bra039114; Bra000927
GO:0010043	response to zinc ion	biological_process	4	1356	97	27496	0.524631	0.59379	0.836177	Bra002224; Bra002116; Bra021673; Bra000876
GO:0005765	lysosomal membrane	cellular_component	2	1356	56	27496	0.526195	0.594524	0.724189	Bra037008; Bra025596
GO:0000145	exocyst	cellular_component	2	1356	56	27496	0.526195	0.594524	0.724189	Bra020294; Bra029772
GO:0008233	peptidase activity	molecular_function	2	1356	56	27496	0.526195	0.594524	0.724189	Bra035161; Bra028881
GO:0000209	protein polyubiquitination	biological_process	3	1356	77	27496	0.530327	0.598498	0.790024	Bra009570; Bra035284; Bra029869
GO:0006334	nucleosome assembly	biological_process	3	1356	77	27496	0.530327	0.598498	0.790024	Bra039810; Bra018647; Bra038268
GO:0007033	vacuole organization	biological_process	1	1356	36	27496	0.535847	0.604378	0.563258	Bra021541
GO:0009832	plant-type cell wall biogenesis	biological_process	2	1356	57	27496	0.538242	0.606729	0.711484	Bra033887; Bra001037
GO:0009910	negative regulation of flower development	biological_process	3	1356	78	27496	0.540595	0.609028	0.779896	Bra035633; Bra006851; Bra002788
GO:0006096	glycolytic process	biological_process	5	1356	120	27496	0.545158	0.613814	0.844887	Bra033590; Bra028934; Bra026426; Bra033589; Bra002822
GO:0031901	early endosome membrane	cellular_component	1	1356	37	27496	0.55077	0.619417	0.548035	Bra022926
GO:0009266	response to temperature stimulus	biological_process	1	1356	37	27496	0.55077	0.619417	0.548035	Bra010041
GO:0005856	cytoskeleton	cellular_component	7	1356	163	27496	0.556487	0.625486	0.870804	Bra020294; Bra039160; Bra017166; Bra022519; Bra029772; Bra001034; Bra034778
GO:0044183	protein binding involved in protein folding	molecular_function	2	1356	59	27496	0.561801	0.631095	0.687366	Bra016169; Bra001507
GO:0006338	chromatin remodeling	biological_process	1	1356	38	27496	0.565351	0.632531	0.533613	Bra015766
GO:0030054	cell junction	cellular_component	1	1356	38	27496	0.565351	0.632531	0.533613	Bra024121
GO:0008139	nuclear localization sequence binding	molecular_function	1	1356	38	27496	0.565351	0.632531	0.533613	Bra030771
GO:0010072	primary shoot apical meristem specification	biological_process	1	1356	38	27496	0.565351	0.632531	0.533613	Bra032095
GO:0009903	chloroplast avoidance movement	biological_process	1	1356	38	27496	0.565351	0.632531	0.533613	Bra014876
GO:0010204	defense response signaling pathway, resistance gene-independent	biological_process	1	1356	38	27496	0.565351	0.632531	0.533613	Bra021802
GO:0008408	3'-5' exonuclease activity	molecular_function	1	1356	38	27496	0.565351	0.632531	0.533613	Bra026562
GO:0009736	cytokinin-activated signaling pathway	biological_process	4	1356	102	27496	0.569682	0.637011	0.795188	Bra026295; Bra033773; Bra016526; Bra022643
GO:0009735	response to cytokinin	biological_process	13	1356	290	27496	0.571283	0.638435	0.908982	Bra020113; Bra025304; Bra000687; Bra033773; Bra011057; Bra016526; Bra007041; Bra027338; Bra033613; Bra027083; Bra039066; Bra002674; Bra020995
GO:0004693	cyclin-dependent protein serine/threonine kinase activity	molecular_function	2	1356	60	27496	0.573302	0.640325	0.67591	Bra014835; Bra001023
GO:0009553	embryo sac development	biological_process	4	1356	103	27496	0.578424	0.645305	0.787467	Bra024804; Bra007213; Bra038405; Bra008061
GO:0045087	innate immune response	biological_process	4	1356	103	27496	0.578424	0.645305	0.787467	Bra005212; Bra014302; Bra024335; Bra040184
GO:0006458	'de novo' protein folding	biological_process	1	1356	39	27496	0.579588	0.645495	0.51993	Bra001507
GO:0009881	photoreceptor activity	molecular_function	1	1356	39	27496	0.579588	0.645495	0.51993	Bra038832
GO:0015030	Cajal body	cellular_component	1	1356	39	27496	0.579588	0.645495	0.51993	Bra038832
GO:0009817	defense response to fungus, incompatible interaction	biological_process	3	1356	82	27496	0.580471	0.64611	0.741852	Bra007733; Bra003527; Bra032155
GO:0003727	single-stranded RNA binding	molecular_function	2	1356	61	27496	0.584614	0.649978	0.664829	Bra013414; Bra002875
GO:0046982	protein heterodimerization activity	molecular_function	2	1356	61	27496	0.584614	0.649978	0.664829	Bra008192; Bra032369
GO:0004650	polygalacturonase activity	molecular_function	4	1356	104	27496	0.587071	0.652338	0.779896	Bra027210; Bra019264; Bra013734; Bra001215
GO:0016032	viral process	biological_process	3	1356	83	27496	0.590125	0.655358	0.732914	Bra022270; Bra008788; Bra023395
GO:0005215	transporter activity	molecular_function	8	1356	189	27496	0.59061	0.655524	0.858298	Bra016375; Bra021494; Bra018096; Bra002674; Bra035429; Bra023408; Bra039125; Bra014228
GO:0009932	cell tip growth	biological_process	1	1356	40	27496	0.593479	0.656837	0.506932	Bra024353
GO:0004185	serine-type carboxypeptidase activity	molecular_function	1	1356	40	27496	0.593479	0.656837	0.506932	Bra029363
GO:0004707	MAP kinase activity	molecular_function	1	1356	40	27496	0.593479	0.656837	0.506932	Bra035233
GO:0018024	histone-lysine N-methyltransferase activity	molecular_function	1	1356	40	27496	0.593479	0.656837	0.506932	Bra031976
GO:0017137	Rab GTPase binding	molecular_function	1	1356	40	27496	0.593479	0.656837	0.506932	Bra037712
GO:0022857	transmembrane transporter activity	molecular_function	4	1356	106	27496	0.60407	0.66818	0.765181	Bra025321; Bra038272; Bra027871; Bra015725
GO:0034599	cellular response to oxidative stress	biological_process	2	1356	63	27496	0.606654	0.670657	0.643723	Bra012872; Bra000663
GO:0016117	carotenoid biosynthetic process	biological_process	1	1356	41	27496	0.607024	0.670685	0.494568	Bra027908
GO:0050661	NADP binding	molecular_function	3	1356	85	27496	0.609034	0.672525	0.715669	Bra030018; Bra020756; Bra027035
GO:1903507	negative regulation of nucleic acid-templated transcription	biological_process	1	1356	42	27496	0.620222	0.683331	0.482793	Bra007937
GO:0010105	negative regulation of ethylene-activated signaling pathway	biological_process	1	1356	42	27496	0.620222	0.683331	0.482793	Bra027270
GO:0006071	glycerol metabolic process	biological_process	1	1356	42	27496	0.620222	0.683331	0.482793	Bra003813
GO:0047134	protein-disulfide reductase activity	molecular_function	1	1356	42	27496	0.620222	0.683331	0.482793	Bra012872
GO:0003714	transcription corepressor activity	molecular_function	1	1356	43	27496	0.633076	0.696705	0.471565	Bra007937
GO:0045492	xylan biosynthetic process	biological_process	1	1356	43	27496	0.633076	0.696705	0.471565	Bra032854
GO:2000022	regulation of jasmonic acid mediated signaling pathway	biological_process	1	1356	44	27496	0.645587	0.709672	0.460847	Bra007937
GO:0005451	monovalent cation:proton antiporter activity	molecular_function	1	1356	44	27496	0.645587	0.709672	0.460847	Bra027682
GO:0007131	reciprocal meiotic recombination	biological_process	1	1356	45	27496	0.657757	0.722643	0.450606	Bra020995
GO:0010181	FMN binding	molecular_function	2	1356	68	27496	0.65826	0.722789	0.596391	Bra031012; Bra027338
GO:0007165	signal transduction	biological_process	12	1356	287	27496	0.662856	0.727425	0.847831	Bra014835; Bra036869; Bra027790; Bra016029; Bra008080; Bra013144; Bra006556; Bra002154; Bra014055; Bra036870; Bra027889; Bra033939
GO:0030163	protein catabolic process	biological_process	6	1356	158	27496	0.667056	0.731394	0.770024	Bra032555; Bra007070; Bra005922; Bra033271; Bra023704; Bra034742
GO:0009506	plasmodesma	cellular_component	68	1356	1462	27496	0.667655	0.731394	0.94313	Bra039694; Bra018825; Bra017421; Bra002224; Bra034947; Bra039648; Bra032800; Bra002116; Bra021506; Bra022551; Bra012775; Bra014977; Bra005071; Bra019742; Bra023430; Bra038908; Bra000778; Bra010041; Bra021673; Bra036788; Bra023127; Bra008034; Bra016540; Bra024170; Bra037302; Bra040643; Bra027338; Bra014372; Bra037412; Bra017166; Bra018944; Bra016127; Bra009313; Bra003918; Bra015212; Bra000876; Bra…
GO:0015995	chlorophyll biosynthetic process	biological_process	2	1356	69	27496	0.667974	0.731394	0.587747	Bra026349; Bra019049
GO:0006623	protein targeting to vacuole	biological_process	2	1356	69	27496	0.667974	0.731394	0.587747	Bra005361; Bra017331
GO:0010053	root epidermal cell differentiation	biological_process	1	1356	46	27496	0.66959	0.731519	0.440811	Bra024353
GO:0007030	Golgi organization	biological_process	1	1356	46	27496	0.66959	0.731519	0.440811	Bra031558
GO:0006302	double-strand break repair	biological_process	1	1356	46	27496	0.66959	0.731519	0.440811	Bra001975
GO:0006816	calcium ion transport	biological_process	1	1356	46	27496	0.66959	0.731519	0.440811	Bra040761
GO:0009846	pollen germination	biological_process	3	1356	92	27496	0.670831	0.732465	0.661216	Bra012504; Bra015212; Bra001728
GO:0005694	chromosome	cellular_component	2	1356	70	27496	0.677483	0.739314	0.579351	Bra001975; Bra031976
GO:0005905	clathrin-coated pit	cellular_component	1	1356	47	27496	0.681089	0.742417	0.431432	Bra007800
GO:0005938	cell cortex	cellular_component	1	1356	47	27496	0.681089	0.742417	0.431432	Bra005599
GO:0048510	regulation of timing of transition from vegetative to reproductive phase	biological_process	2	1356	71	27496	0.68679	0.748213	0.571191	Bra020826; Bra010642
GO:0043621	protein self-association	molecular_function	3	1356	94	27496	0.687194	0.748235	0.647147	Bra002090; Bra037196; Bra022364
GO:0010193	response to ozone	biological_process	1	1356	48	27496	0.692258	0.753329	0.422443	Bra019265
GO:0006417	regulation of translation	biological_process	5	1356	140	27496	0.69386	0.75465	0.724189	Bra002812; Bra032373; Bra007027; Bra032261; Bra032325
GO:0006810	transport	biological_process	10	1356	251	27496	0.698128	0.758869	0.80786	Bra010046; Bra013398; Bra005153; Bra007670; Bra038272; Bra027871; Bra034666; Bra011573; Bra019259; Bra011839
GO:0009749	response to glucose	biological_process	1	1356	49	27496	0.703103	0.763425	0.413822	Bra031903
GO:0016671	oxidoreductase activity, acting on a sulfur group of donors, disulfide as acceptor	molecular_function	1	1356	49	27496	0.703103	0.763425	0.413822	Bra012872
GO:0006811	ion transport	biological_process	2	1356	73	27496	0.704795	0.764836	0.555542	Bra035756; Bra038934
GO:0006662	glycerol ether metabolic process	biological_process	1	1356	50	27496	0.713627	0.77399	0.405546	Bra012872
GO:0019901	protein kinase binding	molecular_function	1	1356	51	27496	0.723837	0.782884	0.397594	Bra009522
GO:0050662	coenzyme binding	molecular_function	1	1356	51	27496	0.723837	0.782884	0.397594	Bra027457
GO:0004872	receptor activity	molecular_function	1	1356	51	27496	0.723837	0.782884	0.397594	Bra025048
GO:0010431	seed maturation	biological_process	1	1356	51	27496	0.723837	0.782884	0.397594	Bra002674
GO:0043622	cortical microtubule organization	biological_process	1	1356	51	27496	0.723837	0.782884	0.397594	Bra038875
GO:0005743	mitochondrial inner membrane	cellular_component	10	1356	257	27496	0.726711	0.785557	0.788999	Bra032021; Bra010946; Bra012088; Bra017524; Bra019615; Bra032980; Bra023590; Bra030231; Bra019626; Bra035801
GO:0010008	endosome membrane	cellular_component	5	1356	146	27496	0.731522	0.790319	0.694428	Bra017037; Bra037008; Bra025954; Bra031001; Bra025596
GO:0047262	polygalacturonate 4-alpha-galacturonosyltransferase activity	molecular_function	1	1356	52	27496	0.733736	0.791834	0.389948	Bra012890
GO:0004791	thioredoxin-disulfide reductase activity	molecular_function	1	1356	52	27496	0.733736	0.791834	0.389948	Bra012872
GO:0016787	hydrolase activity	molecular_function	10	1356	259	27496	0.735837	0.793661	0.782907	Bra013912; Bra002224; Bra024353; Bra036416; Bra027713; Bra015212; Bra028164; Bra005601; Bra034170; Bra036841
GO:0006260	DNA replication	biological_process	4	1356	124	27496	0.737559	0.795079	0.654106	Bra029080; Bra001975; Bra007143; Bra007362
GO:0031201	SNARE complex	cellular_component	3	1356	101	27496	0.739873	0.797132	0.602296	Bra005361; Bra026095; Bra017331
GO:0030245	cellulose catabolic process	biological_process	1	1356	53	27496	0.743332	0.799534	0.38259	Bra021821
GO:0051321	meiotic cell cycle	biological_process	1	1356	53	27496	0.743332	0.799534	0.38259	Bra032800
GO:0071554	cell wall organization or biogenesis	biological_process	1	1356	53	27496	0.743332	0.799534	0.38259	Bra002634
GO:0009867	jasmonic acid mediated signaling pathway	biological_process	2	1356	78	27496	0.746321	0.802305	0.51993	Bra025508; Bra027238
GO:0048767	root hair elongation	biological_process	1	1356	54	27496	0.75263	0.808196	0.375505	Bra003938
GO:0004519	endonuclease activity	molecular_function	1	1356	54	27496	0.75263	0.808196	0.375505	Bra033455
GO:0004386	helicase activity	molecular_function	2	1356	79	27496	0.754041	0.809265	0.513349	Bra007143; Bra024250
GO:0035556	intracellular signal transduction	biological_process	12	1356	309	27496	0.759601	0.814784	0.787467	Bra009522; Bra032042; Bra018898; Bra006809; Bra001867; Bra009003; Bra024032; Bra019537; Bra038652; Bra002627; Bra029378; Bra039114
GO:0071281	cellular response to iron ion	biological_process	2	1356	80	27496	0.761571	0.81555	0.506932	Bra012271; Bra015718
GO:0005788	endoplasmic reticulum lumen	cellular_component	2	1356	80	27496	0.761571	0.81555	0.506932	Bra031558; Bra030386
GO:0005769	early endosome	cellular_component	2	1356	80	27496	0.761571	0.81555	0.506932	Bra024121; Bra011777
GO:0030529	intracellular ribonucleoprotein complex	cellular_component	3	1356	105	27496	0.766807	0.820706	0.579351	Bra032373; Bra005212; Bra007002
GO:0016485	protein processing	biological_process	1	1356	56	27496	0.770356	0.823601	0.362094	Bra028188
GO:0006635	fatty acid beta-oxidation	biological_process	1	1356	56	27496	0.770356	0.823601	0.362094	Bra024170
GO:0007049	cell cycle	biological_process	9	1356	245	27496	0.77258	0.825526	0.74488	Bra007311; Bra002046; Bra035663; Bra015212; Bra010927; Bra008477; Bra000479; Bra011922; Bra007901
GO:0008810	cellulase activity	molecular_function	1	1356	57	27496	0.778797	0.831712	0.355742	Bra021821
GO:0005741	mitochondrial outer membrane	cellular_component	2	1356	83	27496	0.783041	0.835787	0.488609	Bra010946; Bra032980
GO:0009960	endosperm development	biological_process	1	1356	58	27496	0.786964	0.838138	0.349608	Bra007362
GO:0009992	cellular water homeostasis	biological_process	1	1356	58	27496	0.786964	0.838138	0.349608	Bra001626
GO:0015250	water channel activity	molecular_function	1	1356	58	27496	0.786964	0.838138	0.349608	Bra001626
GO:0015254	glycerol channel activity	molecular_function	1	1356	58	27496	0.786964	0.838138	0.349608	Bra001626
GO:0052689	carboxylic ester hydrolase activity	molecular_function	1	1356	59	27496	0.794864	0.84609	0.343683	Bra020512
GO:0031047	gene silencing by RNA	biological_process	2	1356	85	27496	0.796448	0.847313	0.477113	Bra032373; Bra041093
GO:0006888	ER to Golgi vesicle-mediated transport	biological_process	3	1356	110	27496	0.797346	0.847806	0.553017	Bra005361; Bra026095; Bra017331
GO:0005622	intracellular	cellular_component	11	1356	298	27496	0.802416	0.850387	0.74849	Bra032042; Bra035233; Bra031012; Bra009003; Bra024032; Bra030513; Bra023009; Bra037127; Bra002627; Bra037667; Bra040761
GO:0003746	translation elongation factor activity	molecular_function	1	1356	60	27496	0.802504	0.850387	0.337955	Bra007727
GO:0051707	response to other organism	biological_process	1	1356	60	27496	0.802504	0.850387	0.337955	Bra034706
GO:0090406	pollen tube	cellular_component	1	1356	60	27496	0.802504	0.850387	0.337955	Bra010306
GO:0004709	MAP kinase kinase kinase activity	molecular_function	1	1356	60	27496	0.802504	0.850387	0.337955	Bra005599
GO:0009834	plant-type secondary cell wall biogenesis	biological_process	2	1356	86	27496	0.802888	0.850387	0.471565	Bra018838; Bra031008
GO:0071013	catalytic step 2 spliceosome	cellular_component	3	1356	111	27496	0.80305	0.850387	0.548035	Bra012601; Bra013301; Bra031050
GO:0004842	ubiquitin-protein transferase activity	molecular_function	6	1356	183	27496	0.803265	0.850387	0.664829	Bra009570; Bra001477; Bra012650; Bra034672; Bra039354; Bra013423
GO:0016874	ligase activity	molecular_function	4	1356	137	27496	0.811288	0.858415	0.592038	Bra009570; Bra016463; Bra008836; Bra013012
GO:0006979	response to oxidative stress	biological_process	16	1356	415	27496	0.816202	0.863146	0.781775	Bra002224; Bra033040; Bra011554; Bra004343; Bra035235; Bra023449; Bra005346; Bra024268; Bra016127; Bra002269; Bra003918; Bra006769; Bra025421; Bra011683; Bra011438; Bra017120
GO:0005643	nuclear pore	cellular_component	1	1356	62	27496	0.817029	0.863552	0.327053	Bra030771
GO:0005819	spindle	cellular_component	3	1356	114	27496	0.819384	0.865571	0.533613	Bra025616; Bra015212; Bra006475
GO:0009788	negative regulation of abscisic acid-activated signaling pathway	biological_process	1	1356	63	27496	0.823927	0.869428	0.321862	Bra031903
GO:0030136	clathrin-coated vesicle	cellular_component	1	1356	63	27496	0.823927	0.869428	0.321862	Bra007800
GO:0042802	identical protein binding	molecular_function	8	1356	236	27496	0.827727	0.872965	0.687366	Bra015298; Bra019123; Bra032555; Bra012656; Bra015212; Bra000420; Bra023983; Bra030386
GO:0016567	protein ubiquitination	biological_process	4	1356	141	27496	0.830332	0.874565	0.575242	Bra015142; Bra013267; Bra001599; Bra038832
GO:0018105	peptidyl-serine phosphorylation	biological_process	4	1356	141	27496	0.830332	0.874565	0.575242	Bra032042; Bra009003; Bra024032; Bra029378
GO:0030433	ER-associated ubiquitin-dependent protein catabolic process	biological_process	1	1356	64	27496	0.83059	0.874565	0.316833	Bra035284
GO:0005777	peroxisome	cellular_component	10	1356	284	27496	0.832737	0.876353	0.713989	Bra016463; Bra002116; Bra037741; Bra039975; Bra024170; Bra027338; Bra039968; Bra027150; Bra013012; Bra030386
GO:0016491	oxidoreductase activity	molecular_function	11	1356	308	27496	0.835598	0.878888	0.724189	Bra013912; Bra006683; Bra027908; Bra013582; Bra039755; Bra029007; Bra031532; Bra021929; Bra020412; Bra019259; Bra022471
GO:0015991	ATP hydrolysis coupled proton transport	biological_process	1	1356	65	27496	0.837024	0.879439	0.311958	Bra039228
GO:0000786	nucleosome	cellular_component	1	1356	65	27496	0.837024	0.879439	0.311958	Bra020707
GO:0000149	SNARE binding	molecular_function	2	1356	93	27496	0.843313	0.885569	0.436071	Bra005361; Bra017331
GO:0006281	DNA repair	biological_process	7	1356	217	27496	0.844188	0.886011	0.654106	Bra023383; Bra004622; Bra033455; Bra028006; Bra007143; Bra020995; Bra038737
GO:0010228	vegetative to reproductive phase transition of meristem	biological_process	5	1356	171	27496	0.85277	0.894536	0.592903	Bra030635; Bra020640; Bra021880; Bra026413; Bra040184
GO:0005774	vacuolar membrane	cellular_component	35	1356	852	27496	0.853312	0.894623	0.832987	Bra039694; Bra012271; Bra034947; Bra002116; Bra019749; Bra023430; Bra034706; Bra016448; Bra013906; Bra018918; Bra010665; Bra014372; Bra025740; Bra035476; Bra018838; Bra021541; Bra022594; Bra014773; Bra009158; Bra026984; Bra002674; Bra013481; Bra008045; Bra025735; Bra028697; Bra039469; Bra015718; Bra007826; Bra007825; Bra003527; Bra001626; Bra001037; Bra038268; Bra025848; Bra021374
GO:0008270	zinc ion binding	molecular_function	48	1356	1136	27496	0.854439	0.895324	0.856787	Bra009570; Bra003640; Bra035051; Bra030070; Bra015142; Bra001477; Bra002116; Bra029069; Bra013751; Bra035633; Bra040020; Bra008371; Bra002986; Bra019058; Bra030635; Bra011673; Bra012650; Bra037421; Bra034672; Bra031208; Bra029007; Bra040845; Bra039354; Bra006851; Bra013423; Bra033613; Bra037499; Bra021209; Bra035092; Bra021464; Bra022519; Bra004886; Bra018665; Bra020709; Bra035284; Bra001264; Bra…
GO:0045489	pectin biosynthetic process	biological_process	1	1356	68	27496	0.85502	0.895451	0.298195	Bra012890
GO:0003924	GTPase activity	molecular_function	7	1356	221	27496	0.857746	0.897823	0.642267	Bra018825; Bra034947; Bra039648; Bra005395; Bra014232; Bra013481; Bra030196
GO:0051028	mRNA transport	biological_process	2	1356	96	27496	0.858313	0.897935	0.422443	Bra020273; Bra026413
GO:0009931	calcium-dependent protein serine/threonine kinase activity	molecular_function	1	1356	69	27496	0.860604	0.899848	0.293874	Bra029378
GO:0012505	endomembrane system	cellular_component	4	1356	149	27496	0.863718	0.90262	0.544357	Bra031558; Bra026089; Bra033988; Bra037712
GO:0016301	kinase activity	molecular_function	5	1356	175	27496	0.867236	0.905811	0.579351	Bra028934; Bra009522; Bra018898; Bra038652; Bra002822
GO:0016569	covalent chromatin modification	biological_process	3	1356	125	27496	0.86996	0.908169	0.486655	Bra023689; Bra015766; Bra029080
GO:0050897	cobalt ion binding	molecular_function	1	1356	71	27496	0.871184	0.90896	0.285596	Bra028697
GO:0006887	exocytosis	biological_process	2	1356	99	27496	0.87204	0.909366	0.409642	Bra020294; Bra029772
GO:0004672	protein kinase activity	molecular_function	6	1356	202	27496	0.874701	0.911654	0.602296	Bra009522; Bra018898; Bra001867; Bra019537; Bra000420; Bra039114
GO:0004683	calmodulin-dependent protein kinase activity	molecular_function	1	1356	72	27496	0.876192	0.912232	0.281629	Bra029378
GO:0032580	Golgi cisterna membrane	cellular_component	1	1356	72	27496	0.876192	0.912232	0.281629	Bra007705
GO:0009524	phragmoplast	cellular_component	6	1356	204	27496	0.880788	0.91628	0.596391	Bra034947; Bra028334; Bra020294; Bra015212; Bra029772; Bra006475
GO:0008643	carbohydrate transport	biological_process	1	1356	73	27496	0.88102	0.91628	0.277771	Bra034256
GO:0009744	response to sucrose	biological_process	2	1356	102	27496	0.884576	0.919487	0.397594	Bra003499; Bra009483
GO:0008360	regulation of cell shape	biological_process	1	1356	74	27496	0.885674	0.920138	0.274017	Bra031478
GO:0030170	pyridoxal phosphate binding	molecular_function	6	1356	206	27496	0.886627	0.920637	0.590601	Bra011026; Bra000548; Bra039489; Bra011140; Bra001131; Bra011049
GO:0016036	cellular response to phosphate starvation	biological_process	2	1356	103	27496	0.888504	0.922095	0.393734	Bra012086; Bra037302
GO:0022627	cytosolic small ribosomal subunit	cellular_component	4	1356	158	27496	0.894496	0.92782	0.513349	Bra017258; Bra040853; Bra032867; Bra023052
GO:0016887	ATPase activity	molecular_function	6	1356	210	27496	0.897586	0.93032	0.579351	Bra023689; Bra017243; Bra023192; Bra021494; Bra002965; Bra041153
GO:0000287	magnesium ion binding	molecular_function	7	1356	235	27496	0.897861	0.93032	0.604004	Bra023450; Bra028934; Bra039228; Bra040582; Bra000089; Bra038504; Bra002822
GO:0004674	protein serine/threonine kinase activity	molecular_function	21	1356	568	27496	0.902573	0.9347	0.749688	Bra040315; Bra009522; Bra036869; Bra026223; Bra032042; Bra006263; Bra018898; Bra006809; Bra003227; Bra008034; Bra033463; Bra001867; Bra009003; Bra024032; Bra000754; Bra014708; Bra008099; Bra019537; Bra038652; Bra036870; Bra039114
GO:0010501	RNA secondary structure unwinding	biological_process	2	1356	107	27496	0.903047	0.9347	0.379015	Bra008045; Bra031349
GO:0008565	protein transporter activity	molecular_function	2	1356	109	27496	0.909656	0.94063	0.37206	Bra030771; Bra020640
GO:0004721	phosphoprotein phosphatase activity	molecular_function	1	1356	80	27496	0.910225	0.94063	0.253466	Bra015544
GO:0042393	histone binding	molecular_function	1	1356	80	27496	0.910225	0.94063	0.253466	Bra038268
GO:0004252	serine-type endopeptidase activity	molecular_function	4	1356	164	27496	0.911507	0.941456	0.494568	Bra038778; Bra028274; Bra028188; Bra020511
GO:0003899	DNA-directed RNA polymerase activity	molecular_function	1	1356	81	27496	0.913803	0.943327	0.250337	Bra039230
GO:0006906	vesicle fusion	biological_process	1	1356	82	27496	0.917246	0.94638	0.247284	Bra026095
GO:0005759	mitochondrial matrix	cellular_component	4	1356	168	27496	0.921466	0.950231	0.482793	Bra013057; Bra009483; Bra016677; Bra018436
GO:0016192	vesicle-mediated transport	biological_process	6	1356	221	27496	0.923189	0.950906	0.550515	Bra021503; Bra017037; Bra022926; Bra002833; Bra025954; Bra031001
GO:0002181	cytoplasmic translation	biological_process	1	1356	84	27496	0.923748	0.950906	0.241396	Bra007027
GO:0007067	mitotic nuclear division	biological_process	3	1356	142	27496	0.924072	0.950906	0.428393	Bra014835; Bra025616; Bra007362
GO:0003743	translation initiation factor activity	molecular_function	3	1356	142	27496	0.924072	0.950906	0.428393	Bra022270; Bra008045; Bra032325
GO:0005802	trans-Golgi network	cellular_component	16	1356	468	27496	0.927187	0.953608	0.693241	Bra039694; Bra017390; Bra017985; Bra023430; Bra032854; Bra020508; Bra024121; Bra037008; Bra039061; Bra035476; Bra009158; Bra034256; Bra007705; Bra009854; Bra032487; Bra025596
GO:0006457	protein folding	biological_process	6	1356	225	27496	0.931013	0.957038	0.540728	Bra023923; Bra040837; Bra006363; Bra007655; Bra008130; Bra031127
GO:0016597	amino acid binding	molecular_function	1	1356	89	27496	0.937957	0.963668	0.227835	Bra011506
GO:0061630	ubiquitin protein ligase activity	molecular_function	2	1356	120	27496	0.939215	0.964452	0.337955	Bra009570; Bra029869
GO:0009860	pollen tube growth	biological_process	3	1356	149	27496	0.939728	0.964471	0.408268	Bra038778; Bra000995; Bra015212
GO:0009555	pollen development	biological_process	8	1356	283	27496	0.942091	0.966387	0.57321	Bra020608; Bra011506; Bra004689; Bra038405; Bra029080; Bra006475; Bra001037; Bra021711
GO:0006099	tricarboxylic acid cycle	biological_process	1	1356	91	27496	0.942905	0.966714	0.222827	Bra031821
GO:0051301	cell division	biological_process	12	1356	385	27496	0.944814	0.968085	0.632019	Bra024954; Bra007311; Bra032800; Bra014835; Bra002046; Bra025616; Bra015212; Bra010927; Bra008477; Bra014055; Bra007362; Bra007901
GO:0003697	single-stranded DNA binding	molecular_function	1	1356	92	27496	0.945236	0.968085	0.220405	Bra013997
GO:0048471	perinuclear region of cytoplasm	cellular_component	1	1356	93	27496	0.947476	0.969419	0.218035	Bra038170
GO:0004004	ATP-dependent RNA helicase activity	molecular_function	2	1356	124	27496	0.947534	0.969419	0.327053	Bra008045; Bra031349
GO:0006486	protein glycosylation	biological_process	1	1356	94	27496	0.949629	0.971053	0.215716	Bra007818
GO:0005509	calcium ion binding	molecular_function	13	1356	418	27496	0.954113	0.975127	0.630633	Bra039271; Bra000091; Bra012083; Bra030660; Bra037164; Bra033745; Bra019615; Bra014681; Bra020640; Bra031534; Bra029563; Bra022936; Bra029378
GO:0008380	RNA splicing	biological_process	5	1356	220	27496	0.962997	0.98369	0.460847	Bra015576; Bra013414; Bra001096; Bra026413; Bra002875
GO:0005681	spliceosomal complex	cellular_component	3	1356	164	27496	0.963836	0.984031	0.370926	Bra015576; Bra001096; Bra026413
GO:0022626	cytosolic ribosome	cellular_component	11	1356	380	27496	0.965222	0.984931	0.586974	Bra010946; Bra007027; Bra027338; Bra001507; Bra017258; Bra015212; Bra032261; Bra032867; Bra023052; Bra001037; Bra033283
GO:0000165	MAPK cascade	biological_process	2	1356	136	27496	0.966558	0.985777	0.298195	Bra004716; Bra020826
GO:0006364	rRNA processing	biological_process	3	1356	167	27496	0.967426	0.986147	0.364263	Bra013787; Bra015764; Bra026913
GO:0003729	mRNA binding	molecular_function	18	1356	559	27496	0.968946	0.986427	0.652936	Bra013787; Bra001044; Bra022270; Bra031385; Bra015764; Bra026913; Bra005212; Bra024170; Bra007096; Bra014789; Bra017258; Bra012321; Bra038652; Bra013481; Bra026413; Bra032867; Bra023052; Bra040923
GO:0070062	extracellular exosome	cellular_component	2	1356	138	27496	0.969013	0.986427	0.293874	Bra011694; Bra037712
GO:0019843	rRNA binding	molecular_function	5	1356	226	27496	0.969219	0.986427	0.448613	Bra008939; Bra013414; Bra021593; Bra002875; Bra040853
GO:0009793	embryo development ending in seed dormancy	biological_process	11	1356	386	27496	0.969935	0.98664	0.57785	Bra027284; Bra011506; Bra034947; Bra038405; Bra023430; Bra008656; Bra029080; Bra007733; Bra001579; Bra020756; Bra019025
GO:0005768	endosome	cellular_component	15	1356	488	27496	0.970783	0.986988	0.623277	Bra039694; Bra017390; Bra023430; Bra032854; Bra010046; Bra020508; Bra037008; Bra039061; Bra035476; Bra009158; Bra034256; Bra007705; Bra009854; Bra032487; Bra025596
GO:0009706	chloroplast inner membrane	cellular_component	1	1356	109	27496	0.973348	0.98908	0.18603	Bra034242
GO:0005096	GTPase activator activity	molecular_function	2	1356	143	27496	0.974425	0.989659	0.283598	Bra010046; Bra037712
GO:0000398	mRNA splicing, via spliceosome	biological_process	3	1356	180	27496	0.979466	0.99426	0.337955	Bra012601; Bra013301; Bra031050
GO:0005635	nuclear envelope	cellular_component	1	1356	116	27496	0.980297	0.994586	0.174804	Bra015212
GO:0000932	cytoplasmic mRNA processing body	cellular_component	1	1356	118	27496	0.981936	0.99573	0.171841	Bra006780
GO:0005840	ribosome	cellular_component	3	1356	187	27496	0.984067	0.997372	0.325304	Bra008939; Bra021593; Bra004323
GO:0046777	protein autophosphorylation	biological_process	3	1356	192	27496	0.986736	0.999557	0.316833	Bra006263; Bra008099; Bra029378
GO:0005886	plasma membrane	cellular_component	169	1356	4004	27496	0.987553	0.999865	0.855859	Bra039694; Bra018825; Bra001547; Bra017985; Bra016166; Bra004915; Bra028932; Bra020117; Bra007311; Bra002224; Bra033043; Bra002416; Bra025991; Bra034947; Bra039648; Bra023923; Bra029430; Bra030898; Bra002116; Bra014567; Bra025547; Bra009522; Bra022551; Bra012775; Bra038405; Bra040944; Bra005762; Bra006237; Bra008325; Bra011181; Bra014977; Bra029390; Bra002096; Bra005071; Bra020230; Bra012904; Bra…
GO:0016607	nuclear speck	cellular_component	2	1356	169	27496	0.990836	1	0.239968	Bra015576; Bra000420
GO:0006511	ubiquitin-dependent protein catabolic process	biological_process	1	1356	134	27496	0.991049	1	0.151323	Bra008122
GO:0009536	plastid	cellular_component	9	1356	379	27496	0.991185	1	0.481519	Bra023450; Bra011506; Bra003426; Bra012086; Bra017524; Bra022321; Bra013804; Bra018372; Bra017872
GO:0000139	Golgi membrane	cellular_component	25	1356	792	27496	0.991214	1	0.640066	Bra039694; Bra017390; Bra016746; Bra019047; Bra019749; Bra002442; Bra032854; Bra006343; Bra012890; Bra039061; Bra016229; Bra012423; Bra026095; Bra009158; Bra036554; Bra026984; Bra027871; Bra023318; Bra022874; Bra038505; Bra033199; Bra007705; Bra019253; Bra033759; Bra032487
GO:0006897	endocytosis	biological_process	1	1356	135	27496	0.991437	1	0.150202	Bra007800
GO:0045944	positive regulation of transcription from RNA polymerase II promoter	biological_process	4	1356	239	27496	0.992508	1	0.339369	Bra032800; Bra004716; Bra010927; Bra020826
GO:0003676	nucleic acid binding	molecular_function	1	1356	163	27496	0.997562	1	0.124401	Bra015576
GO:0005524	ATP binding	molecular_function	116	1356	2991	27496	0.997826	1	0.786414	Bra008612; Bra028934; Bra040315; Bra032021; Bra023790; Bra020529; Bra011506; Bra002221; Bra033043; Bra027624; Bra016463; Bra014835; Bra009522; Bra001532; Bra036869; Bra023689; Bra040944; Bra017243; Bra017240; Bra014977; Bra028334; Bra021392; Bra000169; Bra039228; Bra000575; Bra026223; Bra027790; Bra017851; Bra025944; Bra013936; Bra032042; Bra012688; Bra016029; Bra001023; Bra029647; Bra035233; Bra…
GO:0005794	Golgi apparatus	cellular_component	45	1356	1353	27496	0.997922	1	0.674411	Bra039694; Bra017390; Bra002224; Bra017037; Bra014977; Bra002634; Bra005071; Bra002442; Bra005361; Bra032857; Bra032854; Bra020508; Bra037008; Bra030067; Bra007800; Bra012890; Bra015212; Bra039061; Bra016229; Bra012423; Bra026095; Bra005918; Bra002674; Bra017331; Bra027871; Bra013481; Bra034104; Bra015725; Bra009235; Bra009236; Bra009237; Bra009238; Bra004835; Bra007826; Bra007825; Bra023318; Bra…
GO:0005525	GTP binding	molecular_function	10	1356	465	27496	0.99842	1	0.436071	Bra018825; Bra034947; Bra039648; Bra012086; Bra036833; Bra005395; Bra001581; Bra014232; Bra013481; Bra030196
GO:0006397	mRNA processing	biological_process	5	1356	315	27496	0.998479	1	0.321862	Bra015576; Bra001096; Bra005212; Bra026413; Bra007002
GO:0005737	cytoplasm	cellular_component	135	1356	3485	27496	0.999129	1	0.78549	Bra001547; Bra033414; Bra017390; Bra016252; Bra028934; Bra032023; Bra002812; Bra007311; Bra033526; Bra023800; Bra024672; Bra017799; Bra032373; Bra003726; Bra026679; Bra020983; Bra014835; Bra036416; Bra007961; Bra009522; Bra005957; Bra005762; Bra017243; Bra026295; Bra012504; Bra033913; Bra004674; Bra023585; Bra008122; Bra033773; Bra007890; Bra026122; Bra019589; Bra004059; Bra006780; Bra036701; Bra…
GO:0007264	small GTPase mediated signal transduction	biological_process	1	1356	187	27496	0.999186	1	0.108435	Bra001581
GO:0044822	poly(A) RNA binding	molecular_function	1	1356	199	27496	0.999532	1	0.101896	Bra006780
GO:0022625	cytosolic large ribosomal subunit	cellular_component	2	1356	243	27496	0.99959	1	0.166891	Bra016295; Bra015319
GO:0006412	translation	biological_process	11	1356	545	27496	0.999677	1	0.409266	Bra016295; Bra008939; Bra025304; Bra015319; Bra021593; Bra017258; Bra039066; Bra040853; Bra032867; Bra033874; Bra023052
GO:0006886	intracellular protein transport	biological_process	1	1356	212	27496	0.999744	1	0.0956476	Bra037712
GO:0005654	nucleoplasm	cellular_component	4	1356	341	27496	0.999845	1	0.237857	Bra030771; Bra020273; Bra039733; Bra023318
GO:0003735	structural constituent of ribosome	molecular_function	12	1356	607	27496	0.999885	1	0.400869	Bra016295; Bra008939; Bra025304; Bra015319; Bra021593; Bra017258; Bra039066; Bra004323; Bra040853; Bra032867; Bra033874; Bra023052
GO:0005730	nucleolus	cellular_component	15	1356	843	27496	0.999999	1	0.360806	Bra018825; Bra016295; Bra013787; Bra015319; Bra039648; Bra015764; Bra026913; Bra001507; Bra017258; Bra015212; Bra039810; Bra011519; Bra020273; Bra023052; Bra038268
GO:0015031	protein transport	biological_process	7	1356	579	27496	0.999999	1	0.245149	Bra022926; Bra018166; Bra001581; Bra031920; Bra015212; Bra026095; Bra031919
GO:0005739	mitochondrion	cellular_component	35	1356	1470	27496	1	1	0.482793	Bra013787; Bra020529; Bra011506; Bra016059; Bra010946; Bra035486; Bra013414; Bra007967; Bra011694; Bra017243; Bra017524; Bra008084; Bra015764; Bra037942; Bra026913; Bra029647; Bra019615; Bra032980; Bra031821; Bra032905; Bra029007; Bra001509; Bra001507; Bra039230; Bra025421; Bra009483; Bra010807; Bra016677; Bra002674; Bra028697; Bra002875; Bra003527; Bra034778; Bra013997; Bra037712
GO:0003723	RNA binding	molecular_function	15	1356	896	27496	1	1	0.339463	Bra016295; Bra002812; Bra020529; Bra011869; Bra023585; Bra012601; Bra012675; Bra030284; Bra020273; Bra013301; Bra031349; Bra031050; Bra010693; Bra007002; Bra013997
GO:0005829	cytosol	cellular_component	90	1356	3073	27496	1	1	0.593868	Bra018825; Bra016169; Bra008612; Bra028932; Bra028934; Bra020529; Bra033040; Bra019013; Bra036562; Bra033526; Bra034947; Bra039648; Bra023923; Bra002116; Bra026679; Bra025530; Bra026426; Bra022270; Bra007961; Bra005957; Bra038405; Bra012086; Bra005361; Bra007890; Bra030821; Bra006780; Bra012688; Bra036833; Bra029647; Bra021673; Bra009145; Bra006263; Bra008177; Bra006809; Bra024651; Bra024659; Bra…

## Sheet: enrichment go Longyou-7 24 h
Supplementary Table S5: Go enriched data for DEGs of Longyou-7 at 24 h cold stress
id	term	category	ListHits	ListTotal	PopHits	PopTotal	pval	padj	Enrichment_score	Gene
GO:0051749	indole acetic acid carboxyl methyltransferase activity	molecular_function	1	4753	1	27496	0	0	5.78498	Bra002919
GO:1901836	regulation of transcription of nuclear large rRNA transcript from RNA polymerase I promoter	biological_process	1	4753	1	27496	0	0	5.78498	Bra026607
GO:1990700	nucleolar chromatin organization	biological_process	1	4753	1	27496	0	0	5.78498	Bra026607
GO:0031591	wybutosine biosynthetic process	biological_process	1	4753	1	27496	0	0	5.78498	Bra000803
GO:0102522	tRNA 4-demethylwyosine alpha-amino-alpha-carboxypropyltransferase activity	molecular_function	1	4753	1	27496	0	0	5.78498	Bra000803
GO:0010488	UDP-galactose:N-glycan beta-1,3-galactosyltransferase activity	molecular_function	2	4753	2	27496	0	0	5.78498	Bra016290; Bra012440
GO:0010493	Lewis a epitope biosynthetic process	biological_process	3	4753	3	27496	0	0	5.78498	Bra016290; Bra012440; Bra016092
GO:0004560	alpha-L-fucosidase activity	molecular_function	3	4753	3	27496	0	0	5.78498	Bra034388; Bra033975; Bra004263
GO:0080084	5S rDNA binding	molecular_function	2	4753	2	27496	0	0	5.78498	Bra008004; Bra003899
GO:1904580	regulation of intracellular mRNA localization	biological_process	2	4753	2	27496	0	0	5.78498	Bra033370; Bra032559
GO:0010241	ent-kaurene oxidation to kaurenoic acid	biological_process	1	4753	1	27496	0	0	5.78498	Bra009868
GO:0052615	ent-kaurene oxidase activity	molecular_function	1	4753	1	27496	0	0	5.78498	Bra009868
GO:0052616	ent-kaur-16-en-19-ol oxidase activity	molecular_function	1	4753	1	27496	0	0	5.78498	Bra009868
GO:0052617	ent-kaur-16-en-19-al oxidase activity	molecular_function	1	4753	1	27496	0	0	5.78498	Bra009868
GO:0071588	hydrogen peroxide mediated signaling pathway	biological_process	1	4753	1	27496	0	0	5.78498	Bra015668
GO:0097190	apoptotic signaling pathway	biological_process	1	4753	1	27496	0	0	5.78498	Bra026020
GO:0010378	temperature compensation of the circadian clock	biological_process	1	4753	1	27496	0	0	5.78498	Bra024536
GO:0008442	3-hydroxyisobutyrate dehydrogenase activity	molecular_function	3	4753	3	27496	0	0	5.78498	Bra018694; Bra007967; Bra020875
GO:0080138	borate uptake transmembrane transporter activity	molecular_function	2	4753	2	27496	0	0	5.78498	Bra000710; Bra033181
GO:0070040	rRNA (adenine-C2-)-methyltransferase activity	molecular_function	3	4753	3	27496	0	0	5.78498	Bra005026; Bra027163; Bra001757
GO:0008898	S-adenosylmethionine-homocysteine S-methyltransferase activity	molecular_function	1	4753	1	27496	0	0	5.78498	Bra025171
GO:0047150	betaine-homocysteine S-methyltransferase activity	molecular_function	1	4753	1	27496	0	0	5.78498	Bra025171
GO:0033106	cis-Golgi network membrane	cellular_component	1	4753	1	27496	0	0	5.78498	Bra002594
GO:0007626	locomotory behavior	biological_process	1	4753	1	27496	0	0	5.78498	Bra015295
GO:0046486	glycerolipid metabolic process	biological_process	1	4753	1	27496	0	0	5.78498	Bra016977
GO:0046422	violaxanthin de-epoxidase activity	molecular_function	2	4753	2	27496	0	0	5.78498	Bra018616; Bra030276
GO:0009530	primary cell wall	cellular_component	1	4753	1	27496	0	0	5.78498	Bra015937
GO:0009782	photosystem I antenna complex	cellular_component	1	4753	1	27496	0	0	5.78498	Bra014048
GO:0009583	detection of light stimulus	biological_process	1	4753	1	27496	0	0	5.78498	Bra037880
GO:0071000	response to magnetism	biological_process	1	4753	1	27496	0	0	5.78498	Bra037880
GO:1902448	positive regulation of shade avoidance	biological_process	2	4753	2	27496	0	0	5.78498	Bra037880; Bra025910
GO:0032593	insulin-responsive compartment	cellular_component	1	4753	1	27496	0	0	5.78498	Bra036685
GO:0033917	exo-poly-alpha-galacturonosidase activity	molecular_function	1	4753	1	27496	0	0	5.78498	Bra035299
GO:0001516	prostaglandin biosynthetic process	biological_process	1	4753	1	27496	0	0	5.78498	Bra035296
GO:0046903	secretion	biological_process	1	4753	1	27496	0	0	5.78498	Bra035296
GO:0050220	prostaglandin-E synthase activity	molecular_function	1	4753	1	27496	0	0	5.78498	Bra035296
GO:0017126	nucleologenesis	biological_process	1	4753	1	27496	0	0	5.78498	Bra007292
GO:0070037	rRNA (pseudouridine) methyltransferase activity	molecular_function	1	4753	1	27496	0	0	5.78498	Bra007292
GO:0018131	oxazole or thiazole biosynthetic process	biological_process	3	4753	3	27496	0	0	5.78498	Bra022742; Bra029007; Bra002957
GO:0004113	2',3'-cyclic-nucleotide 3'-phosphodiesterase activity	molecular_function	1	4753	1	27496	0	0	5.78498	Bra020983
GO:0009187	cyclic nucleotide metabolic process	biological_process	1	4753	1	27496	0	0	5.78498	Bra020983
GO:1900384	regulation of flavonol biosynthetic process	biological_process	2	4753	2	27496	0	0	5.78498	Bra008570; Bra023602
GO:0004157	dihydropyrimidinase activity	molecular_function	1	4753	1	27496	0	0	5.78498	Bra008908
GO:0035435	phosphate ion transmembrane transport	biological_process	1	4753	1	27496	0	0	5.78498	Bra004271
GO:0070569	uridylyltransferase activity	molecular_function	1	4753	1	27496	0	0	5.78498	Bra007210
GO:0046109	uridine biosynthetic process	biological_process	1	4753	1	27496	0	0	5.78498	Bra007961
GO:0019918	peptidyl-arginine methylation, to symmetrical-dimethyl arginine	biological_process	2	4753	2	27496	0	0	5.78498	Bra024023; Bra010256
GO:0036292	DNA rewinding	biological_process	1	4753	1	27496	0	0	5.78498	Bra005954
GO:0043596	nuclear replication fork	cellular_component	1	4753	1	27496	0	0	5.78498	Bra005954
GO:0070530	K63-linked polyubiquitin binding	molecular_function	1	4753	1	27496	0	0	5.78498	Bra005954
GO:0006784	heme a biosynthetic process	biological_process	1	4753	1	27496	0	0	5.78498	Bra002848
GO:0016653	oxidoreductase activity, acting on NAD(P)H, heme protein as acceptor	molecular_function	1	4753	1	27496	0	0	5.78498	Bra002848
GO:0090322	regulation of superoxide metabolic process	biological_process	1	4753	1	27496	0	0	5.78498	Bra036448
GO:0060021	palate development	biological_process	2	4753	2	27496	0	0	5.78498	Bra033995; Bra004232
GO:0042134	rRNA primary transcript binding	molecular_function	1	4753	1	27496	0	0	5.78498	Bra027789
GO:0006919	activation of cysteine-type endopeptidase activity involved in apoptotic process	biological_process	1	4753	1	27496	0	0	5.78498	Bra036286
GO:1901532	regulation of hematopoietic progenitor cell differentiation	biological_process	1	4753	1	27496	0	0	5.78498	Bra036286
GO:1902035	positive regulation of hematopoietic stem cell proliferation	biological_process	1	4753	1	27496	0	0	5.78498	Bra036286
GO:0099078	BORC complex	cellular_component	1	4753	1	27496	0	0	5.78498	Bra025377
GO:0050777	negative regulation of immune response	biological_process	5	4753	5	27496	0	0	5.78498	Bra005486; Bra023175; Bra021860; Bra014906; Bra010246
GO:0010257	NADH dehydrogenase complex assembly	biological_process	1	4753	1	27496	0	0	5.78498	Bra015362
GO:0005034	osmosensor activity	molecular_function	1	4753	1	27496	0	0	5.78498	Bra002095
GO:0000719	photoreactive repair	biological_process	1	4753	1	27496	0	0	5.78498	Bra016776
GO:0003904	deoxyribodipyrimidine photo-lyase activity	molecular_function	1	4753	1	27496	0	0	5.78498	Bra016776
GO:0003913	DNA photolyase activity	molecular_function	3	4753	3	27496	0	0	5.78498	Bra016776; Bra036524; Bra009798
GO:0003921	GMP synthase activity	molecular_function	1	4753	1	27496	0	0	5.78498	Bra027795
GO:0016708	oxidoreductase activity, acting on paired donors, with incorporation or reduction of molecular oxygen, NAD(P)H as one donor, and incorporation of two atoms of oxygen into one donor	molecular_function	1	4753	1	27496	0	0	5.78498	Bra024118
GO:0019133	choline monooxygenase activity	molecular_function	1	4753	1	27496	0	0	5.78498	Bra024118
GO:0019439	aromatic compound catabolic process	biological_process	1	4753	1	27496	0	0	5.78498	Bra024118
GO:0004087	carbamoyl-phosphate synthase (ammonia) activity	molecular_function	1	4753	1	27496	0	0	5.78498	Bra032344
GO:0045730	respiratory burst	biological_process	2	4753	2	27496	0	0	5.78498	Bra031933; Bra024269
GO:0007077	mitotic nuclear envelope disassembly	biological_process	1	4753	1	27496	0	0	5.78498	Bra033575
GO:0010827	regulation of glucose transport	biological_process	1	4753	1	27496	0	0	5.78498	Bra033575
GO:0019083	viral transcription	biological_process	1	4753	1	27496	0	0	5.78498	Bra033575
GO:0075733	intracellular transport of virus	biological_process	1	4753	1	27496	0	0	5.78498	Bra033575
GO:0090521	glomerular visceral epithelial cell migration	biological_process	1	4753	1	27496	0	0	5.78498	Bra033575
GO:0016920	pyroglutamyl-peptidase activity	molecular_function	2	4753	2	27496	0	0	5.78498	Bra024600; Bra012374
GO:0018216	peptidyl-arginine methylation	biological_process	1	4753	1	27496	0	0	5.78498	Bra024423
GO:0019702	protein-arginine N5-methyltransferase activity	molecular_function	1	4753	1	27496	0	0	5.78498	Bra024423
GO:0046498	S-adenosylhomocysteine metabolic process	biological_process	1	4753	1	27496	0	0	5.78498	Bra024423
GO:0071490	cellular response to far red light	biological_process	4	4753	4	27496	0	0	5.78498	Bra023798; Bra001886; Bra036883; Bra033911
GO:0071491	cellular response to red light	biological_process	4	4753	4	27496	0	0	5.78498	Bra023798; Bra001886; Bra036883; Bra033911
GO:0001662	behavioral fear response	biological_process	1	4753	1	27496	0	0	5.78498	Bra025572
GO:0009917	sterol 5-alpha reductase activity	molecular_function	1	4753	1	27496	0	0	5.78498	Bra017142
GO:0051505	cholesterol UDP-glucosyltransferase activity	molecular_function	1	4753	1	27496	0	0	5.78498	Bra020468
GO:0051506	ergosterol UDP-glucosyltransferase activity	molecular_function	1	4753	1	27496	0	0	5.78498	Bra020468
GO:0051508	stigmasterol UDP-glucosyltransferase activity	molecular_function	1	4753	1	27496	0	0	5.78498	Bra020468
GO:0051509	tomatidine UDP-glucosyltransferase activity	molecular_function	1	4753	1	27496	0	0	5.78498	Bra020468
GO:0030692	Noc4p-Nop14p complex	cellular_component	2	4753	2	27496	0	0	5.78498	Bra038327; Bra002036
GO:0008808	cardiolipin synthase activity	molecular_function	1	4753	1	27496	0	0	5.78498	Bra029521
GO:0010322	regulation of isopentenyl diphosphate biosynthetic process, methylerythritol 4-phosphate pathway	biological_process	2	4753	2	27496	0	0	5.78498	Bra032742; Bra013993
GO:1902395	regulation of 1-deoxy-D-xylulose-5-phosphate synthase activity	biological_process	2	4753	2	27496	0	0	5.78498	Bra032742; Bra013993
GO:0004411	homogentisate 1,2-dioxygenase activity	molecular_function	2	4753	2	27496	0	0	5.78498	Bra022692; Bra003018
GO:0006849	plasma membrane pyruvate transport	biological_process	2	4753	2	27496	0	0	5.78498	Bra005087; Bra017101
GO:0001190	transcriptional activator activity, RNA polymerase II transcription factor binding	molecular_function	2	4753	2	27496	0	0	5.78498	Bra029778; Bra034074
GO:0031098	stress-activated protein kinase signaling cascade	biological_process	1	4753	1	27496	0	0	5.78498	Bra018220
GO:0032874	positive regulation of stress-activated MAPK cascade	biological_process	1	4753	1	27496	0	0	5.78498	Bra018220
GO:1903936	cellular response to sodium arsenite	biological_process	1	4753	1	27496	0	0	5.78498	Bra018220
GO:0006337	nucleosome disassembly	biological_process	1	4753	1	27496	0	0	5.78498	Bra022223
GO:0004008	copper-exporting ATPase activity	molecular_function	1	4753	1	27496	0	0	5.78498	Bra002374
GO:0051562	negative regulation of mitochondrial calcium ion concentration	biological_process	1	4753	1	27496	0	0	5.78498	Bra011319
GO:0097007	4,8,12-trimethyltrideca-1,3,7,11-tetraene synthase activity	molecular_function	1	4753	1	27496	0	0	5.78498	Bra013227
GO:0097008	(3E)-4,8-dimethyl-1,3,7-nonatriene synthase activity	molecular_function	1	4753	1	27496	0	0	5.78498	Bra013227
GO:0010368	chloroplast isoamylase complex	cellular_component	1	4753	1	27496	0	0	5.78498	Bra005001
GO:0034484	raffinose catabolic process	biological_process	1	4753	1	27496	0	0	5.78498	Bra007333
GO:0010585	glutamine secretion	biological_process	2	4753	2	27496	0	0	5.78498	Bra011294; Bra023987
GO:0000306	extrinsic component of vacuolar membrane	cellular_component	1	4753	1	27496	0	0	5.78498	Bra012055
GO:0043530	adenosine 5'-monophosphoramidase activity	molecular_function	1	4753	1	27496	0	0	5.78498	Bra002666
GO:0047710	bis(5'-adenosyl)-triphosphatase activity	molecular_function	1	4753	1	27496	0	0	5.78498	Bra002666
GO:0048504	regulation of timing of animal organ formation	biological_process	1	4753	1	27496	0	0	5.78498	Bra009070
GO:0072708	response to sorbitol	biological_process	2	4753	2	27496	0	0	5.78498	Bra006578; Bra002332
GO:0055122	response to very low light intensity stimulus	biological_process	1	4753	1	27496	0	0	5.78498	Bra017300
GO:0043674	columella	cellular_component	2	4753	2	27496	0	0	5.78498	Bra025210; Bra032937
GO:0018822	nitrile hydratase activity	molecular_function	1	4753	1	27496	0	0	5.78498	Bra020184
GO:0047427	cyanoalanine nitrilase activity	molecular_function	1	4753	1	27496	0	0	5.78498	Bra020184
GO:0047558	3-cyanoalanine hydratase activity	molecular_function	1	4753	1	27496	0	0	5.78498	Bra020184
GO:0002082	regulation of oxidative phosphorylation	biological_process	1	4753	1	27496	0	0	5.78498	Bra019615
GO:0036444	mitochondrial calcium uptake	biological_process	1	4753	1	27496	0	0	5.78498	Bra019615
GO:0043457	regulation of cellular respiration	biological_process	1	4753	1	27496	0	0	5.78498	Bra019615
GO:0051282	regulation of sequestering of calcium ion	biological_process	1	4753	1	27496	0	0	5.78498	Bra019615
GO:0097274	urea homeostasis	biological_process	1	4753	1	27496	0	0	5.78498	Bra019615
GO:0017151	DEAD/H-box RNA helicase binding	molecular_function	3	4753	3	27496	0	0	5.78498	Bra029275; Bra035903; Bra033519
GO:0036204	abieta-7,13-dien-18-ol hydroxylase activity	molecular_function	1	4753	1	27496	0	0	5.78498	Bra015998
GO:0071474	cellular hyperosmotic response	biological_process	1	4753	1	27496	0	0	5.78498	Bra000789
GO:0090279	regulation of calcium ion import	biological_process	1	4753	1	27496	0	0	5.78498	Bra000789
GO:0004150	dihydroneopterin aldolase activity	molecular_function	3	4753	3	27496	0	0	5.78498	Bra034814; Bra034813; Bra038678
GO:0102083	7,8-dihydromonapterin aldolase activity	molecular_function	3	4753	3	27496	0	0	5.78498	Bra034814; Bra034813; Bra038678
GO:0034203	glycolipid translocation	biological_process	1	4753	1	27496	0	0	5.78498	Bra028688
GO:0030175	filopodium	cellular_component	1	4753	1	27496	0	0	5.78498	Bra018680
GO:0060250	germ-line stem-cell niche homeostasis	biological_process	1	4753	1	27496	0	0	5.78498	Bra027275
GO:2000214	regulation of proline metabolic process	biological_process	2	4753	2	27496	0	0	5.78498	Bra031413; Bra027080
GO:1900366	negative regulation of defense response to insect	biological_process	2	4753	2	27496	0	0	5.78498	Bra039948; Bra023829
GO:0008039	synaptic target recognition	biological_process	1	4753	1	27496	0	0	5.78498	Bra012751
GO:0001187	transcription factor activity, RNA polymerase I CORE element binding transcription factor recruiting	molecular_function	1	4753	1	27496	0	0	5.78498	Bra032530
GO:0001189	RNA polymerase I transcriptional preinitiation complex assembly at the promoter for the nuclear large rRNA transcript	biological_process	1	4753	1	27496	0	0	5.78498	Bra032530
GO:0070860	RNA polymerase I core factor complex	cellular_component	1	4753	1	27496	0	0	5.78498	Bra032530
GO:0050269	coniferyl-aldehyde dehydrogenase activity	molecular_function	1	4753	1	27496	0	0	5.78498	Bra001952
GO:0047890	flavanone 4-reductase activity	molecular_function	2	4753	2	27496	0	0	5.78498	Bra019062; Bra027457
GO:0034511	U3 snoRNA binding	molecular_function	3	4753	3	27496	0	0	5.78498	Bra016592; Bra015522; Bra029464
GO:0006935	chemotaxis	biological_process	1	4753	1	27496	0	0	5.78498	Bra022646
GO:0030670	phagocytic vesicle membrane	cellular_component	1	4753	1	27496	0	0	5.78498	Bra022646
GO:0030898	actin-dependent ATPase activity	molecular_function	1	4753	1	27496	0	0	5.78498	Bra022646
GO:0031143	pseudopodium	cellular_component	1	4753	1	27496	0	0	5.78498	Bra022646
GO:0032031	myosin I head/neck binding	molecular_function	1	4753	1	27496	0	0	5.78498	Bra022646
GO:0033275	actin-myosin filament sliding	biological_process	1	4753	1	27496	0	0	5.78498	Bra022646
GO:0042641	actomyosin	cellular_component	1	4753	1	27496	0	0	5.78498	Bra022646
GO:0044655	phagosome reneutralization	biological_process	1	4753	1	27496	0	0	5.78498	Bra022646
GO:0044656	regulation of post-lysosomal vacuole size	biological_process	1	4753	1	27496	0	0	5.78498	Bra022646
GO:0097203	phagocytic cup lip	cellular_component	1	4753	1	27496	0	0	5.78498	Bra022646
GO:0018126	protein hydroxylation	biological_process	1	4753	1	27496	0	0	5.78498	Bra036263
GO:0061418	regulation of transcription from RNA polymerase II promoter in response to hypoxia	biological_process	1	4753	1	27496	0	0	5.78498	Bra036263
GO:0032211	negative regulation of telomere maintenance via telomerase	biological_process	1	4753	1	27496	0	0	5.78498	Bra016702
GO:0010425	DNA methylation on cytosine within a CNG sequence	biological_process	1	4753	1	27496	0	0	5.78498	Bra024340
GO:0018826	methionine gamma-lyase activity	molecular_function	1	4753	1	27496	0	0	5.78498	Bra027715
GO:0019458	methionine catabolic process via 2-oxobutanoate	biological_process	1	4753	1	27496	0	0	5.78498	Bra027715
GO:0090627	plant epidermal cell differentiation	biological_process	3	4753	3	27496	0	0	5.78498	Bra020872; Bra013556; Bra038757
GO:0000132	establishment of mitotic spindle orientation	biological_process	3	4753	3	27496	0	0	5.78498	Bra008979; Bra023316; Bra026131
GO:0001650	fibrillar center	cellular_component	5	4753	5	27496	0	0	5.78498	Bra008979; Bra000634; Bra023316; Bra026131; Bra010934
GO:0007097	nuclear migration	biological_process	3	4753	3	27496	0	0	5.78498	Bra008979; Bra023316; Bra026131
GO:0045502	dynein binding	molecular_function	3	4753	3	27496	0	0	5.78498	Bra008979; Bra023316; Bra026131
GO:2000574	regulation of microtubule motor activity	biological_process	3	4753	3	27496	0	0	5.78498	Bra008979; Bra023316; Bra026131
GO:0016423	tRNA (guanine) methyltransferase activity	molecular_function	1	4753	1	27496	0	0	5.78498	Bra040168
GO:0031667	response to nutrient levels	biological_process	1	4753	1	27496	0	0	5.78498	Bra027916
GO:0004018	N6-(1,2-dicarboxyethyl)AMP AMP-lyase (fumarate-forming) activity	molecular_function	2	4753	2	27496	0	0	5.78498	Bra012596; Bra013309
GO:0070626	(S)-2-(5-amino-1-(5-phospho-D-ribosyl)imidazole-4-carboxamido)succinate AMP-lyase (fumarate-forming) activity	molecular_function	2	4753	2	27496	0	0	5.78498	Bra012596; Bra013309
GO:0044148	positive regulation of growth of symbiont involved in interaction with host	biological_process	1	4753	1	27496	0	0	5.78498	Bra030725
GO:0016879	ligase activity, forming carbon-nitrogen bonds	molecular_function	1	4753	1	27496	0	0	5.78498	Bra015054
GO:0010423	negative regulation of brassinosteroid biosynthetic process	biological_process	1	4753	1	27496	0	0	5.78498	Bra035331
GO:0006540	glutamate decarboxylation to succinate	biological_process	1	4753	1	27496	0	0	5.78498	Bra035119
GO:0009450	gamma-aminobutyric acid catabolic process	biological_process	1	4753	1	27496	0	0	5.78498	Bra035119
GO:0034455	t-UTP complex	cellular_component	5	4753	5	27496	0	0	5.78498	Bra029585; Bra000634; Bra001203; Bra010934; Bra032831
GO:0006469	negative regulation of protein kinase activity	biological_process	2	4753	2	27496	0	0	5.78498	Bra002766; Bra037863
GO:0016711	flavonoid 3'-monooxygenase activity	molecular_function	1	4753	1	27496	0	0	5.78498	Bra009312
GO:0042430	indole-containing compound metabolic process	biological_process	1	4753	1	27496	0	0	5.78498	Bra039236
GO:0051738	xanthophyll binding	molecular_function	2	4753	2	27496	0	0	5.78498	Bra036950; Bra014024
GO:0010595	positive regulation of endothelial cell migration	biological_process	1	4753	1	27496	0	0	5.78498	Bra003910
GO:0014909	smooth muscle cell migration	biological_process	1	4753	1	27496	0	0	5.78498	Bra003910
GO:0044232	organelle membrane contact site	cellular_component	1	4753	1	27496	0	0	5.78498	Bra022460
GO:0047957	4'-methoxyisoflavone 2'-hydroxylase activity	molecular_function	1	4753	1	27496	0	0	5.78498	Bra011755
GO:0009885	transmembrane histidine kinase cytokinin receptor activity	molecular_function	1	4753	1	27496	0	0	5.78498	Bra024849
GO:0019955	cytokine binding	molecular_function	1	4753	1	27496	0	0	5.78498	Bra024849
GO:0080148	negative regulation of response to water deprivation	biological_process	1	4753	1	27496	0	0	5.78498	Bra019940
GO:0050525	cutinase activity	molecular_function	2	4753	2	27496	0	0	5.78498	Bra010306; Bra010304
GO:0001825	blastocyst formation	biological_process	1	4753	1	27496	0	0	5.78498	Bra028203
GO:0032545	CURI complex	cellular_component	1	4753	1	27496	0	0	5.78498	Bra028203
GO:0034456	UTP-C complex	cellular_component	1	4753	1	27496	0	0	5.78498	Bra028203
GO:0080164	regulation of nitric oxide metabolic process	biological_process	2	4753	2	27496	0	0	5.78498	Bra025439; Bra004165
GO:0004561	alpha-N-acetylglucosaminidase activity	molecular_function	1	4753	1	27496	0	0	5.78498	Bra023429
GO:0080114	positive regulation of glycine hydroxymethyltransferase activity	biological_process	1	4753	1	27496	0	0	5.78498	Bra009483
GO:1903508	positive regulation of nucleic acid-templated transcription	biological_process	2	4753	2	27496	0	0	5.78498	Bra012600; Bra013304
GO:0032781	positive regulation of ATPase activity	biological_process	1	4753	1	27496	0	0	5.78498	Bra022519
GO:1902184	negative regulation of shoot apical meristem development	biological_process	2	4753	2	27496	0	0	5.78498	Bra029937; Bra018002
GO:0080018	anthocyanin 5-O-glucosyltransferase activity	molecular_function	1	4753	1	27496	0	0	5.78498	Bra038445
GO:0051128	regulation of cellular component organization	biological_process	1	4753	1	27496	0	0	5.78498	Bra014937
GO:0010930	negative regulation of auxin mediated signaling pathway	biological_process	1	4753	1	27496	0	0	5.78498	Bra004882
GO:0071426	ribonucleoprotein complex export from nucleus	biological_process	1	4753	1	27496	0	0	5.78498	Bra004882
GO:0033721	aldehyde dehydrogenase (NADP+) activity	molecular_function	1	4753	1	27496	0	0	5.78498	Bra011511
GO:0008395	steroid hydroxylase activity	molecular_function	2	4753	2	27496	0	0	5.78498	Bra012046; Bra015865
GO:0009799	specification of symmetry	biological_process	1	4753	1	27496	0	0	5.78498	Bra039733
GO:2000121	regulation of removal of superoxide radicals	biological_process	1	4753	1	27496	0	0	5.78498	Bra010171
GO:0043619	regulation of transcription from RNA polymerase II promoter in response to oxidative stress	biological_process	1	4753	1	27496	0	0	5.78498	Bra010178
GO:2000068	regulation of defense response to insect	biological_process	1	4753	1	27496	0	0	5.78498	Bra010178
GO:0098572	stromal side of plastid thylakoid membrane	cellular_component	1	4753	1	27496	0	0	5.78498	Bra033802
GO:0021762	substantia nigra development	biological_process	1	4753	1	27496	0	0	5.78498	Bra012643
GO:0051598	meiotic recombination checkpoint	biological_process	1	4753	1	27496	0	0	5.78498	Bra012643
GO:0033540	fatty acid beta-oxidation using acyl-CoA oxidase	biological_process	1	4753	1	27496	0	0	5.78498	Bra015491
GO:0097344	Rix1 complex	cellular_component	1	4753	1	27496	0	0	5.78498	Bra009187
GO:0042425	choline biosynthetic process	biological_process	1	4753	1	27496	0	0	5.78498	Bra022266
GO:0007088	regulation of mitotic nuclear division	biological_process	1	4753	1	27496	0	0	5.78498	Bra007362
GO:0007113	endomitotic cell cycle	biological_process	1	4753	1	27496	0	0	5.78498	Bra007362
GO:0045848	positive regulation of nitrogen utilization	biological_process	1	4753	1	27496	0	0	5.78498	Bra037982
GO:0000428	DNA-directed RNA polymerase complex	cellular_component	1	4753	1	27496	0	0	5.78498	Bra003013
GO:0019379	sulfate assimilation, phosphoadenylyl sulfate reduction by phosphoadenylyl-sulfate reductase (thioredoxin)	biological_process	1	4753	1	27496	0	0	5.78498	Bra034466
GO:0008691	3-hydroxybutyryl-CoA dehydrogenase activity	molecular_function	1	4753	1	27496	0	0	5.78498	Bra027263
GO:0006801	superoxide metabolic process	biological_process	1	4753	1	27496	0	0	5.78498	Bra037863
GO:0030217	T cell differentiation	biological_process	1	4753	1	27496	0	0	5.78498	Bra037863
GO:0030593	neutrophil chemotaxis	biological_process	1	4753	1	27496	0	0	5.78498	Bra037863
GO:0030676	Rac guanyl-nucleotide exchange factor activity	molecular_function	1	4753	1	27496	0	0	5.78498	Bra037863
GO:0032007	negative regulation of TOR signaling	biological_process	1	4753	1	27496	0	0	5.78498	Bra037863
GO:0035023	regulation of Rho protein signal transduction	biological_process	1	4753	1	27496	0	0	5.78498	Bra037863
GO:0042119	neutrophil activation	biological_process	1	4753	1	27496	0	0	5.78498	Bra037863
GO:0043198	dendritic shaft	cellular_component	1	4753	1	27496	0	0	5.78498	Bra037863
GO:1900026	positive regulation of substrate adhesion-dependent cell spreading	biological_process	1	4753	1	27496	0	0	5.78498	Bra037863
GO:0008277	regulation of G-protein coupled receptor protein signaling pathway	biological_process	1	4753	1	27496	0	0	5.78498	Bra011523
GO:0010002	cardioblast differentiation	biological_process	2	4753	2	27496	0	0	5.78498	Bra011523; Bra003433
GO:0016486	peptide hormone processing	biological_process	2	4753	2	27496	0	0	5.78498	Bra011523; Bra003433
GO:0042310	vasoconstriction	biological_process	1	4753	1	27496	0	0	5.78498	Bra011523
GO:0004343	glucosamine 6-phosphate N-acetyltransferase activity	molecular_function	2	4753	2	27496	0	0	5.78498	Bra008677; Bra023537
GO:0006044	N-acetylglucosamine metabolic process	biological_process	2	4753	2	27496	0	0	5.78498	Bra008677; Bra023537
GO:0009801	cinnamic acid ester metabolic process	biological_process	2	4753	2	27496	0	0	5.78498	Bra031290; Bra023872
GO:0019237	centromeric DNA binding	molecular_function	1	4753	1	27496	0	0	5.78498	Bra032634
GO:0019647	formaldehyde assimilation via ribulose monophosphate cycle	biological_process	1	4753	1	27496	0	0	5.78498	Bra029134
GO:0000479	endonucleolytic cleavage of tricistronic rRNA transcript (SSU-rRNA, 5.8S rRNA, LSU-rRNA)	biological_process	1	4753	1	27496	0	0	5.78498	Bra015522
GO:0000183	chromatin silencing at rDNA	biological_process	1	4753	1	27496	0	0	5.78498	Bra025565
GO:0033553	rDNA heterochromatin	cellular_component	1	4753	1	27496	0	0	5.78498	Bra025565
GO:0071391	cellular response to estrogen stimulus	biological_process	1	4753	1	27496	0	0	5.78498	Bra032368
GO:0004551	nucleotide diphosphatase activity	molecular_function	1	4753	1	27496	0	0	5.78498	Bra011128
GO:0030279	negative regulation of ossification	biological_process	1	4753	1	27496	0	0	5.78498	Bra011128
GO:0030505	inorganic diphosphate transport	biological_process	1	4753	1	27496	0	0	5.78498	Bra011128
GO:0030730	sequestering of triglyceride	biological_process	1	4753	1	27496	0	0	5.78498	Bra011128
GO:0031214	biomineral tissue development	biological_process	1	4753	1	27496	0	0	5.78498	Bra011128
GO:0031953	negative regulation of protein autophosphorylation	biological_process	1	4753	1	27496	0	0	5.78498	Bra011128
GO:0045719	negative regulation of glycogen biosynthetic process	biological_process	1	4753	1	27496	0	0	5.78498	Bra011128
GO:0046325	negative regulation of glucose import	biological_process	1	4753	1	27496	0	0	5.78498	Bra011128
GO:0046627	negative regulation of insulin receptor signaling pathway	biological_process	1	4753	1	27496	0	0	5.78498	Bra011128
GO:0046849	bone remodeling	biological_process	1	4753	1	27496	0	0	5.78498	Bra011128
GO:0050427	3'-phosphoadenosine 5'-phosphosulfate metabolic process	biological_process	1	4753	1	27496	0	0	5.78498	Bra011128
GO:0080102	3-methylthiopropyl glucosinolate S-oxygenase activity	molecular_function	1	4753	1	27496	0	0	5.78498	Bra027035
GO:0080103	4-methylthiopropyl glucosinolate S-oxygenase activity	molecular_function	1	4753	1	27496	0	0	5.78498	Bra027035
GO:0080104	5-methylthiopropyl glucosinolate S-oxygenase activity	molecular_function	1	4753	1	27496	0	0	5.78498	Bra027035
GO:0080106	7-methylthiopropyl glucosinolate S-oxygenase activity	molecular_function	1	4753	1	27496	0	0	5.78498	Bra027035
GO:0010254	nectary development	biological_process	1	4753	1	27496	0	0	5.78498	Bra004364
GO:0048479	style development	biological_process	1	4753	1	27496	0	0	5.78498	Bra004364
GO:0016480	negative regulation of transcription from RNA polymerase III promoter	biological_process	1	4753	1	27496	0	0	5.78498	Bra008844
GO:0043009	chordate embryonic development	biological_process	1	4753	1	27496	0	0	5.78498	Bra016082
GO:0060148	positive regulation of posttranscriptional gene silencing	biological_process	1	4753	1	27496	0	0	5.78498	Bra026187
GO:0043626	PCNA complex	cellular_component	1	4753	1	27496	0	0	5.78498	Bra018377
GO:0003914	DNA (6-4) photolyase activity	molecular_function	1	4753	1	27496	0	0	5.78498	Bra021122
GO:0010210	IAA-Phe conjugate hydrolase activity	molecular_function	1	4753	1	27496	0	0	5.78498	Bra040608
GO:0010211	IAA-Leu conjugate hydrolase activity	molecular_function	1	4753	1	27496	0	0	5.78498	Bra040608
GO:0001841	neural tube formation	biological_process	1	4753	1	27496	0	0	5.78498	Bra033128
GO:0045951	positive regulation of mitotic recombination	biological_process	1	4753	1	27496	0	0	5.78498	Bra024250
GO:0032040	small-subunit processome	cellular_component	45	4753	66	27496	7.4142e-21	1.16062e-19	3.9443	Bra034124; Bra000809; Bra022980; Bra018554; Bra008643; Bra001474; Bra007292; Bra009978; Bra029576; Bra038690; Bra024029; Bra027789; Bra023582; Bra030816; Bra038327; Bra036111; Bra024202; Bra014494; Bra037166; Bra013905; Bra008598; Bra008783; Bra000781; Bra023447; Bra000814; Bra016657; Bra004554; Bra018680; Bra002036; Bra016592; Bra039285; Bra029585; Bra010382; Bra040785; Bra029849; Bra034795; Bra…
GO:0005730	nucleolus	cellular_component	231	4753	843	27496	3.94388e-14	6.15036e-13	1.58521	Bra037960; Bra026607; Bra018825; Bra013284; Bra034124; Bra000809; Bra025513; Bra022989; Bra022980; Bra005881; Bra018554; Bra008004; Bra008643; Bra021058; Bra015319; Bra036564; Bra013707; Bra039648; Bra038067; Bra019201; Bra026344; Bra022338; Bra022336; Bra020209; Bra001877; Bra007152; Bra037839; Bra028783; Bra009440; Bra001474; Bra007291; Bra007292; Bra008213; Bra037279; Bra009978; Bra030339; Bra…
GO:0030515	snoRNA binding	molecular_function	25	4753	35	27496	1.98168e-13	3.0787e-12	4.13213	Bra034124; Bra001474; Bra009978; Bra029576; Bra027789; Bra023582; Bra030816; Bra038327; Bra036111; Bra013905; Bra008598; Bra000814; Bra005975; Bra016657; Bra029585; Bra028669; Bra010382; Bra040785; Bra029849; Bra010455; Bra039543; Bra023536; Bra009327; Bra001203; Bra032831
GO:0007623	circadian rhythm	biological_process	65	4753	160	27496	8.12134e-13	1.25698e-11	2.35015	Bra007248; Bra026600; Bra024536; Bra006908; Bra006905; Bra026737; Bra037880; Bra020778; Bra020779; Bra007295; Bra011552; Bra002096; Bra023857; Bra035633; Bra029541; Bra003986; Bra022722; Bra040020; Bra039503; Bra035933; Bra011393; Bra018204; Bra034144; Bra032749; Bra006782; Bra004507; Bra002986; Bra033291; Bra034644; Bra006394; Bra011673; Bra012752; Bra001449; Bra006851; Bra007099; Bra008563; Bra…
GO:0006364	rRNA processing	biological_process	65	4753	167	27496	8.25374e-12	1.27268e-10	2.25164	Bra000809; Bra005881; Bra008643; Bra022338; Bra001877; Bra034020; Bra001474; Bra029576; Bra038690; Bra024029; Bra027789; Bra023685; Bra012988; Bra030816; Bra029342; Bra033638; Bra011291; Bra014494; Bra006261; Bra035784; Bra040895; Bra000814; Bra018764; Bra018762; Bra014267; Bra013219; Bra016657; Bra004554; Bra027404; Bra026724; Bra040830; Bra008751; Bra039285; Bra012490; Bra026843; Bra008979; Bra…
GO:0009737	response to abscisic acid	biological_process	155	4753	585	27496	6.5717e-09	1.00954e-07	1.53277	Bra018556; Bra033370; Bra029328; Bra022585; Bra002594; Bra013599; Bra017621; Bra025819; Bra024804; Bra019200; Bra023102; Bra023103; Bra011585; Bra039279; Bra037839; Bra006721; Bra000263; Bra019121; Bra009229; Bra018506; Bra031649; Bra013275; Bra011554; Bra032559; Bra024547; Bra002096; Bra005070; Bra005071; Bra019742; Bra039052; Bra029145; Bra021847; Bra025777; Bra034845; Bra039503; Bra025944; Bra…
GO:0000462	maturation of SSU-rRNA from tricistronic rRNA transcript (SSU-rRNA, 5.8S rRNA, LSU-rRNA)	biological_process	28	4753	57	27496	6.84623e-09	1.0478e-07	2.84174	Bra034124; Bra022980; Bra007292; Bra024029; Bra023208; Bra023582; Bra024202; Bra005296; Bra008598; Bra008783; Bra023447; Bra016657; Bra018680; Bra002036; Bra026962; Bra016592; Bra017258; Bra029585; Bra010382; Bra029849; Bra000317; Bra039543; Bra015522; Bra023052; Bra005702; Bra014911; Bra001203; Bra029464
GO:0080167	response to karrikin	biological_process	61	4753	178	27496	1.24735e-08	1.90198e-07	1.98249	Bra029248; Bra024536; Bra022425; Bra019013; Bra009358; Bra025991; Bra018876; Bra015507; Bra009229; Bra025547; Bra007961; Bra017035; Bra011554; Bra015469; Bra037480; Bra000165; Bra031393; Bra010600; Bra023798; Bra001886; Bra022225; Bra022802; Bra007333; Bra005403; Bra004421; Bra021448; Bra024238; Bra027073; Bra033911; Bra008804; Bra013080; Bra008976; Bra006943; Bra034648; Bra036950; Bra000565; Bra…
GO:0030687	preribosome, large subunit precursor	cellular_component	26	4753	56	27496	9.63226e-08	1.46289e-06	2.68588	Bra004892; Bra038067; Bra001877; Bra034020; Bra015714; Bra007180; Bra014731; Bra000034; Bra019611; Bra023524; Bra040830; Bra010836; Bra012490; Bra000159; Bra002314; Bra032305; Bra023812; Bra006306; Bra009188; Bra009187; Bra032089; Bra006147; Bra019144; Bra000371; Bra033510; Bra037500
GO:0003700	transcription factor activity, sequence-specific DNA binding	molecular_function	561	4753	2676	27496	9.66493e-08	1.46289e-06	1.21277	Bra000453; Bra024998; Bra007378; Bra007243; Bra024993; Bra002145; Bra003239; Bra037960; Bra020607; Bra027958; Bra013289; Bra000237; Bra004076; Bra000793; Bra031819; Bra024954; Bra024485; Bra036138; Bra000807; Bra008613; Bra028939; Bra009250; Bra008285; Bra011171; Bra010220; Bra008004; Bra032023; Bra001043; Bra033944; Bra033948; Bra007056; Bra033239; Bra032521; Bra015298; Bra015297; Bra018249; Bra…
GO:0034388	Pwp2p-containing subcomplex of 90S preribosome	cellular_component	8	4753	9	27496	1.3695e-07	2.06529e-06	5.1422	Bra000809; Bra023582; Bra008598; Bra008783; Bra023447; Bra016657; Bra010382; Bra039543
GO:0071483	cellular response to blue light	biological_process	10	4753	13	27496	2.25521e-07	3.38857e-06	4.44998	Bra020746; Bra023798; Bra001886; Bra036883; Bra033911; Bra009735; Bra031180; Bra014876; Bra015866; Bra032375
GO:0000470	maturation of LSU-rRNA	biological_process	20	4753	39	27496	2.35497e-07	3.52561e-06	2.96666	Bra034356; Bra019201; Bra007180; Bra014731; Bra035594; Bra014387; Bra000781; Bra005975; Bra023524; Bra002867; Bra028669; Bra006306; Bra026418; Bra009188; Bra009187; Bra018487; Bra006147; Bra009327; Bra037500; Bra029464
GO:0009886	post-embryonic animal morphogenesis	biological_process	15	4753	26	27496	5.66337e-07	8.44787e-06	3.33749	Bra012584; Bra015551; Bra001109; Bra035066; Bra004711; Bra020365; Bra000269; Bra040137; Bra008382; Bra018263; Bra031552; Bra023738; Bra016865; Bra021000; Bra040188
GO:0042645	mitochondrial nucleoid	cellular_component	9	4753	12	27496	1.10926e-06	1.64867e-05	4.33873	Bra032021; Bra024472; Bra011692; Bra037225; Bra023590; Bra036903; Bra008582; Bra040851; Bra021376
GO:0009611	response to wounding	biological_process	92	4753	337	27496	1.45889e-06	2.16052e-05	1.57928	Bra007937; Bra018346; Bra008024; Bra001683; Bra018556; Bra033239; Bra033886; Bra039279; Bra030404; Bra036601; Bra035325; Bra020284; Bra002528; Bra009229; Bra011464; Bra003248; Bra008435; Bra029434; Bra011554; Bra025374; Bra029638; Bra013652; Bra012006; Bra010499; Bra025944; Bra003588; Bra004059; Bra004058; Bra004057; Bra036466; Bra036465; Bra037520; Bra007071; Bra016520; Bra038661; Bra003712; Bra…
GO:0009523	photosystem II	cellular_component	23	4753	53	27496	2.05157e-06	3.02736e-05	2.51046	Bra004075; Bra021909; Bra024964; Bra013183; Bra030182; Bra030181; Bra032345; Bra023798; Bra001886; Bra004989; Bra022976; Bra036883; Bra033911; Bra008265; Bra036950; Bra010807; Bra031223; Bra029732; Bra033022; Bra014024; Bra004252; Bra005709; Bra021649
GO:0048825	cotyledon development	biological_process	20	4753	44	27496	3.1233e-06	4.59237e-05	2.62954	Bra000807; Bra040357; Bra041025; Bra005403; Bra013730; Bra029617; Bra020872; Bra030723; Bra013556; Bra019270; Bra040915; Bra015983; Bra038757; Bra022643; Bra004548; Bra029527; Bra021925; Bra029079; Bra001232; Bra023318
GO:0009299	mRNA transcription	biological_process	15	4753	29	27496	4.27366e-06	6.26145e-05	2.99223	Bra012584; Bra015551; Bra001109; Bra035066; Bra004711; Bra020365; Bra000269; Bra040137; Bra008382; Bra018263; Bra031552; Bra023738; Bra016865; Bra021000; Bra040188
GO:0030686	90S preribosome	cellular_component	11	4753	18	27496	4.62925e-06	6.75838e-05	3.53526	Bra034124; Bra008643; Bra024029; Bra026962; Bra007367; Bra029585; Bra029849; Bra018437; Bra004745; Bra015522; Bra001203
GO:0010117	photoprotection	biological_process	7	4753	9	27496	6.04462e-06	8.79353e-05	4.49943	Bra037880; Bra023798; Bra001886; Bra036883; Bra033911; Bra032845; Bra010922
GO:0006833	water transport	biological_process	12	4753	21	27496	6.1464e-06	8.91012e-05	3.3057	Bra032644; Bra023102; Bra023103; Bra007100; Bra005216; Bra005215; Bra035067; Bra033248; Bra003196; Bra021171; Bra001626; Bra027181
GO:0070475	rRNA base methylation	biological_process	10	4753	16	27496	7.55162e-06	0.000109088	3.61561	Bra005026; Bra036564; Bra007292; Bra035594; Bra002867; Bra027163; Bra026418; Bra001757; Bra020544; Bra030834
GO:0009414	response to water deprivation	biological_process	119	4753	481	27496	1.1956e-05	0.000172109	1.43121	Bra032644; Bra040226; Bra018556; Bra021558; Bra022585; Bra002594; Bra017621; Bra025819; Bra009356; Bra033886; Bra037880; Bra019200; Bra023102; Bra023103; Bra001643; Bra006721; Bra014368; Bra031649; Bra009112; Bra036289; Bra024547; Bra002095; Bra002096; Bra034755; Bra037056; Bra034845; Bra035179; Bra014417; Bra021965; Bra004508; Bra030748; Bra005216; Bra005215; Bra011485; Bra006578; Bra004399; Bra…
GO:0010501	RNA secondary structure unwinding	biological_process	36	4753	107	27496	1.21105e-05	0.000173724	1.94635	Bra009356; Bra007399; Bra022336; Bra030893; Bra012988; Bra040743; Bra003691; Bra038650; Bra024428; Bra029342; Bra001713; Bra035413; Bra029275; Bra014267; Bra003341; Bra026724; Bra009355; Bra023836; Bra004584; Bra021517; Bra021206; Bra021205; Bra000690; Bra011655; Bra035903; Bra008045; Bra031349; Bra035857; Bra037574; Bra023312; Bra027808; Bra034082; Bra002946; Bra011571; Bra033519; Bra007402
GO:0009864	induced systemic resistance, jasmonic acid mediated signaling pathway	biological_process	12	4753	22	27496	1.2638e-05	0.000180037	3.15544	Bra007243; Bra003239; Bra024954; Bra027270; Bra039284; Bra021594; Bra001588; Bra017495; Bra030957; Bra014692; Bra022115; Bra034205
GO:0000989	transcription factor activity, transcription factor binding	molecular_function	12	4753	22	27496	1.2638e-05	0.000180037	3.15544	Bra003640; Bra018249; Bra035051; Bra020746; Bra008371; Bra003748; Bra039762; Bra031180; Bra008204; Bra013973; Bra017443; Bra010713
GO:0042273	ribosomal large subunit biogenesis	biological_process	15	4753	31	27496	1.33338e-05	0.000189293	2.79918	Bra038067; Bra001877; Bra015714; Bra039628; Bra000034; Bra040830; Bra010836; Bra005439; Bra032305; Bra023812; Bra033354; Bra032089; Bra007171; Bra026921; Bra033510
GO:0030490	maturation of SSU-rRNA	biological_process	13	4753	25	27496	1.36678e-05	0.000193368	3.00819	Bra034124; Bra025513; Bra018554; Bra037765; Bra038327; Bra037166; Bra000781; Bra029849; Bra000634; Bra018487; Bra010934; Bra032831; Bra029464
GO:0010114	response to red light	biological_process	30	4753	84	27496	1.37774e-05	0.000193578	2.06606	Bra034941; Bra008480; Bra018617; Bra037880; Bra013183; Bra017035; Bra000165; Bra015002; Bra000579; Bra007109; Bra026122; Bra004989; Bra027530; Bra036883; Bra008976; Bra009735; Bra030187; Bra027829; Bra032354; Bra010802; Bra040762; Bra022667; Bra029732; Bra003198; Bra033022; Bra023317; Bra036963; Bra018084; Bra004991; Bra031714
GO:0004864	protein phosphatase inhibitor activity	molecular_function	14	4753	28	27496	1.38237e-05	0.000193578	2.89249	Bra013334; Bra005853; Bra012635; Bra004967; Bra009113; Bra033267; Bra017012; Bra000184; Bra003077; Bra000052; Bra025048; Bra003463; Bra021032; Bra017125
GO:0010427	abscisic acid binding	molecular_function	14	4753	28	27496	1.38237e-05	0.000193578	2.89249	Bra013334; Bra005853; Bra012635; Bra004967; Bra009113; Bra033267; Bra017012; Bra000184; Bra003077; Bra000052; Bra025048; Bra003463; Bra021032; Bra017125
GO:0045549	9-cis-epoxycarotenoid dioxygenase activity	molecular_function	8	4753	12	27496	1.81754e-05	0.000253655	3.85665	Bra021558; Bra015002; Bra035033; Bra001552; Bra027336; Bra032359; Bra007826; Bra007825
GO:0009718	anthocyanin-containing compound biosynthetic process	biological_process	14	4753	29	27496	2.40558e-05	0.000334587	2.79275	Bra024998; Bra004736; Bra036208; Bra013652; Bra035004; Bra017527; Bra025158; Bra027457; Bra038445; Bra026510; Bra031290; Bra037743; Bra001917; Bra023872
GO:0071492	cellular response to UV-A	biological_process	5	4753	6	27496	2.66107e-05	0.000368876	4.82081	Bra023798; Bra001886; Bra036883; Bra033911; Bra031223
GO:0010029	regulation of seed germination	biological_process	27	4753	75	27496	2.76313e-05	0.000381738	2.08259	Bra037960; Bra014476; Bra000380; Bra025819; Bra007552; Bra009119; Bra023503; Bra024547; Bra004508; Bra030749; Bra029452; Bra016445; Bra040485; Bra018046; Bra035381; Bra012230; Bra034165; Bra036722; Bra030037; Bra025852; Bra024849; Bra028435; Bra013630; Bra001650; Bra012254; Bra005351; Bra030909
GO:0008469	histone-arginine N-methyltransferase activity	molecular_function	10	4753	18	27496	3.91016e-05	0.000536604	3.21388	Bra024143; Bra024023; Bra020667; Bra022716; Bra010256; Bra034765; Bra039010; Bra001445; Bra011118; Bra036027
GO:0031428	box C/D snoRNP complex	cellular_component	10	4753	18	27496	3.91016e-05	0.000536604	3.21388	Bra001474; Bra009978; Bra030816; Bra036111; Bra013905; Bra000781; Bra040785; Bra010455; Bra018487; Bra029464
GO:0031540	regulation of anthocyanin biosynthetic process	biological_process	12	4753	24	27496	4.49021e-05	0.000612126	2.89249	Bra009777; Bra010732; Bra003986; Bra008175; Bra016510; Bra016511; Bra031074; Bra004407; Bra011654; Bra040915; Bra025730; Bra001917
GO:0042753	positive regulation of circadian rhythm	biological_process	12	4753	24	27496	4.49021e-05	0.000612126	2.89249	Bra017035; Bra000165; Bra018204; Bra034144; Bra029778; Bra034074; Bra008976; Bra009087; Bra033809; Bra004593; Bra023317; Bra004991
GO:0031429	box H/ACA snoRNP complex	cellular_component	8	4753	13	27496	4.99463e-05	0.000678643	3.55999	Bra006443; Bra005975; Bra003270; Bra028669; Bra036427; Bra023666; Bra036475; Bra009327
GO:0048511	rhythmic process	biological_process	19	4753	48	27496	6.30608e-05	0.000854017	2.28989	Bra038345; Bra017035; Bra036517; Bra000165; Bra029407; Bra031933; Bra003872; Bra009338; Bra025974; Bra039947; Bra003187; Bra017830; Bra024269; Bra009768; Bra008041; Bra011771; Bra038832; Bra024273; Bra004991
GO:0004805	trehalose-phosphatase activity	molecular_function	9	4753	16	27496	6.82911e-05	0.000921818	3.25405	Bra006047; Bra013628; Bra019370; Bra004054; Bra031879; Bra010658; Bra022549; Bra009057; Bra011835
GO:0009522	photosystem I	cellular_component	18	4753	45	27496	7.70643e-05	0.00103684	2.31399	Bra021909; Bra037761; Bra013183; Bra030182; Bra030181; Bra007109; Bra032345; Bra023798; Bra001886; Bra004989; Bra022976; Bra036883; Bra033911; Bra008265; Bra010807; Bra029732; Bra003198; Bra033022
GO:0009535	chloroplast thylakoid membrane	cellular_component	125	4753	530	27496	7.8243e-05	0.00104927	1.36438	Bra020608; Bra013288; Bra015574; Bra004075; Bra004077; Bra033415; Bra033412; Bra000802; Bra014184; Bra015668; Bra021558; Bra021909; Bra034947; Bra018616; Bra037531; Bra014048; Bra030276; Bra018876; Bra024964; Bra037761; Bra018503; Bra013183; Bra021936; Bra019049; Bra012507; Bra000940; Bra000947; Bra030182; Bra030181; Bra015002; Bra038863; Bra007109; Bra007819; Bra013653; Bra032345; Bra001618; Bra…
GO:0009753	response to jasmonic acid	biological_process	69	4753	262	27496	8.28735e-05	0.00110776	1.52352	Bra024998; Bra007243; Bra007937; Bra003239; Bra032889; Bra033886; Bra001640; Bra037839; Bra009229; Bra011464; Bra029434; Bra011554; Bra000680; Bra026398; Bra036946; Bra013652; Bra017527; Bra039503; Bra004059; Bra004058; Bra004057; Bra013055; Bra029778; Bra034074; Bra016520; Bra015911; Bra033291; Bra035893; Bra025973; Bra015481; Bra005390; Bra035236; Bra011783; Bra025929; Bra034648; Bra021200; Bra…
GO:0045543	gibberellin 2-beta-dioxygenase activity	molecular_function	6	4753	9	27496	0.000119279	0.00158922	3.85665	Bra035037; Bra030187; Bra032354; Bra010802; Bra008362; Bra035038
GO:0048831	regulation of shoot system development	biological_process	9	4753	17	27496	0.000140085	0.00185444	3.06264	Bra037960; Bra009119; Bra035381; Bra034165; Bra030037; Bra024849; Bra011700; Bra030909; Bra004944
GO:0010158	abaxial cell fate specification	biological_process	9	4753	17	27496	0.000140085	0.00185444	3.06264	Bra008613; Bra018624; Bra037320; Bra004312; Bra030728; Bra002479; Bra031629; Bra000378; Bra040322
GO:0008792	arginine decarboxylase activity	molecular_function	4	4753	5	27496	0.000154076	0.00201375	4.62798	Bra009229; Bra011554; Bra034648; Bra017672
GO:0032973	amino acid export	biological_process	4	4753	5	27496	0.000154076	0.00201375	4.62798	Bra010139; Bra012297; Bra010143; Bra040619
GO:0045039	protein import into mitochondrial inner membrane	biological_process	4	4753	5	27496	0.000154076	0.00201375	4.62798	Bra039986; Bra003766; Bra018381; Bra027011
GO:0019305	dTDP-rhamnose biosynthetic process	biological_process	4	4753	5	27496	0.000154076	0.00201375	4.62798	Bra019776; Bra003511; Bra014390; Bra007705
GO:0043565	sequence-specific DNA binding	molecular_function	213	4753	986	27496	0.000162046	0.00211121	1.2497	Bra007243; Bra003239; Bra037960; Bra031691; Bra013289; Bra000793; Bra031819; Bra036138; Bra000807; Bra028939; Bra010220; Bra032023; Bra033944; Bra007056; Bra024804; Bra029011; Bra016974; Bra036041; Bra026509; Bra003535; Bra001640; Bra011233; Bra016535; Bra023800; Bra026589; Bra035325; Bra020284; Bra002528; Bra019123; Bra016348; Bra008435; Bra014096; Bra011552; Bra009112; Bra009119; Bra005766; Bra…
GO:0004872	receptor activity	molecular_function	19	4753	51	27496	0.000172234	0.00223686	2.15519	Bra013334; Bra005853; Bra012635; Bra004967; Bra009113; Bra033267; Bra000570; Bra004719; Bra017012; Bra000184; Bra003077; Bra023756; Bra039234; Bra000052; Bra025048; Bra003463; Bra021032; Bra011779; Bra017125
GO:0055085	transmembrane transport	biological_process	36	4753	120	27496	0.000192594	0.00249342	1.73549	Bra018150; Bra024964; Bra025702; Bra011344; Bra007181; Bra023798; Bra032856; Bra013936; Bra001886; Bra006064; Bra024411; Bra036883; Bra014855; Bra033911; Bra010549; Bra021043; Bra023529; Bra015925; Bra008264; Bra000026; Bra027004; Bra036950; Bra013668; Bra025425; Bra037193; Bra036695; Bra033144; Bra033473; Bra026206; Bra009886; Bra014024; Bra029239; Bra032864; Bra005709; Bra035801; Bra024303
GO:0052689	carboxylic ester hydrolase activity	molecular_function	21	4753	59	27496	0.000197769	0.0025524	2.05906	Bra031068; Bra040746; Bra040667; Bra016519; Bra005341; Bra028051; Bra036177; Bra014080; Bra008651; Bra019243; Bra001602; Bra030370; Bra005899; Bra008731; Bra038363; Bra018807; Bra025117; Bra014213; Bra033200; Bra021124; Bra008520
GO:0018298	protein-chromophore linkage	biological_process	30	4753	95	27496	0.000201321	0.00257725	1.82684	Bra004074; Bra021909; Bra014048; Bra037880; Bra024964; Bra013183; Bra030182; Bra030181; Bra007109; Bra032345; Bra006782; Bra004989; Bra022976; Bra024812; Bra008265; Bra036524; Bra023331; Bra010807; Bra001650; Bra019474; Bra009798; Bra029732; Bra031672; Bra003198; Bra033022; Bra020388; Bra007177; Bra038832; Bra004253; Bra005709
GO:0009228	thiamine biosynthetic process	biological_process	7	4753	12	27496	0.000202199	0.00257725	3.37457	Bra033495; Bra022742; Bra012779; Bra029007; Bra002957; Bra001832; Bra018372
GO:0071486	cellular response to high light intensity	biological_process	7	4753	12	27496	0.000202199	0.00257725	3.37457	Bra023798; Bra001886; Bra036883; Bra033911; Bra031223; Bra002133; Bra011042
GO:0090353	polygalacturonase inhibitor activity	molecular_function	7	4753	12	27496	0.000202199	0.00257725	3.37457	Bra005918; Bra009235; Bra009236; Bra009237; Bra009238; Bra038700; Bra034774
GO:0010380	regulation of chlorophyll biosynthetic process	biological_process	10	4753	21	27496	0.000260197	0.00330627	2.75475	Bra001643; Bra033726; Bra035633; Bra023798; Bra001886; Bra036883; Bra033911; Bra006851; Bra004639; Bra002788
GO:0010200	response to chitin	biological_process	49	4753	180	27496	0.000299756	0.00379722	1.5748	Bra007243; Bra003239; Bra024954; Bra036138; Bra010220; Bra020284; Bra002528; Bra019123; Bra008435; Bra031649; Bra014672; Bra003588; Bra014925; Bra030748; Bra031255; Bra012110; Bra035148; Bra020313; Bra027270; Bra024448; Bra027697; Bra021594; Bra001588; Bra007205; Bra029985; Bra005777; Bra019382; Bra017495; Bra032845; Bra022436; Bra030957; Bra027057; Bra010922; Bra010178; Bra017813; Bra020628; Bra…
GO:0071215	cellular response to abscisic acid stimulus	biological_process	16	4753	42	27496	0.000334514	0.00422452	2.2038	Bra013183; Bra007180; Bra014731; Bra035381; Bra031413; Bra008809; Bra010010; Bra017788; Bra032447; Bra030037; Bra027080; Bra039263; Bra020620; Bra020895; Bra033022; Bra032446
GO:0080144	amino acid homeostasis	biological_process	6	4753	10	27496	0.000337871	0.00422801	3.47099	Bra027707; Bra010139; Bra012297; Bra008416; Bra010143; Bra040619
GO:0010923	negative regulation of phosphatase activity	biological_process	6	4753	10	27496	0.000337871	0.00422801	3.47099	Bra019230; Bra037166; Bra031907; Bra009079; Bra012979; Bra007668
GO:0090691	formation of plant organ boundary	biological_process	6	4753	10	27496	0.000337871	0.00422801	3.47099	Bra003023; Bra021592; Bra001586; Bra007855; Bra039042; Bra022685
GO:0004004	ATP-dependent RNA helicase activity	molecular_function	36	4753	124	27496	0.000395581	0.00493517	1.67951	Bra009356; Bra007399; Bra022336; Bra030893; Bra012988; Bra040743; Bra003691; Bra038650; Bra024428; Bra029342; Bra001713; Bra035413; Bra029275; Bra014267; Bra003341; Bra026724; Bra009355; Bra023836; Bra004584; Bra021517; Bra021206; Bra021205; Bra000690; Bra035903; Bra036903; Bra008045; Bra031349; Bra035857; Bra037574; Bra027808; Bra040851; Bra034082; Bra002946; Bra011571; Bra033519; Bra007402
GO:0016168	chlorophyll binding	molecular_function	19	4753	54	27496	0.000421404	0.00524145	2.03546	Bra021909; Bra014048; Bra024964; Bra013183; Bra030182; Bra030181; Bra007109; Bra032345; Bra004989; Bra022976; Bra008265; Bra036950; Bra010807; Bra031223; Bra029732; Bra003198; Bra033022; Bra014024; Bra005709
GO:0009505	plant-type cell wall	cellular_component	102	4753	436	27496	0.00042311	0.00524682	1.35337	Bra039335; Bra004915; Bra020113; Bra018050; Bra007311; Bra032889; Bra019013; Bra004101; Bra021614; Bra027210; Bra035941; Bra021292; Bra021506; Bra022551; Bra012981; Bra011181; Bra015944; Bra030796; Bra019742; Bra000576; Bra039051; Bra031933; Bra010912; Bra018479; Bra027531; Bra032857; Bra034141; Bra034960; Bra013877; Bra023639; Bra022802; Bra001084; Bra004319; Bra016405; Bra037782; Bra013395; Bra…
GO:0043090	amino acid import	biological_process	7	4753	13	27496	0.000445803	0.00549512	3.11499	Bra027868; Bra025547; Bra010139; Bra012297; Bra035446; Bra010143; Bra040619
GO:0034513	box H/ACA snoRNA binding	molecular_function	7	4753	13	27496	0.000445803	0.00549512	3.11499	Bra006443; Bra005975; Bra028669; Bra036427; Bra023666; Bra036475; Bra009327
GO:0090378	seed trichome elongation	biological_process	8	4753	16	27496	0.000484165	0.00593246	2.89249	Bra028935; Bra011215; Bra019109; Bra032906; Bra005395; Bra030854; Bra006336; Bra010876
GO:0035242	protein-arginine omega-N asymmetric methyltransferase activity	molecular_function	8	4753	16	27496	0.000484165	0.00593246	2.89249	Bra024143; Bra020667; Bra022716; Bra034765; Bra039010; Bra001445; Bra011118; Bra036027
GO:0005983	starch catabolic process	biological_process	12	4753	29	27496	0.000517003	0.00631603	2.39378	Bra006908; Bra006905; Bra018423; Bra016262; Bra036577; Bra012676; Bra035586; Bra013970; Bra038088; Bra009461; Bra031749; Bra028964
GO:0000469	cleavage involved in rRNA processing	biological_process	5	4753	8	27496	0.000541191	0.00647699	3.61561	Bra025513; Bra005975; Bra026962; Bra028669; Bra009327
GO:0009765	photosynthesis, light harvesting	biological_process	5	4753	8	27496	0.000541191	0.00647699	3.61561	Bra021909; Bra032345; Bra022976; Bra008265; Bra031223
GO:0000154	rRNA modification	biological_process	5	4753	8	27496	0.000541191	0.00647699	3.61561	Bra001474; Bra009978; Bra030816; Bra036111; Bra040785
GO:0006572	tyrosine catabolic process	biological_process	5	4753	8	27496	0.000541191	0.00647699	3.61561	Bra022692; Bra039489; Bra031132; Bra003018; Bra022686
GO:0008460	dTDP-glucose 4,6-dehydratase activity	molecular_function	5	4753	8	27496	0.000541191	0.00647699	3.61561	Bra038127; Bra003511; Bra035048; Bra014390; Bra007705
GO:0006390	transcription from mitochondrial promoter	biological_process	5	4753	8	27496	0.000541191	0.00647699	3.61561	Bra039230; Bra004010; Bra004354; Bra023533; Bra032120
GO:0034245	mitochondrial DNA-directed RNA polymerase complex	cellular_component	5	4753	8	27496	0.000541191	0.00647699	3.61561	Bra039230; Bra004010; Bra004354; Bra023533; Bra032120
GO:0015297	antiporter activity	molecular_function	43	4753	158	27496	0.000628436	0.00749933	1.57439	Bra010745; Bra023719; Bra002110; Bra002112; Bra015613; Bra027707; Bra036440; Bra009034; Bra029145; Bra013648; Bra025214; Bra024379; Bra013906; Bra038748; Bra038749; Bra016824; Bra027411; Bra027073; Bra022576; Bra006058; Bra011084; Bra040001; Bra040003; Bra021941; Bra026778; Bra005819; Bra022594; Bra028588; Bra015208; Bra001840; Bra000583; Bra038217; Bra031297; Bra031296; Bra036625; Bra009035; Bra…
GO:0042803	protein homodimerization activity	molecular_function	81	4753	338	27496	0.000668764	0.00795752	1.38634	Bra024382; Bra004074; Bra030306; Bra037457; Bra012747; Bra014048; Bra026830; Bra037839; Bra013334; Bra022742; Bra026589; Bra010730; Bra017035; Bra012635; Bra004967; Bra005486; Bra033267; Bra000165; Bra000357; Bra023175; Bra025944; Bra020667; Bra003872; Bra023637; Bra040746; Bra025644; Bra026812; Bra004399; Bra007869; Bra025974; Bra017380; Bra016285; Bra017012; Bra006053; Bra012750; Bra027407; Bra…
GO:0009416	response to light stimulus	biological_process	61	4753	242	27496	0.00067688	0.00803088	1.4582	Bra018556; Bra001043; Bra037880; Bra020284; Bra002528; Bra013183; Bra023685; Bra015469; Bra030182; Bra030181; Bra035633; Bra017641; Bra011393; Bra003057; Bra025832; Bra035037; Bra011673; Bra015815; Bra035143; Bra016173; Bra018684; Bra018609; Bra006851; Bra012238; Bra012239; Bra034927; Bra035119; Bra003605; Bra003419; Bra005927; Bra015634; Bra003499; Bra009483; Bra021464; Bra010807; Bra003592; Bra…
GO:0015171	amino acid transmembrane transporter activity	molecular_function	21	4753	64	27496	0.00073417	0.00868557	1.8982	Bra029326; Bra025460; Bra027868; Bra025547; Bra010139; Bra012297; Bra027411; Bra015673; Bra011000; Bra035446; Bra021941; Bra010143; Bra005819; Bra017136; Bra028507; Bra036939; Bra009636; Bra038217; Bra040927; Bra040619; Bra038785
GO:0046345	abscisic acid catabolic process	biological_process	6	4753	11	27496	0.000789993	0.00920398	3.15544	Bra021965; Bra001741; Bra016499; Bra040762; Bra027602; Bra031310
GO:0030308	negative regulation of cell growth	biological_process	6	4753	11	27496	0.000789993	0.00920398	3.15544	Bra011808; Bra010642; Bra030513; Bra033357; Bra011128; Bra040010
GO:0006527	arginine catabolic process	biological_process	4	4753	6	27496	0.000791404	0.00920398	3.85665	Bra009229; Bra011554; Bra034648; Bra017672
GO:0050284	sinapate 1-glucosyltransferase activity	molecular_function	4	4753	6	27496	0.000791404	0.00920398	3.85665	Bra039544; Bra012784; Bra031290; Bra023872
GO:0006883	cellular sodium ion homeostasis	biological_process	4	4753	6	27496	0.000791404	0.00920398	3.85665	Bra008356; Bra020391; Bra002674; Bra035028
GO:0000178	exosome (RNase complex)	cellular_component	4	4753	6	27496	0.000791404	0.00920398	3.85665	Bra029674; Bra037267; Bra036531; Bra004139
GO:0043085	positive regulation of catalytic activity	biological_process	8	4753	17	27496	0.000871255	0.00987137	2.72234	Bra018842; Bra034214; Bra007446; Bra004639; Bra012872; Bra000821; Bra015721; Bra023564
GO:0048838	release of seed from dormancy	biological_process	3	4753	4	27496	0.000891948	0.00987137	4.33873	Bra015579; Bra031574; Bra040762
GO:0016554	cytidine to uridine editing	biological_process	3	4753	4	27496	0.000891948	0.00987137	4.33873	Bra027285; Bra021584; Bra001578
GO:0031083	BLOC-1 complex	cellular_component	3	4753	4	27496	0.000891948	0.00987137	4.33873	Bra036135; Bra025377; Bra022792
GO:0050347	trans-octaprenyltranstransferase activity	molecular_function	3	4753	4	27496	0.000891948	0.00987137	4.33873	Bra022982; Bra026006; Bra005405
GO:0052924	all-trans-nonaprenyl-diphosphate synthase (geranylgeranyl-diphosphate specific) activity	molecular_function	3	4753	4	27496	0.000891948	0.00987137	4.33873	Bra022982; Bra026006; Bra005405
GO:0008661	1-deoxy-D-xylulose-5-phosphate synthase activity	molecular_function	3	4753	4	27496	0.000891948	0.00987137	4.33873	Bra033495; Bra012779; Bra001832
GO:0052865	1-deoxy-D-xylulose 5-phosphate biosynthetic process	biological_process	3	4753	4	27496	0.000891948	0.00987137	4.33873	Bra033495; Bra012779; Bra001832
GO:0052631	sphingolipid delta-8 desaturase activity	molecular_function	3	4753	4	27496	0.000891948	0.00987137	4.33873	Bra003457; Bra007615; Bra014430
GO:0009202	deoxyribonucleoside triphosphate biosynthetic process	biological_process	3	4753	4	27496	0.000891948	0.00987137	4.33873	Bra011864; Bra010689; Bra009276
GO:0031542	positive regulation of anthocyanin biosynthetic process	biological_process	3	4753	4	27496	0.000891948	0.00987137	4.33873	Bra037887; Bra025508; Bra001917
GO:0031515	tRNA (m1A) methyltransferase complex	cellular_component	3	4753	4	27496	0.000891948	0.00987137	4.33873	Bra000400; Bra039321; Bra026721
GO:2000772	regulation of cellular senescence	biological_process	3	4753	4	27496	0.000891948	0.00987137	4.33873	Bra014561; Bra032426; Bra007409
GO:0000454	snoRNA guided rRNA pseudouridine synthesis	biological_process	3	4753	4	27496	0.000891948	0.00987137	4.33873	Bra006443; Bra036427; Bra023666
GO:0004103	choline kinase activity	molecular_function	3	4753	4	27496	0.000891948	0.00987137	4.33873	Bra028032; Bra016126; Bra038369
GO:0010362	negative regulation of anion channel activity by blue light	biological_process	3	4753	4	27496	0.000891948	0.00987137	4.33873	Bra006782; Bra019474; Bra020388
GO:0006521	regulation of cellular amino acid metabolic process	biological_process	3	4753	4	27496	0.000891948	0.00987137	4.33873	Bra011294; Bra010035; Bra023987
GO:2000306	positive regulation of photomorphogenesis	biological_process	3	4753	4	27496	0.000891948	0.00987137	4.33873	Bra012600; Bra013304; Bra010713
GO:0042538	hyperosmotic salinity response	biological_process	31	4753	107	27496	0.000902981	0.00996668	1.67602	Bra024993; Bra009861; Bra021558; Bra019200; Bra020284; Bra002528; Bra004736; Bra017528; Bra032042; Bra034543; Bra001552; Bra024448; Bra027336; Bra041021; Bra024032; Bra029985; Bra013850; Bra040203; Bra010263; Bra005687; Bra004408; Bra022436; Bra001171; Bra015904; Bra020391; Bra002674; Bra024992; Bra013973; Bra001752; Bra037743; Bra005012
GO:0010030	positive regulation of seed germination	biological_process	10	4753	24	27496	0.00110855	0.012203	2.41041	Bra015579; Bra031574; Bra023798; Bra001886; Bra036883; Bra033911; Bra036722; Bra008184; Bra003761; Bra015858
GO:1900056	negative regulation of leaf senescence	biological_process	12	4753	31	27496	0.00111622	0.0122546	2.23935	Bra007243; Bra003239; Bra016974; Bra033726; Bra004736; Bra019937; Bra036482; Bra004929; Bra014692; Bra037743; Bra031129; Bra031710
GO:0009637	response to blue light	biological_process	21	4753	66	27496	0.00117117	0.0128237	1.84067	Bra024536; Bra037880; Bra013183; Bra011067; Bra007109; Bra006782; Bra037478; Bra011808; Bra004989; Bra038098; Bra035565; Bra011540; Bra012600; Bra010642; Bra019474; Bra013304; Bra029732; Bra003198; Bra033022; Bra020388; Bra039042
GO:0009992	cellular water homeostasis	biological_process	19	4753	58	27496	0.00120182	0.0130551	1.89508	Bra032644; Bra000710; Bra000111; Bra023102; Bra023103; Bra011585; Bra007100; Bra033181; Bra005216; Bra005215; Bra034675; Bra033248; Bra004950; Bra002151; Bra039301; Bra003196; Bra021171; Bra001626; Bra027181
GO:0015250	water channel activity	molecular_function	19	4753	58	27496	0.00120182	0.0130551	1.89508	Bra032644; Bra000710; Bra000111; Bra023102; Bra023103; Bra011585; Bra007100; Bra033181; Bra005216; Bra005215; Bra025210; Bra034675; Bra033248; Bra032937; Bra002151; Bra003196; Bra021171; Bra001626; Bra027181
GO:0015254	glycerol channel activity	molecular_function	19	4753	58	27496	0.00120182	0.0130551	1.89508	Bra032644; Bra000710; Bra000111; Bra023102; Bra023103; Bra011585; Bra007100; Bra033181; Bra005216; Bra005215; Bra034675; Bra033248; Bra004950; Bra002151; Bra039301; Bra003196; Bra021171; Bra001626; Bra027181
GO:0005992	trehalose biosynthetic process	biological_process	13	4753	35	27496	0.00126643	0.0137208	2.14871	Bra006047; Bra013628; Bra019370; Bra004736; Bra004054; Bra031879; Bra010658; Bra038548; Bra022549; Bra009057; Bra037743; Bra007906; Bra011835
GO:0005732	small nucleolar ribonucleoprotein complex	cellular_component	9	4753	21	27496	0.00129754	0.0139477	2.47928	Bra034124; Bra001474; Bra030816; Bra037166; Bra005975; Bra028669; Bra040785; Bra029849; Bra009327
GO:1900057	positive regulation of leaf senescence	biological_process	9	4753	21	27496	0.00129754	0.0139477	2.47928	Bra014476; Bra000380; Bra015298; Bra007552; Bra025374; Bra029452; Bra028435; Bra013630; Bra008731
GO:0009044	xylan 1,4-beta-xylosidase activity	molecular_function	9	4753	21	27496	0.00129754	0.0139477	2.47928	Bra034141; Bra004319; Bra037782; Bra033337; Bra024311; Bra010038; Bra001376; Bra015636; Bra004031
GO:0010295	(+)-abscisic acid 8'-hydroxylase activity	molecular_function	5	4753	9	27496	0.00138502	0.0148107	3.21388	Bra021965; Bra001741; Bra016499; Bra040762; Bra027602
GO:0031118	rRNA pseudouridine synthesis	biological_process	5	4753	9	27496	0.00138502	0.0148107	3.21388	Bra005975; Bra003270; Bra028669; Bra036475; Bra009327
GO:0042255	ribosome assembly	biological_process	15	4753	43	27496	0.00146004	0.0155725	2.01802	Bra038067; Bra000465; Bra018815; Bra007534; Bra036658; Bra017269; Bra028970; Bra018182; Bra009715; Bra024793; Bra012765; Bra035077; Bra015522; Bra033510; Bra022367
GO:0042026	protein refolding	biological_process	8	4753	18	27496	0.00147619	0.0157041	2.5711	Bra028922; Bra001507; Bra011919; Bra001524; Bra005514; Bra022931; Bra023694; Bra011985
GO:0008757	S-adenosylmethionine-dependent methyltransferase activity	molecular_function	35	4753	128	27496	0.00153953	0.0163357	1.58183	Bra012270; Bra012557; Bra036564; Bra036601; Bra016293; Bra016433; Bra039319; Bra007584; Bra004390; Bra012269; Bra012268; Bra014958; Bra014951; Bra003682; Bra008353; Bra035476; Bra030658; Bra011916; Bra009158; Bra004389; Bra009458; Bra009459; Bra033733; Bra015510; Bra022603; Bra020544; Bra000959; Bra009460; Bra025874; Bra025565; Bra035023; Bra020975; Bra030140; Bra008529; Bra005802
GO:0042991	transcription factor import into nucleus	biological_process	7	4753	15	27496	0.00160505	0.0169436	2.69966	Bra026295; Bra013730; Bra010389; Bra019270; Bra022643; Bra004548; Bra029079
GO:0009986	cell surface	cellular_component	7	4753	15	27496	0.00160505	0.0169436	2.69966	Bra005403; Bra016173; Bra003910; Bra017136; Bra019474; Bra021925; Bra011128
GO:0008194	UDP-glycosyltransferase activity	molecular_function	10	4753	25	27496	0.00167256	0.0175661	2.31399	Bra018901; Bra008540; Bra031307; Bra037386; Bra008734; Bra001846; Bra001845; Bra002002; Bra031310; Bra009633
GO:0055062	phosphate ion homeostasis	biological_process	10	4753	25	27496	0.00167256	0.0175661	2.31399	Bra018150; Bra026864; Bra026863; Bra005131; Bra019690; Bra021043; Bra036695; Bra038946; Bra009464; Bra019688
GO:0009736	cytokinin-activated signaling pathway	biological_process	29	4753	102	27496	0.0017164	0.0179807	1.64475	Bra004076; Bra033944; Bra001643; Bra007295; Bra026295; Bra004200; Bra035381; Bra027275; Bra013730; Bra004245; Bra030037; Bra015634; Bra027829; Bra024849; Bra026635; Bra010389; Bra019270; Bra040915; Bra022643; Bra014649; Bra004548; Bra029079; Bra003265; Bra003782; Bra035521; Bra036963; Bra018084; Bra015885; Bra031714
GO:0000156	phosphorelay response regulator activity	molecular_function	13	4753	36	27496	0.00174606	0.018245	2.08902	Bra004076; Bra001643; Bra007295; Bra004245; Bra027829; Bra026635; Bra014649; Bra003265; Bra003782; Bra036963; Bra018084; Bra015885; Bra031714
GO:0042254	ribosome biogenesis	biological_process	28	4753	98	27496	0.00183216	0.0190962	1.65285	Bra028783; Bra009440; Bra037279; Bra012860; Bra030180; Bra007345; Bra040357; Bra024423; Bra026329; Bra030585; Bra018764; Bra018762; Bra029617; Bra026843; Bra018755; Bra030183; Bra030723; Bra025629; Bra000159; Bra006248; Bra038890; Bra032269; Bra039041; Bra036823; Bra004638; Bra030597; Bra001232; Bra028028
GO:0009615	response to virus	biological_process	25	4753	85	27496	0.00183702	0.0190985	1.70146	Bra009777; Bra028628; Bra010732; Bra021026; Bra014417; Bra008175; Bra006808; Bra001457; Bra016510; Bra024341; Bra012622; Bra016511; Bra031074; Bra011654; Bra035909; Bra035470; Bra034104; Bra025730; Bra024699; Bra038734; Bra013045; Bra013046; Bra009583; Bra026187; Bra007637
GO:0008033	tRNA processing	biological_process	15	4753	44	27496	0.0019306	0.0200209	1.97215	Bra002517; Bra013203; Bra001227; Bra006261; Bra013905; Bra008751; Bra032932; Bra015054; Bra012812; Bra001125; Bra003764; Bra025204; Bra010455; Bra030519; Bra015860
GO:0046556	alpha-L-arabinofuranosidase activity	molecular_function	9	4753	22	27496	0.00201276	0.0208204	2.36658	Bra034141; Bra004319; Bra037782; Bra033337; Bra024311; Bra010038; Bra001376; Bra015636; Bra004031
GO:0052696	flavonoid glucuronidation	biological_process	41	4753	158	27496	0.00219677	0.0226669	1.50117	Bra039152; Bra028098; Bra018901; Bra015219; Bra021740; Bra003824; Bra033266; Bra001229; Bra007812; Bra035004; Bra003220; Bra008540; Bra020468; Bra018203; Bra031307; Bra009146; Bra009145; Bra009143; Bra015568; Bra039544; Bra037386; Bra031561; Bra008354; Bra012784; Bra038445; Bra022781; Bra008734; Bra001846; Bra001845; Bra038080; Bra002002; Bra035271; Bra023081; Bra012092; Bra031290; Bra031559; Bra…
GO:0070545	PeBoW complex	cellular_component	4	4753	7	27496	0.00237315	0.0236961	3.3057	Bra004892; Bra023524; Bra006306; Bra000371
GO:0005310	dicarboxylic acid transmembrane transporter activity	molecular_function	4	4753	7	27496	0.00237315	0.0236961	3.3057	Bra013815; Bra006516; Bra038517; Bra030231
GO:2001141	regulation of RNA biosynthetic process	biological_process	4	4753	7	27496	0.00237315	0.0236961	3.3057	Bra018617; Bra008513; Bra014857; Bra009735
GO:0016174	NAD(P)H oxidase activity	molecular_function	4	4753	7	27496	0.00237315	0.0236961	3.3057	Bra029194; Bra037520; Bra027764; Bra020724
GO:0009882	blue light photoreceptor activity	molecular_function	4	4753	7	27496	0.00237315	0.0236961	3.3057	Bra037880; Bra006782; Bra019474; Bra020388
GO:0010220	positive regulation of vernalization response	biological_process	4	4753	7	27496	0.00237315	0.0236961	3.3057	Bra022957; Bra024023; Bra010256; Bra019221
GO:0009446	putrescine biosynthetic process	biological_process	4	4753	7	27496	0.00237315	0.0236961	3.3057	Bra009229; Bra011554; Bra034648; Bra017672
GO:0001678	cellular glucose homeostasis	biological_process	4	4753	7	27496	0.00237315	0.0236961	3.3057	Bra035821; Bra014254; Bra030490; Bra018850
GO:0033500	carbohydrate homeostasis	biological_process	4	4753	7	27496	0.00237315	0.0236961	3.3057	Bra037520; Bra027764; Bra024849; Bra020724
GO:0004030	aldehyde dehydrogenase [NAD(P)+] activity	molecular_function	4	4753	7	27496	0.00237315	0.0236961	3.3057	Bra011674; Bra017753; Bra011511; Bra010553
GO:0006081	cellular aldehyde metabolic process	biological_process	4	4753	7	27496	0.00237315	0.0236961	3.3057	Bra011674; Bra017753; Bra011511; Bra010553
GO:0004838	L-tyrosine:2-oxoglutarate aminotransferase activity	molecular_function	4	4753	7	27496	0.00237315	0.0236961	3.3057	Bra039489; Bra031132; Bra007828; Bra022686
GO:0010014	meristem initiation	biological_process	8	4753	19	27496	0.00237709	0.0236961	2.43578	Bra011037; Bra005398; Bra021592; Bra001586; Bra015750; Bra007855; Bra021926; Bra038002
GO:0000460	maturation of 5.8S rRNA	biological_process	8	4753	19	27496	0.00237709	0.0236961	2.43578	Bra007180; Bra014731; Bra033392; Bra023524; Bra006306; Bra009188; Bra006147; Bra037500
GO:0008168	methyltransferase activity	molecular_function	29	4753	104	27496	0.00238637	0.0237312	1.61312	Bra012270; Bra000803; Bra002225; Bra004183; Bra037400; Bra015362; Bra032854; Bra038514; Bra029185; Bra012269; Bra012268; Bra013219; Bra026721; Bra030066; Bra032932; Bra003682; Bra008353; Bra025336; Bra040826; Bra025204; Bra033733; Bra022266; Bra039939; Bra011523; Bra003433; Bra034296; Bra027724; Bra036333; Bra035023
GO:0009409	response to cold	biological_process	121	4753	555	27496	0.00239323	0.023742	1.26123	Bra026600; Bra020113; Bra018556; Bra011173; Bra024536; Bra022585; Bra007314; Bra025819; Bra026737; Bra009356; Bra014048; Bra019200; Bra032613; Bra022742; Bra000263; Bra020284; Bra002528; Bra019121; Bra009229; Bra033893; Bra008903; Bra013183; Bra011554; Bra023503; Bra012986; Bra030799; Bra002096; Bra019742; Bra007109; Bra034755; Bra037056; Bra021847; Bra023798; Bra034845; Bra002974; Bra040247; Bra…
GO:0016604	nuclear body	cellular_component	10	4753	26	27496	0.00245031	0.0242498	2.22499	Bra037880; Bra027270; Bra024341; Bra021594; Bra001588; Bra030957; Bra001650; Bra006671; Bra031672; Bra019199
GO:0048027	mRNA 5'-UTR binding	molecular_function	7	4753	16	27496	0.00272594	0.0269129	2.53093	Bra023208; Bra005296; Bra017258; Bra001066; Bra021409; Bra023052; Bra010508
GO:0070413	trehalose metabolism in response to stress	biological_process	11	4753	30	27496	0.00278114	0.0273269	2.12116	Bra006047; Bra013628; Bra019370; Bra004054; Bra031879; Bra010658; Bra038548; Bra022549; Bra009057; Bra007906; Bra011835
GO:0045493	xylan catabolic process	biological_process	11	4753	30	27496	0.00278114	0.0273269	2.12116	Bra027867; Bra034141; Bra004319; Bra037782; Bra033337; Bra039768; Bra024311; Bra010038; Bra001376; Bra015636; Bra004031
GO:0070125	mitochondrial translational elongation	biological_process	5	4753	10	27496	0.00295574	0.0286124	2.89249	Bra026020; Bra035251; Bra004884; Bra020926; Bra033753
GO:0031120	snRNA pseudouridine synthesis	biological_process	5	4753	10	27496	0.00295574	0.0286124	2.89249	Bra005975; Bra003270; Bra028669; Bra036475; Bra009327
GO:0071333	cellular response to glucose stimulus	biological_process	5	4753	10	27496	0.00295574	0.0286124	2.89249	Bra005269; Bra010010; Bra020471; Bra010035; Bra020620
GO:0080054	low-affinity nitrate transmembrane transporter activity	molecular_function	5	4753	10	27496	0.00295574	0.0286124	2.89249	Bra016259; Bra007886; Bra003979; Bra003978; Bra027185
GO:0080055	low-affinity nitrate transport	biological_process	5	4753	10	27496	0.00295574	0.0286124	2.89249	Bra016259; Bra007886; Bra003979; Bra003978; Bra027185
GO:0009955	adaxial/abaxial pattern specification	biological_process	6	4753	13	27496	0.00297452	0.0286124	2.66999	Bra034356; Bra020616; Bra005398; Bra035980; Bra021926; Bra010002
GO:0080150	S-adenosyl-L-methionine:benzoic acid carboxyl methyl transferase activity	molecular_function	6	4753	13	27496	0.00297452	0.0286124	2.66999	Bra036601; Bra009458; Bra009459; Bra022603; Bra009460; Bra005802
GO:0005247	voltage-gated chloride channel activity	molecular_function	6	4753	13	27496	0.00297452	0.0286124	2.66999	Bra028478; Bra032985; Bra000596; Bra038948; Bra030328; Bra014443
GO:0016161	beta-amylase activity	molecular_function	6	4753	13	27496	0.00297452	0.0286124	2.66999	Bra002178; Bra012676; Bra038088; Bra006472; Bra004944; Bra037344
GO:0044822	poly(A) RNA binding	molecular_function	49	4753	199	27496	0.00323349	0.0310006	1.42444	Bra000809; Bra022980; Bra008406; Bra026020; Bra002225; Bra036564; Bra020904; Bra038067; Bra007152; Bra007291; Bra007292; Bra016057; Bra024029; Bra031190; Bra038327; Bra030298; Bra037166; Bra035594; Bra008443; Bra016657; Bra018680; Bra002036; Bra027407; Bra026388; Bra026386; Bra012490; Bra008979; Bra002867; Bra015786; Bra001125; Bra039400; Bra036918; Bra028203; Bra003651; Bra039543; Bra026418; Bra…
GO:0006355	regulation of transcription, DNA-templated	biological_process	415	4753	2136	27496	0.00323785	0.0310006	1.12395	Bra024998; Bra007378; Bra024993; Bra007937; Bra037960; Bra024382; Bra020607; Bra039334; Bra024485; Bra036133; Bra008613; Bra003640; Bra004913; Bra028939; Bra022989; Bra017214; Bra011173; Bra011171; Bra010225; Bra028369; Bra024536; Bra033944; Bra007056; Bra018249; Bra023888; Bra036760; Bra024143; Bra035051; Bra024804; Bra029011; Bra000308; Bra036041; Bra026506; Bra000970; Bra003535; Bra032107; Bra…
GO:0005773	vacuole	cellular_component	194	4753	942	27496	0.00324627	0.031009	1.19139	Bra032644; Bra018825; Bra011664; Bra010539; Bra009777; Bra014626; Bra027286; Bra017427; Bra033657; Bra003649; Bra021984; Bra034388; Bra007314; Bra014536; Bra034947; Bra039648; Bra000111; Bra023102; Bra023103; Bra026341; Bra011585; Bra027752; Bra037063; Bra019285; Bra040216; Bra027707; Bra012861; Bra012733; Bra010732; Bra001359; Bra021506; Bra036440; Bra038526; Bra025781; Bra008987; Bra023503; Bra…
GO:0031409	pigment binding	molecular_function	10	4753	27	27496	0.00349597	0.033317	2.14258	Bra014048; Bra013183; Bra030182; Bra030181; Bra007109; Bra004989; Bra010807; Bra029732; Bra003198; Bra033022
GO:0009507	chloroplast	cellular_component	515	4753	2689	27496	0.00354811	0.0337357	1.10794	Bra001326; Bra032644; Bra022734; Bra027952; Bra006116; Bra017622; Bra015574; Bra004077; Bra014626; Bra031812; Bra033415; Bra033412; Bra001683; Bra027285; Bra023450; Bra000802; Bra030306; Bra034355; Bra003644; Bra016830; Bra001738; Bra022982; Bra010745; Bra012339; Bra015668; Bra025309; Bra021556; Bra013203; Bra017008; Bra029328; Bra033495; Bra006908; Bra006905; Bra007055; Bra007316; Bra011506; Bra…
GO:0010438	cellular response to sulfur starvation	biological_process	8	4753	20	27496	0.00366452	0.0346028	2.31399	Bra037456; Bra020466; Bra015911; Bra030589; Bra009783; Bra005949; Bra003801; Bra012961
GO:0009648	photoperiodism	biological_process	8	4753	20	27496	0.00366452	0.0346028	2.31399	Bra029704; Bra017035; Bra000165; Bra003872; Bra025974; Bra013958; Bra008041; Bra004991
GO:0008047	enzyme activator activity	molecular_function	8	4753	20	27496	0.00366452	0.0346028	2.31399	Bra018842; Bra033977; Bra034214; Bra004639; Bra012872; Bra000821; Bra015721; Bra023564
GO:0031347	regulation of defense response	biological_process	25	4753	89	27496	0.00371873	0.0347005	1.62499	Bra007243; Bra007937; Bra003239; Bra010220; Bra016974; Bra018428; Bra019123; Bra008435; Bra017691; Bra013345; Bra020466; Bra003588; Bra016520; Bra009783; Bra035148; Bra034672; Bra016193; Bra001650; Bra011357; Bra029601; Bra014692; Bra023983; Bra010714; Bra001032; Bra015880
GO:0009561	megagametogenesis	biological_process	11	4753	31	27496	0.00383267	0.0347005	2.05273	Bra005881; Bra011506; Bra021936; Bra030180; Bra014494; Bra017637; Bra026724; Bra030183; Bra036903; Bra007362; Bra025090
GO:1900871	chloroplast mRNA modification	biological_process	3	4753	5	27496	0.00384344	0.0347005	3.47099	Bra027952; Bra018736; Bra016196
GO:0055073	cadmium ion homeostasis	biological_process	3	4753	5	27496	0.00384344	0.0347005	3.47099	Bra016162; Bra013976; Bra012353
GO:0010036	response to boron-containing substance	biological_process	3	4753	5	27496	0.00384344	0.0347005	3.47099	Bra000710; Bra033181; Bra000442
GO:0015908	fatty acid transport	biological_process	3	4753	5	27496	0.00384344	0.0347005	3.47099	Bra007316; Bra025944; Bra016584
GO:0005948	acetolactate synthase complex	cellular_component	3	4753	5	27496	0.00384344	0.0347005	3.47099	Bra005640; Bra021745; Bra022867
GO:0008535	respiratory chain complex IV assembly	biological_process	3	4753	5	27496	0.00384344	0.0347005	3.47099	Bra002848; Bra030501; Bra027724
GO:0034457	Mpp10 complex	cellular_component	3	4753	5	27496	0.00384344	0.0347005	3.47099	Bra027789; Bra037166; Bra023536
GO:0051171	regulation of nitrogen compound metabolic process	biological_process	3	4753	5	27496	0.00384344	0.0347005	3.47099	Bra035633; Bra006851; Bra002788
GO:0070574	cadmium ion transmembrane transport	biological_process	3	4753	5	27496	0.00384344	0.0347005	3.47099	Bra026089; Bra003587; Bra033988
GO:1902000	homogentisate catabolic process	biological_process	3	4753	5	27496	0.00384344	0.0347005	3.47099	Bra022692; Bra017417; Bra003018
GO:0005261	cation channel activity	molecular_function	3	4753	5	27496	0.00384344	0.0347005	3.47099	Bra000789; Bra034281; Bra000889
GO:0031023	microtubule organizing center organization	biological_process	3	4753	5	27496	0.00384344	0.0347005	3.47099	Bra008979; Bra023316; Bra026131
GO:0047496	vesicle transport along microtubule	biological_process	3	4753	5	27496	0.00384344	0.0347005	3.47099	Bra008979; Bra023316; Bra026131
GO:0008798	beta-aspartyl-peptidase activity	molecular_function	3	4753	5	27496	0.00384344	0.0347005	3.47099	Bra009319; Bra012945; Bra009320
GO:0006091	generation of precursor metabolites and energy	biological_process	3	4753	5	27496	0.00384344	0.0347005	3.47099	Bra011422; Bra037020; Bra011128
GO:0004013	adenosylhomocysteinase activity	molecular_function	3	4753	5	27496	0.00384344	0.0347005	3.47099	Bra032750; Bra028345; Bra001921
GO:0019510	S-adenosylhomocysteine catabolic process	biological_process	3	4753	5	27496	0.00384344	0.0347005	3.47099	Bra032750; Bra028345; Bra001921
GO:0015200	methylammonium transmembrane transporter activity	molecular_function	3	4753	5	27496	0.00384344	0.0347005	3.47099	Bra021171; Bra001626; Bra027181
GO:0019761	glucosinolate biosynthetic process	biological_process	17	4753	55	27496	0.00396228	0.0356952	1.78808	Bra023450; Bra015938; Bra003726; Bra029434; Bra026058; Bra024204; Bra036703; Bra004744; Bra032734; Bra013009; Bra000760; Bra026988; Bra027880; Bra022448; Bra029355; Bra018521; Bra027035
GO:0080043	quercetin 3-O-glucosyltransferase activity	molecular_function	38	4753	150	27496	0.00465316	0.0383654	1.46553	Bra039152; Bra028098; Bra018901; Bra015219; Bra021740; Bra003824; Bra033266; Bra007812; Bra035004; Bra003220; Bra008540; Bra018203; Bra031307; Bra031306; Bra009146; Bra009145; Bra009143; Bra015568; Bra039544; Bra037386; Bra031561; Bra008354; Bra012784; Bra038445; Bra022781; Bra001846; Bra001845; Bra038080; Bra035271; Bra023081; Bra012092; Bra031290; Bra031559; Bra029046; Bra023872; Bra005229; Bra…
GO:0010187	negative regulation of seed germination	biological_process	10	4753	28	27496	0.00487004	0.0383654	2.06606	Bra035633; Bra006851; Bra039762; Bra035909; Bra035470; Bra013973; Bra002788; Bra024699; Bra013046; Bra009583
GO:0005887	integral component of plasma membrane	cellular_component	103	4753	474	27496	0.00502839	0.0383654	1.25707	Bra029249; Bra032644; Bra002733; Bra014626; Bra024532; Bra000710; Bra013599; Bra006206; Bra029194; Bra000111; Bra023102; Bra023103; Bra011585; Bra007845; Bra032614; Bra021328; Bra035649; Bra027707; Bra035779; Bra031649; Bra029434; Bra011699; Bra036440; Bra005070; Bra005071; Bra039228; Bra010605; Bra003906; Bra007100; Bra026129; Bra022702; Bra005087; Bra016103; Bra033181; Bra021967; Bra011963; Bra…
GO:0080044	quercetin 7-O-glucosyltransferase activity	molecular_function	37	4753	146	27496	0.00506537	0.0383654	1.46606	Bra039152; Bra028098; Bra018901; Bra015219; Bra021740; Bra003824; Bra033266; Bra007812; Bra035004; Bra003220; Bra008540; Bra018203; Bra031307; Bra009146; Bra009145; Bra009143; Bra015568; Bra039544; Bra037386; Bra031561; Bra008354; Bra012784; Bra038445; Bra022781; Bra001846; Bra001845; Bra038080; Bra035271; Bra023081; Bra012092; Bra031290; Bra031559; Bra029046; Bra023872; Bra005229; Bra012795; Bra…
GO:0051262	protein tetramerization	biological_process	6	4753	14	27496	0.00506656	0.0383654	2.47928	Bra000789; Bra012596; Bra025953; Bra013309; Bra021400; Bra008066
GO:0001158	enhancer sequence-specific DNA binding	molecular_function	2	4753	3	27496	0.0051626	0.0383654	3.85665	Bra020607; Bra009994
GO:0071258	cellular response to gravity	biological_process	2	4753	3	27496	0.0051626	0.0383654	3.85665	Bra018825; Bra039648
GO:0035563	positive regulation of chromatin binding	biological_process	2	4753	3	27496	0.0051626	0.0383654	3.85665	Bra013077; Bra021841
GO:0060966	regulation of gene silencing by RNA	biological_process	2	4753	3	27496	0.0051626	0.0383654	3.85665	Bra013077; Bra021841
GO:0071360	cellular response to exogenous dsRNA	biological_process	2	4753	3	27496	0.0051626	0.0383654	3.85665	Bra013077; Bra021841
GO:0090577	RNA polymerase IV transcription factor complex	cellular_component	2	4753	3	27496	0.0051626	0.0383654	3.85665	Bra013077; Bra021841
GO:1900368	regulation of RNA interference	biological_process	2	4753	3	27496	0.0051626	0.0383654	3.85665	Bra013077; Bra021841
GO:1900370	positive regulation of RNA interference	biological_process	2	4753	3	27496	0.0051626	0.0383654	3.85665	Bra013077; Bra021841
GO:0052873	FMN reductase (NADPH) activity	molecular_function	2	4753	3	27496	0.0051626	0.0383654	3.85665	Bra025309; Bra023306
GO:0033946	xyloglucan-specific endo-beta-1,4-glucanase activity	molecular_function	2	4753	3	27496	0.0051626	0.0383654	3.85665	Bra019416; Bra037614
GO:0010028	xanthophyll cycle	biological_process	2	4753	3	27496	0.0051626	0.0383654	3.85665	Bra018616; Bra037337
GO:1901332	negative regulation of lateral root development	biological_process	2	4753	3	27496	0.0051626	0.0383654	3.85665	Bra037880; Bra030219
GO:0032869	cellular response to insulin stimulus	biological_process	2	4753	3	27496	0.0051626	0.0383654	3.85665	Bra036685; Bra011128
GO:0090408	phloem nitrate loading	biological_process	2	4753	3	27496	0.0051626	0.0383654	3.85665	Bra016534; Bra025695
GO:0090391	granum assembly	biological_process	2	4753	3	27496	0.0051626	0.0383654	3.85665	Bra018876; Bra035772
GO:0046506	sulfolipid biosynthetic process	biological_process	2	4753	3	27496	0.0051626	0.0383654	3.85665	Bra007210; Bra009633
GO:0033506	glucosinolate biosynthetic process from homomethionine	biological_process	2	4753	3	27496	0.0051626	0.0383654	3.85665	Bra029434; Bra000760
GO:0046554	malate dehydrogenase (NADP+) activity	molecular_function	2	4753	3	27496	0.0051626	0.0383654	3.85665	Bra020374; Bra002660
GO:0051775	response to redox state	biological_process	2	4753	3	27496	0.0051626	0.0383654	3.85665	Bra020374; Bra002660
GO:0030690	Noc1p-Noc2p complex	cellular_component	2	4753	3	27496	0.0051626	0.0383654	3.85665	Bra039628; Bra007171
GO:0030691	Noc2p-Noc3p complex	cellular_component	2	4753	3	27496	0.0051626	0.0383654	3.85665	Bra039628; Bra007171
GO:0003844	1,4-alpha-glucan branching enzyme activity	molecular_function	2	4753	3	27496	0.0051626	0.0383654	3.85665	Bra035782; Bra005269
GO:0019605	butyrate metabolic process	biological_process	2	4753	3	27496	0.0051626	0.0383654	3.85665	Bra022186; Bra027263
GO:0047066	phospholipid-hydroperoxide glutathione peroxidase activity	molecular_function	2	4753	3	27496	0.0051626	0.0383654	3.85665	Bra007819; Bra033140
GO:0034196	acylglycerol transport	biological_process	2	4753	3	27496	0.0051626	0.0383654	3.85665	Bra000357; Bra004852
GO:0003879	ATP phosphoribosyltransferase activity	molecular_function	2	4753	3	27496	0.0051626	0.0383654	3.85665	Bra035466; Bra019991
GO:0003865	3-oxo-5-alpha-steroid 4-dehydrogenase activity	molecular_function	2	4753	3	27496	0.0051626	0.0383654	3.85665	Bra017142; Bra006336
GO:0047751	cholestenone 5-alpha-reductase activity	molecular_function	2	4753	3	27496	0.0051626	0.0383654	3.85665	Bra017142; Bra006336
GO:0050213	progesterone 5-alpha-reductase activity	molecular_function	2	4753	3	27496	0.0051626	0.0383654	3.85665	Bra017142; Bra006336
GO:0006851	mitochondrial calcium ion transport	biological_process	2	4753	3	27496	0.0051626	0.0383654	3.85665	Bra022695; Bra019615
GO:0071918	urea transmembrane transport	biological_process	2	4753	3	27496	0.0051626	0.0383654	3.85665	Bra021967; Bra027607
GO:0071034	CUT catabolic process	biological_process	2	4753	3	27496	0.0051626	0.0383654	3.85665	Bra033392; Bra040068
GO:0071049	nuclear retention of pre-mRNA with aberrant 3'-ends at the site of transcription	biological_process	2	4753	3	27496	0.0051626	0.0383654	3.85665	Bra033392; Bra040068
GO:0071522	ureidoglycine aminohydrolase activity	molecular_function	2	4753	3	27496	0.0051626	0.0383654	3.85665	Bra012682; Bra040109
GO:0080178	5-carbamoylmethyl uridine residue modification	biological_process	2	4753	3	27496	0.0051626	0.0383654	3.85665	Bra016723; Bra008809
GO:0061634	alpha-D-xyloside xylohydrolase	molecular_function	2	4753	3	27496	0.0051626	0.0383654	3.85665	Bra004319; Bra004031
GO:0080176	xyloglucan 1,6-alpha-xylosidase activity	molecular_function	2	4753	3	27496	0.0051626	0.0383654	3.85665	Bra004319; Bra004031
GO:0006725	cellular aromatic compound metabolic process	biological_process	2	4753	3	27496	0.0051626	0.0383654	3.85665	Bra040694; Bra038093
GO:0016701	oxidoreductase activity, acting on single donors with incorporation of molecular oxygen	molecular_function	2	4753	3	27496	0.0051626	0.0383654	3.85665	Bra040694; Bra038093
GO:0000957	mitochondrial RNA catabolic process	biological_process	2	4753	3	27496	0.0051626	0.0383654	3.85665	Bra006261; Bra008751
GO:0000963	mitochondrial RNA processing	biological_process	2	4753	3	27496	0.0051626	0.0383654	3.85665	Bra006261; Bra008751
GO:0080005	photosystem stoichiometry adjustment	biological_process	2	4753	3	27496	0.0051626	0.0383654	3.85665	Bra008513; Bra019026
GO:0019499	cyanide metabolic process	biological_process	2	4753	3	27496	0.0051626	0.0383654	3.85665	Bra020184; Bra007604
GO:0051410	detoxification of nitrogen compound	biological_process	2	4753	3	27496	0.0051626	0.0383654	3.85665	Bra020184; Bra007604
GO:0008301	DNA binding, bending	molecular_function	2	4753	3	27496	0.0051626	0.0383654	3.85665	Bra025973; Bra038729
GO:0004645	phosphorylase activity	molecular_function	2	4753	3	27496	0.0051626	0.0383654	3.85665	Bra025392; Bra018180
GO:0005980	glycogen catabolic process	biological_process	2	4753	3	27496	0.0051626	0.0383654	3.85665	Bra025392; Bra018180
GO:0008184	glycogen phosphorylase activity	molecular_function	2	4753	3	27496	0.0051626	0.0383654	3.85665	Bra025392; Bra018180
GO:0031304	intrinsic component of mitochondrial inner membrane	cellular_component	2	4753	3	27496	0.0051626	0.0383654	3.85665	Bra015560; Bra022768
GO:0002679	respiratory burst involved in defense response	biological_process	2	4753	3	27496	0.0051626	0.0383654	3.85665	Bra027764; Bra022561
GO:0015743	malate transport	biological_process	2	4753	3	27496	0.0051626	0.0383654	3.85665	Bra022142; Bra017477
GO:0004015	adenosylmethionine-8-amino-7-oxononanoate transaminase activity	molecular_function	2	4753	3	27496	0.0051626	0.0383654	3.85665	Bra002715; Bra006813
GO:0004141	dethiobiotin synthase activity	molecular_function	2	4753	3	27496	0.0051626	0.0383654	3.85665	Bra002715; Bra006813
GO:0090709	regulation of timing of plant organ formation	biological_process	2	4753	3	27496	0.0051626	0.0383654	3.85665	Bra003023; Bra022685
GO:0080038	positive regulation of cytokinin-activated signaling pathway	biological_process	2	4753	3	27496	0.0051626	0.0383654	3.85665	Bra027275; Bra036903
GO:1990136	linoleate 9S-lipoxygenase activity	molecular_function	2	4753	3	27496	0.0051626	0.0383654	3.85665	Bra039948; Bra023829
GO:0045552	dihydrokaempferol 4-reductase activity	molecular_function	2	4753	3	27496	0.0051626	0.0383654	3.85665	Bra019062; Bra027457
GO:0004777	succinate-semialdehyde dehydrogenase (NAD+) activity	molecular_function	2	4753	3	27496	0.0051626	0.0383654	3.85665	Bra032110; Bra035119
GO:0009013	succinate-semialdehyde dehydrogenase [NAD(P)+] activity	molecular_function	2	4753	3	27496	0.0051626	0.0383654	3.85665	Bra032110; Bra035119
GO:0002101	tRNA wobble cytosine modification	biological_process	2	4753	3	27496	0.0051626	0.0383654	3.85665	Bra007367; Bra018437
GO:0051391	tRNA acetylation	biological_process	2	4753	3	27496	0.0051626	0.0383654	3.85665	Bra007367; Bra018437
GO:0051392	tRNA N-acetyltransferase activity	molecular_function	2	4753	3	27496	0.0051626	0.0383654	3.85665	Bra007367; Bra018437
GO:1904812	rRNA acetylation involved in maturation of SSU-rRNA	biological_process	2	4753	3	27496	0.0051626	0.0383654	3.85665	Bra007367; Bra018437
GO:1990883	rRNA cytidine N-acetyltransferase activity	molecular_function	2	4753	3	27496	0.0051626	0.0383654	3.85665	Bra007367; Bra018437
GO:0048250	mitochondrial iron ion transport	biological_process	2	4753	3	27496	0.0051626	0.0383654	3.85665	Bra018332; Bra015545
GO:0036312	phosphatidylinositol 3-kinase regulatory subunit binding	molecular_function	2	4753	3	27496	0.0051626	0.0383654	3.85665	Bra009671; Bra035165
GO:0006580	ethanolamine metabolic process	biological_process	2	4753	3	27496	0.0051626	0.0383654	3.85665	Bra032190; Bra027941
GO:0008974	phosphoribulokinase activity	molecular_function	2	4753	3	27496	0.0051626	0.0383654	3.85665	Bra033861; Bra035516
GO:0047746	chlorophyllase activity	molecular_function	2	4753	3	27496	0.0051626	0.0383654	3.85665	Bra036000; Bra025756
GO:0102293	pheophytinase b activity	molecular_function	2	4753	3	27496	0.0051626	0.0383654	3.85665	Bra036000; Bra025756
GO:0042719	mitochondrial intermembrane space protein transporter complex	cellular_component	2	4753	3	27496	0.0051626	0.0383654	3.85665	Bra003766; Bra027011
GO:0072321	chaperone-mediated protein transport	biological_process	2	4753	3	27496	0.0051626	0.0383654	3.85665	Bra003766; Bra027011
GO:0000737	DNA catabolic process, endonucleolytic	biological_process	2	4753	3	27496	0.0051626	0.0383654	3.85665	Bra009564; Bra039374
GO:0016889	endodeoxyribonuclease activity, producing 3'-phosphomonoesters	molecular_function	2	4753	3	27496	0.0051626	0.0383654	3.85665	Bra009564; Bra039374
GO:0080107	8-methylthiopropyl glucosinolate S-oxygenase activity	molecular_function	2	4753	3	27496	0.0051626	0.0383654	3.85665	Bra026988; Bra027035
GO:0000965	mitochondrial RNA 3'-end processing	biological_process	2	4753	3	27496	0.0051626	0.0383654	3.85665	Bra036903; Bra040851
GO:0045025	mitochondrial degradosome	cellular_component	2	4753	3	27496	0.0051626	0.0383654	3.85665	Bra036903; Bra040851
GO:0009974	zeinoxanthin epsilon hydroxylase activity	molecular_function	2	4753	3	27496	0.0051626	0.0383654	3.85665	Bra007826; Bra007825
GO:0016118	carotenoid catabolic process	biological_process	2	4753	3	27496	0.0051626	0.0383654	3.85665	Bra007826; Bra007825
GO:0018688	DDT 2,3-dioxygenase activity	molecular_function	2	4753	3	27496	0.0051626	0.0383654	3.85665	Bra007826; Bra007825
GO:0018689	naphthalene disulfonate 1,2-dioxygenase activity	molecular_function	2	4753	3	27496	0.0051626	0.0383654	3.85665	Bra007826; Bra007825
GO:0034804	benzo(a)pyrene 11,12-epoxidase activity	molecular_function	2	4753	3	27496	0.0051626	0.0383654	3.85665	Bra007826; Bra007825
GO:0044875	gamma-glutamyl hercynylcysteine sulfoxide synthase	molecular_function	2	4753	3	27496	0.0051626	0.0383654	3.85665	Bra007826; Bra007825
GO:0052608	echinenone 3-hydroxylase activity	molecular_function	2	4753	3	27496	0.0051626	0.0383654	3.85665	Bra007826; Bra007825
GO:0052609	4-ketotorulene 3-hydroxylase activity	molecular_function	2	4753	3	27496	0.0051626	0.0383654	3.85665	Bra007826; Bra007825
GO:0052610	beta-cryptoxanthin hydroxylase activity	molecular_function	2	4753	3	27496	0.0051626	0.0383654	3.85665	Bra007826; Bra007825
GO:0052611	beta-carotene 3-hydroxylase activity	molecular_function	2	4753	3	27496	0.0051626	0.0383654	3.85665	Bra007826; Bra007825
GO:0052612	adonirubin 3-hydroxylase activity	molecular_function	2	4753	3	27496	0.0051626	0.0383654	3.85665	Bra007826; Bra007825
GO:0052613	canthaxanthin 3-hydroxylase activity	molecular_function	2	4753	3	27496	0.0051626	0.0383654	3.85665	Bra007826; Bra007825
GO:0072373	alpha-carotene epsilon hydroxylase activity	molecular_function	2	4753	3	27496	0.0051626	0.0383654	3.85665	Bra007826; Bra007825
GO:0035327	transcriptionally active chromatin	cellular_component	2	4753	3	27496	0.0051626	0.0383654	3.85665	Bra032368; Bra022478
GO:0090706	specification of plant organ position	biological_process	2	4753	3	27496	0.0051626	0.0383654	3.85665	Bra000378; Bra040322
GO:0080163	regulation of protein serine/threonine phosphatase activity	biological_process	11	4753	32	27496	0.00518119	0.0384342	1.98859	Bra013334; Bra005853; Bra012635; Bra009113; Bra033267; Bra003077; Bra000052; Bra025048; Bra003463; Bra021032; Bra017125
GO:0015979	photosynthesis	biological_process	38	4753	151	27496	0.0052479	0.038859	1.45582	Bra004075; Bra033415; Bra018619; Bra024730; Bra024964; Bra037761; Bra007215; Bra036448; Bra019049; Bra031393; Bra013653; Bra023798; Bra003226; Bra001886; Bra003624; Bra026006; Bra016442; Bra036883; Bra033911; Bra014755; Bra004710; Bra036950; Bra000567; Bra013517; Bra012781; Bra012203; Bra032845; Bra002569; Bra024187; Bra005037; Bra010922; Bra001650; Bra014024; Bra016481; Bra008961; Bra004252; Bra…
GO:0034220	ion transmembrane transport	biological_process	14	4753	44	27496	0.0053535	0.039194	1.84067	Bra032644; Bra000111; Bra023102; Bra023103; Bra011585; Bra007100; Bra005216; Bra005215; Bra034675; Bra033248; Bra004950; Bra002151; Bra039301; Bra003196
GO:0016328	lateral plasma membrane	cellular_component	4	4753	8	27496	0.00542642	0.039194	2.89249	Bra000710; Bra033181; Bra016173; Bra012996
GO:0046713	borate transport	biological_process	4	4753	8	27496	0.00542642	0.039194	2.89249	Bra000710; Bra030995; Bra026129; Bra033181
GO:0080028	nitrile biosynthetic process	biological_process	4	4753	8	27496	0.00542642	0.039194	2.89249	Bra029671; Bra020713; Bra018944; Bra037506
GO:0001053	plastid sigma factor activity	molecular_function	4	4753	8	27496	0.00542642	0.039194	2.89249	Bra018617; Bra008513; Bra014857; Bra009735
GO:0016987	sigma factor activity	molecular_function	4	4753	8	27496	0.00542642	0.039194	2.89249	Bra018617; Bra008513; Bra014857; Bra009735
GO:0043169	cation binding	molecular_function	4	4753	8	27496	0.00542642	0.039194	2.89249	Bra008570; Bra035782; Bra023602; Bra005269
GO:0009517	PSII associated light-harvesting complex II	cellular_component	4	4753	8	27496	0.00542642	0.039194	2.89249	Bra013183; Bra036950; Bra033022; Bra014024
GO:0033617	mitochondrial respiratory chain complex IV assembly	biological_process	4	4753	8	27496	0.00542642	0.039194	2.89249	Bra001335; Bra037306; Bra029734; Bra038883
GO:0015086	cadmium ion transmembrane transporter activity	molecular_function	4	4753	8	27496	0.00542642	0.039194	2.89249	Bra026089; Bra003587; Bra011164; Bra033988
GO:0033201	alpha-1,4-glucan synthase activity	molecular_function	4	4753	8	27496	0.00542642	0.039194	2.89249	Bra024412; Bra039138; Bra021487; Bra009747
GO:0004477	methenyltetrahydrofolate cyclohydrolase activity	molecular_function	4	4753	8	27496	0.00542642	0.039194	2.89249	Bra001447; Bra037350; Bra017109; Bra018851
GO:0004488	methylenetetrahydrofolate dehydrogenase (NADP+) activity	molecular_function	4	4753	8	27496	0.00542642	0.039194	2.89249	Bra001447; Bra037350; Bra017109; Bra018851
GO:0033512	L-lysine catabolic process to acetyl-CoA via saccharopine	biological_process	4	4753	8	27496	0.00542642	0.039194	2.89249	Bra028992; Bra011422; Bra037020; Bra016809
GO:0071219	cellular response to molecule of bacterial origin	biological_process	8	4753	21	27496	0.00543976	0.0392215	2.2038	Bra005486; Bra023175; Bra009925; Bra021860; Bra020564; Bra014906; Bra038811; Bra010246
GO:0009738	abscisic acid-activated signaling pathway	biological_process	81	4753	363	27496	0.00547589	0.039413	1.29086	Bra018346; Bra022585; Bra017621; Bra039279; Bra013334; Bra014368; Bra019121; Bra005853; Bra013275; Bra012635; Bra004967; Bra009113; Bra002099; Bra002095; Bra033267; Bra024877; Bra009925; Bra034845; Bra030749; Bra038596; Bra034628; Bra011485; Bra031903; Bra015896; Bra004004; Bra027764; Bra001742; Bra018046; Bra017012; Bra020313; Bra014547; Bra008809; Bra018609; Bra024448; Bra022772; Bra025696; Bra…
GO:0003959	NADPH dehydrogenase activity	molecular_function	5	4753	11	27496	0.00555463	0.0396333	2.62954	Bra033415; Bra031012; Bra015560; Bra008271; Bra022768
GO:0004356	glutamate-ammonia ligase activity	molecular_function	5	4753	11	27496	0.00555463	0.0396333	2.62954	Bra008612; Bra021276; Bra022247; Bra001686; Bra018729
GO:0006542	glutamine biosynthetic process	biological_process	5	4753	11	27496	0.00555463	0.0396333	2.62954	Bra008612; Bra021276; Bra022247; Bra001686; Bra018729
GO:0005094	Rho GDP-dissociation inhibitor activity	molecular_function	5	4753	11	27496	0.00555463	0.0396333	2.62954	Bra027043; Bra029684; Bra001274; Bra040037; Bra016793
GO:0010021	amylopectin biosynthetic process	biological_process	5	4753	11	27496	0.00555463	0.0396333	2.62954	Bra005001; Bra005269; Bra039138; Bra021487; Bra009747
GO:0010224	response to UV-B	biological_process	37	4753	148	27496	0.00643501	0.0458355	1.44624	Bra009777; Bra004074; Bra001683; Bra020284; Bra002528; Bra010732; Bra009112; Bra029638; Bra023857; Bra009925; Bra022722; Bra030823; Bra022225; Bra008175; Bra002986; Bra011671; Bra036883; Bra016510; Bra026485; Bra036319; Bra039284; Bra008976; Bra020564; Bra016511; Bra005687; Bra023331; Bra017752; Bra031074; Bra012784; Bra021709; Bra011654; Bra021258; Bra025730; Bra026361; Bra007177; Bra023317; Bra…
GO:0009735	response to cytokinin	biological_process	66	4753	290	27496	0.00663765	0.0471972	1.31658	Bra017629; Bra004076; Bra024955; Bra020113; Bra025309; Bra021556; Bra011501; Bra001640; Bra001643; Bra011794; Bra007295; Bra023503; Bra003986; Bra006782; Bra016405; Bra008373; Bra020036; Bra015272; Bra001551; Bra021044; Bra028521; Bra010018; Bra023110; Bra008416; Bra027338; Bra023306; Bra011786; Bra033861; Bra004245; Bra033613; Bra021200; Bra008353; Bra027829; Bra004407; Bra012203; Bra037682; Bra…
GO:0000776	kinetochore	cellular_component	7	4753	18	27496	0.00669323	0.0474286	2.24971	Bra003829; Bra037948; Bra008979; Bra031473; Bra023316; Bra032634; Bra026131
GO:0010598	NAD(P)H dehydrogenase complex (plastoquinone)	cellular_component	7	4753	18	27496	0.00669323	0.0474286	2.24971	Bra026649; Bra038381; Bra013741; Bra033642; Bra011358; Bra019259; Bra010621
GO:0000155	phosphorelay sensor kinase activity	molecular_function	11	4753	33	27496	0.00688136	0.0486779	1.92833	Bra002095; Bra006782; Bra035381; Bra024812; Bra023756; Bra030037; Bra024849; Bra001650; Bra019474; Bra031672; Bra020388
GO:0010017	red or far-red light signaling pathway	biological_process	13	4753	41	27496	0.00690886	0.0487588	1.83426	Bra017035; Bra000165; Bra000436; Bra004507; Bra031255; Bra009478; Bra008976; Bra028861; Bra003483; Bra023317; Bra036963; Bra004991; Bra031714
GO:0009744	response to sucrose	biological_process	27	4753	102	27496	0.00691648	0.0487588	1.53132	Bra017629; Bra011501; Bra021396; Bra031393; Bra000570; Bra003980; Bra006578; Bra016442; Bra016065; Bra021687; Bra017664; Bra034927; Bra003603; Bra020154; Bra039234; Bra003499; Bra009483; Bra008604; Bra034612; Bra009370; Bra021635; Bra011779; Bra028645; Bra002332; Bra040927; Bra034639; Bra004995
GO:0010218	response to far red light	biological_process	18	4753	62	27496	0.00696786	0.049037	1.67951	Bra024536; Bra037880; Bra013183; Bra007109; Bra004874; Bra004989; Bra027530; Bra036883; Bra008976; Bra009735; Bra022667; Bra001650; Bra029732; Bra031672; Bra003198; Bra033022; Bra023317; Bra039042
GO:0015238	drug transmembrane transporter activity	molecular_function	28	4753	107	27496	0.00733303	0.0515189	1.51383	Bra010745; Bra023719; Bra015613; Bra009034; Bra029145; Bra013648; Bra025214; Bra024379; Bra013906; Bra038748; Bra038749; Bra016824; Bra027073; Bra022576; Bra006058; Bra011084; Bra040001; Bra040003; Bra026778; Bra022594; Bra028588; Bra015208; Bra001840; Bra000583; Bra031297; Bra031296; Bra009035; Bra001283
GO:0044212	transcription regulatory region DNA binding	molecular_function	71	4753	317	27496	0.00769434	0.0539653	1.29569	Bra037960; Bra000793; Bra008613; Bra033944; Bra032521; Bra015297; Bra023888; Bra026509; Bra020284; Bra002528; Bra015271; Bra008435; Bra014096; Bra029319; Bra009112; Bra009119; Bra005766; Bra040557; Bra014972; Bra028335; Bra035633; Bra015847; Bra004200; Bra001802; Bra034396; Bra003588; Bra031871; Bra027478; Bra004312; Bra038663; Bra025644; Bra033291; Bra004423; Bra015732; Bra035148; Bra002504; Bra…
GO:0005743	mitochondrial inner membrane	cellular_component	59	4753	257	27496	0.00778486	0.0544217	1.32807	Bra025966; Bra010390; Bra032021; Bra029549; Bra026020; Bra013815; Bra006516; Bra024472; Bra009669; Bra005851; Bra011344; Bra011692; Bra002848; Bra007181; Bra012088; Bra009654; Bra017524; Bra001335; Bra030827; Bra029521; Bra038517; Bra022695; Bra011319; Bra039986; Bra007479; Bra019615; Bra008784; Bra014855; Bra030501; Bra013002; Bra023529; Bra036319; Bra015925; Bra016597; Bra018332; Bra037225; Bra…
GO:0000463	maturation of LSU-rRNA from tricistronic rRNA transcript (SSU-rRNA, 5.8S rRNA, LSU-rRNA)	biological_process	8	4753	22	27496	0.0078123	0.0544217	2.10363	Bra009577; Bra004892; Bra008443; Bra000131; Bra028325; Bra014967; Bra019144; Bra000371
GO:0080156	mitochondrial mRNA modification	biological_process	8	4753	22	27496	0.0078123	0.0544217	2.10363	Bra027285; Bra017328; Bra021584; Bra012986; Bra036402; Bra001578; Bra031244; Bra005357
GO:0009638	phototropism	biological_process	8	4753	22	27496	0.0078123	0.0544217	2.10363	Bra037880; Bra006782; Bra009478; Bra019666; Bra001650; Bra019474; Bra031672; Bra020388
GO:0009267	cellular response to starvation	biological_process	6	4753	15	27496	0.00809538	0.0562985	2.31399	Bra003500; Bra034425; Bra010035; Bra029964; Bra017969; Bra000376
GO:0005667	transcription factor complex	cellular_component	23	4753	85	27496	0.00819669	0.0569068	1.56535	Bra006615; Bra014096; Bra011552; Bra022184; Bra035633; Bra011393; Bra034644; Bra011673; Bra037421; Bra006851; Bra007099; Bra023497; Bra003419; Bra002398; Bra004886; Bra018665; Bra040918; Bra007542; Bra040288; Bra003194; Bra002788; Bra020650; Bra040329
GO:0001085	RNA polymerase II transcription factor binding	molecular_function	18	4753	63	27496	0.00839286	0.0581707	1.65285	Bra011552; Bra022184; Bra035633; Bra011393; Bra034644; Bra011673; Bra037421; Bra006851; Bra007099; Bra003419; Bra004886; Bra018665; Bra007542; Bra040288; Bra003194; Bra002788; Bra020650; Bra040329
GO:0016717	oxidoreductase activity, acting on paired donors, with oxidation of a pair of donors resulting in the reduction of molecular oxygen to two molecules of water	molecular_function	9	4753	26	27496	0.0085065	0.0588592	2.00249	Bra021736; Bra022837; Bra021599; Bra015473; Bra015472; Bra001392; Bra030650; Bra022767; Bra018251
GO:0010268	brassinosteroid homeostasis	biological_process	13	4753	42	27496	0.00874556	0.0604118	1.79059	Bra021505; Bra017142; Bra021965; Bra025409; Bra001741; Bra016499; Bra017757; Bra025427; Bra040762; Bra012046; Bra005596; Bra015865; Bra027602
GO:0009768	photosynthesis, light harvesting in photosystem I	biological_process	10	4753	30	27496	0.00887167	0.0611804	1.92833	Bra014048; Bra013183; Bra030182; Bra030181; Bra007109; Bra004989; Bra010807; Bra029732; Bra003198; Bra033022
GO:0009944	polarity specification of adaxial/abaxial axis	biological_process	12	4753	38	27496	0.00893219	0.0614947	1.82684	Bra002919; Bra008613; Bra020209; Bra037320; Bra005398; Bra000538; Bra039733; Bra021926; Bra006629; Bra004364; Bra000378; Bra040322
GO:0003677	DNA binding	molecular_function	468	4753	2464	27496	0.00926479	0.063678	1.09877	Bra000453; Bra024998; Bra024993; Bra002145; Bra023061; Bra024382; Bra026607; Bra027958; Bra000237; Bra004076; Bra015392; Bra034949; Bra031819; Bra024954; Bra024485; Bra036133; Bra036138; Bra000807; Bra013077; Bra009250; Bra017214; Bra008285; Bra011173; Bra010225; Bra028369; Bra001043; Bra033948; Bra033239; Bra015430; Bra000308; Bra005470; Bra027624; Bra040707; Bra026506; Bra018617; Bra011037; Bra…
GO:0005267	potassium channel activity	molecular_function	5	4753	12	27496	0.00949635	0.0649443	2.41041	Bra013288; Bra015579; Bra031574; Bra014875; Bra036312
GO:0008097	5S rRNA binding	molecular_function	5	4753	12	27496	0.00949635	0.0649443	2.41041	Bra010538; Bra008004; Bra012111; Bra003899; Bra013716
GO:0031222	arabinan catabolic process	biological_process	5	4753	12	27496	0.00949635	0.0649443	2.41041	Bra037782; Bra033337; Bra024311; Bra010038; Bra015636
GO:0010468	regulation of gene expression	biological_process	26	4753	100	27496	0.00994231	0.0660546	1.50409	Bra030893; Bra024789; Bra040743; Bra019230; Bra035633; Bra035933; Bra031907; Bra008709; Bra009079; Bra012979; Bra014267; Bra018046; Bra019550; Bra006851; Bra021517; Bra028435; Bra009705; Bra035284; Bra008045; Bra012258; Bra002788; Bra019925; Bra023312; Bra007668; Bra014612; Bra012964
GO:0008891	glycolate oxidase activity	molecular_function	3	4753	6	27496	0.0099475	0.0660546	2.89249	Bra021556; Bra001551; Bra027338
GO:0080029	cellular response to boron-containing substance levels	biological_process	3	4753	6	27496	0.0099475	0.0660546	2.89249	Bra000710; Bra026129; Bra033181
GO:0015245	fatty acid transporter activity	molecular_function	3	4753	6	27496	0.0099475	0.0660546	2.89249	Bra007316; Bra025944; Bra016584
GO:0098712	L-glutamate import across plasma membrane	biological_process	3	4753	6	27496	0.0099475	0.0660546	2.89249	Bra027868; Bra035446; Bra005033
GO:0019483	beta-alanine biosynthetic process	biological_process	3	4753	6	27496	0.0099475	0.0660546	2.89249	Bra008908; Bra021275; Bra024290
GO:0045604	regulation of epidermal cell differentiation	biological_process	3	4753	6	27496	0.0099475	0.0660546	2.89249	Bra040357; Bra029617; Bra001232
GO:0010031	circumnutation	biological_process	3	4753	6	27496	0.0099475	0.0660546	2.89249	Bra035933; Bra034284; Bra012964
GO:0004837	tyrosine decarboxylase activity	molecular_function	3	4753	6	27496	0.0099475	0.0660546	2.89249	Bra036466; Bra036465; Bra011049
GO:0051179	localization	biological_process	3	4753	6	27496	0.0099475	0.0660546	2.89249	Bra028893; Bra009716; Bra029388
GO:0000256	allantoin catabolic process	biological_process	3	4753	6	27496	0.0099475	0.0660546	2.89249	Bra012682; Bra029537; Bra040109
GO:0004066	asparagine synthase (glutamine-hydrolyzing) activity	molecular_function	3	4753	6	27496	0.0099475	0.0660546	2.89249	Bra019500; Bra017380; Bra006053
GO:0046656	folic acid biosynthetic process	biological_process	3	4753	6	27496	0.0099475	0.0660546	2.89249	Bra034814; Bra034813; Bra038678
GO:0009884	cytokinin receptor activity	molecular_function	3	4753	6	27496	0.0099475	0.0660546	2.89249	Bra035381; Bra030037; Bra024849
GO:0047218	hydroxycinnamate 4-beta-glucosyltransferase activity	molecular_function	3	4753	6	27496	0.0099475	0.0660546	2.89249	Bra039544; Bra012784; Bra012092
GO:0102359	daphnetin 4-O-beta-glucosyltransferase activity	molecular_function	3	4753	6	27496	0.0099475	0.0660546	2.89249	Bra039544; Bra012784; Bra012092
GO:0102361	esculetin 4-O-beta-glucosyltransferase activity	molecular_function	3	4753	6	27496	0.0099475	0.0660546	2.89249	Bra039544; Bra012784; Bra012092
GO:0052546	cell wall pectin metabolic process	biological_process	3	4753	6	27496	0.0099475	0.0660546	2.89249	Bra006303; Bra000959; Bra008695
GO:0048366	leaf development	biological_process	45	4753	191	27496	0.0103164	0.0683938	1.36295	Bra007056; Bra031727; Bra021586; Bra029704; Bra007215; Bra021505; Bra028541; Bra017240; Bra026295; Bra016573; Bra004674; Bra003226; Bra035179; Bra016723; Bra027384; Bra038661; Bra020616; Bra018764; Bra018762; Bra003023; Bra004710; Bra032365; Bra024341; Bra026843; Bra031757; Bra030723; Bra016517; Bra019666; Bra019244; Bra017757; Bra034764; Bra032269; Bra012600; Bra010389; Bra040915; Bra022667; Bra…
GO:1902626	assembly of large subunit precursor of preribosome	biological_process	4	4753	9	27496	0.0104782	0.0686922	2.5711	Bra028546; Bra007180; Bra014731; Bra028461
GO:0043928	exonucleolytic nuclear-transcribed mRNA catabolic process involved in deadenylation-dependent decay	biological_process	4	4753	9	27496	0.0104782	0.0686922	2.5711	Bra033392; Bra040068; Bra029674; Bra004139
GO:0007231	osmosensory signaling pathway	biological_process	4	4753	9	27496	0.0104782	0.0686922	2.5711	Bra037520; Bra027764; Bra024849; Bra020724
GO:0004373	glycogen (starch) synthase activity	molecular_function	4	4753	9	27496	0.0104782	0.0686922	2.5711	Bra024412; Bra039138; Bra021487; Bra009747
GO:0009011	starch synthase activity	molecular_function	4	4753	9	27496	0.0104782	0.0686922	2.5711	Bra024412; Bra039138; Bra021487; Bra009747
GO:0042593	glucose homeostasis	biological_process	4	4753	9	27496	0.0104782	0.0686922	2.5711	Bra008418; Bra008184; Bra003761; Bra015858
GO:0008252	nucleotidase activity	molecular_function	4	4753	9	27496	0.0104782	0.0686922	2.5711	Bra006716; Bra005609; Bra002563; Bra007656
GO:2000024	regulation of leaf development	biological_process	8	4753	23	27496	0.0108968	0.0713229	2.01217	Bra040357; Bra037320; Bra008809; Bra029617; Bra000538; Bra001232; Bra000378; Bra040322
[truncated: 3,488 more rows]

## Sheet: enrichment go Lenox 3 h
Supplementary Table S5: Go enriched data for DEGs of Lenox at 3 h cold stress
[truncated: 2,476 more rows]

[truncated: 1 more sheets: enrichment go Lenox 24 h]
