# Supplementary material for: Transcriptome Analysis Reveals Key Cold-Stress-Responsive Genes in Winter Rapeseed (Brassica rapa L.)
Source: Int J Mol Sci. 2019 Mar 1;20(5):1071. doi: 10.3390/ijms20051071 (PMC6429191; doi:10.3390/ijms20051071)
Supplement: Supplementary file 1 [file ijms-20-01071-s001.zip › Table S6.xlsx]

## Sheet: enrichment KEGG Longyou-7 3 h
Supplementary Table S6: KEGG enriched data for DEGs of Longyou-7 at 3 h cold stress
id	term	ListHits	ListTotal	PopHits	PopTotal	pval	padj	Enrichment_score	Gene
ko00195	Photosynthesis	26	369	92	8962	1.85e-16	2.81e-14	6.86379	Bra029511; Bra037104; Bra037164; Bra031624; Bra000687; Bra032672; Bra016470; Bra018629; Bra004075; Bra034911; Bra014908; Bra010774; Bra011057; Bra038011; Bra036240; Bra025812; Bra029563; Bra034200; Bra012083; Bra000802; Bra027188; Bra031534; Bra023176; Bra038418; Bra023277; Bra030660
ko00196	Photosynthesis - antenna proteins	16	369	34	8962	2.4e-15	1.83e-13	11.4293	Bra007109; Bra026099; Bra028906; Bra018144; Bra021909; Bra005425; Bra022976; Bra026745; Bra014433; Bra010807; Bra003451; Bra002999; Bra013183; Bra003198; Bra032345; Bra027083
ko00966	Glucosinolate biosynthesis	8	369	36	8962	1.08e-05	0.0005199	5.39717	Bra003726; Bra032734; Bra011821; Bra023450; Bra017871; Bra026058; Bra008132; Bra010644
ko00940	Phenylpropanoid biosynthesis	28	369	298	8962	1.37e-05	0.0005199	2.28202	Bra038755; Bra015096; Bra004343; Bra014511; Bra033613; Bra001820; Bra004835; Bra016276; Bra002269; Bra024268; Bra023449; Bra018171; Bra033526; Bra031290; Bra035235; Bra005346; Bra004836; Bra027549; Bra033040; Bra011683; Bra033795; Bra023368; Bra016127; Bra011438; Bra003918; Bra004833; Bra017120; Bra006769
ko00062	Fatty acid elongation	12	369	79	8962	1.77e-05	0.000537799	3.6892	Bra007766; Bra004034; Bra033283; Bra034298; Bra015296; Bra018684; Bra028786; Bra036405; Bra030702; Bra035992; Bra024749; Bra017641
ko00040	Pentose and glucuronate interconversions	18	369	176	8962	0.000110362	0.00279584	2.48392	Bra004254; Bra029614; Bra001547; Bra033348; Bra033083; Bra027210; Bra011428; Bra036155; Bra034553; Bra038614; Bra028549; Bra009406; Bra009469; Bra032696; Bra035852; Bra013833; Bra015070; Bra020672
ko00625	Chloroalkane and chloroalkene degradation	5	369	23	8962	0.000260133	0.0056486	5.27984	Bra017753; Bra031390; Bra010553; Bra031208; Bra011674
ko00982	Drug metabolism - cytochrome P450	11	369	90	8962	0.000298395	0.00566951	2.96844	Bra016252; Bra012409; Bra007890; Bra026679; Bra000876; Bra012422; Bra024659; Bra031390; Bra025530; Bra021673; Bra031208
ko00980	Metabolism of xenobiotics by cytochrome P450	11	369	95	8962	0.00049498	0.0077768	2.81221	Bra016252; Bra012409; Bra007890; Bra026679; Bra000876; Bra012422; Bra024659; Bra031390; Bra025530; Bra021673; Bra031208
ko02024	Quorum sensing	13	369	123	8962	0.000511631	0.0077768	2.56695	Bra004254; Bra029614; Bra036155; Bra038614; Bra028549; Bra021355; Bra009469; Bra021392; Bra032696; Bra035852; Bra013833; Bra015070; Bra020672
ko00906	Carotenoid biosynthesis	7	369	51	8962	0.00103166	0.0124077	3.33355	Bra001552; Bra022407; Bra018616; Bra013912; Bra030386; Bra012551; Bra011384
ko00903	Limonene and pinene degradation	3	369	12	8962	0.00107573	0.0124077	6.07182	Bra017753; Bra010553; Bra011674
ko00981	Insect hormone biosynthesis	3	369	12	8962	0.00107573	0.0124077	6.07182	Bra017753; Bra010553; Bra011674
ko00073	Cutin, suberine and wax biosynthesis	8	369	64	8962	0.00114281	0.0124077	3.03591	Bra013024; Bra027907; Bra008061; Bra002416; Bra020195; Bra011470; Bra019464; Bra022936
ko00361	Chlorocyclohexane and chlorobenzene degradation	1	369	2	8962	0.00169088	0.0151185	12.1436	Bra005601
ko00364	Fluorobenzoate degradation	1	369	2	8962	0.00169088	0.0151185	12.1436	Bra005601
ko00623	Toluene degradation	1	369	2	8962	0.00169088	0.0151185	12.1436	Bra005601
ko00460	Cyanoamino acid metabolism	11	369	113	8962	0.0023052	0.0194661	2.36425	Bra038755; Bra015096; Bra014511; Bra004835; Bra016276; Bra028932; Bra018171; Bra004836; Bra033795; Bra011774; Bra004833
ko04540	Gap junction	6	369	46	8962	0.00253173	0.0202538	3.1679	Bra035233; Bra005395; Bra039648; Bra014232; Bra018825; Bra013481
ko00910	Nitrogen metabolism	8	369	73	8962	0.00291161	0.0221283	2.66162	Bra018656; Bra028932; Bra009483; Bra008612; Bra028697; Bra011774; Bra002451; Bra020230
ko00591	Linoleic acid metabolism	4	369	25	8962	0.00309471	0.0223998	3.88596	Bra022535; Bra004060; Bra023829; Bra004059
ko00401	Novobiocin biosynthesis	3	369	16	8962	0.00347022	0.023976	4.55386	Bra039489; Bra011026; Bra000548
ko00053	Ascorbate and aldarate metabolism	8	369	81	8962	0.0058697	0.0381965	2.39874	Bra036701; Bra000663; Bra040902; Bra002356; Bra017753; Bra002357; Bra010553; Bra011674
ko00950	Isoquinoline alkaloid biosynthesis	5	369	41	8962	0.00620515	0.0381965	2.96186	Bra039489; Bra038432; Bra011049; Bra011026; Bra000548
ko00500	Starch and sucrose metabolism	17	369	229	8962	0.00636326	0.0381965	1.80298	Bra038755; Bra015096; Bra014511; Bra004835; Bra016276; Bra018171; Bra016812; Bra006090; Bra004836; Bra012676; Bra027030; Bra029158; Bra033795; Bra004833; Bra026984; Bra002221; Bra019749
ko00350	Tyrosine metabolism	7	369	68	8962	0.0065336	0.0381965	2.50016	Bra039489; Bra038432; Bra031390; Bra011049; Bra031208; Bra011026; Bra000548
ko00626	Naphthalene degradation	2	369	11	8962	0.00892534	0.0499949	4.41587	Bra031390; Bra031208
ko00380	Tryptophan metabolism	10	369	118	8962	0.00920958	0.0499949	2.05824	Bra011821; Bra023318; Bra028932; Bra017753; Bra017871; Bra008132; Bra010553; Bra011674; Bra010644; Bra013823
ko01051	Biosynthesis of ansamycins	1	369	4	8962	0.0095997	0.0503157	6.07182	Bra003426
ko00410	beta-Alanine metabolism	7	369	73	8962	0.00995302	0.0504286	2.32892	Bra039975; Bra017753; Bra037741; Bra038432; Bra010553; Bra011674; Bra039968
ko00071	Fatty acid degradation	7	369	75	8962	0.0116395	0.0570712	2.26681	Bra017753; Bra024170; Bra031390; Bra010553; Bra021392; Bra031208; Bra011674
ko00960	Tropane, piperidine and pyridine alkaloid biosynthesis	6	369	67	8962	0.0197443	0.0937854	2.17498	Bra039755; Bra039489; Bra039976; Bra038432; Bra011026; Bra000548
ko00901	Indole alkaloid biosynthesis	3	369	26	8962	0.0206243	0.0949968	2.80238	Bra010858; Bra030108; Bra032915
ko00943	Isoflavonoid biosynthesis	1	369	6	8962	0.0227175	0.0986587	4.04788	Bra039047
ko00471	D-Glutamine and D-glutamate metabolism	1	369	6	8962	0.0227175	0.0986587	4.04788	Bra028697
ko00330	Arginine and proline metabolism	8	369	103	8962	0.0257751	0.108828	1.88639	Bra006485; Bra025421; Bra011554; Bra017753; Bra037741; Bra010553; Bra011674; Bra008662
ko00592	alpha-Linolenic acid metabolism	6	369	72	8962	0.0281318	0.115568	2.02394	Bra022535; Bra004060; Bra024170; Bra031012; Bra016463; Bra004059
ko00905	Brassinosteroid biosynthesis	2	369	17	8962	0.0306459	0.117602	2.85733	Bra012046; Bra017757
ko00627	Aminobenzoate degradation	1	369	7	8962	0.030948	0.117602	3.46961	Bra028932
ko05111	Biofilm formation - Vibrio cholerae	1	369	7	8962	0.030948	0.117602	3.46961	Bra030821
ko00030	Pentose phosphate pathway	7	369	93	8962	0.0373519	0.138475	1.82807	Bra007961; Bra032110; Bra033590; Bra033589; Bra007041; Bra026426; Bra003426
ko02010	ABC transporters	4	369	46	8962	0.0396151	0.143369	2.11194	Bra025359; Bra013936; Bra039042; Bra033043
ko00710	Carbon fixation in photosynthetic organisms	9	369	130	8962	0.0417125	0.146418	1.68143	Bra007961; Bra025431; Bra028181; Bra007192; Bra033590; Bra033589; Bra007041; Bra026426; Bra003426
ko00270	Cysteine and methionine metabolism	12	369	186	8962	0.0433636	0.146418	1.56692	Bra039489; Bra006485; Bra001921; Bra028345; Bra002116; Bra010725; Bra030821; Bra001661; Bra001131; Bra011026; Bra000548; Bra008662
ko00983	Drug metabolism - other enzymes	9	369	131	8962	0.0435834	0.146418	1.66859	Bra016252; Bra012409; Bra007890; Bra026679; Bra000876; Bra012422; Bra024659; Bra025530; Bra021673
ko04210	Apoptosis	5	369	63	8962	0.0443106	0.146418	1.92756	Bra039648; Bra014232; Bra018825; Bra011877; Bra010706
ko00340	Histidine metabolism	3	369	34	8962	0.0495692	0.160309	2.14299	Bra017753; Bra010553; Bra011674
ko00400	Phenylalanine, tyrosine and tryptophan biosynthesis	6	369	83	8962	0.0543301	0.172045	1.75571	Bra039489; Bra020756; Bra016830; Bra011026; Bra037230; Bra000548
ko00130	Ubiquinone and other terpenoid-quinone biosynthesis	5	369	69	8962	0.0639103	0.198252	1.75995	Bra039489; Bra001820; Bra027150; Bra011026; Bra000548
ko00051	Fructose and mannose metabolism	7	369	105	8962	0.0674163	0.204945	1.61915	Bra036833; Bra033590; Bra012067; Bra033589; Bra029158; Bra007041; Bra026426
ko00480	Glutathione metabolism	10	369	164	8962	0.0756824	0.225563	1.48093	Bra000663; Bra016252; Bra012409; Bra007890; Bra026679; Bra000876; Bra012422; Bra024659; Bra025530; Bra021673
ko00643	Styrene degradation	1	369	12	8962	0.0849817	0.243022	2.02394	Bra028932
ko00904	Diterpenoid biosynthesis	3	369	41	8962	0.0868333	0.243022	1.77712	Bra026122; Bra008362; Bra008480
ko00680	Methane metabolism	6	369	93	8962	0.0882051	0.243022	1.56692	Bra011506; Bra031390; Bra033590; Bra033589; Bra007041; Bra026426
ko00140	Steroid hormone biosynthesis	2	369	26	8962	0.0895343	0.243022	1.86825	Bra030126; Bra019366
ko00730	Thiamine metabolism	2	369	26	8962	0.0895343	0.243022	1.86825	Bra018372; Bra029007
ko00561	Glycerolipid metabolism	8	369	132	8962	0.09418	0.244834	1.47196	Bra030448; Bra017753; Bra027001; Bra036303; Bra037338; Bra005137; Bra010553; Bra011674
ko00310	Lysine degradation	4	369	59	8962	0.0946416	0.244834	1.64659	Bra017753; Bra031976; Bra010553; Bra011674
ko00520	Amino sugar and nucleotide sugar metabolism	13	369	232	8962	0.0977216	0.244834	1.36092	Bra000311; Bra007705; Bra001454; Bra020951; Bra036833; Bra023009; Bra012067; Bra038405; Bra022440; Bra037782; Bra029158; Bra001037; Bra002221
ko04550	Signaling pathways regulating pluripotency of stem cells	1	369	13	8962	0.0977868	0.244834	1.86825	Bra006263
ko00010	Glycolysis / Gluconeogenesis	12	369	212	8962	0.0982559	0.244834	1.37475	Bra032110; Bra017753; Bra031390; Bra002822; Bra033590; Bra010553; Bra033589; Bra031208; Bra028934; Bra011674; Bra007041; Bra026426
ko00100	Steroid biosynthesis	4	369	61	8962	0.105427	0.256326	1.59261	Bra017668; Bra023430; Bra018838; Bra015789
ko00280	Valine, leucine and isoleucine degradation	5	369	79	8962	0.106241	0.256326	1.53717	Bra039975; Bra017753; Bra010553; Bra011674; Bra039968
ko00908	Zeatin biosynthesis	2	369	29	8962	0.115189	0.273573	1.67498	Bra009142; Bra020157
ko00360	Phenylalanine metabolism	5	369	82	8962	0.121214	0.280382	1.48093	Bra039489; Bra001820; Bra038432; Bra011026; Bra000548
ko04075	Plant hormone signal transduction	29	369	584	8962	0.121745	0.280382	1.20605	Bra031991; Bra024954; Bra023894; Bra034205; Bra007306; Bra011662; Bra025048; Bra007937; Bra017676; Bra040944; Bra015297; Bra001900; Bra041046; Bra033773; Bra013061; Bra021712; Bra039264; Bra015298; Bra018800; Bra025774; Bra016526; Bra008177; Bra015478; Bra039186; Bra033581; Bra000497; Bra008325; Bra008836; Bra038652
ko00909	Sesquiterpenoid and triterpenoid biosynthesis	2	369	31	8962	0.133645	0.303194	1.56692	Bra017668; Bra040582
ko02026	Biofilm formation - Escherichia coli	1	369	16	8962	0.138946	0.310585	1.51795	Bra002221
ko03410	Base excision repair	3	369	49	8962	0.141713	0.31218	1.48698	Bra015867; Bra034739; Bra039524
ko00830	Retinol metabolism	2	369	34	8962	0.163056	0.354063	1.42866	Bra031390; Bra031208
ko00630	Glyoxylate and dicarboxylate metabolism	7	369	134	8962	0.187298	0.400977	1.26874	Bra025431; Bra028181; Bra027338; Bra009483; Bra008612; Bra035486; Bra011774
ko00740	Riboflavin metabolism	1	369	20	8962	0.19816	0.412608	1.21436	Bra024845
ko04012	ErbB signaling pathway	1	369	20	8962	0.19816	0.412608	1.21436	Bra006263
ko00750	Vitamin B6 metabolism	1	369	21	8962	0.213425	0.438386	1.15654	Bra011140
ko00511	Other glycan degradation	1	369	22	8962	0.228795	0.463691	1.10397	Bra033199
ko00260	Glycine, serine and threonine metabolism	6	369	124	8962	0.24956	0.49912	1.17519	Bra011506; Bra038432; Bra035486; Bra011140; Bra016830; Bra037230
ko00945	Stilbenoid, diarylheptanoid and gingerol biosynthesis	1	369	24	8962	0.259716	0.506594	1.01197	Bra033526
ko00565	Ether lipid metabolism	2	369	43	8962	0.259963	0.506594	1.12964	Bra027001; Bra021355
ko04016	MAPK signaling pathway - plant	13	369	281	8962	0.268476	0.516561	1.12361	Bra000064; Bra023894; Bra025048; Bra017117; Bra001454; Bra005599; Bra005104; Bra021712; Bra015809; Bra008099; Bra015478; Bra007759; Bra038652
ko00920	Sulfur metabolism	3	369	65	8962	0.278843	0.525353	1.12095	Bra017872; Bra030821; Bra001131
ko00052	Galactose metabolism	4	369	86	8962	0.279958	0.525353	1.12964	Bra027030; Bra026984; Bra002286; Bra019749
ko04216	Ferroptosis	2	369	46	8962	0.293904	0.544798	1.05597	Bra003226; Bra021392
ko00250	Alanine, aspartate and glutamate metabolism	4	369	93	8962	0.336871	0.616921	1.04461	Bra018160; Bra024345; Bra008612; Bra028697
ko00640	Propanoate metabolism	2	369	51	8962	0.350913	0.634986	0.952442	Bra039975; Bra039968
ko04217	Necroptosis	5	369	119	8962	0.365872	0.654264	1.02047	Bra019626; Bra003226; Bra018166; Bra008612; Bra028697
ko04530	Tight junction	5	369	121	8962	0.380719	0.663826	1.00361	Bra009003; Bra039648; Bra014232; Bra018825; Bra032042
ko00941	Flavonoid biosynthesis	2	369	54	8962	0.384934	0.663826	0.899528	Bra033526; Bra027457
ko00564	Glycerophospholipid metabolism	7	369	168	8962	0.388484	0.663826	1.01197	Bra030448; Bra027001; Bra036303; Bra037338; Bra005137; Bra003813; Bra021355
ko00620	Pyruvate metabolism	6	369	145	8962	0.388688	0.663826	1.00499	Bra003190; Bra017753; Bra002822; Bra010553; Bra028934; Bra011674
ko04146	Peroxisome	6	369	148	8962	0.409114	0.679487	0.984619	Bra002416; Bra027338; Bra020195; Bra011470; Bra019464; Bra021392
ko00450	Selenocompound metabolism	1	369	34	8962	0.411268	0.679487	0.714331	Bra002116
ko02020	Two-component system	1	369	34	8962	0.411268	0.679487	0.714331	Bra008612
ko00790	Folate biosynthesis	1	369	35	8962	0.425693	0.695756	0.693922	Bra000581
ko00670	One carbon pool by folate	1	369	36	8962	0.439932	0.711379	0.674646	Bra000581
ko00860	Porphyrin and chlorophyll metabolism	3	369	84	8962	0.456929	0.731086	0.867402	Bra020529; Bra026349; Bra019049
ko04214	Apoptosis - fly	1	369	39	8962	0.481444	0.754428	0.62275	Bra034824
ko00290	Valine, leucine and isoleucine biosynthesis	1	369	39	8962	0.481444	0.754428	0.62275	Bra023450
ko00600	Sphingolipid metabolism	1	369	42	8962	0.521012	0.8081	0.578268	Bra033199
ko00220	Arginine biosynthesis	2	369	68	8962	0.53522	0.821752	0.714331	Bra008612; Bra028697
ko04020	Calcium signaling pathway	3	369	94	8962	0.54539	0.828993	0.775125	Bra019626; Bra002627; Bra012088
ko04150	mTOR signaling pathway	4	369	128	8962	0.611498	0.920274	0.758977	Bra009003; Bra032325; Bra006263; Bra032042
ko00510	N-Glycan biosynthesis	2	369	77	8962	0.620127	0.924111	0.630838	Bra015591; Bra016746
ko00970	Aminoacyl-tRNA biosynthesis	3	369	108	8962	0.655363	0.962203	0.674646	Bra020529; Bra001509; Bra029647
ko04142	Lysosome	4	369	135	8962	0.658349	0.962203	0.719623	Bra024845; Bra011877; Bra038256; Bra010706
ko04340	Hedgehog signaling pathway	1	369	57	8962	0.687116	0.989472	0.426092	Bra006263
ko00562	Inositol phosphate metabolism	3	369	113	8962	0.690026	0.989472	0.644795	Bra036701; Bra002627; Bra021355
ko04510	Focal adhesion	1	369	64	8962	0.746887	0.999049	0.379488	Bra006263
ko03420	Nucleotide excision repair	4	369	152	8962	0.756194	0.999049	0.639138	Bra039271; Bra038024; Bra019763; Bra027624
ko00061	Fatty acid biosynthesis	1	369	67	8962	0.769356	0.999049	0.362496	Bra021392
ko04115	p53 signaling pathway	1	369	68	8962	0.776451	0.999049	0.357166	Bra026485
ko04218	Cellular senescence	4	369	159	8962	0.789839	0.999049	0.611	Bra019626; Bra029080; Bra008477; Bra012088
ko03020	RNA polymerase	1	369	70	8962	0.790071	0.999049	0.346961	Bra004715
ko04145	Phagosome	5	369	189	8962	0.796656	0.999049	0.64252	Bra005395; Bra039648; Bra014232; Bra018825; Bra013481
ko04371	Apelin signaling pathway	2	369	103	8962	0.802835	0.999049	0.471597	Bra009003; Bra032042
ko04068	FoxO signaling pathway	2	369	105	8962	0.813232	0.999049	0.462615	Bra009003; Bra032042
ko04010	MAPK signaling pathway	2	369	106	8962	0.818254	0.999049	0.45825	Bra034104; Bra035233
ko03030	DNA replication	3	369	139	8962	0.830286	0.999049	0.524186	Bra038024; Bra026562; Bra027624
ko04072	Phospholipase D signaling pathway	1	369	77	8962	0.832143	0.999049	0.315419	Bra030448
ko04341	Hedgehog signaling pathway - fly	1	369	78	8962	0.837492	0.999049	0.311375	Bra006263
ko03022	Basal transcription factors	1	369	81	8962	0.852627	0.999049	0.299843	Bra019763
ko04130	SNARE interactions in vesicular transport	1	369	81	8962	0.852627	0.999049	0.299843	Bra026095
ko04011	MAPK signaling pathway - yeast	1	369	83	8962	0.861993	0.999049	0.292618	Bra035233
ko03430	Mismatch repair	2	369	117	8962	0.866303	0.999049	0.415167	Bra038024; Bra027624
ko04066	HIF-1 signaling pathway	1	369	84	8962	0.866469	0.999049	0.289134	Bra032325
ko04152	AMPK signaling pathway	4	369	180	8962	0.869315	0.999049	0.539717	Bra009003; Bra008477; Bra007041; Bra032042
ko04390	Hippo signaling pathway	1	369	89	8962	0.886915	0.999049	0.272891	Bra006263
ko04151	PI3K-Akt signaling pathway	4	369	194	8962	0.906872	0.999049	0.500768	Bra009003; Bra032325; Bra006263; Bra032042
ko04139	Mitophagy - yeast	1	369	96	8962	0.910703	0.999049	0.252992	Bra035233
ko00240	Pyrimidine metabolism	4	369	196	8962	0.911389	0.999049	0.495658	Bra004715; Bra012086; Bra026562; Bra000581
ko04022	cGMP - PKG signaling pathway	1	369	100	8962	0.922108	0.999049	0.242873	Bra019626
ko04070	Phosphatidylinositol signaling system	2	369	136	8962	0.923451	0.999049	0.357166	Bra001008; Bra002627
ko03015	mRNA surveillance pathway	4	369	218	8962	0.949718	0.999049	0.445638	Bra020273; Bra013787; Bra026413; Bra022270
ko04810	Regulation of actin cytoskeleton	1	369	114	8962	0.952124	0.999049	0.213046	Bra011575
ko04140	Autophagy - animal	2	369	155	8962	0.957411	0.999049	0.313384	Bra009003; Bra032042
ko00230	Purine metabolism	5	369	258	8962	0.958407	0.999049	0.470683	Bra017872; Bra004715; Bra026562; Bra002822; Bra028934
ko00190	Oxidative phosphorylation	4	369	233	8962	0.966473	0.999049	0.416949	Bra029511; Bra039228; Bra000687; Bra000802
ko03018	RNA degradation	3	369	199	8962	0.966925	0.999049	0.36614	Bra013787; Bra022270; Bra001507
ko03460	Fanconi anemia pathway	1	369	128	8962	0.970907	0.999049	0.189744	Bra038024
ko04113	Meiosis - yeast	1	369	130	8962	0.972928	0.999049	0.186825	Bra025616
ko04013	MAPK signaling pathway - fly	1	369	131	8962	0.973886	0.999049	0.185399	Bra035606
ko04110	Cell cycle	3	369	211	8962	0.976871	0.999049	0.345317	Bra025616; Bra008477; Bra006263
ko03040	Spliceosome	6	369	315	8962	0.977609	0.999049	0.462615	Bra020273; Bra038498; Bra034104; Bra009466; Bra031050; Bra039988
ko04138	Autophagy - yeast	1	369	142	8962	0.982489	0.999049	0.171037	Bra035233
ko03013	RNA transport	5	369	291	8962	0.982608	0.999049	0.417307	Bra020273; Bra013787; Bra032325; Bra008045; Bra022270
ko03440	Homologous recombination	1	369	147	8962	0.985423	0.999049	0.165219	Bra038024
ko04310	Wnt signaling pathway	1	369	160	8962	0.990991	0.999049	0.151795	Bra006263
ko04111	Cell cycle - yeast	1	369	161	8962	0.99132	0.999049	0.150853	Bra025616
ko04141	Protein processing in endoplasmic reticulum	6	369	360	8962	0.993268	0.999049	0.404788	Bra024213; Bra034104; Bra035606; Bra007027; Bra015591; Bra012949
ko04120	Ubiquitin mediated proteolysis	3	369	253	8962	0.993769	0.999049	0.287991	Bra026485; Bra035606; Bra025616
ko04144	Endocytosis	4	369	297	8962	0.994829	0.999049	0.327101	Bra010046; Bra034104; Bra018166; Bra002096
ko04114	Oocyte meiosis	1	369	191	8962	0.997204	0.999049	0.127158	Bra025616
ko03010	Ribosome	10	369	570	8962	0.999049	0.999049	0.426092	Bra039066; Bra025304; Bra008939; Bra040853; Bra023052; Bra032867; Bra033874; Bra016295; Bra015319; Bra021593

## Sheet: enrichment KEGG Longyou-7 24 h
Supplementary Table S6: KEGG enriched data for DEGs of Longyou-7 at 24 h cold stress
id	term	ListHits	ListTotal	PopHits	PopTotal	pval	padj	Enrichment_score	Gene
ko03008	Ribosome biogenesis in eukaryotes	72	1418	160	8962	2.66614e-19	5.33228e-17	2.84408	Bra036823; Bra033638; Bra006443; Bra038829; Bra029617; Bra007180; Bra030816; Bra006530; Bra028203; Bra000809; Bra012860; Bra036111; Bra029585; Bra036427; Bra032831; Bra028669; Bra010455; Bra026131; Bra013905; Bra018487; Bra018554; Bra027789; Bra002517; Bra039543; Bra030298; Bra030723; Bra008783; Bra040785; Bra006665; Bra037166; Bra001203; Bra004554; Bra000634; Bra036475; Bra007367; Bra030585; Bra…
ko04075	Plant hormone signal transduction	133	1418	584	8962	2.06346e-06	0.000206346	1.43935	Bra018750; Bra036963; Bra004245; Bra007661; Bra024954; Bra009063; Bra011501; Bra001899; Bra011706; Bra034205; Bra007306; Bra010178; Bra030219; Bra001802; Bra022725; Bra011662; Bra024993; Bra029452; Bra015868; Bra015579; Bra025048; Bra002766; Bra027829; Bra007937; Bra007552; Bra016493; Bra039732; Bra003782; Bra032521; Bra040944; Bra015297; Bra016389; Bra001900; Bra031714; Bra041046; Bra013334; Bra…
ko00500	Starch and sucrose metabolism	58	1418	229	8962	6.12689e-05	0.00408459	1.60074	Bra019370; Bra013628; Bra035821; Bra038755; Bra011835; Bra002332; Bra014254; Bra014826; Bra030490; Bra027421; Bra007906; Bra008926; Bra011128; Bra004835; Bra016276; Bra018171; Bra038548; Bra025392; Bra020096; Bra004054; Bra010658; Bra005269; Bra009057; Bra006047; Bra003378; Bra021292; Bra009747; Bra013557; Bra004836; Bra012676; Bra018180; Bra038756; Bra002289; Bra027030; Bra021487; Bra015135; Bra…
ko00196	Photosynthesis - antenna proteins	14	1418	34	8962	8.44656e-05	0.00422328	2.60242	Bra008265; Bra007109; Bra030181; Bra033022; Bra004989; Bra014048; Bra021909; Bra022976; Bra030182; Bra010807; Bra013183; Bra003198; Bra029732; Bra032345
ko02026	Biofilm formation - Escherichia coli	8	1418	16	8962	0.000240278	0.00961113	3.16008	Bra025392; Bra009747; Bra018180; Bra021487; Bra015135; Bra033604; Bra002221; Bra039138
ko00904	Diterpenoid biosynthesis	14	1418	41	8962	0.000966888	0.0322296	2.15811	Bra032354; Bra005927; Bra036239; Bra026122; Bra008362; Bra035037; Bra005596; Bra030461; Bra010802; Bra030187; Bra009868; Bra013227; Bra035038; Bra008480
ko04016	MAPK signaling pathway - plant	62	1418	281	8962	0.0020058	0.0573086	1.39449	Bra015597; Bra026665; Bra010178; Bra001802; Bra024993; Bra009287; Bra027764; Bra037520; Bra015579; Bra025048; Bra002766; Bra019955; Bra036140; Bra036046; Bra013334; Bra012635; Bra005853; Bra003463; Bra014671; Bra000214; Bra034845; Bra032188; Bra023756; Bra002594; Bra015809; Bra009113; Bra031574; Bra017125; Bra019121; Bra033077; Bra024998; Bra011464; Bra017012; Bra035236; Bra008099; Bra035437; Bra…
ko00591	Linoleic acid metabolism	9	1418	25	8962	0.00317136	0.079284	2.27526	Bra039948; Bra004057; Bra005789; Bra038125; Bra023829; Bra001774; Bra004058; Bra009491; Bra004059
ko00906	Carotenoid biosynthesis	15	1418	51	8962	0.00412837	0.080612	1.85887	Bra026656; Bra001552; Bra001741; Bra032359; Bra013378; Bra018616; Bra021558; Bra027336; Bra030386; Bra040762; Bra015002; Bra019145; Bra027602; Bra035033; Bra021965
ko00511	Other glycan degradation	8	1418	22	8962	0.00424826	0.080612	2.29824	Bra033199; Bra028008; Bra004121; Bra034388; Bra019644; Bra012945; Bra033975; Bra004263
ko00730	Thiamine metabolism	9	1418	26	8962	0.00443366	0.080612	2.18775	Bra005057; Bra033495; Bra018372; Bra029007; Bra002957; Bra022742; Bra001832; Bra037526; Bra012779
ko00052	Galactose metabolism	22	1418	86	8962	0.00640367	0.0881359	1.61679	Bra016757; Bra035821; Bra027922; Bra028660; Bra014254; Bra030490; Bra027156; Bra008926; Bra013744; Bra025579; Bra027030; Bra019644; Bra027397; Bra031663; Bra018850; Bra006395; Bra006111; Bra007333; Bra019785; Bra026984; Bra021285; Bra002286
ko00965	Betalain biosynthesis	4	1418	9	8962	0.00709584	0.0881359	2.80896	Bra036466; Bra040694; Bra038093; Bra036465
ko00902	Monoterpenoid biosynthesis	4	1418	9	8962	0.00709584	0.0881359	2.80896	Bra033230; Bra000568; Bra007585; Bra025164
ko00943	Isoflavonoid biosynthesis	3	1418	6	8962	0.00715726	0.0881359	3.16008	Bra033057; Bra039047; Bra033056
ko00966	Glucosinolate biosynthesis	11	1418	36	8962	0.00725724	0.0881359	1.93116	Bra013009; Bra022448; Bra003726; Bra032734; Bra036703; Bra023450; Bra034941; Bra029355; Bra026058; Bra004744; Bra015938
ko00401	Novobiocin biosynthesis	6	1418	16	8962	0.00749155	0.0881359	2.37006	Bra039489; Bra007828; Bra022686; Bra031132; Bra024204; Bra011026
ko00908	Zeatin biosynthesis	9	1418	29	8962	0.0106665	0.116031	1.96143	Bra009143; Bra016928; Bra034021; Bra002371; Bra020157; Bra023701; Bra007728; Bra034022; Bra040431
ko00905	Brassinosteroid biosynthesis	6	1418	17	8962	0.011023	0.116031	2.23065	Bra025427; Bra021505; Bra025409; Bra017142; Bra012046; Bra017757
ko00524	Neomycin, kanamycin and gentamicin biosynthesis	4	1418	10	8962	0.012359	0.12229	2.52807	Bra035821; Bra014254; Bra030490; Bra018850
ko04010	MAPK signaling pathway	25	1418	106	8962	0.0128404	0.12229	1.49061	Bra001457; Bra040169; Bra036819; Bra035470; Bra034104; Bra000744; Bra024699; Bra034543; Bra016477; Bra009584; Bra013045; Bra006192; Bra010128; Bra004193; Bra038734; Bra013046; Bra002974; Bra022004; Bra009583; Bra035878; Bra027703; Bra004857; Bra035909; Bra019026; Bra012110
ko01053	Biosynthesis of siderophore group nonribosomal peptides	2	1418	4	8962	0.0139426	0.125709	3.16008	Bra003789; Bra025694
ko00592	alpha-Linolenic acid metabolism	18	1418	72	8962	0.0144566	0.125709	1.58004	Bra008271; Bra025823; Bra012233; Bra004057; Bra005789; Bra038125; Bra010347; Bra015491; Bra031989; Bra031012; Bra012531; Bra013430; Bra040296; Bra016464; Bra004058; Bra009491; Bra006879; Bra004059
ko00590	Arachidonic acid metabolism	10	1418	36	8962	0.0197607	0.164673	1.7556	Bra005789; Bra038125; Bra037370; Bra035296; Bra001774; Bra033140; Bra007819; Bra023978; Bra003522; Bra009491
ko00521	Streptomycin biosynthesis	6	1418	19	8962	0.0214272	0.165384	1.99584	Bra035821; Bra014254; Bra030490; Bra038538; Bra018850; Bra011830
ko00950	Isoquinoline alkaloid biosynthesis	11	1418	41	8962	0.0214999	0.165384	1.69566	Bra036466; Bra039489; Bra007828; Bra036647; Bra022686; Bra018286; Bra011049; Bra031132; Bra024204; Bra011026; Bra036465
ko00561	Glycerolipid metabolism	29	1418	132	8962	0.0228711	0.169416	1.38852	Bra005159; Bra008476; Bra011511; Bra028660; Bra015989; Bra005789; Bra008174; Bra017753; Bra036722; Bra036303; Bra039179; Bra037338; Bra005137; Bra038549; Bra005162; Bra010553; Bra015507; Bra038661; Bra011674; Bra003843; Bra037199; Bra005961; Bra007032; Bra037029; Bra033323; Bra009491; Bra029584; Bra035181; Bra009633
ko00944	Flavone and flavonol biosynthesis	1	1418	2	8962	0.0250198	0.172551	3.16008	Bra009312
ko00523	Polyketide sugar unit biosynthesis	1	1418	2	8962	0.0250198	0.172551	3.16008	Bra019776
ko00960	Tropane, piperidine and pyridine alkaloid biosynthesis	16	1418	67	8962	0.0289458	0.184517	1.50929	Bra039489; Bra007828; Bra036647; Bra030683; Bra022686; Bra018286; Bra039969; Bra031132; Bra015580; Bra039971; Bra000477; Bra024204; Bra000476; Bra011026; Bra039973; Bra039514
ko00903	Limonene and pinene degradation	4	1418	12	8962	0.0295227	0.184517	2.10672	Bra011511; Bra017753; Bra010553; Bra011674
ko00981	Insect hormone biosynthesis	4	1418	12	8962	0.0295227	0.184517	2.10672	Bra011511; Bra017753; Bra010553; Bra011674
ko00604	Glycosphingolipid biosynthesis - ganglio series	2	1418	5	8962	0.0307642	0.184679	2.52807	Bra004121; Bra019644
ko00564	Glycerophospholipid metabolism	35	1418	168	8962	0.0320695	0.184679	1.3167	Bra030370; Bra030456; Bra029669; Bra038369; Bra016126; Bra014779; Bra019718; Bra005789; Bra008174; Bra038125; Bra001854; Bra029521; Bra026899; Bra022266; Bra036303; Bra028032; Bra039179; Bra012531; Bra037982; Bra037338; Bra013430; Bra001602; Bra005137; Bra038549; Bra015507; Bra003813; Bra038661; Bra018045; Bra000084; Bra005961; Bra038501; Bra033323; Bra009491; Bra021124; Bra016977
ko00910	Nitrogen metabolism	17	1418	73	8962	0.0328714	0.184679	1.47182	Bra023475; Bra011773; Bra021276; Bra009483; Bra023598; Bra016223; Bra008612; Bra035461; Bra001686; Bra028697; Bra030713; Bra002139; Bra011774; Bra002451; Bra018729; Bra039844; Bra022247
ko02020	Two-component system	9	1418	34	8962	0.0332422	0.184679	1.67299	Bra021276; Bra002848; Bra037901; Bra023412; Bra017469; Bra008612; Bra001686; Bra018729; Bra022247
ko00983	Drug metabolism - other enzymes	28	1418	131	8962	0.0344777	0.186366	1.35088	Bra023602; Bra011864; Bra039004; Bra011014; Bra003646; Bra009276; Bra032010; Bra008570; Bra030832; Bra013014; Bra019940; Bra024290; Bra000876; Bra008908; Bra024659; Bra010689; Bra009898; Bra025530; Bra027795; Bra021673; Bra036289; Bra034977; Bra021275; Bra000474; Bra003970; Bra003647; Bra003644; Bra016253
ko04068	FoxO signaling pathway	23	1418	105	8962	0.0364946	0.189552	1.38442	Bra011118; Bra036027; Bra020749; Bra040738; Bra024143; Bra000376; Bra001426; Bra018716; Bra002654; Bra032246; Bra039010; Bra035974; Bra022219; Bra012238; Bra025832; Bra029879; Bra018717; Bra012239; Bra032042; Bra012710; Bra020154; Bra020996; Bra022716
ko00750	Vitamin B6 metabolism	6	1418	21	8962	0.0371765	0.189552	1.80576	Bra005687; Bra025953; Bra008066; Bra021157; Bra010315; Bra011140
ko00941	Flavonoid biosynthesis	13	1418	54	8962	0.0379104	0.189552	1.52152	Bra006224; Bra023441; Bra021636; Bra009101; Bra033526; Bra009358; Bra022802; Bra013652; Bra009312; Bra039853; Bra027457; Bra036828; Bra008792
ko00520	Amino sugar and nucleotide sugar metabolism	46	1418	232	8962	0.0402944	0.19248	1.25314	Bra016757; Bra007071; Bra034141; Bra035821; Bra014254; Bra030490; Bra000311; Bra007705; Bra035048; Bra033531; Bra005345; Bra023537; Bra020621; Bra006315; Bra013744; Bra039165; Bra024311; Bra004121; Bra036833; Bra003378; Bra030716; Bra014390; Bra003511; Bra038127; Bra038405; Bra005387; Bra037782; Bra017052; Bra015135; Bra034374; Bra000315; Bra033604; Bra000149; Bra006303; Bra008677; Bra018850; Bra…
ko00930	Caprolactam degradation	3	1418	9	8962	0.0404208	0.19248	2.10672	Bra005159; Bra005162; Bra007032
ko00195	Photosynthesis	20	1418	92	8962	0.0487684	0.224988	1.37395	Bra003624; Bra014755; Bra034355; Bra036950; Bra012203; Bra021649; Bra037761; Bra004252; Bra004075; Bra018503; Bra033412; Bra036911; Bra000507; Bra016481; Bra018415; Bra000802; Bra024187; Bra038863; Bra013517; Bra014024
ko04217	Necroptosis	25	1418	119	8962	0.0500948	0.224988	1.32777	Bra023937; Bra023503; Bra028948; Bra030745; Bra019626; Bra003226; Bra021276; Bra028952; Bra035593; Bra018166; Bra025392; Bra013459; Bra008612; Bra018180; Bra001686; Bra028697; Bra028869; Bra002139; Bra013054; Bra018729; Bra028924; Bra007215; Bra035599; Bra022678; Bra022247
ko04371	Apelin signaling pathway	22	1418	103	8962	0.0506224	0.224988	1.34994	Bra034628; Bra020749; Bra040738; Bra000376; Bra036140; Bra020895; Bra014671; Bra018716; Bra000214; Bra011291; Bra033077; Bra002654; Bra032246; Bra006214; Bra022219; Bra018717; Bra032042; Bra034981; Bra012710; Bra020154; Bra020996; Bra040057
ko00362	Benzoate degradation	2	1418	6	8962	0.0543711	0.231366	2.10672	Bra027263; Bra017469
ko00471	D-Glutamine and D-glutamate metabolism	2	1418	6	8962	0.0543711	0.231366	2.10672	Bra028697; Bra002139
ko00625	Chloroalkane and chloroalkene degradation	6	1418	23	8962	0.0590603	0.241341	1.64874	Bra011511; Bra017753; Bra031390; Bra010553; Bra016378; Bra011674
ko00531	Glycosaminoglycan degradation	3	1418	10	8962	0.0591286	0.241341	1.89605	Bra004121; Bra023429; Bra019644
ko00350	Tyrosine metabolism	15	1418	68	8962	0.0621437	0.248575	1.39415	Bra036466; Bra022692; Bra039489; Bra007828; Bra036647; Bra017417; Bra031390; Bra022686; Bra018286; Bra011049; Bra031132; Bra016378; Bra024204; Bra011026; Bra036465
ko00232	Caffeine metabolism	1	1418	3	8962	0.0671515	0.263339	2.10672	Bra036289
ko02024	Quorum sensing	25	1418	123	8962	0.0703323	0.270509	1.28459	Bra004136; Bra030456; Bra004254; Bra029614; Bra012507; Bra010053; Bra032494; Bra035024; Bra015341; Bra010482; Bra003200; Bra029773; Bra004937; Bra028549; Bra017429; Bra021392; Bra033980; Bra018045; Bra026145; Bra032696; Bra030583; Bra035852; Bra009499; Bra015070; Bra006976
ko00440	Phosphonate and phosphinate metabolism	4	1418	15	8962	0.074602	0.280346	1.68538	Bra019718; Bra000818; Bra026899; Bra000084
ko00460	Cyanoamino acid metabolism	23	1418	113	8962	0.0761857	0.280346	1.28641	Bra020184; Bra038755; Bra007604; Bra011773; Bra004835; Bra016276; Bra018171; Bra009043; Bra023598; Bra021292; Bra013557; Bra004836; Bra038756; Bra033795; Bra007508; Bra011774; Bra032749; Bra004833; Bra036447; Bra031392; Bra007509; Bra000461; Bra037647
ko00340	Histidine metabolism	8	1418	34	8962	0.0770951	0.280346	1.4871	Bra019991; Bra011511; Bra027941; Bra032190; Bra017753; Bra010553; Bra011674; Bra035466
ko00740	Riboflavin metabolism	5	1418	20	8962	0.0830433	0.296583	1.58004	Bra011128; Bra016683; Bra037772; Bra004668; Bra024845
ko00040	Pentose and glucuronate interconversions	34	1418	176	8962	0.0853982	0.297802	1.22094	Bra005159; Bra004254; Bra029614; Bra001547; Bra009244; Bra032494; Bra037678; Bra015341; Bra027210; Bra010482; Bra011428; Bra003200; Bra036279; Bra034960; Bra029773; Bra000382; Bra034553; Bra005162; Bra028549; Bra009406; Bra033980; Bra002257; Bra032696; Bra006303; Bra030583; Bra028288; Bra006395; Bra035852; Bra007032; Bra027350; Bra008695; Bra015070; Bra006976; Bra021549
ko00720	Carbon fixation pathways in prokaryotes	11	1418	50	8962	0.0863626	0.297802	1.39044	Bra010508; Bra004810; Bra004710; Bra017469; Bra021400; Bra030777; Bra024730; Bra012781; Bra018425; Bra023563; Bra018851
ko00250	Alanine, aspartate and glutamate metabolism	19	1418	93	8962	0.0894028	0.301164	1.29122	Bra032344; Bra019500; Bra004136; Bra036647; Bra006053; Bra011843; Bra021276; Bra011558; Bra012596; Bra035119; Bra008612; Bra018286; Bra001686; Bra028697; Bra013309; Bra017429; Bra002139; Bra018729; Bra022247
ko00940	Phenylpropanoid biosynthesis	55	1418	298	8962	0.0908617	0.301164	1.16647	Bra033743; Bra038755; Bra011771; Bra024269; Bra038526; Bra033613; Bra028761; Bra017639; Bra001820; Bra021636; Bra004835; Bra001986; Bra016276; Bra038345; Bra024268; Bra018171; Bra033526; Bra026737; Bra031290; Bra017830; Bra022802; Bra021292; Bra022425; Bra011681; Bra013557; Bra004836; Bra022195; Bra038756; Bra023872; Bra011683; Bra017752; Bra016930; Bra012092; Bra033795; Bra023368; Bra007508; Bra…
ko00100	Steroid biosynthesis	13	1418	61	8962	0.091855	0.301164	1.34692	Bra005789; Bra033117; Bra039978; Bra023430; Bra029392; Bra036406; Bra018838; Bra011549; Bra011783; Bra015621; Bra009491; Bra039180; Bra025788
ko04392	Hippo signaling pathway - multiple species	4	1418	16	8962	0.0949368	0.306248	1.58004	Bra036721; Bra006839; Bra035974; Bra035646
ko00980	Metabolism of xenobiotics by cytochrome P450	19	1418	95	8962	0.105985	0.331347	1.26403	Bra023602; Bra003646; Bra032010; Bra008570; Bra014143; Bra039930; Bra019940; Bra000876; Bra024659; Bra031390; Bra025530; Bra021673; Bra034977; Bra016378; Bra000474; Bra003970; Bra003647; Bra003644; Bra016253
ko00942	Anthocyanin biosynthesis	3	1418	12	8962	0.107688	0.331347	1.58004	Bra035004; Bra029046; Bra038445
ko00643	Styrene degradation	3	1418	12	8962	0.107688	0.331347	1.58004	Bra022692; Bra023598; Bra017417
ko00650	Butanoate metabolism	8	1418	37	8962	0.118947	0.354001	1.36652	Bra004136; Bra027263; Bra022867; Bra035119; Bra017469; Bra017429; Bra021745; Bra005640
ko00130	Ubiquinone and other terpenoid-quinone biosynthesis	14	1418	69	8962	0.119916	0.354001	1.28235	Bra039489; Bra007828; Bra001820; Bra021636; Bra022802; Bra022686; Bra003789; Bra031132; Bra025694; Bra004109; Bra024204; Bra017781; Bra011026; Bra022724
ko01051	Biosynthesis of ansamycins	1	1418	4	8962	0.12036	0.354001	1.58004	Bra003426
ko04370	VEGF signaling pathway	10	1418	48	8962	0.126569	0.366868	1.3167	Bra040169; Bra036819; Bra034543; Bra020895; Bra016477; Bra010128; Bra022004; Bra035878; Bra027703; Bra004857
ko00565	Ether lipid metabolism	9	1418	43	8962	0.130972	0.374207	1.32283	Bra030456; Bra019718; Bra005789; Bra038125; Bra001854; Bra026899; Bra037982; Bra018045; Bra009491
ko00360	Phenylalanine metabolism	16	1418	82	8962	0.142526	0.401483	1.2332	Bra036466; Bra039489; Bra007828; Bra036647; Bra027263; Bra001820; Bra021636; Bra022802; Bra022686; Bra018286; Bra031132; Bra004109; Bra039853; Bra024204; Bra011026; Bra036465
ko04020	Calcium signaling pathway	18	1418	94	8962	0.151452	0.4207	1.21025	Bra023503; Bra040169; Bra019626; Bra040049; Bra036140; Bra002627; Bra020359; Bra034543; Bra020895; Bra014671; Bra000214; Bra033077; Bra032722; Bra012088; Bra034981; Bra007201; Bra027703; Bra020361
ko00400	Phenylalanine, tyrosine and tryptophan biosynthesis	16	1418	83	8962	0.154299	0.422738	1.21835	Bra039489; Bra007828; Bra036254; Bra028560; Bra036647; Bra020756; Bra035024; Bra023651; Bra022686; Bra018286; Bra037502; Bra031132; Bra016830; Bra024204; Bra011026; Bra037230
ko00450	Selenocompound metabolism	7	1418	34	8962	0.158044	0.427145	1.30121	Bra001891; Bra027715; Bra002116; Bra007296; Bra007159; Bra004639; Bra023645
ko00380	Tryptophan metabolism	22	1418	118	8962	0.164782	0.439419	1.17834	Bra036466; Bra011511; Bra034677; Bra014143; Bra023318; Bra036703; Bra039930; Bra017753; Bra033703; Bra034941; Bra019448; Bra023598; Bra017469; Bra010553; Bra012238; Bra025832; Bra011674; Bra012239; Bra036465; Bra016676; Bra013823; Bra011055
ko00410	beta-Alanine metabolism	14	1418	73	8962	0.16982	0.443714	1.21209	Bra004136; Bra011511; Bra011132; Bra037457; Bra017753; Bra037741; Bra030655; Bra024290; Bra008908; Bra006210; Bra010553; Bra017429; Bra011674; Bra021275
ko00982	Drug metabolism - cytochrome P450	17	1418	90	8962	0.17083	0.443714	1.19381	Bra023602; Bra003646; Bra032010; Bra008570; Bra019940; Bra000876; Bra024659; Bra031390; Bra025530; Bra021673; Bra034977; Bra016378; Bra000474; Bra003970; Bra003647; Bra003644; Bra016253
ko04014	Ras signaling pathway	15	1418	79	8962	0.174885	0.448422	1.20003	Bra036819; Bra034628; Bra036140; Bra038125; Bra001854; Bra016477; Bra014671; Bra000214; Bra033077; Bra010128; Bra037982; Bra022004; Bra035878; Bra034981; Bra004857
ko04215	Apoptosis - multiple species	1	1418	5	8962	0.180091	0.453264	1.26403	Bra037901
ko04540	Gap junction	9	1418	46	8962	0.181306	0.453264	1.23655	Bra005395; Bra015815; Bra009710; Bra039648; Bra014232; Bra018825; Bra013481; Bra008903; Bra012110
ko00330	Arginine and proline metabolism	19	1418	103	8962	0.190032	0.469215	1.16586	Bra011511; Bra036647; Bra005012; Bra011132; Bra025421; Bra024495; Bra011554; Bra034648; Bra017753; Bra037741; Bra006210; Bra009229; Bra018286; Bra010553; Bra017672; Bra011674; Bra007179; Bra034591; Bra008662
ko00770	Pantothenate and CoA biosynthesis	9	1418	47	8962	0.199812	0.487347	1.21025	Bra000509; Bra011128; Bra037457; Bra022867; Bra024290; Bra008908; Bra021275; Bra021745; Bra005640
ko00660	C5-Branched dibasic acid metabolism	3	1418	15	8962	0.203269	0.489804	1.26403	Bra022867; Bra021745; Bra005640
ko01040	Biosynthesis of unsaturated fatty acids	8	1418	42	8962	0.210368	0.500639	1.20384	Bra036418; Bra031956; Bra015491; Bra004778; Bra006336; Bra008520; Bra012511; Bra006879
ko00630	Glyoxylate and dicarboxylate metabolism	24	1418	134	8962	0.212772	0.500639	1.13197	Bra008476; Bra028181; Bra011773; Bra021276; Bra010508; Bra027338; Bra009483; Bra016810; Bra026967; Bra035349; Bra017469; Bra008612; Bra021556; Bra001686; Bra012238; Bra025832; Bra001551; Bra011774; Bra012239; Bra018729; Bra032749; Bra035206; Bra021555; Bra022247
ko00901	Indole alkaloid biosynthesis	5	1418	26	8962	0.21944	0.505536	1.21542	Bra036466; Bra030107; Bra030108; Bra015944; Bra036465
ko00920	Sulfur metabolism	12	1418	65	8962	0.219908	0.505536	1.1668	Bra001891; Bra036448; Bra034466; Bra019406; Bra007604; Bra037682; Bra024256; Bra006857; Bra024257; Bra001131; Bra031965; Bra002992
ko04015	Rap1 signaling pathway	11	1418	60	8962	0.232064	0.527419	1.1587	Bra036819; Bra036140; Bra016477; Bra014671; Bra000214; Bra033077; Bra010128; Bra022004; Bra035878; Bra034981; Bra004857
ko00710	Carbon fixation in photosynthetic organisms	23	1418	130	8962	0.234881	0.527822	1.11818	Bra007961; Bra003605; Bra040213; Bra036647; Bra000967; Bra028181; Bra017856; Bra008416; Bra034927; Bra009244; Bra007192; Bra004710; Bra018286; Bra031848; Bra020374; Bra035516; Bra033589; Bra024730; Bra012781; Bra026426; Bra033861; Bra002660; Bra003426
ko00603	Glycosphingolipid biosynthesis - globo and isoglobo series	3	1418	16	8962	0.239379	0.531954	1.18503	Bra028660; Bra004121; Bra029740
ko00626	Naphthalene degradation	2	1418	11	8962	0.246451	0.537357	1.14912	Bra031390; Bra016378
ko03070	Bacterial secretion system	5	1418	27	8962	0.247184	0.537357	1.1704	Bra012507; Bra010053; Bra004937; Bra026145; Bra009499
ko00430	Taurine and hypotaurine metabolism	6	1418	33	8962	0.259527	0.558123	1.14912	Bra004136; Bra025636; Bra000271; Bra017429; Bra008720; Bra006280
ko04024	cAMP signaling pathway	18	1418	103	8962	0.26846	0.571191	1.1045	Bra036819; Bra018397; Bra036140; Bra001854; Bra016477; Bra014671; Bra000214; Bra015491; Bra033077; Bra002590; Bra010128; Bra037982; Bra009941; Bra022004; Bra035878; Bra034981; Bra004857; Bra006879
ko00830	Retinol metabolism	6	1418	34	8962	0.285838	0.601763	1.11532	Bra014143; Bra039930; Bra036722; Bra031390; Bra016499; Bra016378
ko00333	Prodigiosin biosyntheses	2	1418	12	8962	0.292706	0.604116	1.05336	Bra036418; Bra031956
ko00071	Fatty acid degradation	13	1418	75	8962	0.292996	0.604116	1.0955	Bra011511; Bra039860; Bra017753; Bra010347; Bra015491; Bra017469; Bra031390; Bra010553; Bra040296; Bra021392; Bra016378; Bra011674; Bra006879
ko02010	ABC transporters	8	1418	46	8962	0.298412	0.609005	1.09916	Bra025425; Bra013936; Bra003490; Bra032856; Bra039042; Bra014756; Bra007695; Bra032864
ko00627	Aminobenzoate degradation	1	1418	7	8962	0.306457	0.612914	0.902881	Bra023598
ko05111	Biofilm formation - Vibrio cholerae	1	1418	7	8962	0.306457	0.612914	0.902881	Bra006857
ko04146	Peroxisome	25	1418	148	8962	0.31126	0.616357	1.0676	Bra003435; Bra010124; Bra001257; Bra036971; Bra033663; Bra003248; Bra027338; Bra006537; Bra015491; Bra029657; Bra020195; Bra010844; Bra002133; Bra001471; Bra021556; Bra020589; Bra012238; Bra025832; Bra036289; Bra021392; Bra001551; Bra029879; Bra012239; Bra021555; Bra006879
ko00310	Lysine degradation	10	1418	59	8962	0.32643	0.623651	1.07122	Bra011511; Bra017753; Bra011422; Bra031976; Bra017469; Bra037020; Bra028992; Bra010553; Bra011674; Bra016809
ko00945	Stilbenoid, diarylheptanoid and gingerol biosynthesis	4	1418	24	8962	0.327491	0.623651	1.05336	Bra021636; Bra033526; Bra022802; Bra039853
ko00562	Inositol phosphate metabolism	19	1418	113	8962	0.328558	0.623651	1.06268	Bra021545; Bra036701; Bra036978; Bra030456; Bra040049; Bra019892; Bra024256; Bra002627; Bra020359; Bra009268; Bra032722; Bra024257; Bra018045; Bra038538; Bra007201; Bra041014; Bra011830; Bra020361; Bra037192
ko04011	MAPK signaling pathway - yeast	14	1418	83	8962	0.329636	0.623651	1.06605	Bra029669; Bra034628; Bra019892; Bra003649; Bra028586; Bra036721; Bra006839; Bra012238; Bra025832; Bra035646; Bra012239; Bra024023; Bra010256; Bra016977
ko00270	Cysteine and methionine metabolism	31	1418	186	8962	0.330535	0.623651	1.05336	Bra032750; Bra040826; Bra036448; Bra039489; Bra007828; Bra036647; Bra015675; Bra007604; Bra039939; Bra011843; Bra037682; Bra027715; Bra001921; Bra024340; Bra028345; Bra017219; Bra002116; Bra035236; Bra007296; Bra035544; Bra022686; Bra018286; Bra025171; Bra006857; Bra031132; Bra001131; Bra009915; Bra024204; Bra023645; Bra011026; Bra008662
ko04530	Tight junction	20	1418	121	8962	0.357854	0.668887	1.04466	Bra036819; Bra039679; Bra016477; Bra006690; Bra018716; Bra018377; Bra039648; Bra002654; Bra010128; Bra014232; Bra032246; Bra018825; Bra022219; Bra022004; Bra018717; Bra035878; Bra032042; Bra020154; Bra020996; Bra004857
ko00601	Glycosphingolipid biosynthesis - lacto and neolacto series	1	1418	8	8962	0.368832	0.683022	0.790021	Bra029740
ko00230	Purine metabolism	42	1418	258	8962	0.379259	0.695889	1.02886	Bra002666; Bra001891; Bra023310; Bra011864; Bra005057; Bra030180; Bra029537; Bra009276; Bra027377; Bra029936; Bra011128; Bra012177; Bra010164; Bra004715; Bra006665; Bra012682; Bra007126; Bra014351; Bra018380; Bra004668; Bra006261; Bra008751; Bra011558; Bra010689; Bra012596; Bra040109; Bra002822; Bra027795; Bra039707; Bra027125; Bra030183; Bra037526; Bra013309; Bra036289; Bra007345; Bra028934; Bra…
ko00140	Steroid hormone biosynthesis	4	1418	26	8962	0.3949	0.718001	0.972334	Bra030126; Bra014143; Bra039930; Bra012511
ko04070	Phosphatidylinositol signaling system	22	1418	136	8962	0.398576	0.718156	1.02238	Bra021545; Bra036978; Bra040049; Bra036140; Bra019892; Bra024256; Bra002627; Bra020359; Bra014671; Bra000214; Bra009268; Bra033077; Bra008726; Bra032722; Bra038549; Bra038661; Bra024257; Bra034981; Bra005961; Bra007201; Bra020361; Bra037192
ko00260	Glycine, serine and threonine metabolism	20	1418	124	8962	0.403553	0.720631	1.01938	Bra008476; Bra036254; Bra017637; Bra011506; Bra011843; Bra040187; Bra016810; Bra026967; Bra010315; Bra035544; Bra024118; Bra016589; Bra011140; Bra016830; Bra016548; Bra032749; Bra037230; Bra035206; Bra030016; Bra030799
ko03018	RNA degradation	32	1418	199	8962	0.413111	0.73117	1.01631	Bra024064; Bra027530; Bra033638; Bra005514; Bra011919; Bra027167; Bra026344; Bra001524; Bra010620; Bra033392; Bra011794; Bra040068; Bra037267; Bra035536; Bra036531; Bra028628; Bra006261; Bra008751; Bra009414; Bra039738; Bra022931; Bra009601; Bra036918; Bra035743; Bra035152; Bra028922; Bra009001; Bra034693; Bra029674; Bra001507; Bra004139; Bra003035
ko00290	Valine, leucine and isoleucine biosynthesis	6	1418	39	8962	0.423176	0.742414	0.972334	Bra031031; Bra022867; Bra023450; Bra004744; Bra021745; Bra005640
ko00072	Synthesis and degradation of ketone bodies	1	1418	9	8962	0.428844	0.745815	0.702241	Bra017469
ko00620	Pyruvate metabolism	23	1418	145	8962	0.439282	0.757383	1.00251	Bra031031; Bra011511; Bra000967; Bra017856; Bra029936; Bra012177; Bra017753; Bra010164; Bra000305; Bra004710; Bra017469; Bra002822; Bra021400; Bra031848; Bra020374; Bra010553; Bra024730; Bra012781; Bra028934; Bra023563; Bra011674; Bra002660; Bra037750
ko04066	HIF-1 signaling pathway	13	1418	84	8962	0.461564	0.788998	0.978121	Bra024064; Bra040213; Bra035821; Bra014254; Bra008416; Bra020408; Bra023664; Bra030490; Bra021026; Bra011291; Bra018850; Bra012622; Bra040057
ko00790	Folate biosynthesis	5	1418	35	8962	0.485544	0.822957	0.902881	Bra034814; Bra037772; Bra034813; Bra038678; Bra029634
ko00760	Nicotinate and nicotinamide metabolism	4	1418	29	8962	0.494236	0.825025	0.871747	Bra011128; Bra006537; Bra039707; Bra007656
ko00010	Glycolysis / Gluconeogenesis	33	1418	212	8962	0.495015	0.825025	0.9838	Bra024064; Bra005159; Bra003605; Bra040213; Bra035821; Bra011511; Bra017856; Bra014254; Bra008416; Bra030490; Bra029936; Bra032110; Bra019272; Bra012177; Bra017753; Bra010164; Bra016442; Bra031390; Bra002822; Bra031848; Bra005162; Bra010553; Bra033589; Bra028934; Bra016378; Bra011674; Bra026426; Bra018850; Bra007032; Bra030016; Bra021285; Bra037750; Bra030799
ko00600	Sphingolipid metabolism	6	1418	42	8962	0.505072	0.830842	0.902881	Bra019665; Bra028660; Bra033199; Bra020895; Bra028008; Bra019644
ko04151	PI3K-Akt signaling pathway	30	1418	194	8962	0.506814	0.830842	0.977346	Bra028948; Bra036819; Bra034628; Bra023664; Bra028952; Bra029677; Bra003649; Bra016477; Bra035593; Bra018716; Bra028586; Bra021026; Bra011291; Bra002654; Bra036126; Bra040027; Bra010128; Bra032246; Bra022219; Bra022004; Bra018717; Bra035878; Bra032042; Bra012622; Bra028924; Bra020996; Bra040057; Bra025178; Bra004857; Bra035599
ko00680	Methane metabolism	14	1418	93	8962	0.511642	0.830917	0.951423	Bra024064; Bra017637; Bra011506; Bra004710; Bra031390; Bra033589; Bra024730; Bra016589; Bra016378; Bra016548; Bra026426; Bra032749; Bra030016; Bra030799
ko00220	Arginine biosynthesis	10	1418	68	8962	0.519381	0.830917	0.929437	Bra036647; Bra021276; Bra008612; Bra018286; Bra001686; Bra028697; Bra033556; Bra002139; Bra018729; Bra022247
ko00053	Ascorbate and aldarate metabolism	12	1418	81	8962	0.524798	0.830917	0.936321	Bra036701; Bra011511; Bra017753; Bra020621; Bra002355; Bra010553; Bra011674; Bra006303; Bra015668; Bra041014; Bra008695; Bra026398
ko03010	Ribosome	89	1418	570	8962	0.527814	0.830917	0.986833	Bra028028; Bra038503; Bra039013; Bra010267; Bra019662; Bra005296; Bra037787; Bra016354; Bra011233; Bra022734; Bra021915; Bra014697; Bra017760; Bra039041; Bra002460; Bra024986; Bra000159; Bra040409; Bra012111; Bra020089; Bra031870; Bra010018; Bra015574; Bra014387; Bra039182; Bra023302; Bra022217; Bra022625; Bra008643; Bra005209; Bra015850; Bra011291; Bra010538; Bra001302; Bra002524; Bra036285; Bra…
ko00480	Glutathione metabolism	25	1418	164	8962	0.529168	0.830917	0.96344	Bra023602; Bra011864; Bra003646; Bra009276; Bra032010; Bra008570; Bra037370; Bra019940; Bra010245; Bra000876; Bra024659; Bra010689; Bra025530; Bra021673; Bra034977; Bra033140; Bra015668; Bra007819; Bra023978; Bra000474; Bra003522; Bra003970; Bra003647; Bra003644; Bra016253
ko00240	Pyrimidine metabolism	30	1418	196	8962	0.531787	0.830917	0.967373	Bra032344; Bra011864; Bra039004; Bra011014; Bra009669; Bra030180; Bra009276; Bra011128; Bra030832; Bra013014; Bra004715; Bra024290; Bra014351; Bra023137; Bra008908; Bra018380; Bra006261; Bra008751; Bra010689; Bra034745; Bra009898; Bra039707; Bra027125; Bra030183; Bra013456; Bra007345; Bra021519; Bra025617; Bra021275; Bra025090
ko00780	Biotin metabolism	4	1418	31	8962	0.556964	0.856045	0.815506	Bra036418; Bra031956; Bra006813; Bra002715
ko00909	Sesquiterpenoid and triterpenoid biosynthesis	4	1418	31	8962	0.556964	0.856045	0.815506	Bra029392; Bra011549; Bra040582; Bra011783
ko03020	RNA polymerase	10	1418	70	8962	0.56071	0.856045	0.902881	Bra030180; Bra004715; Bra014351; Bra018380; Bra027125; Bra030183; Bra007345; Bra021519; Bra025617; Bra025090
ko04510	Focal adhesion	9	1418	64	8962	0.570382	0.864215	0.888774	Bra036819; Bra018397; Bra016477; Bra002590; Bra010128; Bra009941; Bra022004; Bra035878; Bra004857
ko00860	Porphyrin and chlorophyll metabolism	12	1418	84	8962	0.581218	0.874012	0.902881	Bra033415; Bra019192; Bra040893; Bra007748; Bra002848; Bra034882; Bra025756; Bra027877; Bra019049; Bra040746; Bra036000; Bra018619
ko04216	Ferroptosis	6	1418	46	8962	0.607217	0.902494	0.82437	Bra023503; Bra000573; Bra003226; Bra040711; Bra021392; Bra007215
ko00062	Fatty acid elongation	11	1418	79	8962	0.609184	0.902494	0.880024	Bra019211; Bra011513; Bra026257; Bra020738; Bra004513; Bra018684; Bra030702; Bra006336; Bra008520; Bra012511; Bra017641
ko04022	cGMP - PKG signaling pathway	14	1418	100	8962	0.631923	0.929298	0.884824	Bra023503; Bra040169; Bra019626; Bra018397; Bra036140; Bra034543; Bra014671; Bra000214; Bra033077; Bra002590; Bra006214; Bra009941; Bra034981; Bra027703
ko04115	p53 signaling pathway	9	1418	68	8962	0.650934	0.950269	0.836493	Bra026485; Bra014589; Bra002176; Bra037901; Bra038098; Bra006470; Bra003473; Bra006641; Bra002441
ko00261	Monobactam biosynthesis	2	1418	21	8962	0.668105	0.968268	0.601921	Bra001891; Bra035544
ko00670	One carbon pool by folate	4	1418	36	8962	0.694314	0.999012	0.702241	Bra016810; Bra004810; Bra032749; Bra018851
ko00073	Cutin, suberine and wax biosynthesis	8	1418	64	8962	0.702335	0.999987	0.790021	Bra021847; Bra027907; Bra003248; Bra020195; Bra022936; Bra032642; Bra003862; Bra017160
ko00051	Fructose and mannose metabolism	14	1418	105	8962	0.707992	0.999987	0.842689	Bra035821; Bra014254; Bra030490; Bra016442; Bra036833; Bra003378; Bra026266; Bra033589; Bra017052; Bra000149; Bra028288; Bra026426; Bra018850; Bra033312
ko04218	Cellular senescence	22	1418	159	8962	0.714425	0.999987	0.874489	Bra023503; Bra040169; Bra014096; Bra019626; Bra034764; Bra018397; Bra036551; Bra036140; Bra011133; Bra006615; Bra034543; Bra014671; Bra000214; Bra033077; Bra008477; Bra002590; Bra012643; Bra009941; Bra012088; Bra034981; Bra027703; Bra002398
ko00280	Valine, leucine and isoleucine degradation	10	1418	79	8962	0.724717	0.999987	0.800021	Bra011511; Bra034599; Bra011843; Bra017753; Bra030655; Bra017469; Bra020875; Bra010553; Bra011674; Bra021166
ko04520	Adherens junction	6	1418	52	8962	0.736511	0.999987	0.72925	Bra036819; Bra016477; Bra010128; Bra022004; Bra035878; Bra004857
ko04810	Regulation of actin cytoskeleton	15	1418	114	8962	0.738434	0.999987	0.831601	Bra021545; Bra037352; Bra036819; Bra018397; Bra019892; Bra016477; Bra002738; Bra011575; Bra002590; Bra010128; Bra009941; Bra021676; Bra022004; Bra035878; Bra004857
ko00300	Lysine biosynthesis	2	1418	24	8962	0.755838	0.999987	0.526681	Bra035544; Bra013138
ko04113	Meiosis - yeast	17	1418	130	8962	0.767538	0.999987	0.826484	Bra016292; Bra039374; Bra032418; Bra018397; Bra005485; Bra037054; Bra002590; Bra012643; Bra013534; Bra009941; Bra009564; Bra008604; Bra005544; Bra023796; Bra022794; Bra025178; Bra033893
ko04064	NF-kappa B signaling pathway	4	1418	41	8962	0.79929	0.999987	0.616602	Bra000744; Bra006192; Bra004193; Bra002974
ko04210	Apoptosis	7	1418	63	8962	0.800891	0.999987	0.702241	Bra020255; Bra012733; Bra039648; Bra037901; Bra014232; Bra018825; Bra022678
ko00900	Terpenoid backbone biosynthesis	10	1418	85	8962	0.808828	0.999987	0.743549	Bra026006; Bra033495; Bra022982; Bra023057; Bra005405; Bra001832; Bra017469; Bra020589; Bra012779; Bra027770
ko04112	Cell cycle - Caulobacter	2	1418	27	8962	0.823844	0.999987	0.468161	Bra039001; Bra035565
ko04141	Protein processing in endoplasmic reticulum	50	1418	360	8962	0.829231	0.999987	0.877801	Bra018216; Bra001457; Bra028948; Bra024213; Bra035470; Bra037959; Bra010403; Bra034104; Bra028952; Bra028521; Bra008311; Bra006978; Bra029761; Bra026271; Bra029677; Bra024699; Bra023110; Bra035593; Bra035606; Bra014751; Bra018972; Bra015591; Bra030613; Bra009584; Bra013045; Bra013566; Bra040027; Bra013563; Bra001314; Bra001807; Bra038734; Bra019048; Bra013046; Bra018756; Bra013876; Bra030727; Bra…
ko04012	ErbB signaling pathway	1	1418	20	8962	0.848432	0.999987	0.316008	Bra040057
ko04137	Mitophagy - animal	8	1418	74	8962	0.848562	0.999987	0.683262	Bra020749; Bra040738; Bra000376; Bra018959; Bra027514; Bra027750; Bra010484; Bra012710
ko03410	Base excision repair	4	1418	49	8962	0.905839	0.999987	0.515932	Bra006223; Bra018377; Bra039524; Bra022678
ko04130	SNARE interactions in vesicular transport	8	1418	81	8962	0.911925	0.999987	0.624214	Bra026741; Bra008425; Bra007605; Bra012446; Bra030117; Bra033436; Bra008987; Bra026095
ko04142	Lysosome	15	1418	135	8962	0.922542	0.999987	0.702241	Bra000573; Bra020255; Bra026257; Bra006870; Bra012733; Bra016683; Bra024845; Bra004121; Bra040711; Bra012840; Bra023429; Bra036406; Bra019644; Bra012945; Bra025781
ko00061	Fatty acid biosynthesis	6	1418	67	8962	0.922591	0.999987	0.565985	Bra036418; Bra018620; Bra031956; Bra021392; Bra004778; Bra023563
ko03060	Protein export	10	1418	98	8962	0.923619	0.999987	0.644915	Bra012507; Bra010053; Bra028521; Bra023110; Bra004937; Bra001807; Bra026145; Bra019202; Bra009499; Bra022819
ko04150	mTOR signaling pathway	14	1418	128	8962	0.924378	0.999987	0.691269	Bra027752; Bra023664; Bra018716; Bra021026; Bra011291; Bra002654; Bra032246; Bra022219; Bra018717; Bra032042; Bra007415; Bra012622; Bra020996; Bra040057
ko04072	Phospholipase D signaling pathway	7	1418	77	8962	0.935932	0.999987	0.574561	Bra019892; Bra001854; Bra020895; Bra037982; Bra038549; Bra038661; Bra005961
ko04145	Phagosome	22	1418	189	8962	0.936146	0.999987	0.735681	Bra021545; Bra036819; Bra027752; Bra018959; Bra016477; Bra005395; Bra015815; Bra009710; Bra039648; Bra010128; Bra014232; Bra018825; Bra013481; Bra030727; Bra025781; Bra022004; Bra035878; Bra007415; Bra019202; Bra008903; Bra004857; Bra018575
ko04013	MAPK signaling pathway - fly	14	1418	131	8962	0.93854	0.999987	0.675438	Bra036819; Bra014589; Bra016477; Bra035606; Bra005651; Bra010128; Bra006214; Bra002842; Bra029879; Bra022004; Bra035878; Bra003473; Bra004857; Bra021372
ko04330	Notch signaling pathway	1	1418	27	8962	0.942203	0.999987	0.23408	Bra006018
ko04214	Apoptosis - fly	2	1418	39	8962	0.958565	0.999987	0.324111	Bra037901; Bra022678
ko00563	Glycosylphosphatidylinositol(GPI)-anchor biosynthesis	1	1418	30	8962	0.962377	0.999987	0.210672	Bra005040
ko04136	Autophagy - other eukaryotes	5	1418	68	8962	0.968607	0.999987	0.464718	Bra020749; Bra040738; Bra000376; Bra037932; Bra012710
ko00020	Citrate cycle (TCA cycle)	9	1418	101	8962	0.968678	0.999987	0.563183	Bra028469; Bra017856; Bra010508; Bra021400; Bra028992; Bra031848; Bra030777; Bra018425; Bra016809
ko00640	Propanoate metabolism	3	1418	51	8962	0.970636	0.999987	0.371775	Bra030655; Bra017469; Bra023563
ko04139	Mitophagy - yeast	8	1418	96	8962	0.976443	0.999987	0.526681	Bra020749; Bra040738; Bra000376; Bra019892; Bra014524; Bra011230; Bra007479; Bra012710
ko04114	Oocyte meiosis	20	1418	191	8962	0.978406	0.999987	0.661798	Bra040169; Bra032418; Bra018397; Bra036140; Bra005485; Bra037054; Bra003649; Bra034543; Bra014671; Bra000214; Bra028586; Bra033077; Bra002590; Bra013534; Bra009941; Bra018756; Bra005544; Bra034981; Bra025178; Bra027703
ko04120	Ubiquitin mediated proteolysis	28	1418	253	8962	0.981364	0.999987	0.699465	Bra015843; Bra028860; Bra009085; Bra020408; Bra026485; Bra014589; Bra032418; Bra009086; Bra003552; Bra002176; Bra000410; Bra037054; Bra035606; Bra014751; Bra030575; Bra013534; Bra029252; Bra018756; Bra002842; Bra038098; Bra006470; Bra005544; Bra030965; Bra003473; Bra006641; Bra002441; Bra013040; Bra033547
ko03440	Homologous recombination	14	1418	147	8962	0.981672	0.999987	0.601921	Bra013077; Bra018048; Bra021841; Bra024617; Bra015430; Bra004941; Bra019916; Bra018515; Bra031084; Bra022334; Bra037576; Bra021058; Bra030165; Bra037060
ko04140	Autophagy - animal	15	1418	155	8962	0.981918	0.999987	0.611629	Bra020749; Bra040738; Bra000376; Bra018959; Bra018716; Bra027514; Bra002654; Bra032246; Bra022219; Bra037932; Bra018717; Bra032042; Bra012710; Bra020996; Bra040057
ko00970	Aminoacyl-tRNA biosynthesis	9	1418	108	8962	0.983445	0.999987	0.526681	Bra010435; Bra024018; Bra021434; Bra030092; Bra041070; Bra028313; Bra007159; Bra001509; Bra020007
ko00513	Various types of N-glycan biosynthesis	3	1418	56	8962	0.984058	0.999987	0.33858	Bra016092; Bra012440; Bra004121
ko03040	Spliceosome	36	1418	315	8962	0.984709	0.999987	0.722305	Bra001457; Bra020904; Bra010915; Bra038498; Bra032135; Bra035470; Bra018487; Bra009335; Bra026585; Bra016978; Bra034104; Bra010459; Bra023312; Bra024699; Bra011910; Bra012986; Bra005882; Bra029464; Bra009584; Bra013045; Bra035857; Bra024798; Bra039738; Bra030575; Bra000781; Bra022461; Bra038734; Bra008413; Bra013046; Bra032868; Bra009583; Bra024720; Bra029955; Bra039988; Bra014267; Bra035909
ko04340	Hedgehog signaling pathway	3	1418	57	8962	0.985926	0.999987	0.33264	Bra017951; Bra035974; Bra000186
ko00030	Pentose phosphate pathway	7	1418	93	8962	0.986118	0.999987	0.475712	Bra007961; Bra032110; Bra009244; Bra016442; Bra033589; Bra026426; Bra003426
ko04310	Wnt signaling pathway	15	1418	160	8962	0.987905	0.999987	0.592516	Bra040169; Bra036819; Bra014589; Bra020962; Bra004494; Bra034543; Bra016477; Bra010128; Bra035974; Bra018756; Bra022004; Bra035878; Bra003473; Bra027703; Bra004857
ko03460	Fanconi anemia pathway	11	1418	128	8962	0.988071	0.999987	0.54314	Bra018628; Bra018048; Bra024617; Bra004941; Bra035838; Bra034416; Bra019916; Bra018515; Bra020661; Bra039704; Bra037060
ko04341	Hedgehog signaling pathway - fly	5	1418	78	8962	0.98948	0.999987	0.405139	Bra017951; Bra035974; Bra018756; Bra014243; Bra000186
ko04390	Hippo signaling pathway	6	1418	89	8962	0.991591	0.999987	0.426079	Bra018397; Bra003649; Bra028586; Bra002590; Bra009941; Bra035974
ko04071	Sphingolipid signaling pathway	11	1418	132	8962	0.99173	0.999987	0.526681	Bra036819; Bra001854; Bra020895; Bra016477; Bra036126; Bra010128; Bra037982; Bra022004; Bra035878; Bra025178; Bra004857
ko03022	Basal transcription factors	5	1418	81	8962	0.992533	0.999987	0.390134	Bra030989; Bra029816; Bra029465; Bra037541; Bra019228
ko04138	Autophagy - yeast	12	1418	142	8962	0.992945	0.999987	0.534099	Bra020749; Bra040738; Bra000376; Bra010565; Bra018959; Bra009268; Bra012446; Bra037932; Bra012710; Bra029326; Bra022794; Bra033893
ko03430	Mismatch repair	9	1418	117	8962	0.99306	0.999987	0.486167	Bra018048; Bra024617; Bra004941; Bra019916; Bra018515; Bra018377; Bra022334; Bra037576; Bra027624
ko04391	Hippo signaling pathway -fly	4	1418	75	8962	0.995034	0.999987	0.337076	Bra003649; Bra028586; Bra039102; Bra035974
ko04152	AMPK signaling pathway	16	1418	180	8962	0.995586	0.999987	0.561793	Bra039234; Bra011779; Bra006690; Bra018716; Bra002654; Bra008477; Bra036126; Bra032246; Bra000570; Bra022219; Bra018717; Bra032042; Bra020154; Bra020996; Bra040057; Bra025178
ko00510	N-Glycan biosynthesis	4	1418	77	8962	0.996126	0.999987	0.32832	Bra028851; Bra015591; Bra016746; Bra023467
ko04350	TGF-beta signaling pathway	3	1418	68	8962	0.99659	0.999987	0.278831	Bra034764; Bra018756; Bra040057
ko03013	RNA transport	29	1418	291	8962	0.997711	0.999987	0.629845	Bra030893; Bra024040; Bra006530; Bra013203; Bra027167; Bra023664; Bra002517; Bra013834; Bra023312; Bra034846; Bra011211; Bra025446; Bra021026; Bra035536; Bra010275; Bra021517; Bra008045; Bra004995; Bra010582; Bra004882; Bra033575; Bra007832; Bra012622; Bra004140; Bra024023; Bra014267; Bra010256; Bra026911; Bra021372
ko03030	DNA replication	10	1418	139	8962	0.99821	0.999987	0.454688	Bra018048; Bra024617; Bra005041; Bra004941; Bra019916; Bra018515; Bra018377; Bra022334; Bra037576; Bra027624
ko04144	Endocytosis	29	1418	297	8962	0.998543	0.999987	0.617121	Bra021984; Bra001457; Bra025060; Bra035470; Bra019892; Bra034104; Bra040870; Bra001854; Bra024699; Bra018959; Bra006690; Bra018166; Bra013459; Bra009584; Bra012478; Bra013045; Bra002096; Bra015578; Bra037982; Bra038734; Bra013046; Bra029477; Bra017741; Bra021676; Bra009583; Bra013054; Bra020334; Bra032424; Bra035909
ko04110	Cell cycle	17	1418	211	8962	0.999435	0.999987	0.509208	Bra014096; Bra034764; Bra016292; Bra032418; Bra037948; Bra005485; Bra037054; Bra006615; Bra003649; Bra028586; Bra018377; Bra008477; Bra013534; Bra018756; Bra008604; Bra005544; Bra002398
ko04111	Cell cycle - yeast	11	1418	161	8962	0.99955	0.999987	0.431813	Bra016292; Bra032418; Bra005485; Bra037054; Bra012643; Bra013534; Bra018756; Bra008604; Bra005544; Bra024023; Bra010256
ko03015	mRNA surveillance pathway	16	1418	218	8962	0.999878	0.999987	0.463866	Bra027167; Bra018397; Bra023312; Bra011738; Bra035536; Bra031460; Bra002590; Bra036126; Bra009941; Bra037523; Bra005496; Bra006911; Bra025178; Bra014881; Bra014267; Bra016573
ko03050	Proteasome	4	1418	105	8962	0.999903	0.999987	0.240768	Bra012861; Bra010366; Bra003811; Bra040915
ko00190	Oxidative phosphorylation	17	1418	233	8962	0.999935	0.999987	0.461128	Bra037229; Bra002733; Bra039228; Bra028469; Bra027752; Bra002848; Bra030501; Bra029249; Bra018503; Bra023412; Bra025781; Bra000802; Bra007845; Bra027223; Bra007415; Bra004110; Bra035179
ko03420	Nucleotide excision repair	7	1418	152	8962	0.999987	0.999987	0.29106	Bra018048; Bra024617; Bra004941; Bra019916; Bra018515; Bra018377; Bra027624

## Sheet: enrichment KEGG Lenox 3 h
Supplementary Table S6: KEGG enriched data for DEGs of Lenox at 3 h cold stress
id	term	ListHits	ListTotal	PopHits	PopTotal	pval	padj	Enrichment_score	Gene
ko04075	Plant hormone signal transduction	77	564	584	8962	7.84741e-11	1.39684e-08	2.09509	Bra039909; Bra031991; Bra016056; Bra031364; Bra039855; Bra002718; Bra017523; Bra007306; Bra017747; Bra011662; Bra015832; Bra015303; Bra011560; Bra004618; Bra004617; Bra025048; Bra027829; Bra025708; Bra007937; Bra002719; Bra041046; Bra017680; Bra040812; Bra001598; Bra002124; Bra025014; Bra008172; Bra037178; Bra021712; Bra018800; Bra011485; Bra009636; Bra029093; Bra031065; Bra017012; Bra007722; Bra…
ko00966	Glucosinolate biosynthesis	13	564	36	8962	1.36144e-08	1.21168e-06	5.73808	Bra013009; Bra022448; Bra013007; Bra030246; Bra003726; Bra032734; Bra011821; Bra025668; Bra023450; Bra017871; Bra008132; Bra004744; Bra015938
ko00195	Photosynthesis	19	564	92	8962	7.90099e-07	4.68792e-05	3.28165	Bra034355; Bra012013; Bra031624; Bra024261; Bra015530; Bra037761; Bra004075; Bra014908; Bra033412; Bra038011; Bra030843; Bra036911; Bra025812; Bra014317; Bra031937; Bra000802; Bra031471; Bra018955; Bra013517
ko00906	Carotenoid biosynthesis	10	564	51	8962	0.000263137	0.0117096	3.1157	Bra026656; Bra001552; Bra001741; Bra018616; Bra027336; Bra013912; Bra012551; Bra019145; Bra008569; Bra021965
ko00591	Linoleic acid metabolism	6	564	25	8962	0.000667764	0.0237724	3.81362	Bra004081; Bra004057; Bra005789; Bra004060; Bra001774; Bra003526
ko00940	Phenylpropanoid biosynthesis	32	564	298	8962	0.00103426	0.030683	1.70632	Bra010627; Bra024709; Bra011771; Bra024269; Bra022567; Bra003126; Bra038862; Bra004835; Bra001986; Bra025604; Bra012892; Bra009221; Bra037007; Bra006756; Bra007699; Bra028793; Bra038756; Bra023872; Bra030241; Bra017752; Bra005221; Bra039853; Bra033968; Bra011438; Bra035150; Bra007698; Bra004833; Bra002270; Bra039777; Bra029560; Bra006797; Bra003009
ko00750	Vitamin B6 metabolism	5	564	21	8962	0.00145307	0.0336054	3.78335	Bra005687; Bra021157; Bra010315; Bra016591; Bra011140
ko00592	alpha-Linolenic acid metabolism	11	564	72	8962	0.00163079	0.0336054	2.42765	Bra004081; Bra012788; Bra004057; Bra005789; Bra004060; Bra024170; Bra031012; Bra016463; Bra012232; Bra003526; Bra015693
ko00910	Nitrogen metabolism	11	564	73	8962	0.00184288	0.0336054	2.39439	Bra038302; Bra023475; Bra018656; Bra009483; Bra016223; Bra006942; Bra001686; Bra037625; Bra012384; Bra039844; Bra009479
ko00260	Glycine, serine and threonine metabolism	16	564	124	8962	0.00188794	0.0336054	2.05033	Bra017637; Bra011506; Bra011796; Bra010671; Bra037207; Bra025430; Bra010315; Bra035544; Bra034523; Bra016353; Bra032083; Bra011140; Bra019075; Bra032749; Bra037230; Bra004275
ko02026	Biofilm formation - Escherichia coli	4	564	16	8962	0.00236739	0.0383087	3.97252	Bra009747; Bra018180; Bra015135; Bra033098
ko00944	Flavone and flavonol biosynthesis	1	564	2	8962	0.0039539	0.0586496	7.94504	Bra009312
ko00943	Isoflavonoid biosynthesis	2	564	6	8962	0.00429555	0.0588159	5.29669	Bra039047; Bra025351
ko00730	Thiamine metabolism	5	564	26	8962	0.00471226	0.0599131	3.05578	Bra018372; Bra029007; Bra002957; Bra023023; Bra022742
ko00400	Phenylalanine, tyrosine and tryptophan biosynthesis	11	564	83	8962	0.00548143	0.0650464	2.10591	Bra031389; Bra031619; Bra023651; Bra025430; Bra036217; Bra005864; Bra020203; Bra011819; Bra019075; Bra037230; Bra011025
ko00740	Riboflavin metabolism	4	564	20	8962	0.00681602	0.0758282	3.17801	Bra021274; Bra020293; Bra016683; Bra022244
ko02024	Quorum sensing	14	564	123	8962	0.0101274	0.106039	1.80863	Bra004136; Bra030456; Bra031389; Bra039081; Bra032730; Bra034313; Bra005864; Bra029773; Bra009951; Bra017429; Bra011819; Bra032696; Bra004137; Bra015070
ko00601	Glycosphingolipid biosynthesis - lacto and neolacto series	2	564	8	8962	0.0109366	0.10815	3.97252	Bra029740; Bra009637
ko00330	Arginine and proline metabolism	12	564	103	8962	0.0122414	0.114683	1.85127	Bra039742; Bra028202; Bra009326; Bra011132; Bra011555; Bra034648; Bra037741; Bra009229; Bra018090; Bra000659; Bra007179; Bra019522
ko00410	beta-Alanine metabolism	9	564	73	8962	0.0154983	0.132627	1.95905	Bra004136; Bra039742; Bra011132; Bra037741; Bra018090; Bra034523; Bra017429; Bra004137; Bra019522
ko00965	Betalain biosynthesis	2	564	9	8962	0.015647	0.132627	3.53113	Bra040694; Bra038093
ko00500	Starch and sucrose metabolism	22	564	229	8962	0.0174303	0.141027	1.52656	Bra019370; Bra024709; Bra004835; Bra036282; Bra018248; Bra006756; Bra009057; Bra020389; Bra009830; Bra009747; Bra007699; Bra012676; Bra018180; Bra038756; Bra027030; Bra015135; Bra033098; Bra007698; Bra004833; Bra004590; Bra006578; Bra019749
ko00920	Sulfur metabolism	8	564	65	8962	0.0197856	0.153123	1.9557	Bra034466; Bra017872; Bra033901; Bra037760; Bra024255; Bra024256; Bra030821; Bra001131
ko01053	Biosynthesis of siderophore group nonribosomal peptides	1	564	4	8962	0.021786	0.161579	3.97252	Bra025694
ko00270	Cysteine and methionine metabolism	18	564	186	8962	0.0247919	0.176519	1.53775	Bra032750; Bra010671; Bra014002; Bra003687; Bra019734; Bra028345; Bra017219; Bra002116; Bra035544; Bra008302; Bra021241; Bra030821; Bra001131; Bra010611; Bra018463; Bra023645; Bra018464; Bra011025
ko00250	Alanine, aspartate and glutamate metabolism	10	564	93	8962	0.0311796	0.197997	1.70861	Bra004136; Bra010671; Bra037207; Bra011558; Bra024345; Bra008919; Bra001686; Bra017429; Bra016353; Bra004137
ko00360	Phenylalanine metabolism	9	564	82	8962	0.0323502	0.197997	1.74403	Bra003126; Bra028793; Bra034523; Bra005221; Bra039853; Bra033968; Bra039777; Bra029560; Bra011025
ko00908	Zeatin biosynthesis	4	564	29	8962	0.0327849	0.197997	2.19173	Bra002204; Bra015842; Bra020157; Bra000229
ko00405	Phenazine biosynthesis	1	564	5	8962	0.0348081	0.197997	3.17801	Bra005864
ko02025	Biofilm formation - Pseudomonas aeruginosa	1	564	5	8962	0.0348081	0.197997	3.17801	Bra005864
ko00903	Limonene and pinene degradation	2	564	12	8962	0.035595	0.197997	2.64835	Bra018090; Bra019522
ko00981	Insect hormone biosynthesis	2	564	12	8962	0.035595	0.197997	2.64835	Bra018090; Bra019522
ko00630	Glyoxylate and dicarboxylate metabolism	13	564	134	8962	0.0420225	0.226667	1.54157	Bra011796; Bra010508; Bra009483; Bra037207; Bra001550; Bra021556; Bra001686; Bra007416; Bra016353; Bra011584; Bra012239; Bra032749; Bra004275
ko00562	Inositol phosphate metabolism	11	564	113	8962	0.0514049	0.264157	1.54682	Bra030456; Bra039021; Bra037760; Bra040049; Bra024255; Bra024256; Bra002627; Bra034313; Bra006749; Bra041014; Bra011830
ko00625	Chloroalkane and chloroalkene degradation	3	564	23	8962	0.0529398	0.264157	2.07262	Bra018090; Bra031208; Bra019522
ko00430	Taurine and hypotaurine metabolism	4	564	33	8962	0.0534249	0.264157	1.92607	Bra004136; Bra024156; Bra017429; Bra004137
ko00982	Drug metabolism - cytochrome P450	9	564	90	8962	0.0556306	0.267628	1.58901	Bra034061; Bra036259; Bra022815; Bra012422; Bra024659; Bra021673; Bra031208; Bra003970; Bra016253
ko00196	Photosynthesis - antenna proteins	4	564	34	8962	0.0595363	0.269188	1.86942	Bra026099; Bra033022; Bra013183; Bra039070
ko00340	Histidine metabolism	4	564	34	8962	0.0595363	0.269188	1.86942	Bra027941; Bra032190; Bra018090; Bra019522
ko00945	Stilbenoid, diarylheptanoid and gingerol biosynthesis	3	564	24	8962	0.0604917	0.269188	1.98626	Bra039853; Bra033968; Bra006797
ko05111	Biofilm formation - Vibrio cholerae	1	564	7	8962	0.067223	0.285026	2.27001	Bra030821
ko00053	Ascorbate and aldarate metabolism	8	564	81	8962	0.0672533	0.285026	1.56939	Bra024708; Bra039021; Bra013053; Bra040902; Bra035554; Bra018090; Bra041014; Bra019522
ko04020	Calcium signaling pathway	9	564	94	8962	0.0705963	0.291261	1.52139	Bra004166; Bra040186; Bra040049; Bra002627; Bra020895; Bra000214; Bra025438; Bra006749; Bra031816
ko00590	Arachidonic acid metabolism	4	564	36	8962	0.0729003	0.291261	1.76556	Bra005789; Bra037370; Bra024156; Bra001774
ko00980	Metabolism of xenobiotics by cytochrome P450	9	564	95	8962	0.0746995	0.291261	1.50538	Bra034061; Bra036259; Bra022815; Bra012422; Bra024659; Bra021673; Bra031208; Bra003970; Bra016253
ko00603	Glycosphingolipid biosynthesis - globo and isoglobo series	2	564	16	8962	0.0752696	0.291261	1.98626	Bra029740; Bra009637
ko04016	MAPK signaling pathway - plant	23	564	281	8962	0.0777067	0.294293	1.30061	Bra015597; Bra004166; Bra017523; Bra015303; Bra020814; Bra025048; Bra000214; Bra021712; Bra015809; Bra029093; Bra017012; Bra005115; Bra025438; Bra036045; Bra004967; Bra011584; Bra017563; Bra015811; Bra039629; Bra019297; Bra012239; Bra003077; Bra022832
ko04015	Rap1 signaling pathway	6	564	60	8962	0.0812687	0.301372	1.58901	Bra004166; Bra000214; Bra010128; Bra025438; Bra022004; Bra004857
ko00905	Brassinosteroid biosynthesis	2	564	17	8962	0.087297	0.310777	1.86942	Bra020747; Bra025409
ko04122	Sulfur relay system	2	564	17	8962	0.087297	0.310777	1.86942	Bra035556; Bra037681
ko00290	Valine, leucine and isoleucine biosynthesis	4	564	39	8962	0.0957405	0.329939	1.62975	Bra023450; Bra004744; Bra018463; Bra018464
ko00071	Fatty acid degradation	7	564	75	8962	0.0980175	0.329939	1.48307	Bra024170; Bra018090; Bra009951; Bra031208; Bra022473; Bra015693; Bra019522
ko00460	Cyanoamino acid metabolism	10	564	113	8962	0.0982404	0.329939	1.4062	Bra024709; Bra011796; Bra004835; Bra006756; Bra007699; Bra024156; Bra038756; Bra032749; Bra007698; Bra004833
ko00902	Monoterpenoid biosynthesis	1	564	9	8962	0.106082	0.343319	1.76556	Bra000568
ko00930	Caprolactam degradation	1	564	9	8962	0.106082	0.343319	1.76556	Bra005162
ko00960	Tropane, piperidine and pyridine alkaloid biosynthesis	6	564	67	8962	0.126862	0.40324	1.42299	Bra018399; Bra039974; Bra034523; Bra018400; Bra039973; Bra011025
ko04010	MAPK signaling pathway	9	564	106	8962	0.129468	0.403528	1.34916	Bra001457; Bra024243; Bra006192; Bra010128; Bra022004; Bra009583; Bra004857; Bra035909; Bra019026
ko03008	Ribosome biogenesis in eukaryotes	13	564	160	8962	0.131487	0.403528	1.29107	Bra000809; Bra026131; Bra027789; Bra035644; Bra030723; Bra037166; Bra003270; Bra005881; Bra023447; Bra023536; Bra040357; Bra001474; Bra018437
ko00350	Tyrosine metabolism	6	564	68	8962	0.134255	0.405041	1.40207	Bra022692; Bra034523; Bra011049; Bra031208; Bra011025; Bra015693
ko00261	Monobactam biosynthesis	2	564	21	8962	0.142353	0.422313	1.51334	Bra033901; Bra035544
ko00626	Naphthalene degradation	1	564	11	8962	0.149337	0.435771	1.44455	Bra031208
ko00860	Porphyrin and chlorophyll metabolism	7	564	84	8962	0.1574	0.444984	1.32417	Bra019192; Bra020529; Bra034882; Bra038499; Bra019049; Bra040746; Bra011734
ko02010	ABC transporters	4	564	46	8962	0.160947	0.444984	1.38175	Bra014774; Bra025326; Bra014756; Bra033043
ko00450	Selenocompound metabolism	3	564	34	8962	0.163047	0.444984	1.40207	Bra033901; Bra002116; Bra023645
ko00830	Retinol metabolism	3	564	34	8962	0.163047	0.444984	1.40207	Bra016499; Bra031208; Bra039003
ko00310	Lysine degradation	5	564	59	8962	0.164994	0.444984	1.34662	Bra011422; Bra018090; Bra006226; Bra032083; Bra019522
ko00643	Styrene degradation	1	564	12	8962	0.172086	0.445017	1.32417	Bra022692
ko00333	Prodigiosin biosyntheses	1	564	12	8962	0.172086	0.445017	1.32417	Bra032693
ko00052	Galactose metabolism	7	564	86	8962	0.172507	0.445017	1.29338	Bra027922; Bra027156; Bra013744; Bra025579; Bra027030; Bra002286; Bra019749
ko00790	Folate biosynthesis	3	564	35	8962	0.175566	0.446438	1.36201	Bra034814; Bra020293; Bra037681
ko04370	VEGF signaling pathway	4	564	48	8962	0.182224	0.454418	1.32417	Bra020895; Bra010128; Bra022004; Bra004857
ko00100	Steroid biosynthesis	5	564	61	8962	0.183809	0.454418	1.30246	Bra005789; Bra033117; Bra011549; Bra015789; Bra009738
ko00710	Carbon fixation in photosynthetic organisms	10	564	130	8962	0.194819	0.475038	1.22231	Bra007961; Bra040213; Bra017856; Bra026948; Bra006107; Bra032939; Bra016353; Bra025219; Bra026426; Bra002660
ko00650	Butanoate metabolism	3	564	37	8962	0.20152	0.478295	1.28838	Bra004136; Bra017429; Bra004137
ko00983	Drug metabolism - other enzymes	10	564	131	8962	0.201529	0.478295	1.21298	Bra034061; Bra036259; Bra022815; Bra030832; Bra012422; Bra024659; Bra021673; Bra007512; Bra003970; Bra016253
ko00561	Glycerolipid metabolism	10	564	132	8962	0.208338	0.487949	1.20379	Bra026782; Bra000903; Bra014614; Bra040275; Bra005789; Bra036303; Bra018090; Bra005162; Bra039003; Bra019522
ko04217	Necroptosis	9	564	119	8962	0.21538	0.497891	1.20177	Bra040186; Bra003226; Bra028952; Bra003859; Bra018180; Bra001686; Bra028869; Bra033098; Bra036700
ko04014	Ras signaling pathway	6	564	79	8962	0.227978	0.513672	1.20684	Bra004166; Bra000214; Bra010128; Bra025438; Bra022004; Bra004857
ko00062	Fatty acid elongation	6	564	79	8962	0.227978	0.513672	1.20684	Bra009445; Bra015296; Bra035992; Bra024749; Bra012511; Bra035683
ko04070	Phosphatidylinositol signaling system	10	564	136	8962	0.236512	0.526239	1.16839	Bra004166; Bra001008; Bra037760; Bra040049; Bra024255; Bra024256; Bra002627; Bra000214; Bra025438; Bra006749
ko00941	Flavonoid biosynthesis	4	564	54	8962	0.251362	0.547752	1.17704	Bra009312; Bra039853; Bra033968; Bra006797
ko00904	Diterpenoid biosynthesis	3	564	41	8962	0.25636	0.547752	1.16269	Bra036239; Bra008362; Bra035038
ko00950	Isoquinoline alkaloid biosynthesis	3	564	41	8962	0.25636	0.547752	1.16269	Bra034523; Bra011049; Bra011025
ko04141	Protein processing in endoplasmic reticulum	25	564	360	8962	0.25849	0.547752	1.10348	Bra001457; Bra026346; Bra024213; Bra012293; Bra030910; Bra010403; Bra028952; Bra026271; Bra020865; Bra006514; Bra002478; Bra007027; Bra018972; Bra028442; Bra017360; Bra030036; Bra034212; Bra009583; Bra012949; Bra016405; Bra001210; Bra035909; Bra006909; Bra030763; Bra033547
ko04392	Hippo signaling pathway - multiple species	1	564	16	8962	0.266723	0.552054	0.993129	Bra006839
ko00401	Novobiocin biosynthesis	1	564	16	8962	0.266723	0.552054	0.993129	Bra011025
ko00600	Sphingolipid metabolism	3	564	42	8962	0.270528	0.553494	1.13501	Bra005143; Bra017143; Bra020895
ko00565	Ether lipid metabolism	3	564	43	8962	0.284828	0.576129	1.10861	Bra030456; Bra005789; Bra034313
ko00780	Biotin metabolism	2	564	31	8962	0.309446	0.612016	1.02517	Bra032693; Bra038539
ko00909	Sesquiterpenoid and triterpenoid biosynthesis	2	564	31	8962	0.309446	0.612016	1.02517	Bra011549; Bra009738
ko04024	cAMP signaling pathway	7	564	103	8962	0.321556	0.62815	1.07991	Bra004166; Bra040186; Bra000214; Bra010128; Bra025438; Bra022004; Bra004857
ko00380	Tryptophan metabolism	8	564	118	8962	0.324662	0.62815	1.07729	Bra030246; Bra011821; Bra017871; Bra008132; Bra018090; Bra011584; Bra012239; Bra019522
ko04216	Ferroptosis	3	564	46	8962	0.328275	0.628312	1.03631	Bra003226; Bra040711; Bra009951
ko00480	Glutathione metabolism	11	564	164	8962	0.336752	0.633503	1.0658	Bra034061; Bra013053; Bra036259; Bra022815; Bra037370; Bra012422; Bra024659; Bra024156; Bra021673; Bra003970; Bra016253
ko00521	Streptomycin biosynthesis	1	564	19	8962	0.338106	0.633503	0.83632	Bra011830
ko04142	Lysosome	9	564	135	8962	0.3437	0.637277	1.05934	Bra030331; Bra021274; Bra011746; Bra016683; Bra000742; Bra011877; Bra040711; Bra022244; Bra010706
ko04012	ErbB signaling pathway	1	564	20	8962	0.361489	0.66335	0.794504	Bra040186
ko00680	Methane metabolism	6	564	93	8962	0.369032	0.670283	1.02517	Bra017637; Bra011506; Bra011796; Bra037207; Bra026426; Bra032749
ko00073	Cutin, suberine and wax biosynthesis	4	564	64	8962	0.376653	0.674203	0.993129	Bra017333; Bra008519; Bra017159; Bra017160
ko00280	Valine, leucine and isoleucine degradation	5	564	79	8962	0.378766	0.674203	1.0057	Bra010671; Bra018090; Bra018463; Bra018464; Bra019522
ko00520	Amino sugar and nucleotide sugar metabolism	15	564	232	8962	0.389012	0.685586	1.02738	Bra007071; Bra024708; Bra005345; Bra018248; Bra037699; Bra001923; Bra028348; Bra013744; Bra030716; Bra015135; Bra034374; Bra000315; Bra001037; Bra021473; Bra031912
ko00670	One carbon pool by folate	2	564	36	8962	0.397173	0.693106	0.882782	Bra011796; Bra032749
ko04520	Adherens junction	3	564	52	8962	0.415635	0.718283	0.916735	Bra010128; Bra022004; Bra004857
ko04115	p53 signaling pathway	4	564	68	8962	0.427464	0.729101	0.93471	Bra012002; Bra002176; Bra006470; Bra002441
ko00040	Pentose and glucuronate interconversions	11	564	176	8962	0.430088	0.729101	0.993129	Bra024708; Bra039081; Bra032730; Bra020426; Bra029773; Bra005162; Bra004447; Bra021403; Bra032696; Bra015070; Bra021549
ko00130	Ubiquinone and other terpenoid-quinone biosynthesis	4	564	69	8962	0.440061	0.738971	0.921164	Bra027150; Bra025694; Bra029560; Bra011025
ko00300	Lysine biosynthesis	1	564	24	8962	0.45137	0.748725	0.662086	Bra035544
ko04146	Peroxisome	9	564	148	8962	0.455484	0.748725	0.966288	Bra018995; Bra027788; Bra037207; Bra001550; Bra021556; Bra009951; Bra011584; Bra032083; Bra012239
ko00230	Purine metabolism	16	564	258	8962	0.458489	0.748725	0.985431	Bra023310; Bra017872; Bra033901; Bra030180; Bra035200; Bra027377; Bra019374; Bra010164; Bra023023; Bra006261; Bra011558; Bra002822; Bra030183; Bra005344; Bra017131; Bra003095
ko00564	Glycerophospholipid metabolism	10	564	168	8962	0.491125	0.784294	0.945838	Bra026782; Bra030456; Bra000903; Bra014614; Bra005789; Bra034313; Bra036303; Bra003840; Bra013937; Bra003813
ko00140	Steroid hormone biosynthesis	1	564	26	8962	0.493559	0.784294	0.611157	Bra012511
ko04068	FoxO signaling pathway	6	564	105	8962	0.493992	0.784294	0.908004	Bra011118; Bra024143; Bra015699; Bra011584; Bra012239; Bra012710
ko01040	Biosynthesis of unsaturated fatty acids	2	564	42	8962	0.497895	0.784294	0.75667	Bra032693; Bra012511
ko00030	Pentose phosphate pathway	5	564	93	8962	0.53565	0.836365	0.854305	Bra007961; Bra005344; Bra026893; Bra009763; Bra026426
ko04210	Apoptosis	3	564	63	8962	0.566455	0.867992	0.75667	Bra011746; Bra011877; Bra010706
ko00620	Pyruvate metabolism	8	564	145	8962	0.566659	0.867992	0.876694	Bra017856; Bra010164; Bra006107; Bra018090; Bra002822; Bra002660; Bra003095; Bra019522
ko00770	Pantothenate and CoA biosynthesis	2	564	47	8962	0.574931	0.867992	0.676173	Bra018463; Bra018464
ko04510	Focal adhesion	3	564	64	8962	0.579108	0.867992	0.744847	Bra010128; Bra022004; Bra004857
ko00010	Glycolysis / Gluconeogenesis	12	564	212	8962	0.580287	0.867992	0.899438	Bra040213; Bra017856; Bra010164; Bra018090; Bra002822; Bra028896; Bra005162; Bra031208; Bra026426; Bra003095; Bra015693; Bra019522
ko04071	Sphingolipid signaling pathway	7	564	132	8962	0.596001	0.884068	0.842655	Bra005143; Bra016870; Bra017143; Bra020895; Bra010128; Bra022004; Bra004857
ko04011	MAPK signaling pathway - yeast	4	564	83	8962	0.605393	0.890578	0.765787	Bra006839; Bra011584; Bra012239; Bra029461
ko00061	Fatty acid biosynthesis	3	564	67	8962	0.615767	0.898414	0.711496	Bra032693; Bra009951; Bra038539
ko00220	Arginine biosynthesis	3	564	68	8962	0.627536	0.908141	0.701033	Bra001686; Bra000659; Bra016353
ko04371	Apelin signaling pathway	5	564	103	8962	0.636634	0.911841	0.771363	Bra004166; Bra020895; Bra000214; Bra025438; Bra012710
ko02020	Two-component system	1	564	34	8962	0.640338	0.911841	0.467355	Bra001686
ko04340	Hedgehog signaling pathway	2	564	57	8962	0.705029	0.995993	0.557546	Bra028442; Bra000186
ko04064	NF-kappa B signaling pathway	1	564	41	8962	0.73945	1	0.387563	Bra006192
ko00020	Citrate cycle (TCA cycle)	4	564	101	8962	0.770369	1	0.62931	Bra017856; Bra010508; Bra007416; Bra031877
ko04530	Tight junction	5	564	121	8962	0.781644	1	0.656615	Bra016870; Bra010128; Bra022004; Bra004857; Bra029461
ko04540	Gap junction	1	564	46	8962	0.795122	1	0.345436	Bra013481
ko00240	Pyrimidine metabolism	9	564	196	8962	0.797215	1	0.729646	Bra009669; Bra030180; Bra030832; Bra023137; Bra006261; Bra030183; Bra014891; Bra007512; Bra023238
ko00051	Fructose and mannose metabolism	4	564	105	8962	0.798808	1	0.605336	Bra018248; Bra020426; Bra026426; Bra033312
ko04136	Autophagy - other eukaryotes	2	564	68	8962	0.81044	1	0.467355	Bra016870; Bra012710
ko04350	TGF-beta signaling pathway	2	564	68	8962	0.81044	1	0.467355	Bra016870; Bra028442
ko03410	Base excision repair	1	564	49	8962	0.823241	1	0.324287	Bra039524
ko03020	RNA polymerase	2	564	70	8962	0.825745	1	0.454002	Bra030180; Bra030183
ko00720	Carbon fixation pathways in prokaryotes	1	564	50	8962	0.831816	1	0.317801	Bra010508
ko04144	Endocytosis	14	564	297	8962	0.846476	1	0.749027	Bra021984; Bra019826; Bra001457; Bra029572; Bra040870; Bra003859; Bra008942; Bra002096; Bra017741; Bra036700; Bra009583; Bra035204; Bra029461; Bra035909
ko04810	Regulation of actin cytoskeleton	4	564	114	8962	0.85263	1	0.557546	Bra017683; Bra010128; Bra022004; Bra004857
ko04391	Hippo signaling pathway -fly	2	564	75	8962	0.85945	1	0.423735	Bra000606; Bra016870
ko04072	Phospholipase D signaling pathway	2	564	77	8962	0.871248	1	0.412729	Bra014614; Bra020895
ko00513	Various types of N-glycan biosynthesis	1	564	56	8962	0.875811	1	0.283751	Bra006514
ko04341	Hedgehog signaling pathway - fly	2	564	78	8962	0.876812	1	0.407438	Bra028442; Bra000186
ko04218	Cellular senescence	6	564	159	8962	0.880522	1	0.599625	Bra004166; Bra006615; Bra000214; Bra040753; Bra025438; Bra031816
ko04022	cGMP - PKG signaling pathway	3	564	100	8962	0.882571	1	0.476702	Bra004166; Bra000214; Bra025438
ko04066	HIF-1 signaling pathway	2	564	84	8962	0.905925	1	0.378335	Bra040186; Bra040213
ko04145	Phagosome	7	564	189	8962	0.915169	1	0.588521	Bra011746; Bra002478; Bra010128; Bra013481; Bra022004; Bra004857; Bra030763
ko04013	MAPK signaling pathway - fly	4	564	131	8962	0.921845	1	0.485193	Bra016870; Bra010128; Bra022004; Bra004857
ko04120	Ubiquitin mediated proteolysis	10	564	253	8962	0.929335	1	0.628066	Bra002176; Bra015699; Bra010609; Bra028442; Bra029252; Bra006470; Bra030965; Bra029461; Bra002441; Bra033547
ko04152	AMPK signaling pathway	6	564	180	8962	0.941638	1	0.529669	Bra017480; Bra016870; Bra011779; Bra006551; Bra040753; Bra000570
ko04310	Wnt signaling pathway	5	564	160	8962	0.942909	1	0.496565	Bra040186; Bra028442; Bra010128; Bra022004; Bra004857
ko03060	Protein export	2	564	98	8962	0.951175	1	0.324287	Bra002478; Bra030036
ko04137	Mitophagy - animal	1	564	74	8962	0.951991	1	0.214731	Bra012710
ko00510	N-Glycan biosynthesis	1	564	77	8962	0.959218	1	0.206365	Bra006514
ko04114	Oocyte meiosis	6	564	191	8962	0.960962	1	0.499165	Bra004166; Bra040186; Bra016870; Bra000214; Bra028442; Bra025438
ko04151	PI3K-Akt signaling pathway	6	564	194	8962	0.965119	1	0.491445	Bra016870; Bra028952; Bra017360; Bra010128; Bra022004; Bra004857
ko04130	SNARE interactions in vesicular transport	1	564	81	8962	0.967249	1	0.196174	Bra040698
ko03022	Basal transcription factors	1	564	81	8962	0.967249	1	0.196174	Bra019228
ko00970	Aminoacyl-tRNA biosynthesis	2	564	108	8962	0.970023	1	0.294261	Bra020529; Bra024018
ko04390	Hippo signaling pathway	1	564	89	8962	0.978992	1	0.17854	Bra016870
ko03430	Mismatch repair	2	564	117	8962	0.980899	1	0.271625	Bra014726; Bra019156
ko04139	Mitophagy - yeast	1	564	96	8962	0.985831	1	0.165522	Bra012710
ko04150	mTOR signaling pathway	2	564	128	8962	0.98913	1	0.248282	Bra017480; Bra015699
ko04140	Autophagy - animal	3	564	155	8962	0.989952	1	0.30755	Bra016870; Bra011746; Bra012710
ko04138	Autophagy - yeast	2	564	142	8962	0.99479	1	0.223804	Bra016870; Bra012710
ko03440	Homologous recombination	2	564	147	8962	0.996011	1	0.216191	Bra037778; Bra014726
ko04110	Cell cycle	4	564	211	8962	0.99775	1	0.301234	Bra015699; Bra006615; Bra040753; Bra028442
ko03460	Fanconi anemia pathway	1	564	128	8962	0.997772	1	0.124141	Bra014726
ko04113	Meiosis - yeast	1	564	130	8962	0.998019	1	0.122231	Bra016870
ko04111	Cell cycle - yeast	2	564	161	8962	0.998131	1	0.197392	Bra016870; Bra028442
ko03040	Spliceosome	8	564	315	8962	0.998415	1	0.403557	Bra001457; Bra040699; Bra000860; Bra023741; Bra018581; Bra009583; Bra020446; Bra035909
ko03030	DNA replication	1	564	139	8962	0.998837	1	0.114317	Bra014726
ko03018	RNA degradation	3	564	199	8962	0.998907	1	0.239549	Bra026344; Bra006261; Bra002400
ko03420	Nucleotide excision repair	1	564	152	8962	0.999465	1	0.10454	Bra014726
ko00190	Oxidative phosphorylation	3	564	233	8962	0.999822	1	0.204593	Bra031877; Bra024101; Bra000802
ko03010	Ribosome	16	564	570	8962	0.999924	1	0.446037	Bra038503; Bra010267; Bra005296; Bra040286; Bra021915; Bra014697; Bra004683; Bra001863; Bra008939; Bra001302; Bra031673; Bra028461; Bra033351; Bra017204; Bra005118; Bra040747
ko03015	mRNA surveillance pathway	2	564	218	8962	0.999925	1	0.14578	Bra016870; Bra037523
ko03013	RNA transport	1	564	291	8962	1	1	0.0546051	Bra031601

## Sheet: enrichment KEGG Lenox 24 h
Supplementary Table S6: KEGG enriched data for DEGs of Lenox at 24 h cold stress
id	term	ListHits	ListTotal	PopHits	PopTotal	pval	padj	Enrichment_score	Gene
ko03008	Ribosome biogenesis in eukaryotes	67	1225	160	8962	1.58441e-19	3.2005e-17	3.06354	Bra036823; Bra033638; Bra006443; Bra038829; Bra029617; Bra030816; Bra028203; Bra000809; Bra012860; Bra036111; Bra029585; Bra036427; Bra032831; Bra010455; Bra026131; Bra013905; Bra018554; Bra027789; Bra002517; Bra039543; Bra030723; Bra008783; Bra031829; Bra040785; Bra006665; Bra037166; Bra001203; Bra004554; Bra036475; Bra030585; Bra026129; Bra005975; Bra016657; Bra010564; Bra003270; Bra031190; Bra…
ko04075	Plant hormone signal transduction	133	1225	584	8962	2.14049e-10	2.1619e-08	1.66613	Bra010441; Bra016056; Bra031364; Bra007661; Bra009063; Bra026299; Bra011501; Bra015646; Bra001899; Bra039855; Bra002718; Bra017523; Bra007306; Bra010178; Bra040260; Bra022725; Bra011662; Bra015832; Bra011560; Bra034589; Bra003778; Bra004618; Bra022934; Bra015868; Bra004617; Bra010439; Bra015579; Bra025048; Bra002766; Bra027829; Bra025708; Bra007937; Bra016493; Bra039732; Bra006196; Bra002719; Bra…
ko00195	Photosynthesis	27	1225	92	8962	2.26665e-05	0.00152621	2.14706	Bra015788; Bra037104; Bra034355; Bra031624; Bra012203; Bra016470; Bra024261; Bra037761; Bra031813; Bra004075; Bra034911; Bra014908; Bra010774; Bra033412; Bra011057; Bra038011; Bra030843; Bra036911; Bra025812; Bra012083; Bra031937; Bra016481; Bra027188; Bra031534; Bra038418; Bra013517; Bra014024
ko00196	Photosynthesis - antenna proteins	12	1225	34	8962	0.000310303	0.0151107	2.58209	Bra008265; Bra007109; Bra030181; Bra026099; Bra016650; Bra033022; Bra021909; Bra014433; Bra003451; Bra013183; Bra029732; Bra032345
ko00902	Monoterpenoid biosynthesis	5	1225	9	8962	0.000374027	0.0151107	4.0644	Bra033230; Bra000568; Bra007585; Bra032567; Bra025164
ko02026	Biofilm formation - Escherichia coli	7	1225	16	8962	0.000552476	0.0171246	3.20071	Bra009747; Bra018180; Bra023713; Bra021487; Bra015135; Bra033098; Bra033604
ko00966	Glucosinolate biosynthesis	12	1225	36	8962	0.000593426	0.0171246	2.43864	Bra013009; Bra022448; Bra030246; Bra011821; Bra025668; Bra034941; Bra029355; Bra017871; Bra026058; Bra008132; Bra015935; Bra024634
ko00906	Carotenoid biosynthesis	15	1225	51	8962	0.000873869	0.0220652	2.15174	Bra026656; Bra001552; Bra001741; Bra018616; Bra032560; Bra027336; Bra025083; Bra040762; Bra012551; Bra012127; Bra019145; Bra027602; Bra035033; Bra021965; Bra011384
ko00910	Nitrogen metabolism	19	1225	73	8962	0.00143174	0.0321346	1.90414	Bra038302; Bra023475; Bra035529; Bra027010; Bra015656; Bra021276; Bra016223; Bra006942; Bra035461; Bra001686; Bra015227; Bra008333; Bra035392; Bra018729; Bra028132; Bra020230; Bra039844; Bra009479; Bra022247
ko00904	Diterpenoid biosynthesis	12	1225	41	8962	0.0023448	0.0467986	2.14124	Bra015394; Bra032354; Bra005927; Bra036239; Bra008362; Bra000864; Bra030500; Bra030187; Bra038780; Bra009868; Bra035038; Bra022565
ko00232	Caffeine metabolism	2	1225	3	8962	0.00254844	0.0467986	4.87728	Bra014955; Bra036289
ko00500	Starch and sucrose metabolism	45	1225	229	8962	0.00409919	0.0690031	1.43763	Bra024709; Bra039970; Bra018172; Bra002332; Bra023053; Bra030490; Bra027421; Bra008366; Bra004835; Bra016276; Bra036282; Bra000354; Bra020096; Bra004838; Bra005269; Bra009057; Bra020389; Bra021292; Bra009830; Bra009747; Bra012676; Bra018180; Bra023713; Bra002289; Bra021487; Bra015135; Bra033098; Bra007508; Bra033604; Bra015631; Bra035782; Bra005001; Bra022839; Bra011249; Bra007698; Bra004590; Bra…
ko00940	Phenylpropanoid biosynthesis	54	1225	298	8962	0.0111593	0.157143	1.3257	Bra009220; Bra004014; Bra024709; Bra039970; Bra011771; Bra018172; Bra022567; Bra028436; Bra024102; Bra021636; Bra004835; Bra016276; Bra002269; Bra039816; Bra025604; Bra031934; Bra039059; Bra033526; Bra037877; Bra037007; Bra004838; Bra031290; Bra017830; Bra035235; Bra022802; Bra021292; Bra011681; Bra021488; Bra041169; Bra033040; Bra023872; Bra030241; Bra011683; Bra016930; Bra023368; Bra007508; Bra…
ko00250	Alanine, aspartate and glutamate metabolism	20	1225	93	8962	0.0126897	0.157143	1.57332	Bra032344; Bra019500; Bra004136; Bra035529; Bra013148; Bra010671; Bra021276; Bra011558; Bra012596; Bra024345; Bra010097; Bra008919; Bra035119; Bra001341; Bra001686; Bra035392; Bra018729; Bra028132; Bra004137; Bra022247
ko00740	Riboflavin metabolism	6	1225	20	8962	0.0134257	0.157143	2.19478	Bra021274; Bra012492; Bra016683; Bra004668; Bra022244; Bra038522
ko00591	Linoleic acid metabolism	7	1225	25	8962	0.0149782	0.157143	2.04846	Bra016602; Bra022535; Bra039948; Bra005789; Bra038125; Bra008037; Bra001774
ko00960	Tropane, piperidine and pyridine alkaloid biosynthesis	15	1225	67	8962	0.0164912	0.157143	1.63789	Bra039755; Bra039489; Bra039976; Bra039967; Bra018399; Bra038432; Bra039974; Bra034523; Bra039969; Bra018400; Bra039971; Bra000477; Bra000548; Bra039973; Bra011025
ko00983	Drug metabolism - other enzymes	26	1225	131	8962	0.0175118	0.157143	1.45201	Bra011864; Bra039984; Bra036580; Bra039004; Bra011014; Bra003646; Bra018386; Bra012409; Bra030832; Bra013014; Bra007890; Bra001684; Bra039980; Bra026427; Bra009898; Bra027795; Bra021673; Bra012407; Bra036289; Bra033358; Bra039982; Bra000474; Bra037204; Bra003970; Bra003644; Bra016253
ko00750	Vitamin B6 metabolism	6	1225	21	8962	0.0178157	0.157143	2.09026	Bra005687; Bra021157; Bra008051; Bra010315; Bra011140; Bra036724
ko00361	Chlorocyclohexane and chlorobenzene degradation	1	1225	2	8962	0.0186705	0.157143	3.65796	Bra005601
ko00364	Fluorobenzoate degradation	1	1225	2	8962	0.0186705	0.157143	3.65796	Bra005601
ko00623	Toluene degradation	1	1225	2	8962	0.0186705	0.157143	3.65796	Bra005601
ko00944	Flavone and flavonol biosynthesis	1	1225	2	8962	0.0186705	0.157143	3.65796	Bra009312
ko00523	Polyketide sugar unit biosynthesis	1	1225	2	8962	0.0186705	0.157143	3.65796	Bra019776
ko00511	Other glycan degradation	6	1225	22	8962	0.0231245	0.186846	1.99525	Bra028008; Bra011514; Bra000598; Bra019644; Bra033975; Bra004263
ko00920	Sulfur metabolism	14	1225	65	8962	0.026684	0.207314	1.57574	Bra036448; Bra017872; Bra013120; Bra040417; Bra007604; Bra037682; Bra024256; Bra036882; Bra030821; Bra011822; Bra001131; Bra008403; Bra031940; Bra037094
ko00260	Glycine, serine and threonine metabolism	24	1225	124	8962	0.0278612	0.208443	1.41598	Bra013148; Bra011796; Bra010671; Bra040187; Bra026967; Bra038432; Bra008051; Bra010315; Bra001747; Bra001341; Bra035544; Bra016829; Bra034523; Bra026966; Bra024118; Bra016589; Bra011140; Bra016830; Bra016548; Bra036724; Bra037230; Bra001645; Bra004275; Bra010167
ko00592	alpha-Linolenic acid metabolism	15	1225	72	8962	0.0314073	0.226582	1.52415	Bra012184; Bra008271; Bra012233; Bra016602; Bra022535; Bra005789; Bra038125; Bra024170; Bra031989; Bra031012; Bra012531; Bra012232; Bra008037; Bra025753; Bra017350
ko00100	Steroid biosynthesis	13	1225	61	8962	0.0330046	0.229894	1.55913	Bra006211; Bra005789; Bra021429; Bra016822; Bra039978; Bra029391; Bra011549; Bra011783; Bra009737; Bra016820; Bra039180; Bra001053; Bra009738
ko02020	Two-component system	8	1225	34	8962	0.0349136	0.233359	1.72139	Bra035529; Bra021276; Bra023412; Bra001686; Bra035392; Bra018729; Bra028132; Bra022247
ko00480	Glutathione metabolism	30	1225	164	8962	0.0359574	0.233359	1.33828	Bra030031; Bra011864; Bra039984; Bra003646; Bra000663; Bra018386; Bra012409; Bra035211; Bra037370; Bra007890; Bra036101; Bra028474; Bra039980; Bra021673; Bra012407; Bra033358; Bra006181; Bra033140; Bra004643; Bra039982; Bra015668; Bra000474; Bra037204; Bra022631; Bra003522; Bra003970; Bra011256; Bra003644; Bra016253; Bra014801
ko00943	Isoflavonoid biosynthesis	2	1225	6	8962	0.0369677	0.233359	2.43864	Bra033057; Bra033056
ko02024	Quorum sensing	23	1225	123	8962	0.0433414	0.265302	1.36802	Bra004136; Bra004254; Bra029614; Bra004073; Bra032494; Bra035024; Bra032730; Bra015341; Bra010482; Bra036155; Bra029773; Bra038614; Bra028549; Bra009469; Bra033980; Bra026145; Bra032696; Bra004137; Bra009499; Bra032799; Bra015070; Bra006976; Bra020672
ko00590	Arachidonic acid metabolism	8	1225	36	8962	0.0488792	0.2904	1.62576	Bra005789; Bra035211; Bra038125; Bra037370; Bra035296; Bra001774; Bra033140; Bra003522
ko04217	Necroptosis	22	1225	119	8962	0.05178	0.292107	1.35252	Bra040186; Bra028948; Bra035529; Bra003226; Bra021276; Bra028952; Bra035593; Bra005677; Bra013459; Bra018180; Bra001686; Bra005823; Bra022056; Bra033098; Bra035392; Bra018729; Bra028132; Bra028924; Bra007215; Bra022678; Bra008496; Bra022247
ko00909	Sesquiterpenoid and triterpenoid biosynthesis	7	1225	31	8962	0.0521164	0.292107	1.65198	Bra040920; Bra029391; Bra011549; Bra040582; Bra011783; Bra009737; Bra009738
ko00040	Pentose and glucuronate interconversions	31	1225	176	8962	0.0535048	0.292107	1.2886	Bra004254; Bra029614; Bra004073; Bra001605; Bra033348; Bra012962; Bra032494; Bra032730; Bra033083; Bra020426; Bra015341; Bra027210; Bra010482; Bra036155; Bra029773; Bra036278; Bra005162; Bra038614; Bra028549; Bra009469; Bra033980; Bra002257; Bra032696; Bra034140; Bra028288; Bra040563; Bra030511; Bra027350; Bra015070; Bra006976; Bra020672
ko00941	Flavonoid biosynthesis	11	1225	54	8962	0.0574592	0.301592	1.49028	Bra023441; Bra021636; Bra009101; Bra033526; Bra009358; Bra022802; Bra009312; Bra039853; Bra033968; Bra036828; Bra008792
ko05111	Biofilm formation - Vibrio cholerae	2	1225	7	8962	0.0582281	0.301592	2.09026	Bra030821; Bra037094
ko00062	Fatty acid elongation	15	1225	79	8962	0.0663208	0.33492	1.3891	Bra011936; Bra007766; Bra019211; Bra040701; Bra034298; Bra020738; Bra009445; Bra017491; Bra018684; Bra023247; Bra036405; Bra033694; Bra035992; Bra024749; Bra035683
ko00540	Lipopolysaccharide biosynthesis	3	1225	12	8962	0.0695637	0.342729	1.82898	Bra009511; Bra015155; Bra040813
ko00905	Brassinosteroid biosynthesis	4	1225	17	8962	0.0713648	0.343231	1.72139	Bra027405; Bra030023; Bra025409; Bra017142
ko04016	MAPK signaling pathway - plant	46	1225	281	8962	0.0793683	0.372846	1.19762	Bra010441; Bra015597; Bra026299; Bra004166; Bra026665; Bra017523; Bra010178; Bra037520; Bra015579; Bra025048; Bra002766; Bra031070; Bra012635; Bra005853; Bra000214; Bra034845; Bra000938; Bra024995; Bra034317; Bra021794; Bra002594; Bra009113; Bra031574; Bra017125; Bra019121; Bra019191; Bra005115; Bra012169; Bra008099; Bra025438; Bra034254; Bra013136; Bra013945; Bra021032; Bra036542; Bra025654; Bra…
ko00908	Zeatin biosynthesis	6	1225	29	8962	0.090993	0.406979	1.51364	Bra002204; Bra009143; Bra016928; Bra020157; Bra000229; Bra040431
ko00980	Metabolism of xenobiotics by cytochrome P450	17	1225	95	8962	0.091439	0.406979	1.30916	Bra039984; Bra003646; Bra018386; Bra012409; Bra039930; Bra007890; Bra039980; Bra031390; Bra021673; Bra012407; Bra033358; Bra039982; Bra000474; Bra037204; Bra003970; Bra003644; Bra016253
ko01053	Biosynthesis of siderophore group nonribosomal peptides	1	1225	4	8962	0.0926783	0.406979	1.82898	Bra025694
ko00945	Stilbenoid, diarylheptanoid and gingerol biosynthesis	5	1225	24	8962	0.0990136	0.425342	1.52415	Bra021636; Bra033526; Bra022802; Bra039853; Bra033968
ko00982	Drug metabolism - cytochrome P450	16	1225	90	8962	0.101071	0.425342	1.30061	Bra039984; Bra003646; Bra018386; Bra012409; Bra007890; Bra039980; Bra031390; Bra021673; Bra012407; Bra033358; Bra039982; Bra000474; Bra037204; Bra003970; Bra003644; Bra016253
ko00330	Arginine and proline metabolism	18	1225	103	8962	0.104074	0.42904	1.27851	Bra005012; Bra009326; Bra011132; Bra011555; Bra025421; Bra011554; Bra034648; Bra037741; Bra020731; Bra010097; Bra009229; Bra000659; Bra017051; Bra002194; Bra007179; Bra022631; Bra004737; Bra019522
ko00564	Glycerophospholipid metabolism	28	1225	168	8962	0.106986	0.432223	1.21932	Bra030370; Bra021132; Bra023248; Bra029669; Bra014779; Bra041066; Bra000903; Bra014614; Bra005789; Bra038125; Bra001854; Bra026899; Bra022266; Bra036303; Bra003840; Bra038816; Bra030973; Bra036672; Bra039179; Bra012531; Bra011184; Bra034843; Bra013612; Bra013937; Bra038661; Bra001150; Bra005961; Bra038501
ko00410	beta-Alanine metabolism	13	1225	73	8962	0.116711	0.462268	1.30283	Bra004136; Bra039975; Bra011132; Bra037741; Bra038432; Bra001684; Bra034523; Bra030656; Bra004137; Bra022631; Bra039968; Bra004737; Bra019522
ko04068	FoxO signaling pathway	18	1225	105	8962	0.119992	0.466121	1.25416	Bra011118; Bra040738; Bra024143; Bra000376; Bra001426; Bra032246; Bra020371; Bra025832; Bra019530; Bra011584; Bra001022; Bra012239; Bra012710; Bra009670; Bra013340; Bra001665; Bra022716; Bra009447
ko00561	Glycerolipid metabolism	22	1225	132	8962	0.128979	0.489658	1.21932	Bra023248; Bra028660; Bra015989; Bra000903; Bra014614; Bra005789; Bra036722; Bra036303; Bra038816; Bra036672; Bra039179; Bra011184; Bra008472; Bra034843; Bra005162; Bra038661; Bra003843; Bra005961; Bra039003; Bra029584; Bra019522; Bra009633
ko00901	Indole alkaloid biosynthesis	5	1225	26	8962	0.134298	0.489658	1.40691	Bra036466; Bra010858; Bra030106; Bra015944; Bra010857
ko04020	Calcium signaling pathway	16	1225	94	8962	0.136259	0.489658	1.24526	Bra004166; Bra040186; Bra040049; Bra002627; Bra034543; Bra020895; Bra020011; Bra000214; Bra034317; Bra025438; Bra006749; Bra025654; Bra007201; Bra031816; Bra017786; Bra020361
ko00270	Cysteine and methionine metabolism	30	1225	186	8962	0.137568	0.489658	1.17999	Bra036448; Bra039489; Bra041036; Bra040417; Bra007604; Bra039939; Bra010671; Bra011784; Bra014002; Bra003687; Bra037682; Bra036101; Bra028345; Bra002116; Bra001341; Bra035544; Bra008302; Bra002194; Bra030821; Bra001131; Bra010611; Bra008403; Bra009915; Bra018463; Bra023645; Bra000548; Bra022631; Bra011025; Bra037094; Bra031090
ko00440	Phosphonate and phosphinate metabolism	3	1225	15	8962	0.138171	0.489658	1.46318	Bra034224; Bra041066; Bra026899
ko00604	Glycosphingolipid biosynthesis - ganglio series	1	1225	5	8962	0.140761	0.490236	1.46318	Bra019644
ko00531	Glycosaminoglycan degradation	2	1225	10	8962	0.14638	0.501165	1.46318	Bra023429; Bra019644
ko04371	Apelin signaling pathway	17	1225	103	8962	0.161213	0.530309	1.20748	Bra004166; Bra008802; Bra040738; Bra000376; Bra020895; Bra000214; Bra034317; Bra011291; Bra032246; Bra025438; Bra020371; Bra025654; Bra001022; Bra040056; Bra012710; Bra013340; Bra001665
ko04070	Phosphatidylinositol signaling system	22	1225	136	8962	0.162124	0.530309	1.18346	Bra004166; Bra036978; Bra040049; Bra024256; Bra002627; Bra000214; Bra034317; Bra038816; Bra036672; Bra016167; Bra011184; Bra040509; Bra013612; Bra025438; Bra006749; Bra025654; Bra038661; Bra005961; Bra007201; Bra031940; Bra020361; Bra037192
ko00401	Novobiocin biosynthesis	3	1225	16	8962	0.165393	0.530309	1.37173	Bra039489; Bra000548; Bra011025
ko04392	Hippo signaling pathway - multiple species	3	1225	16	8962	0.165393	0.530309	1.37173	Bra006839; Bra013372; Bra035646
ko00830	Retinol metabolism	6	1225	34	8962	0.17391	0.548904	1.29104	Bra039930; Bra036722; Bra031390; Bra016499; Bra039003; Bra029472
ko00790	Folate biosynthesis	6	1225	35	8962	0.193484	0.5944	1.25416	Bra028746; Bra034813; Bra038678; Bra029634; Bra037681; Bra038522
ko04122	Sulfur relay system	3	1225	17	8962	0.194325	0.5944	1.29104	Bra035556; Bra037681; Bra008403
ko00460	Cyanoamino acid metabolism	18	1225	113	8962	0.197152	0.5944	1.16537	Bra024709; Bra039970; Bra018172; Bra007604; Bra011796; Bra004835; Bra016276; Bra009043; Bra004838; Bra021292; Bra007508; Bra007698; Bra036447; Bra031392; Bra007509; Bra006755; Bra000461; Bra037647
ko00630	Glyoxylate and dicarboxylate metabolism	21	1225	134	8962	0.206826	0.608859	1.14652	Bra035529; Bra013148; Bra011796; Bra021276; Bra010508; Bra026967; Bra001550; Bra021556; Bra001686; Bra026966; Bra025832; Bra011584; Bra018019; Bra012239; Bra035392; Bra018729; Bra028132; Bra001645; Bra004275; Bra010167; Bra022247
ko00600	Sphingolipid metabolism	7	1225	42	8962	0.207976	0.608859	1.21932	Bra005143; Bra028660; Bra017143; Bra020895; Bra028008; Bra000598; Bra019644
ko00333	Prodigiosin biosyntheses	2	1225	12	8962	0.21927	0.632749	1.21932	Bra002142; Bra036418
ko00130	Ubiquinone and other terpenoid-quinone biosynthesis	11	1225	69	8962	0.227282	0.646633	1.16631	Bra039489; Bra021636; Bra022802; Bra025694; Bra004109; Bra013991; Bra031496; Bra016349; Bra000548; Bra029560; Bra011025
ko00780	Biotin metabolism	5	1225	31	8962	0.24282	0.681245	1.17999	Bra002142; Bra036418; Bra028597; Bra015879; Bra038539
ko00785	Lipoic acid metabolism	1	1225	7	8962	0.246429	0.6819	1.04513	Bra010258
ko00860	Porphyrin and chlorophyll metabolism	13	1225	84	8962	0.252631	0.687256	1.13223	Bra033415; Bra019192; Bra040893; Bra007748; Bra015335; Bra034882; Bra025541; Bra025756; Bra038499; Bra032697; Bra019049; Bra040746; Bra011734
ko00380	Tryptophan metabolism	18	1225	118	8962	0.255169	0.687256	1.11599	Bra036466; Bra039705; Bra030246; Bra020523; Bra011821; Bra039930; Bra034941; Bra017871; Bra020551; Bra008132; Bra015935; Bra025832; Bra011584; Bra012239; Bra002347; Bra013823; Bra024634; Bra019522
ko00230	Purine metabolism	38	1225	258	8962	0.271498	0.712596	1.07754	Bra023310; Bra036283; Bra011864; Bra017872; Bra013120; Bra030180; Bra035200; Bra014955; Bra018561; Bra027377; Bra029936; Bra019374; Bra012177; Bra010164; Bra036882; Bra006665; Bra007126; Bra018380; Bra004668; Bra006261; Bra008751; Bra011558; Bra012596; Bra020627; Bra002822; Bra012016; Bra027795; Bra039707; Bra030183; Bra011822; Bra036289; Bra007345; Bra021519; Bra037966; Bra017131; Bra025090; Bra…
ko00140	Steroid hormone biosynthesis	4	1225	26	8962	0.277743	0.712596	1.12553	Bra030126; Bra000769; Bra039930; Bra019366
ko00730	Thiamine metabolism	4	1225	26	8962	0.277743	0.712596	1.12553	Bra018372; Bra029007; Bra002957; Bra022742
ko04014	Ras signaling pathway	12	1225	79	8962	0.27878	0.712596	1.11128	Bra021132; Bra004166; Bra038125; Bra001854; Bra016477; Bra000214; Bra034317; Bra010128; Bra025438; Bra015807; Bra025654; Bra004857
ko00052	Galactose metabolism	13	1225	86	8962	0.282216	0.712596	1.10589	Bra027922; Bra028660; Bra023053; Bra030490; Bra022264; Bra027156; Bra026452; Bra025579; Bra019644; Bra020094; Bra031663; Bra021285; Bra019749
ko00430	Taurine and hypotaurine metabolism	5	1225	33	8962	0.29197	0.722859	1.10847	Bra004136; Bra025636; Bra008720; Bra004137; Bra006280
ko04015	Rap1 signaling pathway	9	1225	60	8962	0.300255	0.722859	1.09739	Bra004166; Bra016477; Bra000214; Bra034317; Bra010128; Bra025438; Bra015807; Bra025654; Bra004857
ko03450	Non-homologous end-joining	1	1225	8	8962	0.300595	0.722859	0.91449	Bra022873
ko00601	Glycosphingolipid biosynthesis - lacto and neolacto series	1	1225	8	8962	0.300595	0.722859	0.91449	Bra039363
ko03070	Bacterial secretion system	4	1225	27	8962	0.305894	0.726947	1.08384	Bra024905; Bra026145; Bra009499; Bra032799
ko00261	Monobactam biosynthesis	3	1225	21	8962	0.321067	0.750342	1.04513	Bra036882; Bra014465; Bra035544
ko00950	Isoquinoline alkaloid biosynthesis	6	1225	41	8962	0.325115	0.750342	1.07062	Bra036466; Bra039489; Bra038432; Bra034523; Bra000548; Bra011025
ko00360	Phenylalanine metabolism	12	1225	82	8962	0.326882	0.750342	1.07062	Bra036466; Bra039489; Bra021636; Bra038432; Bra022802; Bra034523; Bra004109; Bra039853; Bra033968; Bra000548; Bra029560; Bra011025
ko00660	C5-Branched dibasic acid metabolism	2	1225	15	8962	0.337484	0.765976	0.975456	Bra022867; Bra035169
ko00965	Betalain biosynthesis	1	1225	9	8962	0.354044	0.777357	0.81288	Bra036466
ko00930	Caprolactam degradation	1	1225	9	8962	0.354044	0.777357	0.81288	Bra005162
ko00072	Synthesis and degradation of ketone bodies	1	1225	9	8962	0.354044	0.777357	0.81288	Bra014870
ko00603	Glycosphingolipid biosynthesis - globo and isoglobo series	2	1225	16	8962	0.377198	0.819289	0.91449	Bra028660; Bra039363
ko00280	Valine, leucine and isoleucine degradation	11	1225	79	8962	0.394434	0.838931	1.01867	Bra039975; Bra010671; Bra001341; Bra020875; Bra016423; Bra014870; Bra030656; Bra018463; Bra001645; Bra039968; Bra019522
ko00650	Butanoate metabolism	5	1225	37	8962	0.394547	0.838931	0.988638	Bra004136; Bra022867; Bra035119; Bra014870; Bra004137
ko00524	Neomycin, kanamycin and gentamicin biosynthesis	1	1225	10	8962	0.40596	0.854207	0.731592	Bra030490
ko04216	Ferroptosis	6	1225	46	8962	0.443088	0.910241	0.95425	Bra003226; Bra005677; Bra036101; Bra040711; Bra005106; Bra007215
ko00350	Tyrosine metabolism	9	1225	68	8962	0.454174	0.910241	0.968283	Bra036466; Bra022692; Bra039489; Bra038432; Bra031390; Bra034523; Bra000548; Bra021191; Bra011025
ko00626	Naphthalene degradation	1	1225	11	8962	0.455763	0.910241	0.665083	Bra031390
ko03040	Spliceosome	43	1225	315	8962	0.463065	0.910241	0.998681	Bra035944; Bra020904; Bra020273; Bra015768; Bra010459; Bra023312; Bra008984; Bra019595; Bra024699; Bra011910; Bra012986; Bra025205; Bra024624; Bra005882; Bra013895; Bra009466; Bra009584; Bra039738; Bra030575; Bra029146; Bra022461; Bra005798; Bra040699; Bra023478; Bra013046; Bra022769; Bra007004; Bra007706; Bra006091; Bra023311; Bra032868; Bra003139; Bra028740; Bra018581; Bra009583; Bra004158; Bra…
ko00400	Phenylalanine, tyrosine and tryptophan biosynthesis	11	1225	83	8962	0.4649	0.910241	0.96958	Bra039489; Bra028560; Bra035024; Bra013209; Bra016829; Bra019468; Bra037502; Bra016830; Bra037230; Bra000548; Bra011025
ko04142	Lysosome	18	1225	135	8962	0.483356	0.910241	0.975456	Bra030331; Bra021274; Bra023396; Bra012492; Bra012733; Bra016683; Bra017491; Bra000742; Bra011877; Bra033545; Bra040711; Bra036650; Bra023429; Bra019644; Bra007118; Bra022244; Bra034613; Bra010706
ko04370	VEGF signaling pathway	6	1225	48	8962	0.489686	0.910241	0.91449	Bra034543; Bra020895; Bra016477; Bra010128; Bra015807; Bra004857
ko00521	Streptomycin biosynthesis	2	1225	19	8962	0.491973	0.910241	0.770097	Bra030490; Bra011830
ko04210	Apoptosis	8	1225	63	8962	0.498522	0.910241	0.929006	Bra012733; Bra011877; Bra033545; Bra019530; Bra007118; Bra010706; Bra022678; Bra009447
ko04152	AMPK signaling pathway	24	1225	180	8962	0.498858	0.910241	0.975456	Bra015739; Bra026452; Bra011779; Bra006690; Bra006551; Bra040753; Bra014841; Bra017846; Bra036126; Bra003201; Bra031294; Bra032246; Bra000570; Bra020371; Bra032220; Bra001022; Bra040056; Bra009684; Bra025178; Bra013340; Bra001665; Bra027833; Bra009447; Bra030551
ko00643	Styrene degradation	1	1225	12	8962	0.503062	0.910241	0.60966	Bra022692
ko00942	Anthocyanin biosynthesis	1	1225	12	8962	0.503062	0.910241	0.60966	Bra038445
ko00903	Limonene and pinene degradation	1	1225	12	8962	0.503062	0.910241	0.60966	Bra019522
ko00981	Insect hormone biosynthesis	1	1225	12	8962	0.503062	0.910241	0.60966	Bra019522
ko00340	Histidine metabolism	4	1225	34	8962	0.504688	0.910241	0.860696	Bra019991; Bra032190; Bra035466; Bra019522
ko00450	Selenocompound metabolism	4	1225	34	8962	0.504688	0.910241	0.860696	Bra036882; Bra002116; Bra026629; Bra023645
ko00680	Methane metabolism	12	1225	93	8962	0.511156	0.913748	0.943989	Bra024064; Bra013148; Bra011796; Bra026452; Bra010717; Bra004710; Bra014841; Bra001747; Bra031390; Bra016589; Bra016548; Bra026426
ko00620	Pyruvate metabolism	19	1225	145	8962	0.519639	0.916268	0.958638	Bra032436; Bra000967; Bra017856; Bra029936; Bra009866; Bra011792; Bra012177; Bra010164; Bra008694; Bra004710; Bra024410; Bra002822; Bra021400; Bra031848; Bra025481; Bra016238; Bra001645; Bra037750; Bra019522
ko00020	Citrate cycle (TCA cycle)	13	1225	101	8962	0.521638	0.916268	0.941653	Bra028469; Bra017856; Bra010508; Bra011792; Bra025272; Bra024410; Bra021400; Bra031848; Bra031877; Bra016238; Bra028843; Bra018425; Bra001645
ko04012	ErbB signaling pathway	2	1225	20	8962	0.527911	0.919293	0.731592	Bra040186; Bra040056
ko00720	Carbon fixation pathways in prokaryotes	6	1225	50	8962	0.535057	0.923774	0.87791	Bra030488; Bra010508; Bra008694; Bra004710; Bra021400; Bra018425
ko00565	Ether lipid metabolism	5	1225	43	8962	0.545415	0.933677	0.850688	Bra021132; Bra005789; Bra038125; Bra001854; Bra026899
ko04024	cAMP signaling pathway	13	1225	103	8962	0.552967	0.937837	0.923368	Bra021132; Bra004166; Bra040186; Bra018397; Bra001854; Bra016477; Bra000214; Bra034317; Bra010128; Bra025438; Bra015807; Bra025654; Bra004857
ko00640	Propanoate metabolism	6	1225	51	8962	0.557131	0.937837	0.860696	Bra039975; Bra008694; Bra016423; Bra030656; Bra001645; Bra039968
ko04151	PI3K-Akt signaling pathway	25	1225	194	8962	0.575859	0.939524	0.942773	Bra028948; Bra028952; Bra029677; Bra016477; Bra035593; Bra011291; Bra017360; Bra036126; Bra040027; Bra003201; Bra031294; Bra010128; Bra032246; Bra020371; Bra015807; Bra001022; Bra040056; Bra028924; Bra025178; Bra004857; Bra013340; Bra001665; Bra027833; Bra009447; Bra030551
ko00061	Fatty acid biosynthesis	8	1225	67	8962	0.576658	0.939524	0.873542	Bra002142; Bra036418; Bra013230; Bra008694; Bra004778; Bra028597; Bra015879; Bra038539
ko00051	Fructose and mannose metabolism	13	1225	105	8962	0.58355	0.939524	0.90578	Bra030490; Bra026452; Bra020426; Bra010717; Bra014841; Bra024063; Bra017052; Bra028288; Bra026426; Bra030345; Bra022839; Bra033312; Bra034030
ko00520	Amino sugar and nucleotide sugar metabolism	30	1225	232	8962	0.584466	0.939524	0.946024	Bra031036; Bra004772; Bra030490; Bra007705; Bra039165; Bra010011; Bra024075; Bra024311; Bra011194; Bra030716; Bra014390; Bra023009; Bra023713; Bra037782; Bra024063; Bra017052; Bra015135; Bra034374; Bra000315; Bra039675; Bra033604; Bra022797; Bra030345; Bra022839; Bra001037; Bra021473; Bra000312; Bra027763; Bra034030; Bra019776
ko00562	Inositol phosphate metabolism	14	1225	113	8962	0.590796	0.939524	0.906397	Bra036701; Bra036978; Bra019980; Bra040049; Bra024256; Bra002627; Bra016167; Bra006749; Bra007201; Bra041014; Bra031940; Bra011830; Bra020361; Bra037192
ko03060	Protein export	12	1225	98	8962	0.591467	0.939524	0.895827	Bra003539; Bra023110; Bra024905; Bra002478; Bra004079; Bra001807; Bra032303; Bra026145; Bra005441; Bra009499; Bra022819; Bra032799
ko00220	Arginine biosynthesis	8	1225	68	8962	0.595342	0.939524	0.860696	Bra035529; Bra021276; Bra001686; Bra000659; Bra035392; Bra018729; Bra028132; Bra022247
ko04115	p53 signaling pathway	8	1225	68	8962	0.595342	0.939524	0.860696	Bra000249; Bra001519; Bra005541; Bra020507; Bra019530; Bra006470; Bra006641; Bra002441
ko04072	Phospholipase D signaling pathway	9	1225	77	8962	0.619879	0.970663	0.855107	Bra021132; Bra014614; Bra001854; Bra020895; Bra038816; Bra036672; Bra011184; Bra038661; Bra005961
ko00625	Chloroalkane and chloroalkene degradation	2	1225	23	8962	0.626518	0.973513	0.636167	Bra031390; Bra019522
ko04071	Sphingolipid signaling pathway	16	1225	132	8962	0.643482	0.992239	0.886778	Bra021132; Bra005143; Bra017143; Bra001854; Bra020895; Bra016477; Bra036126; Bra003201; Bra031294; Bra010128; Bra015807; Bra025178; Bra004857; Bra027833; Bra009447; Bra030551
ko04146	Peroxisome	18	1225	148	8962	0.653005	0.99639	0.889774	Bra003435; Bra001257; Bra036971; Bra013148; Bra033663; Bra027788; Bra010844; Bra001550; Bra001471; Bra021556; Bra025832; Bra014676; Bra036289; Bra000396; Bra011584; Bra012239; Bra011971; Bra009670
ko00300	Lysine biosynthesis	2	1225	24	8962	0.656055	0.99639	0.60966	Bra014465; Bra035544
ko00073	Cutin, suberine and wax biosynthesis	7	1225	64	8962	0.66257	0.99639	0.800179	Bra013024; Bra021847; Bra027907; Bra006743; Bra014676; Bra022936; Bra003862
ko04064	NF-kappa B signaling pathway	4	1225	41	8962	0.676966	0.99639	0.713748	Bra000744; Bra031829; Bra019530; Bra040013
ko03410	Base excision repair	5	1225	49	8962	0.677072	0.99639	0.746522	Bra006223; Bra039524; Bra038746; Bra012016; Bra022678
ko00240	Pyrimidine metabolism	24	1225	196	8962	0.678144	0.99639	0.895827	Bra032344; Bra011864; Bra036580; Bra039004; Bra011014; Bra009669; Bra030180; Bra030832; Bra013014; Bra023137; Bra018380; Bra006261; Bra008751; Bra001684; Bra020627; Bra026427; Bra009898; Bra012016; Bra039707; Bra030183; Bra007345; Bra014891; Bra021519; Bra025090
ko00053	Ascorbate and aldarate metabolism	9	1225	81	8962	0.684698	0.99639	0.81288	Bra036701; Bra000663; Bra040902; Bra035554; Bra010011; Bra002355; Bra015668; Bra041014; Bra019522
ko00010	Glycolysis / Gluconeogenesis	26	1225	212	8962	0.685635	0.99639	0.897235	Bra024064; Bra040213; Bra017856; Bra019980; Bra030490; Bra022264; Bra002942; Bra029936; Bra026452; Bra019272; Bra011792; Bra012177; Bra010164; Bra010717; Bra014841; Bra024410; Bra031390; Bra002822; Bra031848; Bra005162; Bra016238; Bra026426; Bra001645; Bra021285; Bra037750; Bra019522
ko04137	Mitophagy - animal	8	1225	74	8962	0.698164	1	0.79091	Bra040738; Bra000376; Bra031829; Bra027514; Bra016372; Bra010484; Bra012710; Bra014320
ko04010	MAPK signaling pathway	12	1225	106	8962	0.706101	1	0.828217	Bra000744; Bra024699; Bra034543; Bra016477; Bra009584; Bra010128; Bra015807; Bra013046; Bra009583; Bra040013; Bra004857; Bra035909
ko04011	MAPK signaling pathway - yeast	9	1225	83	8962	0.714464	1	0.793292	Bra029669; Bra006839; Bra025832; Bra011584; Bra035646; Bra012239; Bra024023; Bra029461; Bra009447
ko04141	Protein processing in endoplasmic reticulum	45	1225	360	8962	0.71529	1	0.91449	Bra007687; Bra020324; Bra026346; Bra028948; Bra031818; Bra006651; Bra024213; Bra012293; Bra037959; Bra010403; Bra028952; Bra003539; Bra026271; Bra029677; Bra024699; Bra023110; Bra035593; Bra035606; Bra006514; Bra014751; Bra002478; Bra007027; Bra018972; Bra030613; Bra009584; Bra028442; Bra017360; Bra040027; Bra006608; Bra001807; Bra039504; Bra032303; Bra013046; Bra002842; Bra035605; Bra009583; Bra…
ko04520	Adherens junction	5	1225	52	8962	0.732788	1	0.703454	Bra031829; Bra016477; Bra010128; Bra015807; Bra004857
ko00030	Pentose phosphate pathway	10	1225	93	8962	0.742394	1	0.786658	Bra030031; Bra012962; Bra009759; Bra026452; Bra028474; Bra010717; Bra014841; Bra006181; Bra009763; Bra026426
ko00670	One carbon pool by folate	3	1225	36	8962	0.744582	1	0.60966	Bra030488; Bra011796; Bra003710
ko03020	RNA polymerase	7	1225	70	8962	0.758585	1	0.731592	Bra030180; Bra018380; Bra020627; Bra030183; Bra007345; Bra021519; Bra025090
ko02010	ABC transporters	4	1225	46	8962	0.772533	1	0.636167	Bra025359; Bra004484; Bra003490; Bra014756
ko00760	Nicotinate and nicotinamide metabolism	2	1225	29	8962	0.778293	1	0.504546	Bra031248; Bra039707
ko04530	Tight junction	13	1225	121	8962	0.787871	1	0.786008	Bra016477; Bra006690; Bra010128; Bra032246; Bra020371; Bra015807; Bra001022; Bra009684; Bra004857; Bra029461; Bra013340; Bra001665; Bra027833
ko00770	Pantothenate and CoA biosynthesis	4	1225	47	8962	0.788784	1	0.622631	Bra022867; Bra001684; Bra009615; Bra018463
ko04510	Focal adhesion	6	1225	64	8962	0.790091	1	0.685867	Bra018397; Bra016477; Bra010128; Bra015807; Bra004857; Bra009447
ko00563	Glycosylphosphatidylinositol(GPI)-anchor biosynthesis	2	1225	30	8962	0.797906	1	0.487728	Bra016807; Bra000387
ko04214	Apoptosis - fly	3	1225	39	8962	0.799646	1	0.562763	Bra034824; Bra019530; Bra022678
ko00290	Valine, leucine and isoleucine biosynthesis	3	1225	39	8962	0.799646	1	0.562763	Bra022867; Bra035169; Bra018463
ko03018	RNA degradation	22	1225	199	8962	0.836674	1	0.808795	Bra024064; Bra027530; Bra033638; Bra005514; Bra026344; Bra010620; Bra026452; Bra033392; Bra020179; Bra040068; Bra006261; Bra008751; Bra009414; Bra039738; Bra035002; Bra009601; Bra018797; Bra036952; Bra018218; Bra029674; Bra013294; Bra004139
ko00900	Terpenoid backbone biosynthesis	8	1225	85	8962	0.839013	1	0.688557	Bra015739; Bra026006; Bra022982; Bra039216; Bra023057; Bra005405; Bra011709; Bra014870
ko01040	Biosynthesis of unsaturated fatty acids	3	1225	42	8962	0.844692	1	0.522566	Bra002142; Bra036418; Bra004778
ko00710	Carbon fixation in photosynthetic organisms	13	1225	130	8962	0.865754	1	0.731592	Bra040213; Bra000967; Bra017856; Bra012962; Bra009866; Bra011792; Bra010717; Bra004710; Bra014841; Bra024410; Bra031848; Bra026426; Bra003221
ko04013	MAPK signaling pathway - fly	13	1225	131	8962	0.872816	1	0.726007	Bra008802; Bra000249; Bra016477; Bra035606; Bra010128; Bra001519; Bra015807; Bra002842; Bra035605; Bra009670; Bra004857; Bra027833; Bra021372
ko03015	mRNA surveillance pathway	23	1225	218	8962	0.898477	1	0.771863	Bra020273; Bra018397; Bra023312; Bra034276; Bra008984; Bra026413; Bra002158; Bra036126; Bra003201; Bra031294; Bra037523; Bra018797; Bra005496; Bra006091; Bra023311; Bra004158; Bra008983; Bra025178; Bra013294; Bra027833; Bra028973; Bra021850; Bra030551
ko04330	Notch signaling pathway	1	1225	27	8962	0.900636	1	0.27096	Bra006018
ko04112	Cell cycle - Caulobacter	1	1225	27	8962	0.900636	1	0.27096	Bra017252
ko04066	HIF-1 signaling pathway	7	1225	84	8962	0.903432	1	0.60966	Bra024064; Bra040186; Bra040213; Bra030490; Bra011291; Bra016238; Bra040056
ko04139	Mitophagy - yeast	8	1225	96	8962	0.922471	1	0.60966	Bra040738; Bra000376; Bra015768; Bra031829; Bra014524; Bra011230; Bra007479; Bra012710
ko04218	Cellular senescence	15	1225	159	8962	0.931694	1	0.690181	Bra004166; Bra022873; Bra018397; Bra006615; Bra034543; Bra020011; Bra000214; Bra034317; Bra040753; Bra025438; Bra025654; Bra019530; Bra032220; Bra031816; Bra017786
ko03022	Basal transcription factors	6	1225	81	8962	0.939084	1	0.54192	Bra030989; Bra013383; Bra035411; Bra029816; Bra025975; Bra019228
ko04022	cGMP - PKG signaling pathway	8	1225	100	8962	0.941858	1	0.585273	Bra004166; Bra008802; Bra018397; Bra034543; Bra000214; Bra034317; Bra025438; Bra025654
ko04140	Autophagy - animal	14	1225	155	8962	0.948162	1	0.660793	Bra040738; Bra000376; Bra027514; Bra032246; Bra020371; Bra016372; Bra001022; Bra040056; Bra012710; Bra014320; Bra013340; Bra001665; Bra027833; Bra009447
ko00513	Various types of N-glycan biosynthesis	3	1225	56	8962	0.958244	1	0.391924	Bra031818; Bra016092; Bra006514
ko04810	Regulation of actin cytoskeleton	9	1225	114	8962	0.959326	1	0.577573	Bra018397; Bra017683; Bra016477; Bra005500; Bra016167; Bra010128; Bra015807; Bra021676; Bra004857
ko04540	Gap junction	2	1225	46	8962	0.960717	1	0.318083	Bra015815; Bra013481
ko04340	Hedgehog signaling pathway	3	1225	57	8962	0.962229	1	0.385048	Bra016291; Bra028442; Bra000186
ko04144	Endocytosis	30	1225	297	8962	0.962429	1	0.738982	Bra021984; Bra021132; Bra026406; Bra040870; Bra001854; Bra024699; Bra006690; Bra005500; Bra013459; Bra018209; Bra009584; Bra008942; Bra002096; Bra015578; Bra016372; Bra013046; Bra005823; Bra029477; Bra017741; Bra022056; Bra021676; Bra009583; Bra009684; Bra019915; Bra029688; Bra014320; Bra029461; Bra029030; Bra008496; Bra035909
ko04136	Autophagy - other eukaryotes	4	1225	68	8962	0.964914	1	0.430348	Bra040738; Bra000376; Bra012710; Bra027833
ko04350	TGF-beta signaling pathway	4	1225	68	8962	0.964914	1	0.430348	Bra028442; Bra039504; Bra040056; Bra027833
ko04341	Hedgehog signaling pathway - fly	5	1225	78	8962	0.965014	1	0.468969	Bra016291; Bra028442; Bra039504; Bra014243; Bra000186
ko00310	Lysine degradation	3	1225	59	8962	0.969162	1	0.371996	Bra011422; Bra006226; Bra019522
ko04150	mTOR signaling pathway	10	1225	128	8962	0.971421	1	0.571556	Bra027752; Bra011291; Bra032246; Bra020371; Bra034613; Bra001022; Bra040056; Bra013340; Bra001665; Bra009447
ko00071	Fatty acid degradation	4	1225	75	8962	0.98217	1	0.390182	Bra024170; Bra031390; Bra022473; Bra019522
ko03013	RNA transport	27	1225	291	8962	0.98653	1	0.678797	Bra024040; Bra020273; Bra014884; Bra002517; Bra023312; Bra008984; Bra003578; Bra002227; Bra011211; Bra027387; Bra021812; Bra004751; Bra004995; Bra039699; Bra010582; Bra004882; Bra018797; Bra006091; Bra033575; Bra023311; Bra007832; Bra004158; Bra008983; Bra004140; Bra013294; Bra024023; Bra021372
ko04113	Meiosis - yeast	9	1225	130	8962	0.988322	1	0.506487	Bra016292; Bra018397; Bra003201; Bra031294; Bra009564; Bra023796; Bra025178; Bra033893; Bra027833
ko04310	Wnt signaling pathway	12	1225	160	8962	0.989447	1	0.548694	Bra040186; Bra000249; Bra034543; Bra031829; Bra021961; Bra016477; Bra028442; Bra010128; Bra001519; Bra039504; Bra015807; Bra004857
ko04120	Ubiquitin mediated proteolysis	22	1225	253	8962	0.990543	1	0.636167	Bra020324; Bra000249; Bra016291; Bra035606; Bra014751; Bra028442; Bra030575; Bra000756; Bra029252; Bra001519; Bra005541; Bra039504; Bra020507; Bra002842; Bra035605; Bra006470; Bra030965; Bra006641; Bra039803; Bra029461; Bra002441; Bra033547
ko04391	Hippo signaling pathway -fly	3	1225	75	8962	0.994426	1	0.292637	Bra039102; Bra013372; Bra027833
ko04145	Phagosome	14	1225	189	8962	0.995085	1	0.54192	Bra027752; Bra016477; Bra015815; Bra002478; Bra016167; Bra010128; Bra013481; Bra016372; Bra015807; Bra032303; Bra034613; Bra005441; Bra014320; Bra004857
ko00510	N-Glycan biosynthesis	3	1225	77	8962	0.995541	1	0.285036	Bra031818; Bra036849; Bra006514
ko04114	Oocyte meiosis	14	1225	191	8962	0.995784	1	0.536245	Bra004166; Bra040186; Bra018397; Bra034543; Bra000214; Bra034317; Bra028442; Bra003201; Bra031294; Bra025438; Bra039504; Bra025654; Bra025178; Bra027833
ko04130	SNARE interactions in vesicular transport	3	1225	81	8962	0.997161	1	0.27096	Bra034808; Bra008425; Bra008987
ko04138	Autophagy - yeast	8	1225	142	8962	0.998351	1	0.412164	Bra040738; Bra000376; Bra010565; Bra016372; Bra012710; Bra033893; Bra014320; Bra027833
ko04390	Hippo signaling pathway	3	1225	89	8962	0.998871	1	0.246604	Bra018397; Bra013372; Bra027833
ko03440	Homologous recombination	8	1225	147	8962	0.998976	1	0.398145	Bra022873; Bra024617; Bra015430; Bra006820; Bra031084; Bra022334; Bra037576; Bra019530
ko04111	Cell cycle - yeast	9	1225	161	8962	0.999254	1	0.408964	Bra021800; Bra016292; Bra028442; Bra000756; Bra013372; Bra039504; Bra039803; Bra024023; Bra027833
ko03430	Mismatch repair	5	1225	117	8962	0.999277	1	0.312646	Bra024617; Bra018549; Bra022334; Bra037576; Bra019156
ko00190	Oxidative phosphorylation	14	1225	233	8962	0.999876	1	0.439583	Bra037229; Bra002733; Bra028469; Bra024100; Bra027752; Bra018135; Bra025272; Bra023412; Bra031877; Bra032498; Bra034613; Bra026115; Bra009396; Bra035355
ko00970	Aminoacyl-tRNA biosynthesis	3	1225	108	8962	0.999884	1	0.20322	Bra024018; Bra030092; Bra029647
ko03030	DNA replication	5	1225	139	8962	0.999937	1	0.263163	Bra024617; Bra005041; Bra012016; Bra022334; Bra037576
ko03050	Proteasome	2	1225	105	8962	0.999971	1	0.139351	Bra012861; Bra001500
ko04110	Cell cycle	9	1225	211	8962	0.999995	1	0.312053	Bra016292; Bra006615; Bra040753; Bra028442; Bra000756; Bra039504; Bra019530; Bra032220; Bra039803
ko03460	Fanconi anemia pathway	2	1225	128	8962	0.999999	1	0.114311	Bra024617; Bra018549
ko03420	Nucleotide excision repair	2	1225	152	8962	1	1	0.0962621	Bra024617; Bra012016
ko03010	Ribosome	32	1225	570	8962	1	1	0.410718	Bra038503; Bra007144; Bra010267; Bra034985; Bra019662; Bra024985; Bra011233; Bra025304; Bra022734; Bra023340; Bra004683; Bra040409; Bra012111; Bra031870; Bra002798; Bra007188; Bra022217; Bra022625; Bra011291; Bra001302; Bra037493; Bra010943; Bra033049; Bra016295; Bra016706; Bra033351; Bra025887; Bra012980; Bra006248; Bra008443; Bra019201; Bra005118
