# Supplementary material for: Transcriptome Analysis Reveals Key Cold-Stress-Responsive Genes in Winter Rapeseed (Brassica rapa L.)
Source: Int J Mol Sci. 2019 Mar 1;20(5):1071. doi: 10.3390/ijms20051071 (PMC6429191; doi:10.3390/ijms20051071)
Supplement: Supplementary file 1 [file ijms-20-01071-s001.zip › Table S7.xlsx]

## Sheet: Longyou-7-3 h TFs
Supplementary Table S7: Expression of transcription factors in Longyou-7 at 3 h cold stress
TFs	Group	Gene_number	Genes
AP2	ALL	75	Bra000237;Bra000294;Bra000343;Bra000487;Bra000901;Bra001544;Bra001922;Bra002186;Bra002510;Bra003178;Bra003396;Bra003805;Bra004641;Bra004642;Bra004809;Bra005366;Bra005654;Bra005655;Bra006065;Bra006481;Bra007066;Bra007123;Bra007496;Bra008040;Bra008859;Bra009026;Bra009375;Bra010097;Bra010270;Bra010610;Bra011225;Bra011487;Bra011741;Bra011782;Bra011939;Bra012139;Bra012531;Bra012756;Bra012789;Bra019729…
AP2	DEG	0	--
AP2	Up	0	--
AP2	Down	0	--
ARF	ALL	247	Bra000121;Bra000122;Bra000144;Bra000179;Bra000225;Bra000595;Bra000716;Bra001327;Bra001345;Bra001492;Bra001598;Bra001620;Bra001634;Bra001670;Bra001879;Bra001881;Bra001899;Bra001900;Bra002024;Bra002063;Bra002069;Bra002101;Bra002196;Bra002326;Bra002327;Bra002479;Bra002703;Bra002872;Bra003484;Bra003553;Bra003629;Bra003665;Bra003777;Bra003807;Bra004115;Bra004125;Bra004530;Bra004971;Bra004972;Bra004977…
ARF	DEG	13	Bra000144;Bra000225;Bra001345;Bra001900;Bra003807;Bra005099;Bra005898;Bra025483;Bra033526;Bra036788;Bra037222;Bra038024;Bra038908
ARF	Up	8	Bra000144;Bra001345;Bra001900;Bra005099;Bra033526;Bra036788;Bra038024;Bra038908
ARF	Down	5	Bra000225;Bra003807;Bra005898;Bra025483;Bra037222
ARR-B	ALL	122	Bra000199;Bra000224;Bra000863;Bra001093;Bra001641;Bra001643;Bra001721;Bra002084;Bra002095;Bra002512;Bra002675;Bra003265;Bra003507;Bra003604;Bra003782;Bra003815;Bra003816;Bra004076;Bra004245;Bra004305;Bra004306;Bra004446;Bra004507;Bra004563;Bra004615;Bra004638;Bra005378;Bra005584;Bra005901;Bra005928;Bra006075;Bra007185;Bra007242;Bra007295;Bra007613;Bra007694;Bra008138;Bra008140;Bra008150;Bra009011…
ARR-B	DEG	15	Bra001721;Bra004507;Bra005378;Bra008138;Bra009139;Bra009768;Bra012964;Bra021404;Bra022997;Bra025846;Bra029407;Bra032514;Bra033773;Bra035933;Bra036517
ARR-B	Up	12	Bra004507;Bra005378;Bra008138;Bra009139;Bra009768;Bra012964;Bra021404;Bra022997;Bra029407;Bra033773;Bra035933;Bra036517
ARR-B	Down	3	Bra001721;Bra025846;Bra032514
B3	ALL	898	Bra000075;Bra000148;Bra000150;Bra000252;Bra000280;Bra000344;Bra000352;Bra000359;Bra000434;Bra000545;Bra000546;Bra000563;Bra000564;Bra000572;Bra000602;Bra000735;Bra000822;Bra000928;Bra000944;Bra000946;Bra001012;Bra001060;Bra001106;Bra001120;Bra001189;Bra001240;Bra001329;Bra001387;Bra001411;Bra001516;Bra001647;Bra001648;Bra001690;Bra001729;Bra001736;Bra001775;Bra001776;Bra001870;Bra001887;Bra001902…
B3	DEG	34	Bra001870;Bra003226;Bra004188;Bra007143;Bra008477;Bra009841;Bra010725;Bra010858;Bra011349;Bra012124;Bra012540;Bra019615;Bra020500;Bra020707;Bra022594;Bra023318;Bra023324;Bra023585;Bra027453;Bra027871;Bra027875;Bra028035;Bra028334;Bra029003;Bra030108;Bra031161;Bra032079;Bra032915;Bra033152;Bra034828;Bra035801;Bra037119;Bra039047;Bra040761
B3	Up	20	Bra003226;Bra004188;Bra007143;Bra008477;Bra009841;Bra010858;Bra011349;Bra019615;Bra020500;Bra020707;Bra022594;Bra023318;Bra023324;Bra027875;Bra028334;Bra033152;Bra034828;Bra035801;Bra037119;Bra040761
B3	Down	14	Bra001870;Bra010725;Bra012124;Bra012540;Bra023585;Bra027453;Bra027871;Bra028035;Bra029003;Bra030108;Bra031161;Bra032079;Bra032915;Bra039047
BBR-BPC	ALL	114	Bra000615;Bra000672;Bra000789;Bra000855;Bra001837;Bra002083;Bra002485;Bra002781;Bra003405;Bra003600;Bra003978;Bra003979;Bra004912;Bra005454;Bra005479;Bra006265;Bra006663;Bra006842;Bra007118;Bra007518;Bra007568;Bra007886;Bra007914;Bra008210;Bra008279;Bra008295;Bra008742;Bra009996;Bra010111;Bra010175;Bra010592;Bra010706;Bra010720;Bra010721;Bra010775;Bra011453;Bra011608;Bra011746;Bra011877;Bra011886…
BBR-BPC	DEG	3	Bra010706;Bra011877;Bra027185
BBR-BPC	Up	2	Bra010706;Bra011877
BBR-BPC	Down	1	Bra027185
BES1	ALL	230	Bra000009;Bra000053;Bra000171;Bra000172;Bra000249;Bra000470;Bra000536;Bra000570;Bra000710;Bra001150;Bra001182;Bra001410;Bra001556;Bra001569;Bra001626;Bra001777;Bra001937;Bra002218;Bra002288;Bra002313;Bra002320;Bra002634;Bra002721;Bra002753;Bra002817;Bra002845;Bra003043;Bra003155;Bra003225;Bra003315;Bra003473;Bra003638;Bra003639;Bra003772;Bra003960;Bra004156;Bra004157;Bra004708;Bra004944;Bra004968…
BES1	DEG	7	Bra001626;Bra002634;Bra008177;Bra012676;Bra012845;Bra029143;Bra039857
BES1	Up	5	Bra001626;Bra002634;Bra012676;Bra012845;Bra039857
BES1	Down	2	Bra008177;Bra029143
C2H2	ALL	955	Bra000018;Bra000019;Bra000054;Bra000072;Bra000242;Bra000245;Bra000331;Bra000364;Bra000370;Bra000372;Bra000412;Bra000443;Bra000463;Bra000473;Bra000476;Bra000477;Bra000527;Bra000553;Bra000559;Bra000620;Bra000630;Bra000631;Bra000636;Bra000721;Bra000742;Bra000762;Bra000767;Bra000787;Bra001025;Bra001026;Bra001074;Bra001177;Bra001188;Bra001210;Bra001216;Bra001279;Bra001318;Bra001402;Bra001430;Bra001444…
C2H2	DEG	39	Bra000245;Bra001402;Bra001477;Bra001820;Bra004312;Bra004660;Bra009259;Bra009313;Bra009464;Bra009785;Bra012943;Bra020287;Bra021298;Bra022440;Bra022592;Bra022735;Bra023083;Bra024771;Bra025596;Bra026349;Bra026366;Bra027210;Bra031401;Bra032155;Bra033795;Bra034396;Bra034672;Bra035092;Bra035159;Bra036535;Bra037008;Bra037782;Bra037845;Bra038170;Bra038256;Bra039354;Bra039755;Bra039976;Bra041093
C2H2	Up	24	Bra000245;Bra001820;Bra004312;Bra004660;Bra009313;Bra009464;Bra012943;Bra020287;Bra022440;Bra022592;Bra022735;Bra023083;Bra024771;Bra026349;Bra026366;Bra031401;Bra032155;Bra035159;Bra036535;Bra037782;Bra038170;Bra038256;Bra039755;Bra039976
C2H2	Down	15	Bra001402;Bra001477;Bra009259;Bra009785;Bra021298;Bra025596;Bra027210;Bra033795;Bra034396;Bra034672;Bra035092;Bra037008;Bra037845;Bra039354;Bra041093
C3H	ALL	708	Bra000132;Bra000163;Bra000168;Bra000170;Bra000220;Bra000243;Bra000353;Bra000466;Bra000504;Bra000576;Bra000611;Bra000673;Bra000674;Bra000821;Bra000825;Bra001066;Bra001169;Bra001193;Bra001195;Bra001196;Bra001223;Bra001237;Bra001285;Bra001359;Bra001432;Bra001435;Bra001436;Bra001437;Bra001440;Bra001441;Bra001481;Bra001485;Bra001501;Bra001506;Bra001536;Bra001592;Bra001675;Bra001728;Bra001745;Bra001768…
C3H	DEG	22	Bra001728;Bra002224;Bra002627;Bra002812;Bra004982;Bra006263;Bra006780;Bra009483;Bra010334;Bra010532;Bra011519;Bra012504;Bra020756;Bra023868;Bra025601;Bra032189;Bra032325;Bra034501;Bra034525;Bra035481;Bra036631;Bra040944
C3H	Up	13	Bra002224;Bra002627;Bra004982;Bra006780;Bra009483;Bra010334;Bra010532;Bra011519;Bra020756;Bra025601;Bra032189;Bra036631;Bra040944
C3H	Down	9	Bra001728;Bra002812;Bra006263;Bra012504;Bra023868;Bra032325;Bra034501;Bra034525;Bra035481
CAMTA	ALL	166	Bra000174;Bra000267;Bra000460;Bra000776;Bra000875;Bra000876;Bra001205;Bra001213;Bra001498;Bra001589;Bra001659;Bra001660;Bra001692;Bra001786;Bra001787;Bra002223;Bra002296;Bra002376;Bra002594;Bra002766;Bra003269;Bra003331;Bra003347;Bra003433;Bra003873;Bra004094;Bra004096;Bra004217;Bra004218;Bra004434;Bra004709;Bra004958;Bra004980;Bra005404;Bra005481;Bra005643;Bra005747;Bra005778;Bra005789;Bra006021…
CAMTA	DEG	6	Bra000876;Bra020608;Bra021673;Bra024471;Bra025602;Bra039928
CAMTA	Up	5	Bra000876;Bra020608;Bra021673;Bra025602;Bra039928
CAMTA	Down	1	Bra024471
CO-like	ALL	103	Bra000006;Bra000481;Bra000498;Bra001043;Bra001264;Bra001747;Bra001939;Bra002002;Bra002354;Bra002709;Bra002752;Bra003824;Bra003911;Bra004035;Bra004423;Bra005185;Bra005660;Bra005661;Bra006252;Bra006335;Bra006593;Bra006699;Bra007023;Bra007843;Bra008427;Bra008659;Bra008668;Bra008669;Bra008763;Bra008873;Bra008968;Bra009805;Bra010908;Bra010994;Bra011200;Bra011506;Bra011929;Bra011985;Bra012475;Bra012999…
CO-like	DEG	10	Bra001264;Bra008659;Bra011506;Bra020709;Bra021464;Bra021887;Bra030070;Bra037499;Bra038268;Bra040020
CO-like	Up	8	Bra001264;Bra008659;Bra011506;Bra020709;Bra030070;Bra037499;Bra038268;Bra040020
CO-like	Down	2	Bra021464;Bra021887
CPP	ALL	125	Bra001128;Bra001134;Bra001271;Bra001399;Bra001495;Bra001884;Bra002814;Bra002826;Bra003414;Bra003557;Bra003854;Bra004510;Bra004511;Bra004512;Bra004877;Bra005390;Bra005392;Bra005566;Bra006933;Bra006964;Bra007811;Bra007832;Bra007932;Bra008486;Bra008998;Bra009140;Bra009732;Bra009834;Bra009859;Bra009860;Bra009991;Bra010348;Bra010475;Bra011073;Bra011074;Bra011075;Bra011331;Bra012905;Bra012907;Bra019831…
CPP	DEG	6	Bra012905;Bra020511;Bra020512;Bra023126;Bra028555;Bra035623
CPP	Up	4	Bra012905;Bra020512;Bra023126;Bra035623
CPP	Down	2	Bra020511;Bra028555
DBB	ALL	126	Bra000116;Bra000675;Bra001542;Bra001638;Bra001673;Bra001815;Bra002586;Bra002592;Bra002896;Bra002986;Bra003075;Bra003179;Bra003193;Bra003380;Bra003640;Bra003748;Bra003891;Bra003892;Bra004153;Bra004154;Bra006133;Bra006185;Bra006728;Bra006729;Bra007098;Bra007719;Bra007998;Bra008012;Bra008013;Bra008204;Bra008370;Bra008371;Bra008850;Bra009700;Bra009850;Bra010408;Bra010477;Bra010713;Bra010718;Bra011879…
DBB	DEG	11	Bra002986;Bra003640;Bra008371;Bra010713;Bra010718;Bra022761;Bra028274;Bra030635;Bra035051;Bra038778;Bra039774
DBB	Up	8	Bra002986;Bra003640;Bra008371;Bra010713;Bra022761;Bra028274;Bra030635;Bra035051
DBB	Down	3	Bra010718;Bra038778;Bra039774
Dof	ALL	234	Bra000008;Bra000429;Bra000692;Bra000835;Bra000848;Bra001163;Bra001180;Bra001540;Bra001822;Bra002057;Bra002504;Bra002541;Bra002542;Bra002628;Bra002993;Bra003316;Bra003416;Bra003455;Bra003495;Bra003496;Bra003937;Bra003963;Bra003994;Bra004396;Bra004468;Bra004469;Bra004482;Bra004525;Bra005039;Bra005181;Bra005182;Bra005452;Bra005594;Bra005725;Bra005927;Bra006274;Bra006372;Bra006675;Bra006714;Bra006873…
Dof	DEG	13	Bra002504;Bra006675;Bra006714;Bra007670;Bra010548;Bra019677;Bra022378;Bra024399;Bra025304;Bra026122;Bra028437;Bra033396;Bra039066
Dof	Up	5	Bra019677;Bra022378;Bra025304;Bra033396;Bra039066
Dof	Down	8	Bra002504;Bra006675;Bra006714;Bra007670;Bra010548;Bra024399;Bra026122;Bra028437
E2F/DP	ALL	107	Bra000268;Bra000400;Bra001049;Bra001330;Bra002252;Bra002398;Bra002399;Bra003005;Bra003649;Bra004800;Bra005303;Bra005305;Bra005726;Bra005763;Bra005770;Bra006061;Bra006615;Bra006987;Bra007853;Bra007959;Bra008171;Bra008355;Bra009364;Bra009526;Bra009530;Bra009586;Bra009787;Bra010100;Bra012418;Bra012455;Bra012492;Bra012517;Bra012812;Bra012965;Bra020055;Bra020174;Bra020178;Bra021274;Bra021632;Bra021636…
E2F/DP	DEG	2	Bra005303;Bra024845
E2F/DP	Up	2	Bra005303;Bra024845
E2F/DP	Down	0	--
EIL	ALL	47	Bra000528;Bra000654;Bra001802;Bra002054;Bra002358;Bra003831;Bra004017;Bra006050;Bra007060;Bra007628;Bra008110;Bra009744;Bra010457;Bra010850;Bra011138;Bra011613;Bra012585;Bra012884;Bra019686;Bra019688;Bra019690;Bra020146;Bra021001;Bra021996;Bra023033;Bra023650;Bra023927;Bra024354;Bra024782;Bra024783;Bra024784;Bra024912;Bra025047;Bra026530;Bra026565;Bra026863;Bra026864;Bra027439;Bra028601;Bra030122…
EIL	DEG	0	--
EIL	Up	0	--
EIL	Down	0	--
ERF	ALL	1220	Bra000002;Bra000056;Bra000060;Bra000079;Bra000080;Bra000087;Bra000111;Bra000120;Bra000136;Bra000178;Bra000212;Bra000358;Bra000366;Bra000373;Bra000399;Bra000401;Bra000421;Bra000508;Bra000539;Bra000657;Bra000698;Bra000708;Bra000736;Bra000738;Bra000741;Bra000744;Bra000746;Bra000754;Bra000773;Bra000796;Bra000797;Bra000799;Bra000800;Bra000805;Bra000844;Bra000898;Bra000974;Bra001094;Bra001174;Bra001176…
ERF	DEG	86	Bra000212;Bra000366;Bra000754;Bra002221;Bra002356;Bra002357;Bra002422;Bra002609;Bra002833;Bra002999;Bra003198;Bra003415;Bra003451;Bra003726;Bra003779;Bra004063;Bra004878;Bra005425;Bra006472;Bra006683;Bra007109;Bra007539;Bra007759;Bra007967;Bra008132;Bra008836;Bra009112;Bra010041;Bra010143;Bra010383;Bra010461;Bra010463;Bra010474;Bra010657;Bra010807;Bra011181;Bra011384;Bra011833;Bra012904;Bra020023…
ERF	Up	62	Bra000212;Bra000754;Bra002221;Bra002356;Bra002357;Bra002422;Bra002999;Bra003198;Bra003451;Bra005425;Bra006683;Bra007109;Bra007759;Bra008132;Bra008836;Bra009112;Bra010041;Bra010383;Bra010461;Bra010463;Bra010807;Bra011181;Bra012904;Bra020023;Bra020198;Bra021374;Bra021712;Bra021909;Bra022643;Bra022770;Bra022976;Bra024415;Bra025359;Bra026099;Bra026295;Bra026425;Bra026426;Bra026745;Bra027001;Bra027083…
ERF	Down	24	Bra000366;Bra002609;Bra002833;Bra003415;Bra003726;Bra003779;Bra004063;Bra004878;Bra006472;Bra007539;Bra007967;Bra010143;Bra010474;Bra010657;Bra011384;Bra011833;Bra020704;Bra022551;Bra023817;Bra024954;Bra027697;Bra033043;Bra035161;Bra038272
FAR1	ALL	572	Bra000084;Bra000105;Bra000131;Bra000153;Bra000222;Bra000272;Bra000299;Bra000385;Bra000457;Bra000475;Bra000492;Bra000503;Bra000525;Bra000556;Bra000632;Bra000684;Bra000737;Bra000740;Bra000808;Bra000836;Bra000999;Bra001039;Bra001077;Bra001152;Bra001155;Bra001254;Bra001297;Bra001373;Bra001512;Bra001584;Bra001674;Bra001677;Bra001733;Bra001760;Bra001770;Bra001788;Bra001790;Bra001825;Bra001827;Bra001923…
FAR1	DEG	29	Bra000222;Bra001512;Bra002674;Bra004031;Bra007705;Bra007961;Bra010756;Bra011409;Bra011694;Bra020303;Bra023450;Bra023704;Bra024006;Bra025553;Bra027150;Bra027624;Bra029378;Bra030156;Bra030414;Bra030416;Bra030441;Bra032555;Bra032854;Bra033424;Bra033589;Bra033590;Bra033745;Bra036841;Bra037162
FAR1	Up	25	Bra000222;Bra001512;Bra002674;Bra004031;Bra007705;Bra007961;Bra010756;Bra011409;Bra023450;Bra023704;Bra024006;Bra027150;Bra027624;Bra029378;Bra030156;Bra030414;Bra030416;Bra032555;Bra032854;Bra033424;Bra033589;Bra033590;Bra033745;Bra036841;Bra037162
FAR1	Down	4	Bra011694;Bra020303;Bra025553;Bra030441
G2-like	ALL	613	Bra000005;Bra000050;Bra000076;Bra000077;Bra000114;Bra000147;Bra000180;Bra000187;Bra000270;Bra000271;Bra000278;Bra000293;Bra000321;Bra000347;Bra000348;Bra000409;Bra000452;Bra000843;Bra000892;Bra001057;Bra001081;Bra001104;Bra001105;Bra001107;Bra001186;Bra001228;Bra001277;Bra001337;Bra001377;Bra001378;Bra001389;Bra001393;Bra001483;Bra001484;Bra001550;Bra001551;Bra001582;Bra001693;Bra001741;Bra001774…
G2-like	DEG	31	Bra002875;Bra004593;Bra006363;Bra007093;Bra007096;Bra007213;Bra008061;Bra008613;Bra011359;Bra011554;Bra012551;Bra020951;Bra022407;Bra023408;Bra024250;Bra024345;Bra024446;Bra024913;Bra027338;Bra027515;Bra027521;Bra030218;Bra030553;Bra031127;Bra031129;Bra031385;Bra033809;Bra035429;Bra035756;Bra036482;Bra039367
G2-like	Up	22	Bra004593;Bra006363;Bra007096;Bra007213;Bra008061;Bra008613;Bra011359;Bra011554;Bra012551;Bra020951;Bra023408;Bra024250;Bra024345;Bra024446;Bra027338;Bra027521;Bra030553;Bra031129;Bra031385;Bra033809;Bra035756;Bra036482
G2-like	Down	9	Bra002875;Bra007093;Bra022407;Bra024913;Bra027515;Bra030218;Bra031127;Bra035429;Bra039367
GATA	ALL	235	Bra000779;Bra000891;Bra001111;Bra001457;Bra001644;Bra001801;Bra001814;Bra001816;Bra001925;Bra002457;Bra002614;Bra002716;Bra002788;Bra002871;Bra003085;Bra003124;Bra003165;Bra003194;Bra003419;Bra003689;Bra003729;Bra003977;Bra003999;Bra004067;Bra004886;Bra005270;Bra005271;Bra005278;Bra005610;Bra005635;Bra005748;Bra005902;Bra005905;Bra006082;Bra006145;Bra006151;Bra006294;Bra006333;Bra006851;Bra006942…
GATA	DEG	18	Bra002788;Bra003165;Bra003729;Bra004886;Bra005278;Bra006851;Bra009925;Bra011673;Bra012656;Bra020564;Bra020650;Bra021209;Bra030709;Bra030771;Bra034104;Bra035633;Bra037421;Bra040288
GATA	Up	10	Bra002788;Bra004886;Bra006851;Bra009925;Bra020564;Bra030709;Bra030771;Bra034104;Bra035633;Bra040288
GATA	Down	8	Bra003165;Bra003729;Bra005278;Bra011673;Bra012656;Bra020650;Bra021209;Bra037421
GRAS	ALL	451	Bra000012;Bra000329;Bra000375;Bra000448;Bra000449;Bra000542;Bra001072;Bra001116;Bra001187;Bra001211;Bra001232;Bra001268;Bra001269;Bra001273;Bra001304;Bra001305;Bra001326;Bra001376;Bra001396;Bra001555;Bra001557;Bra001624;Bra001625;Bra001646;Bra001762;Bra001857;Bra001940;Bra001964;Bra002053;Bra002165;Bra002426;Bra002507;Bra002511;Bra002534;Bra002537;Bra002552;Bra002553;Bra002556;Bra002564;Bra002580…
GRAS	DEG	30	Bra001762;Bra005175;Bra007056;Bra007184;Bra009142;Bra009145;Bra011777;Bra012088;Bra019781;Bra020294;Bra021740;Bra022781;Bra023127;Bra023790;Bra025321;Bra025740;Bra025848;Bra027000;Bra027549;Bra028100;Bra029772;Bra030620;Bra031290;Bra031991;Bra036041;Bra037848;Bra038174;Bra039228;Bra040113;Bra040582
GRAS	Up	24	Bra001762;Bra005175;Bra007056;Bra007184;Bra009142;Bra011777;Bra012088;Bra019781;Bra020294;Bra021740;Bra022781;Bra023127;Bra023790;Bra025740;Bra025848;Bra027549;Bra029772;Bra030620;Bra031290;Bra031991;Bra036041;Bra038174;Bra040113;Bra040582
GRAS	Down	6	Bra009145;Bra025321;Bra027000;Bra028100;Bra037848;Bra039228
GRF	ALL	43	Bra000165;Bra000468;Bra000575;Bra001532;Bra004991;Bra005268;Bra006956;Bra009724;Bra010388;Bra011781;Bra019640;Bra019770;Bra021521;Bra022501;Bra022666;Bra022667;Bra023066;Bra024437;Bra024908;Bra026294;Bra026330;Bra026471;Bra027058;Bra027384;Bra028540;Bra028541;Bra029390;Bra031408;Bra032656;Bra033640;Bra034473;Bra034474;Bra035397;Bra036287;Bra036463;Bra036662;Bra036685;Bra037836;Bra038310;Bra039334…
GRF	DEG	9	Bra000165;Bra000575;Bra001532;Bra004991;Bra005268;Bra011781;Bra027384;Bra029390;Bra040840
GRF	Up	8	Bra000165;Bra000575;Bra001532;Bra004991;Bra005268;Bra011781;Bra027384;Bra040840
GRF	Down	1	Bra029390
GeBP	ALL	224	Bra000420;Bra000904;Bra001113;Bra001130;Bra001131;Bra001145;Bra001395;Bra001515;Bra001778;Bra002294;Bra002318;Bra002582;Bra002701;Bra003019;Bra004137;Bra004142;Bra004233;Bra004351;Bra004545;Bra004781;Bra004826;Bra004868;Bra004907;Bra005409;Bra005540;Bra005541;Bra005954;Bra006396;Bra006397;Bra006399;Bra006404;Bra006884;Bra007604;Bra007745;Bra007747;Bra007958;Bra008409;Bra008503;Bra008561;Bra008602…
GeBP	DEG	12	Bra000420;Bra001131;Bra002582;Bra004351;Bra021494;Bra026485;Bra027457;Bra028463;Bra029676;Bra034707;Bra040666;Bra040819
GeBP	Up	6	Bra002582;Bra021494;Bra026485;Bra027457;Bra028463;Bra034707
GeBP	Down	6	Bra000420;Bra001131;Bra004351;Bra029676;Bra040666;Bra040819
HB-PHD	ALL	91	Bra001100;Bra002936;Bra002937;Bra003027;Bra003736;Bra003737;Bra003799;Bra003920;Bra003931;Bra004735;Bra004974;Bra005782;Bra006318;Bra007962;Bra008151;Bra008229;Bra009341;Bra010304;Bra010306;Bra010310;Bra010371;Bra010820;Bra010821;Bra010987;Bra011060;Bra011153;Bra012377;Bra012563;Bra012728;Bra012902;Bra020216;Bra021542;Bra021626;Bra021725;Bra022002;Bra022003;Bra022429;Bra022677;Bra022848;Bra023534…
HB-PHD	DEG	16	Bra001100;Bra003027;Bra003736;Bra010306;Bra010820;Bra010821;Bra022002;Bra025064;Bra026261;Bra027168;Bra027357;Bra028143;Bra028995;Bra030155;Bra032162;Bra040203
HB-PHD	Up	12	Bra001100;Bra003736;Bra010306;Bra010820;Bra010821;Bra022002;Bra025064;Bra026261;Bra027168;Bra027357;Bra030155;Bra040203
HB-PHD	Down	4	Bra003027;Bra028143;Bra028995;Bra032162
HB-other	ALL	206	Bra000214;Bra000277;Bra000326;Bra000411;Bra000464;Bra000786;Bra000955;Bra001003;Bra001065;Bra001207;Bra001408;Bra001518;Bra001583;Bra001892;Bra002140;Bra002201;Bra002235;Bra002332;Bra002368;Bra002657;Bra002955;Bra003006;Bra003080;Bra003251;Bra003390;Bra003698;Bra003834;Bra003845;Bra004074;Bra004166;Bra004253;Bra004727;Bra004784;Bra004959;Bra005326;Bra005868;Bra006012;Bra006358;Bra006445;Bra006490…
HB-other	DEG	4	Bra021503;Bra025954;Bra031001;Bra035233
HB-other	Up	4	Bra021503;Bra025954;Bra031001;Bra035233
HB-other	Down	0	--
HD-ZIP	ALL	325	Bra000141;Bra000502;Bra000683;Bra000807;Bra000960;Bra000961;Bra001011;Bra001016;Bra001017;Bra001794;Bra002289;Bra002380;Bra002458;Bra002495;Bra002668;Bra002834;Bra003045;Bra003200;Bra003213;Bra003397;Bra003439;Bra003440;Bra003535;Bra003676;Bra003846;Bra003906;Bra003935;Bra003980;Bra004073;Bra004187;Bra004254;Bra004516;Bra004810;Bra004874;Bra004934;Bra005027;Bra005259;Bra005398;Bra005432;Bra005588…
HD-ZIP	DEG	30	Bra000807;Bra003439;Bra003535;Bra003846;Bra004254;Bra004934;Bra006090;Bra006285;Bra007530;Bra008717;Bra009469;Bra010642;Bra020672;Bra020872;Bra021967;Bra024665;Bra026296;Bra026834;Bra028549;Bra029145;Bra029527;Bra029614;Bra032478;Bra032696;Bra035852;Bra036155;Bra037355;Bra038295;Bra038614;Bra038757
HD-ZIP	Up	24	Bra000807;Bra003439;Bra003535;Bra003846;Bra004254;Bra004934;Bra006285;Bra007530;Bra008717;Bra009469;Bra020672;Bra020872;Bra021967;Bra026834;Bra029145;Bra029527;Bra029614;Bra032478;Bra032696;Bra035852;Bra036155;Bra037355;Bra038614;Bra038757
HD-ZIP	Down	6	Bra006090;Bra010642;Bra024665;Bra026296;Bra028549;Bra038295
HRT-like	ALL	30	Bra002792;Bra002793;Bra004557;Bra004559;Bra006857;Bra007787;Bra011127;Bra011348;Bra012959;Bra021139;Bra021417;Bra021838;Bra022255;Bra023498;Bra023564;Bra024139;Bra024500;Bra026458;Bra026460;Bra027469;Bra028445;Bra030821;Bra031632;Bra032233;Bra034705;Bra037094;Bra038031;Bra039831;Bra040452;Bra040596
HRT-like	DEG	1	Bra030821
HRT-like	Up	0	--
HRT-like	Down	1	Bra030821
HSF	ALL	349	Bra000235;Bra000236;Bra000524;Bra000557;Bra000671;Bra000749;Bra000902;Bra001071;Bra001149;Bra001392;Bra001400;Bra001488;Bra001490;Bra001636;Bra001754;Bra001885;Bra001886;Bra001888;Bra002070;Bra002228;Bra002433;Bra002593;Bra002681;Bra002759;Bra002818;Bra002882;Bra003129;Bra003559;Bra003828;Bra003865;Bra003928;Bra004070;Bra004256;Bra004271;Bra004272;Bra004643;Bra004731;Bra005292;Bra005402;Bra005473…
HSF	DEG	15	Bra000749;Bra009149;Bra012780;Bra022767;Bra023192;Bra023800;Bra025194;Bra030513;Bra032023;Bra032472;Bra033911;Bra033913;Bra034706;Bra038115;Bra040968
HSF	Up	8	Bra009149;Bra022767;Bra023192;Bra023800;Bra032023;Bra032472;Bra033913;Bra034706
HSF	Down	7	Bra000749;Bra012780;Bra025194;Bra030513;Bra033911;Bra038115;Bra040968
LBD	ALL	339	Bra000020;Bra000021;Bra000022;Bra000188;Bra000189;Bra000257;Bra000431;Bra000491;Bra000493;Bra000569;Bra000747;Bra000853;Bra001031;Bra001050;Bra001087;Bra001088;Bra001089;Bra001099;Bra001242;Bra001308;Bra001355;Bra001369;Bra001781;Bra001956;Bra001991;Bra001997;Bra002097;Bra002325;Bra002340;Bra002483;Bra002639;Bra002667;Bra002922;Bra003552;Bra003599;Bra003650;Bra003861;Bra004004;Bra004313;Bra004315…
LBD	DEG	15	Bra007901;Bra021433;Bra021506;Bra023552;Bra024238;Bra024807;Bra025290;Bra026223;Bra031976;Bra033019;Bra035634;Bra035860;Bra036040;Bra038652;Bra039733
LBD	Up	10	Bra007901;Bra021506;Bra023552;Bra024238;Bra024807;Bra025290;Bra033019;Bra035860;Bra038652;Bra039733
LBD	Down	5	Bra021433;Bra026223;Bra031976;Bra035634;Bra036040
LFY	ALL	9	Bra003458;Bra006317;Bra007616;Bra019619;Bra029305;Bra030038;Bra032820;Bra037018;Bra039878
LFY	DEG	0	--
LFY	Up	0	--
LFY	Down	0	--
LSD	ALL	39	Bra000108;Bra003991;Bra004400;Bra005068;Bra005616;Bra007871;Bra009957;Bra010171;Bra011160;Bra012775;Bra012777;Bra020901;Bra020902;Bra020924;Bra020925;Bra021937;Bra023136;Bra024112;Bra026587;Bra026853;Bra027559;Bra027644;Bra030653;Bra030735;Bra031728;Bra031729;Bra031749;Bra033066;Bra033751;Bra033752;Bra034497;Bra036728;Bra037593;Bra038078;Bra038804;Bra038844;Bra039041;Bra039516;Bra039869
LSD	DEG	1	Bra012775
LSD	Up	1	Bra012775
LSD	Down	0	--
M-type_MADS	ALL	597	Bra000001;Bra000166;Bra000231;Bra000232;Bra000328;Bra000339;Bra000424;Bra000442;Bra000444;Bra000548;Bra000606;Bra000618;Bra000619;Bra000691;Bra000714;Bra000997;Bra001144;Bra001148;Bra001198;Bra001209;Bra001256;Bra001257;Bra001259;Bra001354;Bra001379;Bra001388;Bra001474;Bra001509;Bra001759;Bra001795;Bra001854;Bra001992;Bra002006;Bra002046;Bra002085;Bra002203;Bra002264;Bra002384;Bra002480;Bra002555…
M-type_MADS	DEG	23	Bra000548;Bra001148;Bra001509;Bra002046;Bra003402;Bra004964;Bra005527;Bra007630;Bra011026;Bra012993;Bra021802;Bra021868;Bra024353;Bra025431;Bra028181;Bra028414;Bra031338;Bra031920;Bra033473;Bra035384;Bra039163;Bra039436;Bra040618
M-type_MADS	Up	14	Bra000548;Bra001148;Bra002046;Bra005527;Bra011026;Bra012993;Bra025431;Bra028181;Bra028414;Bra031920;Bra033473;Bra035384;Bra039163;Bra039436
M-type_MADS	Down	9	Bra001509;Bra003402;Bra004964;Bra007630;Bra021802;Bra021868;Bra024353;Bra031338;Bra040618
MIKC_MADS	ALL	276	Bra000033;Bra000081;Bra000392;Bra000393;Bra000394;Bra000696;Bra000704;Bra000935;Bra000936;Bra001038;Bra001041;Bra001129;Bra001471;Bra001617;Bra001718;Bra001735;Bra001867;Bra002207;Bra002230;Bra002285;Bra002293;Bra002897;Bra002947;Bra003279;Bra003280;Bra003356;Bra003378;Bra003395;Bra003504;Bra003595;Bra003919;Bra003951;Bra004007;Bra004168;Bra004361;Bra004365;Bra004393;Bra004535;Bra004716;Bra004805…
MIKC_MADS	DEG	8	Bra001867;Bra004716;Bra012831;Bra013057;Bra020052;Bra020826;Bra029158;Bra032487
MIKC_MADS	Up	5	Bra001867;Bra012831;Bra020826;Bra029158;Bra032487
MIKC_MADS	Down	3	Bra004716;Bra013057;Bra020052
MYB	ALL	781	Bra000011;Bra000030;Bra000038;Bra000074;Bra000091;Bra000175;Bra000211;Bra000371;Bra000402;Bra000453;Bra000531;Bra000598;Bra000607;Bra000660;Bra000679;Bra000680;Bra000690;Bra000768;Bra000769;Bra000782;Bra000832;Bra000845;Bra000918;Bra000965;Bra000994;Bra001004;Bra001005;Bra001052;Bra001070;Bra001078;Bra001114;Bra001124;Bra001142;Bra001191;Bra001200;Bra001202;Bra001270;Bra001284;Bra001311;Bra001312…
MYB	DEG	42	Bra000091;Bra000680;Bra001202;Bra001599;Bra002448;Bra002747;Bra003443;Bra003793;Bra004323;Bra007306;Bra008080;Bra008122;Bra008705;Bra011301;Bra012961;Bra020016;Bra020228;Bra021483;Bra021708;Bra023515;Bra023894;Bra024368;Bra024419;Bra024804;Bra025361;Bra028369;Bra028892;Bra029113;Bra029258;Bra030126;Bra031008;Bra031349;Bra032261;Bra033199;Bra034113;Bra034738;Bra035893;Bra036208;Bra037828;Bra039040…
MYB	Up	25	Bra000091;Bra001202;Bra001599;Bra002747;Bra003443;Bra004323;Bra007306;Bra008080;Bra008705;Bra011301;Bra012961;Bra021483;Bra024804;Bra025361;Bra028369;Bra028892;Bra029258;Bra031349;Bra033199;Bra034113;Bra035893;Bra036208;Bra039040;Bra039142;Bra040586
MYB	Down	17	Bra000680;Bra002448;Bra003793;Bra008122;Bra020016;Bra020228;Bra021708;Bra023515;Bra023894;Bra024368;Bra024419;Bra029113;Bra030126;Bra031008;Bra032261;Bra034738;Bra037828
MYB_related	ALL	1186	Bra000052;Bra000068;Bra000184;Bra000223;Bra000248;Bra000261;Bra000306;Bra000351;Bra000410;Bra000430;Bra000447;Bra000454;Bra000456;Bra000469;Bra000480;Bra000579;Bra000591;Bra000626;Bra000635;Bra000653;Bra000663;Bra000697;Bra000706;Bra000724;Bra000745;Bra000758;Bra000781;Bra000823;Bra000840;Bra000860;Bra000888;Bra000896;Bra000923;Bra000925;Bra000926;Bra000938;Bra000941;Bra000951;Bra000958;Bra000967…
MYB_related	DEG	61	Bra000663;Bra001140;Bra001215;Bra002822;Bra002965;Bra003527;Bra003635;Bra004149;Bra004167;Bra005751;Bra005762;Bra005918;Bra005919;Bra006343;Bra006394;Bra007444;Bra007957;Bra008045;Bra008099;Bra008299;Bra009025;Bra009030;Bra009235;Bra009236;Bra009237;Bra009238;Bra009968;Bra019846;Bra019854;Bra019862;Bra023027;Bra023032;Bra023383;Bra023590;Bra023689;Bra024170;Bra025048;Bra025547;Bra025991;Bra027044…
MYB_related	Up	46	Bra000663;Bra001140;Bra001215;Bra002822;Bra003527;Bra003635;Bra004149;Bra005918;Bra005919;Bra006343;Bra006394;Bra007444;Bra007957;Bra008045;Bra009235;Bra009236;Bra009237;Bra009238;Bra009968;Bra019846;Bra019854;Bra019862;Bra023027;Bra023032;Bra023383;Bra023590;Bra023689;Bra024170;Bra025048;Bra025547;Bra025991;Bra027044;Bra027302;Bra028934;Bra029363;Bra029719;Bra029983;Bra030168;Bra032021;Bra034314…
MYB_related	Down	15	Bra002965;Bra004167;Bra005751;Bra005762;Bra008099;Bra008299;Bra009025;Bra009030;Bra029778;Bra030671;Bra031765;Bra034074;Bra035606;Bra039125;Bra039271
NAC	ALL	1547	Bra000023;Bra000058;Bra000059;Bra000113;Bra000115;Bra000133;Bra000192;Bra000215;Bra000228;Bra000281;Bra000282;Bra000296;Bra000355;Bra000382;Bra000388;Bra000390;Bra000391;Bra000414;Bra000441;Bra000461;Bra000540;Bra000555;Bra000582;Bra000593;Bra000597;Bra000603;Bra000605;Bra000612;Bra000616;Bra000693;Bra000709;Bra000715;Bra000753;Bra000788;Bra000850;Bra000897;Bra000911;Bra000917;Bra000959;Bra001000…
NAC	DEG	78	Bra001454;Bra001547;Bra001952;Bra002018;Bra002154;Bra002269;Bra002442;Bra003918;Bra004343;Bra004622;Bra004736;Bra004833;Bra005346;Bra005395;Bra005888;Bra005957;Bra006556;Bra006769;Bra007641;Bra008788;Bra009178;Bra009522;Bra009646;Bra009716;Bra010693;Bra011438;Bra011869;Bra012688;Bra012890;Bra012925;Bra013024;Bra020412;Bra021110;Bra021497;Bra021593;Bra021621;Bra021856;Bra022302;Bra022874;Bra022926…
NAC	Up	46	Bra001454;Bra001547;Bra001952;Bra002018;Bra002269;Bra002442;Bra003918;Bra004736;Bra004833;Bra005395;Bra005888;Bra005957;Bra006556;Bra008788;Bra009178;Bra009522;Bra009716;Bra010693;Bra011869;Bra012890;Bra012925;Bra020412;Bra021110;Bra021497;Bra021593;Bra024268;Bra024651;Bra025450;Bra025872;Bra027238;Bra027907;Bra028166;Bra029388;Bra030386;Bra033040;Bra033623;Bra035235;Bra035334;Bra035476;Bra035486…
NAC	Down	32	Bra002154;Bra004343;Bra004622;Bra005346;Bra006769;Bra007641;Bra009646;Bra011438;Bra012688;Bra013024;Bra021621;Bra021856;Bra022302;Bra022874;Bra022926;Bra023368;Bra023395;Bra023449;Bra025041;Bra027790;Bra027889;Bra029999;Bra031012;Bra031532;Bra032095;Bra033937;Bra033939;Bra036069;Bra037585;Bra038505;Bra038755;Bra040184
NF-X1	ALL	30	Bra001033;Bra001235;Bra005862;Bra007910;Bra008690;Bra009123;Bra009124;Bra011366;Bra011521;Bra012525;Bra019958;Bra019959;Bra022506;Bra022776;Bra023166;Bra023170;Bra023490;Bra023525;Bra029622;Bra031704;Bra033393;Bra035009;Bra035053;Bra037951;Bra038420;Bra038450;Bra038817;Bra039159;Bra040361;Bra040706
NF-X1	DEG	1	Bra019959
NF-X1	Up	0	--
NF-X1	Down	1	Bra019959
NF-YA	ALL	166	Bra000269;Bra000516;Bra000846;Bra000990;Bra001109;Bra001147;Bra001164;Bra001533;Bra001804;Bra001806;Bra001972;Bra002307;Bra002308;Bra002642;Bra002644;Bra003136;Bra003526;Bra003637;Bra003866;Bra003867;Bra004057;Bra004058;Bra004059;Bra004060;Bra004081;Bra004711;Bra004797;Bra005212;Bra005272;Bra005274;Bra005279;Bra005397;Bra005773;Bra005774;Bra005801;Bra006164;Bra006165;Bra006562;Bra006904;Bra006907…
NF-YA	DEG	11	Bra004059;Bra004060;Bra005212;Bra007002;Bra022535;Bra023829;Bra030284;Bra032395;Bra035066;Bra040845;Bra040923
NF-YA	Up	8	Bra004059;Bra004060;Bra005212;Bra007002;Bra022535;Bra023829;Bra030284;Bra040923
NF-YA	Down	3	Bra032395;Bra035066;Bra040845
NF-YB	ALL	208	Bra000025;Bra000103;Bra000145;Bra000181;Bra000233;Bra000462;Bra000505;Bra000510;Bra000566;Bra000662;Bra000703;Bra001300;Bra001461;Bra001464;Bra001475;Bra001615;Bra001712;Bra001909;Bra002076;Bra002283;Bra002503;Bra002516;Bra002539;Bra002869;Bra002878;Bra003057;Bra003127;Bra003432;Bra003532;Bra003713;Bra003985;Bra004377;Bra004428;Bra004634;Bra004637;Bra004915;Bra005018;Bra005074;Bra005219;Bra005282…
NF-YB	DEG	8	Bra000566;Bra001475;Bra004915;Bra005976;Bra007569;Bra009158;Bra029069;Bra037812
NF-YB	Up	4	Bra004915;Bra007569;Bra009158;Bra037812
NF-YB	Down	4	Bra000566;Bra001475;Bra005976;Bra029069
NF-YC	ALL	214	Bra000124;Bra000599;Bra000723;Bra000816;Bra000817;Bra001141;Bra001280;Bra001510;Bra002110;Bra002112;Bra002181;Bra002240;Bra002523;Bra002635;Bra002686;Bra002933;Bra002970;Bra003334;Bra003401;Bra003572;Bra003573;Bra003603;Bra003786;Bra004012;Bra004366;Bra004707;Bra004834;Bra004835;Bra004836;Bra004940;Bra005059;Bra005435;Bra005521;Bra005550;Bra005579;Bra005599;Bra006122;Bra006180;Bra006239;Bra006344…
NF-YC	DEG	16	Bra004835;Bra004836;Bra005599;Bra006180;Bra006475;Bra009466;Bra011573;Bra021045;Bra021355;Bra023641;Bra025209;Bra031737;Bra031918;Bra034666;Bra037596;Bra039988
NF-YC	Up	11	Bra004835;Bra004836;Bra006180;Bra006475;Bra011573;Bra023641;Bra031737;Bra031918;Bra034666;Bra037596;Bra039988
NF-YC	Down	5	Bra005599;Bra009466;Bra021045;Bra021355;Bra025209
NZZ/SPL	ALL	2	Bra026359;Bra036694
NZZ/SPL	DEG	0	--
NZZ/SPL	Up	0	--
NZZ/SPL	Down	0	--
Nin-like	ALL	152	Bra000307;Bra000308;Bra000309;Bra000416;Bra000506;Bra000655;Bra002023;Bra002025;Bra002028;Bra002234;Bra002941;Bra003088;Bra003208;Bra003381;Bra003382;Bra003725;Bra003803;Bra003903;Bra004117;Bra004528;Bra004555;Bra004729;Bra004767;Bra005048;Bra005049;Bra005051;Bra005247;Bra005736;Bra005783;Bra006747;Bra007006;Bra007141;Bra007251;Bra007999;Bra008153;Bra008158;Bra008646;Bra008647;Bra008648;Bra008649…
Nin-like	DEG	9	Bra010194;Bra012083;Bra025944;Bra027991;Bra027994;Bra030437;Bra031249;Bra037164;Bra037706
Nin-like	Up	5	Bra012083;Bra025944;Bra030437;Bra031249;Bra037164
Nin-like	Down	4	Bra010194;Bra027991;Bra027994;Bra037706
RAV	ALL	20	Bra004213;Bra009741;Bra009745;Bra011002;Bra011725;Bra019588;Bra019821;Bra024735;Bra025159;Bra026509;Bra026917;Bra028412;Bra028428;Bra029951;Bra030458;Bra030475;Bra030476;Bra032163;Bra034009;Bra038346
RAV	DEG	0	--
RAV	Up	0	--
RAV	Down	0	--
S1Fa-like	ALL	133	Bra000015;Bra000319;Bra000320;Bra000880;Bra000881;Bra001292;Bra001730;Bra001971;Bra002064;Bra002321;Bra002490;Bra002491;Bra002492;Bra002493;Bra002497;Bra002498;Bra002499;Bra002500;Bra002597;Bra002873;Bra003216;Bra003227;Bra003386;Bra003880;Bra004191;Bra004229;Bra004777;Bra004902;Bra005168;Bra005680;Bra005681;Bra005742;Bra006043;Bra006152;Bra006668;Bra006669;Bra006670;Bra006781;Bra006862;Bra006959…
S1Fa-like	DEG	7	Bra002492;Bra003227;Bra006670;Bra008034;Bra021101;Bra029997;Bra040315
S1Fa-like	Up	6	Bra002492;Bra003227;Bra006670;Bra021101;Bra029997;Bra040315
S1Fa-like	Down	1	Bra008034
SAP	ALL	5	Bra007540;Bra029674;Bra035374;Bra035375;Bra040025
SAP	DEG	0	--
SAP	Up	0	--
SAP	Down	0	--
SBP	ALL	136	Bra000849;Bra001456;Bra001482;Bra002188;Bra002190;Bra002455;Bra002743;Bra003305;Bra003306;Bra003787;Bra003965;Bra004177;Bra004302;Bra004303;Bra004363;Bra004674;Bra004675;Bra004885;Bra005470;Bra005989;Bra006113;Bra006114;Bra006342;Bra006482;Bra006609;Bra006649;Bra006893;Bra007153;Bra008266;Bra008639;Bra008752;Bra008777;Bra008941;Bra009247;Bra009833;Bra009874;Bra010307;Bra010446;Bra010584;Bra010949…
SBP	DEG	4	Bra004674;Bra010584;Bra020799;Bra021880
SBP	Up	3	Bra004674;Bra020799;Bra021880
SBP	Down	1	Bra010584
SRS	ALL	47	Bra000490;Bra003749;Bra006156;Bra006505;Bra007071;Bra007072;Bra007074;Bra008203;Bra008565;Bra008897;Bra008898;Bra008900;Bra008908;Bra010182;Bra010554;Bra010712;Bra010849;Bra011547;Bra011675;Bra011878;Bra011941;Bra012064;Bra022903;Bra023372;Bra023373;Bra023608;Bra025768;Bra026433;Bra027884;Bra028316;Bra029537;Bra030300;Bra030301;Bra031183;Bra031187;Bra032291;Bra034306;Bra034307;Bra035462;Bra035693…
SRS	DEG	1	Bra037302
SRS	Up	1	Bra037302
SRS	Down	0	--
STAT	ALL	127	Bra000045;Bra000712;Bra000713;Bra000760;Bra000806;Bra000847;Bra002298;Bra002299;Bra002300;Bra003022;Bra003687;Bra004483;Bra004867;Bra005087;Bra005405;Bra005415;Bra005474;Bra005860;Bra006559;Bra006710;Bra006711;Bra006713;Bra007204;Bra007607;Bra007749;Bra008302;Bra008362;Bra008449;Bra008480;Bra009258;Bra009358;Bra009536;Bra009771;Bra010064;Bra010405;Bra010469;Bra010470;Bra010471;Bra010472;Bra010802…
STAT	DEG	8	Bra000713;Bra005087;Bra006559;Bra008362;Bra008480;Bra010470;Bra021758;Bra035469
STAT	Up	6	Bra005087;Bra006559;Bra008362;Bra010470;Bra021758;Bra035469
STAT	Down	2	Bra000713;Bra008480
TALE	ALL	102	Bra000027;Bra000167;Bra000638;Bra001976;Bra002589;Bra002740;Bra003161;Bra003222;Bra003753;Bra005138;Bra005151;Bra005310;Bra005703;Bra006054;Bra006085;Bra006536;Bra006827;Bra007035;Bra007198;Bra007908;Bra007920;Bra007921;Bra008011;Bra008066;Bra008197;Bra009046;Bra009618;Bra009826;Bra010577;Bra010613;Bra010816;Bra011004;Bra011048;Bra011120;Bra011166;Bra011317;Bra011318;Bra011403;Bra011680;Bra011713…
TALE	DEG	3	Bra003222;Bra028415;Bra028554
TALE	Up	3	Bra003222;Bra028415;Bra028554
TALE	Down	0	--
TCP	ALL	228	Bra000007;Bra000097;Bra000162;Bra000395;Bra000759;Bra000874;Bra000930;Bra000981;Bra001032;Bra001080;Bra001194;Bra001298;Bra001299;Bra001382;Bra001548;Bra001579;Bra001639;Bra001710;Bra002182;Bra002183;Bra002184;Bra002636;Bra003079;Bra003188;Bra003282;Bra003294;Bra003427;Bra003986;Bra004097;Bra004098;Bra004211;Bra004212;Bra004294;Bra004357;Bra004407;Bra004685;Bra004686;Bra004687;Bra004776;Bra004847…
TCP	DEG	13	Bra001032;Bra001579;Bra004847;Bra011068;Bra011618;Bra012600;Bra021354;Bra023414;Bra027284;Bra028932;Bra029366;Bra032365;Bra033284
TCP	Up	9	Bra001579;Bra004847;Bra012600;Bra023414;Bra027284;Bra028932;Bra029366;Bra032365;Bra033284
TCP	Down	4	Bra001032;Bra011068;Bra011618;Bra021354
Trihelix	ALL	509	Bra000010;Bra000046;Bra000185;Bra000186;Bra000219;Bra000287;Bra000360;Bra000377;Bra000438;Bra000514;Bra000541;Bra000648;Bra000649;Bra000650;Bra000678;Bra000775;Bra000777;Bra000778;Bra000780;Bra000867;Bra000878;Bra001030;Bra001064;Bra001157;Bra001219;Bra001278;Bra001289;Bra001290;Bra001291;Bra001375;Bra001466;Bra001546;Bra001707;Bra001715;Bra001722;Bra001779;Bra001783;Bra001852;Bra001951;Bra002016…
Trihelix	DEG	33	Bra000778;Bra001290;Bra002328;Bra004481;Bra004861;Bra005777;Bra005922;Bra006573;Bra007070;Bra009406;Bra009994;Bra010076;Bra011164;Bra011428;Bra019742;Bra020607;Bra021860;Bra022648;Bra023175;Bra024787;Bra029478;Bra032469;Bra033083;Bra033271;Bra033348;Bra034553;Bra034742;Bra034778;Bra035897;Bra036731;Bra038089;Bra038403;Bra039694
Trihelix	Up	23	Bra000778;Bra002328;Bra005922;Bra006573;Bra007070;Bra009406;Bra009994;Bra010076;Bra011428;Bra019742;Bra020607;Bra023175;Bra029478;Bra033083;Bra033271;Bra033348;Bra034553;Bra034778;Bra035897;Bra036731;Bra038089;Bra038403;Bra039694
Trihelix	Down	10	Bra001290;Bra004481;Bra004861;Bra005777;Bra011164;Bra021860;Bra022648;Bra024787;Bra032469;Bra034742
VOZ	ALL	20	Bra002821;Bra004690;Bra004691;Bra008413;Bra010864;Bra010865;Bra011375;Bra011792;Bra020835;Bra022718;Bra023736;Bra024410;Bra028933;Bra029333;Bra030103;Bra031848;Bra032913;Bra032989;Bra033025;Bra034530
VOZ	DEG	0	--
VOZ	Up	0	--
VOZ	Down	0	--
WOX	ALL	77	Bra000157;Bra000484;Bra001010;Bra001581;Bra001694;Bra002108;Bra002576;Bra002827;Bra002843;Bra003826;Bra004875;Bra004995;Bra005464;Bra005867;Bra006369;Bra006664;Bra006817;Bra008723;Bra009132;Bra009133;Bra010531;Bra010860;Bra011621;Bra011623;Bra012141;Bra012360;Bra012576;Bra012597;Bra012915;Bra020003;Bra020321;Bra021009;Bra021561;Bra021589;Bra021984;Bra022008;Bra022267;Bra022959;Bra022960;Bra023638…
WOX	DEG	3	Bra001581;Bra002108;Bra022267
WOX	Up	3	Bra001581;Bra002108;Bra022267
WOX	Down	0	--
WRKY	ALL	760	Bra000026;Bra000064;Bra000070;Bra000107;Bra000130;Bra000156;Bra000201;Bra000202;Bra000203;Bra000279;Bra000295;Bra000354;Bra000361;Bra000362;Bra000369;Bra000423;Bra000433;Bra000478;Bra000486;Bra000543;Bra000594;Bra000604;Bra000609;Bra000646;Bra000647;Bra000677;Bra000732;Bra000756;Bra000793;Bra000794;Bra000827;Bra000842;Bra001023;Bra001061;Bra001117;Bra001233;Bra001266;Bra001293;Bra001771;Bra001791…
WRKY	DEG	31	Bra000064;Bra000478;Bra000793;Bra001023;Bra002855;Bra005071;Bra005104;Bra005562;Bra006676;Bra008719;Bra008924;Bra009106;Bra009931;Bra011247;Bra020990;Bra021392;Bra021821;Bra023081;Bra023505;Bra023983;Bra024434;Bra024780;Bra025634;Bra028006;Bra030596;Bra030660;Bra031534;Bra033463;Bra033616;Bra035148;Bra040557
WRKY	Up	22	Bra000064;Bra000793;Bra001023;Bra002855;Bra005071;Bra005104;Bra008719;Bra008924;Bra009106;Bra009931;Bra011247;Bra021392;Bra021821;Bra023505;Bra023983;Bra024780;Bra028006;Bra030596;Bra030660;Bra031534;Bra033463;Bra035148
WRKY	Down	9	Bra000478;Bra005562;Bra006676;Bra020990;Bra023081;Bra024434;Bra025634;Bra033616;Bra040557
Whirly	ALL	29	Bra000381;Bra002282;Bra003192;Bra003929;Bra006044;Bra007883;Bra010609;Bra012143;Bra020784;Bra020854;Bra021205;Bra021324;Bra022952;Bra023712;Bra023714;Bra023715;Bra024809;Bra028603;Bra029476;Bra030298;Bra031190;Bra031874;Bra031995;Bra034082;Bra034301;Bra035413;Bra038743;Bra039448;Bra040236
Whirly	DEG	1	Bra040236
Whirly	Up	1	Bra040236
Whirly	Down	0	--
YABBY	ALL	98	Bra000374;Bra000378;Bra000538;Bra000978;Bra001465;Bra001616;Bra002073;Bra002367;Bra002369;Bra002654;Bra003309;Bra003313;Bra003423;Bra003910;Bra004364;Bra005103;Bra005384;Bra005446;Bra005447;Bra006004;Bra007547;Bra008557;Bra008667;Bra009002;Bra009003;Bra009293;Bra009294;Bra009351;Bra009681;Bra010095;Bra010263;Bra010783;Bra010841;Bra011236;Bra011624;Bra012373;Bra012832;Bra019657;Bra019919;Bra020156…
YABBY	DEG	10	Bra000538;Bra003309;Bra009003;Bra022110;Bra024032;Bra030728;Bra031629;Bra032042;Bra037320;Bra040322
YABBY	Up	8	Bra000538;Bra003309;Bra024032;Bra030728;Bra031629;Bra032042;Bra037320;Bra040322
YABBY	Down	2	Bra009003;Bra022110
ZF-HD	ALL	68	Bra000988;Bra002331;Bra003759;Bra003760;Bra003762;Bra003763;Bra003791;Bra003881;Bra004399;Bra005814;Bra005815;Bra006291;Bra006577;Bra006657;Bra007733;Bra007869;Bra008032;Bra008162;Bra008185;Bra008712;Bra008797;Bra010179;Bra010485;Bra010628;Bra011910;Bra012882;Bra020128;Bra020668;Bra021347;Bra022343;Bra023513;Bra024276;Bra024382;Bra025362;Bra025363;Bra025644;Bra025688;Bra025741;Bra025981;Bra026219…
ZF-HD	DEG	12	Bra003759;Bra003881;Bra007733;Bra008032;Bra008185;Bra012882;Bra023513;Bra025981;Bra026589;Bra026830;Bra036852;Bra037224
ZF-HD	Up	9	Bra003759;Bra007733;Bra008185;Bra012882;Bra023513;Bra026589;Bra026830;Bra036852;Bra037224
ZF-HD	Down	3	Bra003881;Bra008032;Bra025981
bHLH	ALL	1868	Bra000013;Bra000044;Bra000048;Bra000066;Bra000119;Bra000125;Bra000135;Bra000138;Bra000142;Bra000177;Bra000183;Bra000194;Bra000200;Bra000229;Bra000255;Bra000258;Bra000259;Bra000262;Bra000283;Bra000284;Bra000290;Bra000291;Bra000304;Bra000317;Bra000327;Bra000330;Bra000341;Bra000356;Bra000380;Bra000387;Bra000428;Bra000436;Bra000440;Bra000445;Bra000471;Bra000495;Bra000497;Bra000511;Bra000558;Bra000560…
bHLH	DEG	106	Bra000119;Bra000497;Bra000920;Bra000970;Bra001168;Bra001390;Bra001566;Bra001678;Bra001846;Bra001921;Bra003232;Bra003328;Bra003329;Bra003483;Bra003938;Bra004491;Bra004581;Bra004748;Bra005176;Bra005309;Bra005615;Bra005713;Bra006809;Bra007660;Bra008734;Bra009022;Bra009602;Bra009803;Bra010046;Bra010302;Bra010344;Bra010553;Bra010644;Bra011540;Bra011575;Bra011643;Bra011662;Bra011674;Bra011683;Bra011690…
bHLH	Up	69	Bra000119;Bra000497;Bra000970;Bra001168;Bra001390;Bra001566;Bra001678;Bra001921;Bra003232;Bra003938;Bra004581;Bra004748;Bra005176;Bra005309;Bra005713;Bra006809;Bra008734;Bra009022;Bra009602;Bra009803;Bra010046;Bra010302;Bra010553;Bra010644;Bra011575;Bra011643;Bra011674;Bra011690;Bra011821;Bra012358;Bra012687;Bra019924;Bra020529;Bra021358;Bra021743;Bra022373;Bra022702;Bra023430;Bra024672;Bra024755…
bHLH	Down	37	Bra000920;Bra001846;Bra003328;Bra003329;Bra003483;Bra004491;Bra005615;Bra007660;Bra010344;Bra011540;Bra011662;Bra011683;Bra011932;Bra012046;Bra012872;Bra019884;Bra020157;Bra021711;Bra024404;Bra025774;Bra026753;Bra027080;Bra031413;Bra031852;Bra033315;Bra033494;Bra035284;Bra037451;Bra037568;Bra037712;Bra038080;Bra038498;Bra038504;Bra038934;Bra039264;Bra040853;Bra040999
bZIP	ALL	648	Bra000043;Bra000102;Bra000128;Bra000143;Bra000195;Bra000207;Bra000209;Bra000256;Bra000332;Bra000342;Bra000350;Bra000363;Bra000451;Bra000664;Bra000665;Bra000668;Bra000809;Bra000883;Bra000931;Bra000963;Bra001019;Bra001068;Bra001097;Bra001173;Bra001381;Bra001383;Bra001401;Bra001443;Bra001507;Bra001524;Bra001629;Bra001671;Bra001683;Bra001739;Bra001742;Bra001767;Bra001835;Bra001934;Bra001994;Bra002078…
bZIP	DEG	30	Bra000128;Bra000342;Bra001507;Bra002090;Bra002096;Bra003320;Bra003499;Bra004550;Bra004582;Bra004689;Bra007380;Bra007800;Bra008192;Bra008670;Bra009570;Bra019715;Bra020113;Bra020115;Bra020640;Bra023317;Bra023540;Bra025418;Bra025873;Bra026523;Bra028424;Bra029869;Bra030702;Bra032369;Bra033414;Bra034001
bZIP	Up	15	Bra000128;Bra002096;Bra003320;Bra003499;Bra004582;Bra004689;Bra007380;Bra008192;Bra020113;Bra020115;Bra023317;Bra028424;Bra029869;Bra030702;Bra034001
bZIP	Down	15	Bra000342;Bra001507;Bra002090;Bra004550;Bra007800;Bra008670;Bra009570;Bra019715;Bra020640;Bra023540;Bra025418;Bra025873;Bra026523;Bra032369;Bra033414

## Sheet: Longyou-7-24 h TFs
Supplementary Table S7: Expression of transcription factors in Longyou-7 at 24 h cold stress
TFs	Group	Gene_number	Genes
AP2	ALL	75	Bra000237;Bra000294;Bra000343;Bra000487;Bra000901;Bra001544;Bra001922;Bra002186;Bra002510;Bra003178;Bra003396;Bra003805;Bra004641;Bra004642;Bra004809;Bra005366;Bra005654;Bra005655;Bra006065;Bra006481;Bra007066;Bra007123;Bra007496;Bra008040;Bra008859;Bra009026;Bra009375;Bra010097;Bra010270;Bra010610;Bra011225;Bra011487;Bra011741;Bra011782;Bra011939;Bra012139;Bra012531;Bra012756;Bra012789;Bra019729…
AP2	DEG	11	Bra000237;Bra004642;Bra007123;Bra009026;Bra010610;Bra012139;Bra012531;Bra027662;Bra029773;Bra033892;Bra035137
AP2	Up	6	Bra007123;Bra009026;Bra012139;Bra027662;Bra029773;Bra033892
AP2	Down	5	Bra000237;Bra004642;Bra010610;Bra012531;Bra035137
ARF	ALL	247	Bra000121;Bra000122;Bra000144;Bra000179;Bra000225;Bra000595;Bra000716;Bra001327;Bra001345;Bra001492;Bra001598;Bra001620;Bra001634;Bra001670;Bra001879;Bra001881;Bra001899;Bra001900;Bra002024;Bra002063;Bra002069;Bra002101;Bra002196;Bra002326;Bra002327;Bra002479;Bra002703;Bra002872;Bra003484;Bra003553;Bra003629;Bra003665;Bra003777;Bra003807;Bra004115;Bra004125;Bra004530;Bra004971;Bra004972;Bra004977…
ARF	DEG	55	Bra000122;Bra000716;Bra001327;Bra001634;Bra001899;Bra001900;Bra002024;Bra002479;Bra003553;Bra005099;Bra005898;Bra007299;Bra007661;Bra008492;Bra008738;Bra008801;Bra008916;Bra011082;Bra012992;Bra019587;Bra019805;Bra019869;Bra019952;Bra021422;Bra023771;Bra024187;Bra024422;Bra025038;Bra025483;Bra025638;Bra026024;Bra026173;Bra026391;Bra027232;Bra028380;Bra030219;Bra031286;Bra031426;Bra031635;Bra031989…
ARF	Up	38	Bra000122;Bra001327;Bra001899;Bra001900;Bra002024;Bra002479;Bra003553;Bra005099;Bra007661;Bra008492;Bra008738;Bra008916;Bra012992;Bra019587;Bra019805;Bra019952;Bra021422;Bra023771;Bra024187;Bra024422;Bra025038;Bra026024;Bra026173;Bra026391;Bra027232;Bra028380;Bra031286;Bra031426;Bra031635;Bra032521;Bra033526;Bra035185;Bra036788;Bra038908;Bra039372;Bra039732;Bra040727;Bra040917
ARF	Down	17	Bra000716;Bra001634;Bra005898;Bra007299;Bra008801;Bra011082;Bra019869;Bra025483;Bra025638;Bra030219;Bra031989;Bra033886;Bra037098;Bra037272;Bra037824;Bra040122;Bra040398
ARR-B	ALL	122	Bra000199;Bra000224;Bra000863;Bra001093;Bra001641;Bra001643;Bra001721;Bra002084;Bra002095;Bra002512;Bra002675;Bra003265;Bra003507;Bra003604;Bra003782;Bra003815;Bra003816;Bra004076;Bra004245;Bra004305;Bra004306;Bra004446;Bra004507;Bra004563;Bra004615;Bra004638;Bra005378;Bra005584;Bra005901;Bra005928;Bra006075;Bra007185;Bra007242;Bra007295;Bra007613;Bra007694;Bra008138;Bra008140;Bra008150;Bra009011…
ARR-B	DEG	32	Bra001093;Bra001643;Bra001721;Bra002084;Bra002095;Bra003265;Bra003507;Bra003782;Bra004076;Bra004245;Bra004507;Bra004638;Bra007185;Bra007295;Bra007694;Bra008150;Bra009768;Bra012055;Bra012964;Bra022997;Bra023925;Bra024849;Bra026635;Bra027829;Bra029289;Bra029407;Bra030037;Bra031714;Bra035381;Bra035933;Bra036517;Bra036963
ARR-B	Up	15	Bra001093;Bra002084;Bra003265;Bra003507;Bra004507;Bra004638;Bra007185;Bra007694;Bra009768;Bra012964;Bra022997;Bra029289;Bra029407;Bra035933;Bra036517
ARR-B	Down	17	Bra001643;Bra001721;Bra002095;Bra003782;Bra004076;Bra004245;Bra007295;Bra008150;Bra012055;Bra023925;Bra024849;Bra026635;Bra027829;Bra030037;Bra031714;Bra035381;Bra036963
B3	ALL	898	Bra000075;Bra000148;Bra000150;Bra000252;Bra000280;Bra000344;Bra000352;Bra000359;Bra000434;Bra000545;Bra000546;Bra000563;Bra000564;Bra000572;Bra000602;Bra000735;Bra000822;Bra000928;Bra000944;Bra000946;Bra001012;Bra001060;Bra001106;Bra001120;Bra001189;Bra001240;Bra001329;Bra001387;Bra001411;Bra001516;Bra001647;Bra001648;Bra001690;Bra001729;Bra001736;Bra001775;Bra001776;Bra001870;Bra001887;Bra001902…
B3	DEG	108	Bra000280;Bra000352;Bra000546;Bra001060;Bra001120;Bra002460;Bra002683;Bra003226;Bra003398;Bra003802;Bra004263;Bra005012;Bra005419;Bra005565;Bra005591;Bra005851;Bra006250;Bra006921;Bra007152;Bra007179;Bra007215;Bra008425;Bra008477;Bra008571;Bra009171;Bra009491;Bra010225;Bra010435;Bra011055;Bra011289;Bra011291;Bra011349;Bra011758;Bra012445;Bra012478;Bra012540;Bra019615;Bra020500;Bra020895;Bra021285…
B3	Up	61	Bra000280;Bra000352;Bra000546;Bra001060;Bra001120;Bra002460;Bra002683;Bra003226;Bra003398;Bra005012;Bra006250;Bra007152;Bra007179;Bra007215;Bra008477;Bra008571;Bra010435;Bra011055;Bra011289;Bra011291;Bra011349;Bra011758;Bra019615;Bra020500;Bra021635;Bra022594;Bra023318;Bra023324;Bra023434;Bra023529;Bra023597;Bra023601;Bra023719;Bra024246;Bra024786;Bra024988;Bra025000;Bra025523;Bra025556;Bra025933…
B3	Down	47	Bra003802;Bra004263;Bra005419;Bra005565;Bra005591;Bra005851;Bra006921;Bra008425;Bra009171;Bra009491;Bra010225;Bra012445;Bra012478;Bra012540;Bra020895;Bra021285;Bra022887;Bra023585;Bra023988;Bra025076;Bra025206;Bra027681;Bra027918;Bra028680;Bra029399;Bra030107;Bra030108;Bra030916;Bra031535;Bra032079;Bra032090;Bra032446;Bra032447;Bra033007;Bra033056;Bra033057;Bra033411;Bra033703;Bra033975;Bra034206…
BBR-BPC	ALL	114	Bra000615;Bra000672;Bra000789;Bra000855;Bra001837;Bra002083;Bra002485;Bra002781;Bra003405;Bra003600;Bra003978;Bra003979;Bra004912;Bra005454;Bra005479;Bra006265;Bra006663;Bra006842;Bra007118;Bra007518;Bra007568;Bra007886;Bra007914;Bra008210;Bra008279;Bra008295;Bra008742;Bra009996;Bra010111;Bra010175;Bra010592;Bra010706;Bra010720;Bra010721;Bra010775;Bra011453;Bra011608;Bra011746;Bra011877;Bra011886…
BBR-BPC	DEG	22	Bra000789;Bra002083;Bra003978;Bra003979;Bra007886;Bra010720;Bra010775;Bra011886;Bra012733;Bra020255;Bra021654;Bra025695;Bra027052;Bra027185;Bra029248;Bra033583;Bra033657;Bra033861;Bra035516;Bra035885;Bra037240;Bra040749
BBR-BPC	Up	7	Bra000789;Bra002083;Bra007886;Bra010775;Bra012733;Bra027052;Bra035516
BBR-BPC	Down	15	Bra003978;Bra003979;Bra010720;Bra011886;Bra020255;Bra021654;Bra025695;Bra027185;Bra029248;Bra033583;Bra033657;Bra033861;Bra035885;Bra037240;Bra040749
BES1	ALL	230	Bra000009;Bra000053;Bra000171;Bra000172;Bra000249;Bra000470;Bra000536;Bra000570;Bra000710;Bra001150;Bra001182;Bra001410;Bra001556;Bra001569;Bra001626;Bra001777;Bra001937;Bra002218;Bra002288;Bra002313;Bra002320;Bra002634;Bra002721;Bra002753;Bra002817;Bra002845;Bra003043;Bra003155;Bra003225;Bra003315;Bra003473;Bra003638;Bra003639;Bra003772;Bra003960;Bra004156;Bra004157;Bra004708;Bra004944;Bra004968…
BES1	DEG	46	Bra000053;Bra000171;Bra000570;Bra000710;Bra001410;Bra001569;Bra001626;Bra002320;Bra003473;Bra004944;Bra006571;Bra007206;Bra008177;Bra008520;Bra008663;Bra008664;Bra011537;Bra011706;Bra011779;Bra012570;Bra012676;Bra012845;Bra020778;Bra020779;Bra021171;Bra021602;Bra022965;Bra023293;Bra024503;Bra025210;Bra025733;Bra026931;Bra027128;Bra027181;Bra028964;Bra030116;Bra032937;Bra033181;Bra033641;Bra035586…
BES1	Up	17	Bra000710;Bra001410;Bra001569;Bra002320;Bra006571;Bra011779;Bra012676;Bra012845;Bra021602;Bra023293;Bra027128;Bra033181;Bra033641;Bra037060;Bra037344;Bra039374;Bra039857
BES1	Down	29	Bra000053;Bra000171;Bra000570;Bra001626;Bra003473;Bra004944;Bra007206;Bra008177;Bra008520;Bra008663;Bra008664;Bra011537;Bra011706;Bra012570;Bra020778;Bra020779;Bra021171;Bra022965;Bra024503;Bra025210;Bra025733;Bra026931;Bra027181;Bra028964;Bra030116;Bra032937;Bra035586;Bra038088;Bra039234
C2H2	ALL	955	Bra000018;Bra000019;Bra000054;Bra000072;Bra000242;Bra000245;Bra000331;Bra000364;Bra000370;Bra000372;Bra000412;Bra000443;Bra000463;Bra000473;Bra000476;Bra000477;Bra000527;Bra000553;Bra000559;Bra000620;Bra000630;Bra000631;Bra000636;Bra000721;Bra000742;Bra000762;Bra000767;Bra000787;Bra001025;Bra001026;Bra001074;Bra001177;Bra001188;Bra001210;Bra001216;Bra001279;Bra001318;Bra001402;Bra001430;Bra001444…
C2H2	DEG	183	Bra000245;Bra000412;Bra000463;Bra000476;Bra000477;Bra000762;Bra000767;Bra001074;Bra001445;Bra001752;Bra001797;Bra001820;Bra002133;Bra002137;Bra002176;Bra002336;Bra002438;Bra002441;Bra002524;Bra002528;Bra003197;Bra003899;Bra004109;Bra004148;Bra004200;Bra004312;Bra004324;Bra004369;Bra004454;Bra004660;Bra004935;Bra005159;Bra005162;Bra005194;Bra005355;Bra005766;Bra005941;Bra006127;Bra006135;Bra006470…
C2H2	Up	92	Bra000245;Bra000463;Bra000762;Bra000767;Bra001445;Bra001752;Bra001797;Bra001820;Bra002336;Bra002438;Bra002524;Bra002528;Bra003197;Bra003899;Bra004109;Bra004312;Bra004324;Bra004369;Bra004660;Bra005162;Bra005194;Bra006629;Bra006689;Bra006839;Bra007032;Bra007222;Bra007378;Bra007545;Bra007668;Bra008004;Bra008143;Bra009079;Bra009313;Bra009345;Bra009464;Bra009798;Bra010922;Bra011118;Bra012943;Bra013026…
C2H2	Down	91	Bra000412;Bra000476;Bra000477;Bra001074;Bra002133;Bra002137;Bra002176;Bra002441;Bra004148;Bra004200;Bra004454;Bra004935;Bra005159;Bra005355;Bra005766;Bra005941;Bra006127;Bra006135;Bra006470;Bra006641;Bra006863;Bra007370;Bra007420;Bra007734;Bra008019;Bra009089;Bra009348;Bra010038;Bra010330;Bra010844;Bra010933;Bra011067;Bra011970;Bra012979;Bra019820;Bra020399;Bra020842;Bra021166;Bra021618;Bra022186…
C3H	ALL	708	Bra000132;Bra000163;Bra000168;Bra000170;Bra000220;Bra000243;Bra000353;Bra000466;Bra000504;Bra000576;Bra000611;Bra000673;Bra000674;Bra000821;Bra000825;Bra001066;Bra001169;Bra001193;Bra001195;Bra001196;Bra001223;Bra001237;Bra001285;Bra001359;Bra001432;Bra001435;Bra001436;Bra001437;Bra001440;Bra001441;Bra001481;Bra001485;Bra001501;Bra001506;Bra001536;Bra001592;Bra001675;Bra001728;Bra001745;Bra001768…
C3H	DEG	105	Bra000576;Bra000611;Bra000821;Bra001066;Bra001193;Bra001223;Bra001359;Bra001436;Bra001506;Bra002061;Bra002151;Bra002167;Bra002224;Bra002627;Bra002812;Bra003887;Bra005341;Bra005374;Bra005543;Bra005663;Bra006261;Bra006415;Bra006537;Bra006671;Bra007201;Bra007205;Bra007606;Bra008028;Bra008406;Bra009095;Bra009483;Bra010275;Bra010332;Bra010334;Bra010532;Bra010564;Bra010621;Bra010641;Bra010777;Bra011211…
C3H	Up	54	Bra000576;Bra000821;Bra001066;Bra001359;Bra001506;Bra002167;Bra002224;Bra002627;Bra005341;Bra005543;Bra006261;Bra006537;Bra006671;Bra007201;Bra007205;Bra008406;Bra009095;Bra009483;Bra010275;Bra010334;Bra010532;Bra010564;Bra011211;Bra011215;Bra011519;Bra011887;Bra012622;Bra020359;Bra020756;Bra021026;Bra021409;Bra022919;Bra023447;Bra023683;Bra024157;Bra025683;Bra025776;Bra026344;Bra026550;Bra027022…
C3H	Down	51	Bra000611;Bra001193;Bra001223;Bra001436;Bra002061;Bra002151;Bra002812;Bra003887;Bra005374;Bra005663;Bra006415;Bra007606;Bra008028;Bra010332;Bra010621;Bra010641;Bra010777;Bra012504;Bra019944;Bra020361;Bra020773;Bra022715;Bra022957;Bra023664;Bra024628;Bra024637;Bra025640;Bra026171;Bra027004;Bra028453;Bra029004;Bra029374;Bra029655;Bra029842;Bra030454;Bra032418;Bra032722;Bra032795;Bra034214;Bra034377…
CAMTA	ALL	166	Bra000174;Bra000267;Bra000460;Bra000776;Bra000875;Bra000876;Bra001205;Bra001213;Bra001498;Bra001589;Bra001659;Bra001660;Bra001692;Bra001786;Bra001787;Bra002223;Bra002296;Bra002376;Bra002594;Bra002766;Bra003269;Bra003331;Bra003347;Bra003433;Bra003873;Bra004094;Bra004096;Bra004217;Bra004218;Bra004434;Bra004709;Bra004958;Bra004980;Bra005404;Bra005481;Bra005643;Bra005747;Bra005778;Bra005789;Bra006021…
CAMTA	DEG	27	Bra000174;Bra000876;Bra002223;Bra002594;Bra002766;Bra003433;Bra004217;Bra004218;Bra004958;Bra005789;Bra007784;Bra007820;Bra008570;Bra009383;Bra010954;Bra011523;Bra020161;Bra020608;Bra021673;Bra022772;Bra023602;Bra030033;Bra032010;Bra033976;Bra039555;Bra040281;Bra040903
CAMTA	Up	14	Bra000174;Bra000876;Bra002594;Bra002766;Bra004958;Bra007784;Bra008570;Bra009383;Bra011523;Bra020608;Bra021673;Bra022772;Bra023602;Bra033976
CAMTA	Down	13	Bra002223;Bra003433;Bra004217;Bra004218;Bra005789;Bra007820;Bra010954;Bra020161;Bra030033;Bra032010;Bra039555;Bra040281;Bra040903
CO-like	ALL	103	Bra000006;Bra000481;Bra000498;Bra001043;Bra001264;Bra001747;Bra001939;Bra002002;Bra002354;Bra002709;Bra002752;Bra003824;Bra003911;Bra004035;Bra004423;Bra005185;Bra005660;Bra005661;Bra006252;Bra006335;Bra006593;Bra006699;Bra007023;Bra007843;Bra008427;Bra008659;Bra008668;Bra008669;Bra008763;Bra008873;Bra008968;Bra009805;Bra010908;Bra010994;Bra011200;Bra011506;Bra011929;Bra011985;Bra012475;Bra012999…
CO-like	DEG	28	Bra001043;Bra001264;Bra002002;Bra002709;Bra002752;Bra003824;Bra004423;Bra006252;Bra007843;Bra011200;Bra011506;Bra011985;Bra012475;Bra020709;Bra021464;Bra023541;Bra023694;Bra023872;Bra024069;Bra024369;Bra024750;Bra025056;Bra026520;Bra028592;Bra035271;Bra037499;Bra040020;Bra041077
CO-like	Up	17	Bra001264;Bra002002;Bra002709;Bra002752;Bra003824;Bra004423;Bra006252;Bra007843;Bra011506;Bra011985;Bra020709;Bra023541;Bra023694;Bra023872;Bra026520;Bra037499;Bra040020
CO-like	Down	11	Bra001043;Bra011200;Bra012475;Bra021464;Bra024069;Bra024369;Bra024750;Bra025056;Bra028592;Bra035271;Bra041077
CPP	ALL	125	Bra001128;Bra001134;Bra001271;Bra001399;Bra001495;Bra001884;Bra002814;Bra002826;Bra003414;Bra003557;Bra003854;Bra004510;Bra004511;Bra004512;Bra004877;Bra005390;Bra005392;Bra005566;Bra006933;Bra006964;Bra007811;Bra007832;Bra007932;Bra008486;Bra008998;Bra009140;Bra009732;Bra009834;Bra009859;Bra009860;Bra009991;Bra010348;Bra010475;Bra011073;Bra011074;Bra011075;Bra011331;Bra012905;Bra012907;Bra019831…
CPP	DEG	20	Bra001128;Bra004510;Bra005390;Bra007811;Bra007832;Bra009859;Bra012907;Bra020511;Bra023126;Bra024574;Bra026130;Bra028555;Bra032935;Bra033743;Bra035623;Bra036056;Bra036551;Bra037089;Bra038799;Bra039471
CPP	Up	12	Bra001128;Bra005390;Bra007832;Bra009859;Bra023126;Bra026130;Bra032935;Bra033743;Bra035623;Bra036551;Bra038799;Bra039471
CPP	Down	8	Bra004510;Bra007811;Bra012907;Bra020511;Bra024574;Bra028555;Bra036056;Bra037089
DBB	ALL	126	Bra000116;Bra000675;Bra001542;Bra001638;Bra001673;Bra001815;Bra002586;Bra002592;Bra002896;Bra002986;Bra003075;Bra003179;Bra003193;Bra003380;Bra003640;Bra003748;Bra003891;Bra003892;Bra004153;Bra004154;Bra006133;Bra006185;Bra006728;Bra006729;Bra007098;Bra007719;Bra007998;Bra008012;Bra008013;Bra008204;Bra008370;Bra008371;Bra008850;Bra009700;Bra009850;Bra010408;Bra010477;Bra010713;Bra010718;Bra011879…
DBB	DEG	29	Bra001542;Bra002986;Bra003640;Bra003748;Bra008012;Bra008013;Bra008204;Bra008371;Bra010713;Bra010718;Bra012752;Bra020746;Bra021529;Bra021614;Bra022722;Bra022761;Bra023297;Bra023857;Bra025317;Bra026361;Bra026487;Bra027353;Bra031180;Bra031255;Bra033226;Bra035051;Bra038778;Bra039051;Bra040489
DBB	Up	19	Bra002986;Bra003640;Bra003748;Bra008204;Bra008371;Bra010713;Bra022722;Bra022761;Bra023297;Bra023857;Bra025317;Bra026361;Bra026487;Bra031180;Bra031255;Bra033226;Bra035051;Bra039051;Bra040489
DBB	Down	10	Bra001542;Bra008012;Bra008013;Bra010718;Bra012752;Bra020746;Bra021529;Bra021614;Bra027353;Bra038778
Dof	ALL	234	Bra000008;Bra000429;Bra000692;Bra000835;Bra000848;Bra001163;Bra001180;Bra001540;Bra001822;Bra002057;Bra002504;Bra002541;Bra002542;Bra002628;Bra002993;Bra003316;Bra003416;Bra003455;Bra003495;Bra003496;Bra003937;Bra003963;Bra003994;Bra004396;Bra004468;Bra004469;Bra004482;Bra004525;Bra005039;Bra005181;Bra005182;Bra005452;Bra005594;Bra005725;Bra005927;Bra006274;Bra006372;Bra006675;Bra006714;Bra006873…
Dof	DEG	51	Bra000848;Bra001822;Bra002504;Bra002993;Bra003455;Bra003496;Bra003937;Bra003994;Bra005182;Bra005927;Bra006675;Bra006873;Bra007670;Bra008731;Bra010539;Bra012119;Bra012441;Bra019672;Bra019678;Bra021099;Bra022195;Bra022378;Bra023888;Bra024399;Bra024683;Bra026122;Bra026723;Bra026849;Bra027722;Bra028028;Bra028220;Bra028425;Bra029261;Bra029964;Bra030089;Bra030423;Bra032171;Bra033077;Bra033408;Bra033432…
Dof	Up	24	Bra000848;Bra003455;Bra003496;Bra003937;Bra003994;Bra010539;Bra021099;Bra022195;Bra022378;Bra024683;Bra028028;Bra029261;Bra030089;Bra030423;Bra032171;Bra033077;Bra033408;Bra033598;Bra033775;Bra035037;Bra035038;Bra035123;Bra035934;Bra035956
Dof	Down	27	Bra001822;Bra002504;Bra002993;Bra005182;Bra005927;Bra006675;Bra006873;Bra007670;Bra008731;Bra012119;Bra012441;Bra019672;Bra019678;Bra023888;Bra024399;Bra026122;Bra026723;Bra026849;Bra027722;Bra028220;Bra028425;Bra029964;Bra033432;Bra035861;Bra038440;Bra039190;Bra039494
E2F/DP	ALL	107	Bra000268;Bra000400;Bra001049;Bra001330;Bra002252;Bra002398;Bra002399;Bra003005;Bra003649;Bra004800;Bra005303;Bra005305;Bra005726;Bra005763;Bra005770;Bra006061;Bra006615;Bra006987;Bra007853;Bra007959;Bra008171;Bra008355;Bra009364;Bra009526;Bra009530;Bra009586;Bra009787;Bra010100;Bra012418;Bra012455;Bra012492;Bra012517;Bra012812;Bra012965;Bra020055;Bra020174;Bra020178;Bra021274;Bra021632;Bra021636…
E2F/DP	DEG	24	Bra000400;Bra002398;Bra003649;Bra005770;Bra006615;Bra010100;Bra012812;Bra012965;Bra021636;Bra022367;Bra023497;Bra024464;Bra024793;Bra024845;Bra025642;Bra025806;Bra028586;Bra028970;Bra031633;Bra034346;Bra035077;Bra035889;Bra036658;Bra039321
E2F/DP	Up	14	Bra000400;Bra002398;Bra003649;Bra006615;Bra012965;Bra021636;Bra023497;Bra024845;Bra025806;Bra028970;Bra031633;Bra035077;Bra036658;Bra039321
E2F/DP	Down	10	Bra005770;Bra010100;Bra012812;Bra022367;Bra024464;Bra024793;Bra025642;Bra028586;Bra034346;Bra035889
EIL	ALL	47	Bra000528;Bra000654;Bra001802;Bra002054;Bra002358;Bra003831;Bra004017;Bra006050;Bra007060;Bra007628;Bra008110;Bra009744;Bra010457;Bra010850;Bra011138;Bra011613;Bra012585;Bra012884;Bra019686;Bra019688;Bra019690;Bra020146;Bra021001;Bra021996;Bra023033;Bra023650;Bra023927;Bra024354;Bra024782;Bra024783;Bra024784;Bra024912;Bra025047;Bra026530;Bra026565;Bra026863;Bra026864;Bra027439;Bra028601;Bra030122…
EIL	DEG	6	Bra001802;Bra012585;Bra019688;Bra019690;Bra026863;Bra026864
EIL	Up	1	Bra026864
EIL	Down	5	Bra001802;Bra012585;Bra019688;Bra019690;Bra026863
ERF	ALL	1220	Bra000002;Bra000056;Bra000060;Bra000079;Bra000080;Bra000087;Bra000111;Bra000120;Bra000136;Bra000178;Bra000212;Bra000358;Bra000366;Bra000373;Bra000399;Bra000401;Bra000421;Bra000508;Bra000539;Bra000657;Bra000698;Bra000708;Bra000736;Bra000738;Bra000741;Bra000744;Bra000746;Bra000754;Bra000773;Bra000796;Bra000797;Bra000799;Bra000800;Bra000805;Bra000844;Bra000898;Bra000974;Bra001094;Bra001174;Bra001176…
ERF	DEG	236	Bra000056;Bra000079;Bra000080;Bra000111;Bra000358;Bra000401;Bra000744;Bra001174;Bra001426;Bra001499;Bra001588;Bra001640;Bra001840;Bra001873;Bra002001;Bra002036;Bra002178;Bra002221;Bra002355;Bra002422;Bra002715;Bra002833;Bra003196;Bra003198;Bra003212;Bra003415;Bra003435;Bra003490;Bra003661;Bra003726;Bra003761;Bra003779;Bra004063;Bra004432;Bra004548;Bra004950;Bra004989;Bra005033;Bra005131;Bra005193…
ERF	Up	115	Bra000056;Bra000079;Bra000080;Bra000111;Bra000358;Bra000401;Bra001174;Bra001426;Bra001499;Bra001588;Bra001873;Bra002001;Bra002036;Bra002221;Bra002355;Bra002422;Bra002715;Bra003196;Bra003198;Bra003212;Bra004548;Bra004989;Bra005131;Bra005595;Bra006058;Bra006516;Bra006813;Bra007100;Bra007109;Bra007759;Bra008836;Bra008933;Bra008952;Bra008960;Bra009034;Bra009112;Bra009273;Bra009287;Bra010389;Bra010422…
ERF	Down	121	Bra000744;Bra001640;Bra001840;Bra002178;Bra002833;Bra003415;Bra003435;Bra003490;Bra003661;Bra003726;Bra003761;Bra003779;Bra004063;Bra004432;Bra004950;Bra005033;Bra005193;Bra005215;Bra005216;Bra005516;Bra006092;Bra006472;Bra007539;Bra007603;Bra007900;Bra007967;Bra008184;Bra008265;Bra009111;Bra009250;Bra010139;Bra010143;Bra010474;Bra010657;Bra010971;Bra011180;Bra011181;Bra011585;Bra011699;Bra011711…
FAR1	ALL	572	Bra000084;Bra000105;Bra000131;Bra000153;Bra000222;Bra000272;Bra000299;Bra000385;Bra000457;Bra000475;Bra000492;Bra000503;Bra000525;Bra000556;Bra000632;Bra000684;Bra000737;Bra000740;Bra000808;Bra000836;Bra000999;Bra001039;Bra001077;Bra001152;Bra001155;Bra001254;Bra001297;Bra001373;Bra001512;Bra001584;Bra001674;Bra001677;Bra001733;Bra001760;Bra001770;Bra001788;Bra001790;Bra001825;Bra001827;Bra001923…
FAR1	DEG	93	Bra000084;Bra000131;Bra001512;Bra001825;Bra002210;Bra002214;Bra002543;Bra002590;Bra002674;Bra003026;Bra003037;Bra003511;Bra003712;Bra004031;Bra004101;Bra004127;Bra004136;Bra004165;Bra004319;Bra005040;Bra005220;Bra005387;Bra005929;Bra006111;Bra006336;Bra006607;Bra006978;Bra007314;Bra007450;Bra007705;Bra007841;Bra007961;Bra008264;Bra009747;Bra009802;Bra009941;Bra009974;Bra010055;Bra010447;Bra010549…
FAR1	Up	45	Bra000084;Bra000131;Bra001512;Bra001825;Bra002674;Bra003026;Bra003037;Bra003511;Bra003712;Bra004031;Bra004136;Bra004165;Bra004319;Bra005387;Bra006336;Bra007314;Bra007705;Bra007961;Bra009747;Bra010055;Bra010549;Bra010756;Bra012889;Bra020391;Bra020562;Bra021491;Bra023450;Bra023704;Bra025439;Bra027624;Bra028325;Bra028980;Bra029704;Bra030066;Bra030156;Bra030414;Bra030416;Bra030692;Bra030716;Bra032854…
FAR1	Down	48	Bra002210;Bra002214;Bra002543;Bra002590;Bra004101;Bra004127;Bra005040;Bra005220;Bra005929;Bra006111;Bra006607;Bra006978;Bra007450;Bra007841;Bra008264;Bra009802;Bra009941;Bra009974;Bra010447;Bra012747;Bra012750;Bra019785;Bra020298;Bra020475;Bra020621;Bra020631;Bra021079;Bra024622;Bra024636;Bra024872;Bra026187;Bra026409;Bra027752;Bra027893;Bra028419;Bra030411;Bra030525;Bra032085;Bra034284;Bra034295…
G2-like	ALL	613	Bra000005;Bra000050;Bra000076;Bra000077;Bra000114;Bra000147;Bra000180;Bra000187;Bra000270;Bra000271;Bra000278;Bra000293;Bra000321;Bra000347;Bra000348;Bra000409;Bra000452;Bra000843;Bra000892;Bra001057;Bra001081;Bra001104;Bra001105;Bra001107;Bra001186;Bra001228;Bra001277;Bra001337;Bra001377;Bra001378;Bra001389;Bra001393;Bra001483;Bra001484;Bra001550;Bra001551;Bra001582;Bra001693;Bra001741;Bra001774…
G2-like	DEG	116	Bra000271;Bra000347;Bra001551;Bra001582;Bra001741;Bra001774;Bra002145;Bra002456;Bra003651;Bra003862;Bra003993;Bra004458;Bra004508;Bra004593;Bra004778;Bra004815;Bra004821;Bra005544;Bra005819;Bra005913;Bra006053;Bra006125;Bra007213;Bra007534;Bra008408;Bra008607;Bra008613;Bra009087;Bra009121;Bra009206;Bra009449;Bra011042;Bra011359;Bra011554;Bra011720;Bra011755;Bra011776;Bra012458;Bra012631;Bra012981…
G2-like	Up	46	Bra001551;Bra002145;Bra003862;Bra004458;Bra004593;Bra004778;Bra006053;Bra007213;Bra007534;Bra008408;Bra008613;Bra009449;Bra011042;Bra011359;Bra012458;Bra012631;Bra019700;Bra019718;Bra023408;Bra024199;Bra024250;Bra024446;Bra025115;Bra025427;Bra026502;Bra026548;Bra026899;Bra027338;Bra028861;Bra028950;Bra030621;Bra031129;Bra031849;Bra031952;Bra033809;Bra034648;Bra034882;Bra035429;Bra035731;Bra036412…
G2-like	Down	70	Bra000271;Bra000347;Bra001582;Bra001741;Bra001774;Bra002456;Bra003651;Bra003993;Bra004508;Bra004815;Bra004821;Bra005544;Bra005819;Bra005913;Bra006125;Bra008607;Bra009087;Bra009121;Bra009206;Bra011554;Bra011720;Bra011755;Bra011776;Bra012981;Bra019942;Bra020505;Bra021555;Bra021556;Bra021941;Bra021965;Bra024408;Bra024547;Bra024877;Bra024913;Bra025071;Bra025852;Bra026420;Bra026850;Bra027426;Bra027515…
GATA	ALL	235	Bra000779;Bra000891;Bra001111;Bra001457;Bra001644;Bra001801;Bra001814;Bra001816;Bra001925;Bra002457;Bra002614;Bra002716;Bra002788;Bra002871;Bra003085;Bra003124;Bra003165;Bra003194;Bra003419;Bra003689;Bra003729;Bra003977;Bra003999;Bra004067;Bra004886;Bra005270;Bra005271;Bra005278;Bra005610;Bra005635;Bra005748;Bra005902;Bra005905;Bra006082;Bra006145;Bra006151;Bra006294;Bra006333;Bra006851;Bra006942…
GATA	DEG	51	Bra001457;Bra002788;Bra003194;Bra003419;Bra003729;Bra004067;Bra004886;Bra006082;Bra006851;Bra007099;Bra007542;Bra008709;Bra009205;Bra009583;Bra009584;Bra009925;Bra011393;Bra011552;Bra011673;Bra011961;Bra013045;Bra013046;Bra020235;Bra020564;Bra020650;Bra021773;Bra022184;Bra022819;Bra023110;Bra024699;Bra024789;Bra024964;Bra025032;Bra027094;Bra028521;Bra028860;Bra029485;Bra029601;Bra030771;Bra032107…
GATA	Up	36	Bra001457;Bra002788;Bra003419;Bra004067;Bra004886;Bra006082;Bra006851;Bra008709;Bra009205;Bra009583;Bra009584;Bra009925;Bra011393;Bra013045;Bra013046;Bra020235;Bra020564;Bra021773;Bra022184;Bra022819;Bra023110;Bra024699;Bra024789;Bra024964;Bra028521;Bra029485;Bra029601;Bra030771;Bra034104;Bra035424;Bra035470;Bra035633;Bra035909;Bra038734;Bra039679;Bra040288
GATA	Down	15	Bra003194;Bra003729;Bra007099;Bra007542;Bra011552;Bra011673;Bra011961;Bra020650;Bra025032;Bra027094;Bra028860;Bra032107;Bra034644;Bra037421;Bra040329
GRAS	ALL	451	Bra000012;Bra000329;Bra000375;Bra000448;Bra000449;Bra000542;Bra001072;Bra001116;Bra001187;Bra001211;Bra001232;Bra001268;Bra001269;Bra001273;Bra001304;Bra001305;Bra001326;Bra001376;Bra001396;Bra001555;Bra001557;Bra001624;Bra001625;Bra001646;Bra001762;Bra001857;Bra001940;Bra001964;Bra002053;Bra002165;Bra002426;Bra002507;Bra002511;Bra002534;Bra002537;Bra002552;Bra002553;Bra002556;Bra002564;Bra002580…
GRAS	DEG	73	Bra000375;Bra001116;Bra001232;Bra001326;Bra001376;Bra001396;Bra002733;Bra002762;Bra003220;Bra003520;Bra004216;Bra005175;Bra005229;Bra006310;Bra007056;Bra007845;Bra008354;Bra008789;Bra009143;Bra009145;Bra009146;Bra009556;Bra009630;Bra010605;Bra011604;Bra011700;Bra011777;Bra012088;Bra012513;Bra012784;Bra019781;Bra020294;Bra021469;Bra021676;Bra021740;Bra022596;Bra022781;Bra023127;Bra023899;Bra024186…
GRAS	Up	35	Bra001116;Bra001232;Bra002733;Bra002762;Bra004216;Bra006310;Bra007056;Bra007845;Bra009556;Bra011604;Bra011700;Bra011777;Bra012088;Bra012784;Bra019781;Bra020294;Bra021469;Bra021740;Bra022596;Bra022781;Bra023127;Bra023899;Bra024186;Bra025117;Bra025740;Bra029617;Bra030337;Bra030338;Bra031290;Bra031580;Bra034072;Bra035649;Bra036041;Bra038002;Bra040357
GRAS	Down	38	Bra000375;Bra001326;Bra001376;Bra001396;Bra003220;Bra003520;Bra005175;Bra005229;Bra008354;Bra008789;Bra009143;Bra009145;Bra009146;Bra009630;Bra010605;Bra012513;Bra021676;Bra025320;Bra025321;Bra028313;Bra028390;Bra029137;Bra029249;Bra033035;Bra033037;Bra034171;Bra034857;Bra035779;Bra036780;Bra037848;Bra037982;Bra038235;Bra039006;Bra039228;Bra039457;Bra039544;Bra039762;Bra040582
GRF	ALL	43	Bra000165;Bra000468;Bra000575;Bra001532;Bra004991;Bra005268;Bra006956;Bra009724;Bra010388;Bra011781;Bra019640;Bra019770;Bra021521;Bra022501;Bra022666;Bra022667;Bra023066;Bra024437;Bra024908;Bra026294;Bra026330;Bra026471;Bra027058;Bra027384;Bra028540;Bra028541;Bra029390;Bra031408;Bra032656;Bra033640;Bra034473;Bra034474;Bra035397;Bra036287;Bra036463;Bra036662;Bra036685;Bra037836;Bra038310;Bra039334…
GRF	DEG	9	Bra000165;Bra000575;Bra004991;Bra022667;Bra027384;Bra028541;Bra031408;Bra036685;Bra039334
GRF	Up	7	Bra000165;Bra000575;Bra004991;Bra022667;Bra027384;Bra036685;Bra039334
GRF	Down	2	Bra028541;Bra031408
GeBP	ALL	224	Bra000420;Bra000904;Bra001113;Bra001130;Bra001131;Bra001145;Bra001395;Bra001515;Bra001778;Bra002294;Bra002318;Bra002582;Bra002701;Bra003019;Bra004137;Bra004142;Bra004233;Bra004351;Bra004545;Bra004781;Bra004826;Bra004868;Bra004907;Bra005409;Bra005540;Bra005541;Bra005954;Bra006396;Bra006397;Bra006399;Bra006404;Bra006884;Bra007604;Bra007745;Bra007747;Bra007958;Bra008409;Bra008503;Bra008561;Bra008602…
GeBP	DEG	30	Bra001131;Bra002582;Bra004826;Bra005954;Bra007604;Bra008768;Bra009987;Bra011230;Bra019847;Bra021100;Bra023937;Bra024590;Bra025196;Bra025392;Bra026485;Bra027078;Bra027457;Bra027967;Bra032956;Bra033478;Bra035007;Bra036116;Bra036448;Bra037655;Bra037682;Bra038098;Bra039236;Bra040550;Bra040703;Bra040819
GeBP	Up	16	Bra002582;Bra004826;Bra005954;Bra011230;Bra019847;Bra021100;Bra023937;Bra026485;Bra027078;Bra027457;Bra027967;Bra035007;Bra036448;Bra037655;Bra039236;Bra040703
GeBP	Down	14	Bra001131;Bra007604;Bra008768;Bra009987;Bra024590;Bra025196;Bra025392;Bra032956;Bra033478;Bra036116;Bra037682;Bra038098;Bra040550;Bra040819
HB-PHD	ALL	91	Bra001100;Bra002936;Bra002937;Bra003027;Bra003736;Bra003737;Bra003799;Bra003920;Bra003931;Bra004735;Bra004974;Bra005782;Bra006318;Bra007962;Bra008151;Bra008229;Bra009341;Bra010304;Bra010306;Bra010310;Bra010371;Bra010820;Bra010821;Bra010987;Bra011060;Bra011153;Bra012377;Bra012563;Bra012728;Bra012902;Bra020216;Bra021542;Bra021626;Bra021725;Bra022002;Bra022003;Bra022429;Bra022677;Bra022848;Bra023534…
HB-PHD	DEG	21	Bra003027;Bra003736;Bra010304;Bra010306;Bra010821;Bra022002;Bra025064;Bra026261;Bra026341;Bra027168;Bra027357;Bra028826;Bra028995;Bra030155;Bra030917;Bra030918;Bra035549;Bra038212;Bra038213;Bra040203;Bra040686
HB-PHD	Up	17	Bra003736;Bra010304;Bra010306;Bra010821;Bra022002;Bra025064;Bra026261;Bra026341;Bra027168;Bra027357;Bra028826;Bra030155;Bra030917;Bra030918;Bra038212;Bra038213;Bra040203
HB-PHD	Down	4	Bra003027;Bra028995;Bra035549;Bra040686
HB-other	ALL	206	Bra000214;Bra000277;Bra000326;Bra000411;Bra000464;Bra000786;Bra000955;Bra001003;Bra001065;Bra001207;Bra001408;Bra001518;Bra001583;Bra001892;Bra002140;Bra002201;Bra002235;Bra002332;Bra002368;Bra002657;Bra002955;Bra003006;Bra003080;Bra003251;Bra003390;Bra003698;Bra003834;Bra003845;Bra004074;Bra004166;Bra004253;Bra004727;Bra004784;Bra004959;Bra005326;Bra005868;Bra006012;Bra006358;Bra006445;Bra006490…
HB-other	DEG	38	Bra000214;Bra001207;Bra002332;Bra004074;Bra004253;Bra006563;Bra006578;Bra007177;Bra011296;Bra019771;Bra019955;Bra021502;Bra021503;Bra021573;Bra023331;Bra023766;Bra025149;Bra025617;Bra025929;Bra025954;Bra026134;Bra026155;Bra026665;Bra027280;Bra027281;Bra027379;Bra031001;Bra031393;Bra032375;Bra033882;Bra034981;Bra035437;Bra035521;Bra036349;Bra038128;Bra039629;Bra039676;Bra040948
HB-other	Up	24	Bra000214;Bra001207;Bra006578;Bra007177;Bra011296;Bra021502;Bra021503;Bra021573;Bra025149;Bra025617;Bra025929;Bra025954;Bra027280;Bra027281;Bra027379;Bra031001;Bra031393;Bra032375;Bra034981;Bra035521;Bra038128;Bra039629;Bra039676;Bra040948
HB-other	Down	14	Bra002332;Bra004074;Bra004253;Bra006563;Bra019771;Bra019955;Bra023331;Bra023766;Bra026134;Bra026155;Bra026665;Bra033882;Bra035437;Bra036349
HD-ZIP	ALL	325	Bra000141;Bra000502;Bra000683;Bra000807;Bra000960;Bra000961;Bra001011;Bra001016;Bra001017;Bra001794;Bra002289;Bra002380;Bra002458;Bra002495;Bra002668;Bra002834;Bra003045;Bra003200;Bra003213;Bra003397;Bra003439;Bra003440;Bra003535;Bra003676;Bra003846;Bra003906;Bra003935;Bra003980;Bra004073;Bra004187;Bra004254;Bra004516;Bra004810;Bra004874;Bra004934;Bra005027;Bra005259;Bra005398;Bra005432;Bra005588…
HD-ZIP	DEG	66	Bra000807;Bra002289;Bra003200;Bra003439;Bra003535;Bra003846;Bra003906;Bra003980;Bra004254;Bra004810;Bra004874;Bra004934;Bra005398;Bra005716;Bra006077;Bra006184;Bra006976;Bra007530;Bra007637;Bra007991;Bra008598;Bra008726;Bra009219;Bra010482;Bra010642;Bra011084;Bra011447;Bra011786;Bra011808;Bra011965;Bra020096;Bra020385;Bra020872;Bra021926;Bra021967;Bra022576;Bra023582;Bra024532;Bra026296;Bra026778…
HD-ZIP	Up	33	Bra000807;Bra002289;Bra003200;Bra003439;Bra003535;Bra003846;Bra004810;Bra004934;Bra006077;Bra007530;Bra007637;Bra008598;Bra009219;Bra011447;Bra020096;Bra020385;Bra020872;Bra021967;Bra022576;Bra023582;Bra026778;Bra027275;Bra028032;Bra029145;Bra029527;Bra031585;Bra032478;Bra032696;Bra035706;Bra035852;Bra037355;Bra038757;Bra039265
HD-ZIP	Down	33	Bra003906;Bra003980;Bra004254;Bra004874;Bra005398;Bra005716;Bra006184;Bra006976;Bra007991;Bra008726;Bra010482;Bra010642;Bra011084;Bra011786;Bra011808;Bra011965;Bra021926;Bra024532;Bra026296;Bra026923;Bra026924;Bra026985;Bra027607;Bra028549;Bra029614;Bra030200;Bra030238;Bra030583;Bra031819;Bra032494;Bra033980;Bra036045;Bra038369
HRT-like	ALL	30	Bra002792;Bra002793;Bra004557;Bra004559;Bra006857;Bra007787;Bra011127;Bra011348;Bra012959;Bra021139;Bra021417;Bra021838;Bra022255;Bra023498;Bra023564;Bra024139;Bra024500;Bra026458;Bra026460;Bra027469;Bra028445;Bra030821;Bra031632;Bra032233;Bra034705;Bra037094;Bra038031;Bra039831;Bra040452;Bra040596
HRT-like	DEG	5	Bra006857;Bra012959;Bra021417;Bra023564;Bra031632
HRT-like	Up	2	Bra021417;Bra031632
HRT-like	Down	3	Bra006857;Bra012959;Bra023564
HSF	ALL	349	Bra000235;Bra000236;Bra000524;Bra000557;Bra000671;Bra000749;Bra000902;Bra001071;Bra001149;Bra001392;Bra001400;Bra001488;Bra001490;Bra001636;Bra001754;Bra001885;Bra001886;Bra001888;Bra002070;Bra002228;Bra002433;Bra002593;Bra002681;Bra002759;Bra002818;Bra002882;Bra003129;Bra003559;Bra003828;Bra003865;Bra003928;Bra004070;Bra004256;Bra004271;Bra004272;Bra004643;Bra004731;Bra005292;Bra005402;Bra005473…
HSF	DEG	56	Bra000557;Bra000902;Bra001392;Bra001885;Bra001886;Bra001888;Bra003559;Bra004256;Bra004271;Bra006656;Bra007434;Bra007695;Bra008706;Bra009421;Bra010099;Bra011241;Bra012147;Bra019660;Bra019808;Bra020738;Bra021599;Bra022171;Bra022767;Bra023192;Bra023798;Bra023800;Bra024465;Bra025194;Bra025447;Bra025606;Bra025924;Bra026930;Bra026933;Bra026934;Bra027226;Bra027531;Bra028344;Bra029134;Bra029255;Bra030513…
HSF	Up	30	Bra000557;Bra000902;Bra001392;Bra001885;Bra001886;Bra001888;Bra003559;Bra007434;Bra008706;Bra010099;Bra011241;Bra012147;Bra020738;Bra021599;Bra022171;Bra022767;Bra023192;Bra023798;Bra023800;Bra025447;Bra025924;Bra027226;Bra032023;Bra032749;Bra033911;Bra033913;Bra034237;Bra036673;Bra036883;Bra038679
HSF	Down	26	Bra004256;Bra004271;Bra006656;Bra007695;Bra009421;Bra019660;Bra019808;Bra024465;Bra025194;Bra025606;Bra026930;Bra026933;Bra026934;Bra027531;Bra028344;Bra029134;Bra029255;Bra030513;Bra031267;Bra032754;Bra033357;Bra036344;Bra036617;Bra038115;Bra039707;Bra040634
LBD	ALL	339	Bra000020;Bra000021;Bra000022;Bra000188;Bra000189;Bra000257;Bra000431;Bra000491;Bra000493;Bra000569;Bra000747;Bra000853;Bra001031;Bra001050;Bra001087;Bra001088;Bra001089;Bra001099;Bra001242;Bra001308;Bra001355;Bra001369;Bra001781;Bra001956;Bra001991;Bra001997;Bra002097;Bra002325;Bra002340;Bra002483;Bra002639;Bra002667;Bra002922;Bra003552;Bra003599;Bra003650;Bra003861;Bra004004;Bra004313;Bra004315…
LBD	DEG	56	Bra000569;Bra000853;Bra001369;Bra003552;Bra004004;Bra004313;Bra004884;Bra005666;Bra006850;Bra007131;Bra008645;Bra008804;Bra010459;Bra011133;Bra011501;Bra011772;Bra019644;Bra020926;Bra021433;Bra021506;Bra021694;Bra021814;Bra021993;Bra022780;Bra023956;Bra024238;Bra024277;Bra024294;Bra024843;Bra025290;Bra025400;Bra027403;Bra028444;Bra028447;Bra028489;Bra031087;Bra031475;Bra031929;Bra031976;Bra032188…
LBD	Up	31	Bra000853;Bra003552;Bra004004;Bra004313;Bra004884;Bra007131;Bra010459;Bra011133;Bra019644;Bra021694;Bra021993;Bra022780;Bra024238;Bra024277;Bra024294;Bra025290;Bra025400;Bra028444;Bra031087;Bra031929;Bra032188;Bra033019;Bra033753;Bra034890;Bra035698;Bra035860;Bra036210;Bra036234;Bra036972;Bra038652;Bra039733
LBD	Down	25	Bra000569;Bra001369;Bra005666;Bra006850;Bra008645;Bra008804;Bra011501;Bra011772;Bra020926;Bra021433;Bra021506;Bra021814;Bra023956;Bra024843;Bra027403;Bra028447;Bra028489;Bra031475;Bra031976;Bra032705;Bra033566;Bra034612;Bra035634;Bra036040;Bra037847
LFY	ALL	9	Bra003458;Bra006317;Bra007616;Bra019619;Bra029305;Bra030038;Bra032820;Bra037018;Bra039878
LFY	DEG	0	--
LFY	Up	0	--
LFY	Down	0	--
LSD	ALL	39	Bra000108;Bra003991;Bra004400;Bra005068;Bra005616;Bra007871;Bra009957;Bra010171;Bra011160;Bra012775;Bra012777;Bra020901;Bra020902;Bra020924;Bra020925;Bra021937;Bra023136;Bra024112;Bra026587;Bra026853;Bra027559;Bra027644;Bra030653;Bra030735;Bra031728;Bra031729;Bra031749;Bra033066;Bra033751;Bra033752;Bra034497;Bra036728;Bra037593;Bra038078;Bra038804;Bra038844;Bra039041;Bra039516;Bra039869
LSD	DEG	7	Bra010171;Bra020902;Bra020924;Bra030653;Bra031749;Bra038804;Bra039041
LSD	Up	3	Bra030653;Bra031749;Bra039041
LSD	Down	4	Bra010171;Bra020902;Bra020924;Bra038804
M-type_MADS	ALL	597	Bra000001;Bra000166;Bra000231;Bra000232;Bra000328;Bra000339;Bra000424;Bra000442;Bra000444;Bra000548;Bra000606;Bra000618;Bra000619;Bra000691;Bra000714;Bra000997;Bra001144;Bra001148;Bra001198;Bra001209;Bra001256;Bra001257;Bra001259;Bra001354;Bra001379;Bra001388;Bra001474;Bra001509;Bra001759;Bra001795;Bra001854;Bra001992;Bra002006;Bra002046;Bra002085;Bra002203;Bra002264;Bra002384;Bra002480;Bra002555…
M-type_MADS	DEG	99	Bra000442;Bra000691;Bra001148;Bra001256;Bra001257;Bra001379;Bra001474;Bra001509;Bra001759;Bra001854;Bra002203;Bra002264;Bra002969;Bra003468;Bra003916;Bra003925;Bra004069;Bra004135;Bra004367;Bra004964;Bra004990;Bra005166;Bra005528;Bra005638;Bra005834;Bra006248;Bra006909;Bra007262;Bra007828;Bra008972;Bra009794;Bra009913;Bra009978;Bra010053;Bra010953;Bra011026;Bra011096;Bra011664;Bra012427;Bra012993…
M-type_MADS	Up	54	Bra000442;Bra001148;Bra001474;Bra002203;Bra002264;Bra002969;Bra003468;Bra003925;Bra004069;Bra004135;Bra004367;Bra004990;Bra005166;Bra005528;Bra006909;Bra007262;Bra007828;Bra008972;Bra009794;Bra009978;Bra010053;Bra011026;Bra011664;Bra012427;Bra012993;Bra012996;Bra020472;Bra021208;Bra024029;Bra024204;Bra024662;Bra024854;Bra025122;Bra026065;Bra026129;Bra027839;Bra028181;Bra028414;Bra029669;Bra029670…
M-type_MADS	Down	45	Bra000691;Bra001256;Bra001257;Bra001379;Bra001509;Bra001759;Bra001854;Bra003916;Bra004964;Bra005638;Bra005834;Bra006248;Bra009913;Bra010953;Bra011096;Bra020875;Bra020998;Bra021806;Bra021824;Bra021868;Bra021913;Bra022447;Bra023436;Bra024792;Bra025385;Bra025406;Bra025831;Bra025935;Bra027927;Bra028069;Bra029343;Bra029657;Bra031338;Bra032740;Bra034278;Bra034594;Bra035596;Bra035946;Bra036216;Bra036625…
MIKC_MADS	ALL	276	Bra000033;Bra000081;Bra000392;Bra000393;Bra000394;Bra000696;Bra000704;Bra000935;Bra000936;Bra001038;Bra001041;Bra001129;Bra001471;Bra001617;Bra001718;Bra001735;Bra001867;Bra002207;Bra002230;Bra002285;Bra002293;Bra002897;Bra002947;Bra003279;Bra003280;Bra003356;Bra003378;Bra003395;Bra003504;Bra003595;Bra003919;Bra003951;Bra004007;Bra004168;Bra004361;Bra004365;Bra004393;Bra004535;Bra004716;Bra004805…
MIKC_MADS	DEG	46	Bra001129;Bra001471;Bra001735;Bra003279;Bra003378;Bra003504;Bra004365;Bra004716;Bra004841;Bra004928;Bra006214;Bra006319;Bra007419;Bra007648;Bra008340;Bra008679;Bra010418;Bra013057;Bra019691;Bra019916;Bra020052;Bra020826;Bra021733;Bra022583;Bra024562;Bra024617;Bra025325;Bra027446;Bra028423;Bra028528;Bra028599;Bra028836;Bra029799;Bra031260;Bra031886;Bra031999;Bra032889;Bra033293;Bra035784;Bra035840…
MIKC_MADS	Up	19	Bra003279;Bra004365;Bra004928;Bra006319;Bra008340;Bra008679;Bra010418;Bra019916;Bra020826;Bra025325;Bra027446;Bra028528;Bra031260;Bra032889;Bra033293;Bra038327;Bra038627;Bra039058;Bra039921
MIKC_MADS	Down	27	Bra001129;Bra001471;Bra001735;Bra003378;Bra003504;Bra004716;Bra004841;Bra006214;Bra007419;Bra007648;Bra013057;Bra019691;Bra020052;Bra021733;Bra022583;Bra024562;Bra024617;Bra028423;Bra028599;Bra028836;Bra029799;Bra031886;Bra031999;Bra035784;Bra035840;Bra036249;Bra039166
MYB	ALL	781	Bra000011;Bra000030;Bra000038;Bra000074;Bra000091;Bra000175;Bra000211;Bra000371;Bra000402;Bra000453;Bra000531;Bra000598;Bra000607;Bra000660;Bra000679;Bra000680;Bra000690;Bra000768;Bra000769;Bra000782;Bra000832;Bra000845;Bra000918;Bra000965;Bra000994;Bra001004;Bra001005;Bra001052;Bra001070;Bra001078;Bra001114;Bra001124;Bra001142;Bra001191;Bra001200;Bra001202;Bra001270;Bra001284;Bra001311;Bra001312…
MYB	DEG	129	Bra000030;Bra000074;Bra000371;Bra000453;Bra000531;Bra000660;Bra000680;Bra000690;Bra001202;Bra001313;Bra001713;Bra001908;Bra001917;Bra002578;Bra002848;Bra002946;Bra003052;Bra003341;Bra003443;Bra003691;Bra003793;Bra003801;Bra004027;Bra004041;Bra004162;Bra004584;Bra005001;Bra005139;Bra005364;Bra005949;Bra006306;Bra006811;Bra006974;Bra007012;Bra007186;Bra007306;Bra007399;Bra007402;Bra008080;Bra008510…
MYB	Up	83	Bra000371;Bra000453;Bra000690;Bra001202;Bra001313;Bra001713;Bra001908;Bra001917;Bra002848;Bra002946;Bra003052;Bra003341;Bra003443;Bra003691;Bra004041;Bra004162;Bra004584;Bra005139;Bra005949;Bra006306;Bra007186;Bra007306;Bra007399;Bra007402;Bra008080;Bra008510;Bra008643;Bra008705;Bra009312;Bra009355;Bra009356;Bra009617;Bra010085;Bra010892;Bra011571;Bra011576;Bra012961;Bra012988;Bra013055;Bra019611…
MYB	Down	46	Bra000030;Bra000074;Bra000531;Bra000660;Bra000680;Bra002578;Bra003793;Bra003801;Bra004027;Bra005001;Bra005364;Bra006811;Bra006974;Bra007012;Bra009019;Bra009035;Bra009868;Bra011749;Bra019665;Bra021709;Bra022553;Bra022602;Bra023085;Bra023515;Bra024064;Bra024379;Bra024419;Bra024526;Bra025073;Bra025270;Bra025336;Bra025460;Bra027228;Bra028008;Bra028063;Bra028426;Bra028857;Bra029113;Bra029465;Bra030126…
MYB_related	ALL	1186	Bra000052;Bra000068;Bra000184;Bra000223;Bra000248;Bra000261;Bra000306;Bra000351;Bra000410;Bra000430;Bra000447;Bra000454;Bra000456;Bra000469;Bra000480;Bra000579;Bra000591;Bra000626;Bra000635;Bra000653;Bra000663;Bra000697;Bra000706;Bra000724;Bra000745;Bra000758;Bra000781;Bra000823;Bra000840;Bra000860;Bra000888;Bra000896;Bra000923;Bra000925;Bra000926;Bra000938;Bra000941;Bra000951;Bra000958;Bra000967…
MYB_related	DEG	233	Bra000052;Bra000184;Bra000261;Bra000410;Bra000430;Bra000469;Bra000579;Bra000781;Bra000840;Bra000926;Bra000967;Bra001215;Bra001258;Bra001287;Bra001302;Bra001349;Bra001642;Bra001697;Bra001996;Bra002383;Bra002569;Bra002658;Bra002822;Bra002842;Bra002919;Bra003077;Bra003117;Bra003263;Bra003463;Bra003765;Bra003872;Bra003893;Bra003894;Bra003969;Bra004022;Bra004077;Bra005207;Bra005269;Bra005762;Bra005802…
MYB_related	Up	126	Bra000261;Bra000430;Bra000781;Bra000967;Bra001287;Bra001302;Bra001349;Bra002383;Bra002569;Bra002822;Bra002842;Bra002919;Bra003117;Bra003263;Bra003969;Bra004022;Bra005269;Bra005918;Bra006218;Bra006394;Bra006721;Bra006908;Bra007107;Bra007316;Bra007444;Bra008045;Bra008311;Bra008563;Bra008582;Bra009235;Bra009236;Bra009237;Bra009238;Bra009371;Bra009461;Bra009485;Bra009560;Bra009950;Bra009993;Bra010058…
MYB_related	Down	107	Bra000052;Bra000184;Bra000410;Bra000469;Bra000579;Bra000840;Bra000926;Bra001215;Bra001258;Bra001642;Bra001697;Bra001996;Bra002658;Bra003077;Bra003463;Bra003765;Bra003872;Bra003893;Bra003894;Bra004077;Bra005207;Bra005762;Bra005802;Bra005853;Bra006343;Bra006350;Bra006771;Bra006853;Bra007207;Bra007566;Bra007609;Bra007662;Bra008009;Bra008041;Bra008099;Bra008728;Bra009025;Bra009086;Bra009113;Bra009458…
NAC	ALL	1547	Bra000023;Bra000058;Bra000059;Bra000113;Bra000115;Bra000133;Bra000192;Bra000215;Bra000228;Bra000281;Bra000282;Bra000296;Bra000355;Bra000382;Bra000388;Bra000390;Bra000391;Bra000414;Bra000441;Bra000461;Bra000540;Bra000555;Bra000582;Bra000593;Bra000597;Bra000603;Bra000605;Bra000612;Bra000616;Bra000693;Bra000709;Bra000715;Bra000753;Bra000788;Bra000850;Bra000897;Bra000911;Bra000917;Bra000959;Bra001000…
NAC	DEG	252	Bra000215;Bra000382;Bra000391;Bra000461;Bra000540;Bra000555;Bra000593;Bra000597;Bra000605;Bra000959;Bra001058;Bra001084;Bra001480;Bra001547;Bra001586;Bra001889;Bra001952;Bra001986;Bra002018;Bra002099;Bra002103;Bra002153;Bra002287;Bra002403;Bra003023;Bra003184;Bra003237;Bra003324;Bra003609;Bra003625;Bra003693;Bra003717;Bra003773;Bra003790;Bra003918;Bra003998;Bra004385;Bra004522;Bra004736;Bra004833…
NAC	Up	131	Bra000215;Bra000382;Bra000461;Bra000597;Bra000959;Bra001058;Bra001084;Bra001547;Bra001586;Bra001952;Bra002018;Bra002103;Bra002287;Bra003023;Bra003184;Bra003237;Bra003609;Bra003918;Bra003998;Bra004385;Bra004522;Bra004736;Bra004833;Bra004892;Bra004941;Bra005173;Bra005395;Bra005403;Bra005923;Bra006464;Bra006530;Bra006556;Bra006782;Bra007585;Bra007855;Bra008529;Bra008660;Bra008977;Bra008987;Bra009178…
NAC	Down	121	Bra000391;Bra000540;Bra000555;Bra000593;Bra000605;Bra001480;Bra001889;Bra001986;Bra002099;Bra002153;Bra002403;Bra003324;Bra003625;Bra003693;Bra003717;Bra003773;Bra003790;Bra005276;Bra005596;Bra005899;Bra006031;Bra006690;Bra006769;Bra006955;Bra007641;Bra007823;Bra008271;Bra008353;Bra008441;Bra008553;Bra008651;Bra008903;Bra008951;Bra009240;Bra009401;Bra009646;Bra009710;Bra010292;Bra010404;Bra010675…
NF-X1	ALL	30	Bra001033;Bra001235;Bra005862;Bra007910;Bra008690;Bra009123;Bra009124;Bra011366;Bra011521;Bra012525;Bra019958;Bra019959;Bra022506;Bra022776;Bra023166;Bra023170;Bra023490;Bra023525;Bra029622;Bra031704;Bra033393;Bra035009;Bra035053;Bra037951;Bra038420;Bra038450;Bra038817;Bra039159;Bra040361;Bra040706
NF-X1	DEG	1	Bra022776
NF-X1	Up	1	Bra022776
NF-X1	Down	0	--
NF-YA	ALL	166	Bra000269;Bra000516;Bra000846;Bra000990;Bra001109;Bra001147;Bra001164;Bra001533;Bra001804;Bra001806;Bra001972;Bra002307;Bra002308;Bra002642;Bra002644;Bra003136;Bra003526;Bra003637;Bra003866;Bra003867;Bra004057;Bra004058;Bra004059;Bra004060;Bra004081;Bra004711;Bra004797;Bra005212;Bra005272;Bra005274;Bra005279;Bra005397;Bra005773;Bra005774;Bra005801;Bra006164;Bra006165;Bra006562;Bra006904;Bra006907…
NF-YA	DEG	36	Bra000269;Bra000516;Bra001109;Bra002307;Bra003136;Bra004057;Bra004058;Bra004059;Bra004711;Bra005212;Bra007002;Bra008382;Bra009200;Bra012584;Bra012986;Bra020107;Bra020365;Bra021000;Bra023738;Bra023829;Bra024817;Bra026388;Bra027385;Bra027821;Bra030284;Bra030723;Bra031210;Bra031552;Bra033438;Bra035066;Bra037056;Bra037506;Bra039948;Bra040137;Bra040188;Bra040529
NF-YA	Up	14	Bra003136;Bra004059;Bra005212;Bra007002;Bra009200;Bra012986;Bra023829;Bra026388;Bra027385;Bra030284;Bra030723;Bra031210;Bra037056;Bra040529
NF-YA	Down	22	Bra000269;Bra000516;Bra001109;Bra002307;Bra004057;Bra004058;Bra004711;Bra008382;Bra012584;Bra020107;Bra020365;Bra021000;Bra023738;Bra024817;Bra027821;Bra031552;Bra033438;Bra035066;Bra037506;Bra039948;Bra040137;Bra040188
NF-YB	ALL	208	Bra000025;Bra000103;Bra000145;Bra000181;Bra000233;Bra000462;Bra000505;Bra000510;Bra000566;Bra000662;Bra000703;Bra001300;Bra001461;Bra001464;Bra001475;Bra001615;Bra001712;Bra001909;Bra002076;Bra002283;Bra002503;Bra002516;Bra002539;Bra002869;Bra002878;Bra003057;Bra003127;Bra003432;Bra003532;Bra003713;Bra003985;Bra004377;Bra004428;Bra004634;Bra004637;Bra004915;Bra005018;Bra005074;Bra005219;Bra005282…
NF-YB	DEG	34	Bra000566;Bra001461;Bra001475;Bra001615;Bra002283;Bra003057;Bra004377;Bra004915;Bra005282;Bra005976;Bra006848;Bra007121;Bra008814;Bra008920;Bra009043;Bra009158;Bra011040;Bra011253;Bra019572;Bra022147;Bra023061;Bra024017;Bra025153;Bra027199;Bra028141;Bra028403;Bra030140;Bra033749;Bra034748;Bra036269;Bra036574;Bra037812;Bra039335;Bra041143
NF-YB	Up	19	Bra002283;Bra003057;Bra004377;Bra004915;Bra007121;Bra008814;Bra008920;Bra009158;Bra011040;Bra011253;Bra022147;Bra024017;Bra025153;Bra028403;Bra030140;Bra033749;Bra037812;Bra039335;Bra041143
NF-YB	Down	15	Bra000566;Bra001461;Bra001475;Bra001615;Bra005282;Bra005976;Bra006848;Bra009043;Bra019572;Bra023061;Bra027199;Bra028141;Bra034748;Bra036269;Bra036574
NF-YC	ALL	214	Bra000124;Bra000599;Bra000723;Bra000816;Bra000817;Bra001141;Bra001280;Bra001510;Bra002110;Bra002112;Bra002181;Bra002240;Bra002523;Bra002635;Bra002686;Bra002933;Bra002970;Bra003334;Bra003401;Bra003572;Bra003573;Bra003603;Bra003786;Bra004012;Bra004366;Bra004707;Bra004834;Bra004835;Bra004836;Bra004940;Bra005059;Bra005435;Bra005521;Bra005550;Bra005579;Bra005599;Bra006122;Bra006180;Bra006239;Bra006344…
NF-YC	DEG	32	Bra000124;Bra002110;Bra002112;Bra003603;Bra004835;Bra004836;Bra005059;Bra006239;Bra007508;Bra007509;Bra008856;Bra013059;Bra021045;Bra022521;Bra022773;Bra023640;Bra023641;Bra023643;Bra025209;Bra025702;Bra027375;Bra027633;Bra028869;Bra029559;Bra030745;Bra030749;Bra031918;Bra032936;Bra034666;Bra035855;Bra038608;Bra039988
NF-YC	Up	21	Bra000124;Bra002110;Bra002112;Bra003603;Bra004835;Bra004836;Bra005059;Bra008856;Bra013059;Bra022521;Bra022773;Bra023640;Bra023641;Bra023643;Bra030745;Bra030749;Bra031918;Bra034666;Bra035855;Bra038608;Bra039988
NF-YC	Down	11	Bra006239;Bra007508;Bra007509;Bra021045;Bra025209;Bra025702;Bra027375;Bra027633;Bra028869;Bra029559;Bra032936
NZZ/SPL	ALL	2	Bra026359;Bra036694
NZZ/SPL	DEG	0	--
NZZ/SPL	Up	0	--
NZZ/SPL	Down	0	--
Nin-like	ALL	152	Bra000307;Bra000308;Bra000309;Bra000416;Bra000506;Bra000655;Bra002023;Bra002025;Bra002028;Bra002234;Bra002941;Bra003088;Bra003208;Bra003381;Bra003382;Bra003725;Bra003803;Bra003903;Bra004117;Bra004528;Bra004555;Bra004729;Bra004767;Bra005048;Bra005049;Bra005051;Bra005247;Bra005736;Bra005783;Bra006747;Bra007006;Bra007141;Bra007251;Bra007999;Bra008153;Bra008158;Bra008646;Bra008647;Bra008648;Bra008649…
Nin-like	DEG	26	Bra000308;Bra004767;Bra009292;Bra010052;Bra010083;Bra010084;Bra010194;Bra010366;Bra011655;Bra022614;Bra023392;Bra024498;Bra025832;Bra025944;Bra026571;Bra027991;Bra027994;Bra029260;Bra030437;Bra033561;Bra035353;Bra037706;Bra037711;Bra038863;Bra039628;Bra040915
Nin-like	Up	15	Bra000308;Bra004767;Bra010052;Bra010083;Bra010084;Bra010366;Bra011655;Bra025944;Bra029260;Bra030437;Bra033561;Bra035353;Bra037711;Bra039628;Bra040915
Nin-like	Down	11	Bra009292;Bra010194;Bra022614;Bra023392;Bra024498;Bra025832;Bra026571;Bra027991;Bra027994;Bra037706;Bra038863
RAV	ALL	20	Bra004213;Bra009741;Bra009745;Bra011002;Bra011725;Bra019588;Bra019821;Bra024735;Bra025159;Bra026509;Bra026917;Bra028412;Bra028428;Bra029951;Bra030458;Bra030475;Bra030476;Bra032163;Bra034009;Bra038346
RAV	DEG	2	Bra009745;Bra026509
RAV	Up	1	Bra026509
RAV	Down	1	Bra009745
S1Fa-like	ALL	133	Bra000015;Bra000319;Bra000320;Bra000880;Bra000881;Bra001292;Bra001730;Bra001971;Bra002064;Bra002321;Bra002490;Bra002491;Bra002492;Bra002493;Bra002497;Bra002498;Bra002499;Bra002500;Bra002597;Bra002873;Bra003216;Bra003227;Bra003386;Bra003880;Bra004191;Bra004229;Bra004777;Bra004902;Bra005168;Bra005680;Bra005681;Bra005742;Bra006043;Bra006152;Bra006668;Bra006669;Bra006670;Bra006781;Bra006862;Bra006959…
S1Fa-like	DEG	15	Bra003227;Bra004191;Bra005168;Bra006152;Bra008611;Bra010372;Bra011508;Bra011747;Bra012942;Bra020876;Bra022905;Bra023574;Bra024151;Bra031492;Bra035165
S1Fa-like	Up	3	Bra003227;Bra004191;Bra022905
S1Fa-like	Down	12	Bra005168;Bra006152;Bra008611;Bra010372;Bra011508;Bra011747;Bra012942;Bra020876;Bra023574;Bra024151;Bra031492;Bra035165
SAP	ALL	5	Bra007540;Bra029674;Bra035374;Bra035375;Bra040025
SAP	DEG	1	Bra029674
SAP	Up	1	Bra029674
SAP	Down	0	--
SBP	ALL	136	Bra000849;Bra001456;Bra001482;Bra002188;Bra002190;Bra002455;Bra002743;Bra003305;Bra003306;Bra003787;Bra003965;Bra004177;Bra004302;Bra004303;Bra004363;Bra004674;Bra004675;Bra004885;Bra005470;Bra005989;Bra006113;Bra006114;Bra006342;Bra006482;Bra006609;Bra006649;Bra006893;Bra007153;Bra008266;Bra008639;Bra008752;Bra008777;Bra008941;Bra009247;Bra009833;Bra009874;Bra010307;Bra010446;Bra010584;Bra010949…
SBP	DEG	24	Bra001482;Bra003787;Bra004674;Bra005470;Bra008752;Bra010584;Bra011663;Bra011729;Bra024638;Bra025697;Bra025869;Bra027478;Bra028480;Bra028686;Bra029046;Bra033221;Bra033462;Bra034487;Bra034712;Bra037523;Bra037551;Bra037863;Bra038639;Bra039196
SBP	Up	9	Bra003787;Bra004674;Bra008752;Bra024638;Bra025697;Bra029046;Bra033221;Bra034487;Bra037523
SBP	Down	15	Bra001482;Bra005470;Bra010584;Bra011663;Bra011729;Bra025869;Bra027478;Bra028480;Bra028686;Bra033462;Bra034712;Bra037551;Bra037863;Bra038639;Bra039196
SRS	ALL	47	Bra000490;Bra003749;Bra006156;Bra006505;Bra007071;Bra007072;Bra007074;Bra008203;Bra008565;Bra008897;Bra008898;Bra008900;Bra008908;Bra010182;Bra010554;Bra010712;Bra010849;Bra011547;Bra011675;Bra011878;Bra011941;Bra012064;Bra022903;Bra023372;Bra023373;Bra023608;Bra025768;Bra026433;Bra027884;Bra028316;Bra029537;Bra030300;Bra030301;Bra031183;Bra031187;Bra032291;Bra034306;Bra034307;Bra035462;Bra035693…
SRS	DEG	9	Bra003749;Bra007071;Bra008908;Bra023608;Bra026433;Bra029537;Bra034307;Bra037302;Bra038946
SRS	Up	3	Bra003749;Bra007071;Bra037302
SRS	Down	6	Bra008908;Bra023608;Bra026433;Bra029537;Bra034307;Bra038946
STAT	ALL	127	Bra000045;Bra000712;Bra000713;Bra000760;Bra000806;Bra000847;Bra002298;Bra002299;Bra002300;Bra003022;Bra003687;Bra004483;Bra004867;Bra005087;Bra005405;Bra005415;Bra005474;Bra005860;Bra006559;Bra006710;Bra006711;Bra006713;Bra007204;Bra007607;Bra007749;Bra008302;Bra008362;Bra008449;Bra008480;Bra009258;Bra009358;Bra009536;Bra009771;Bra010064;Bra010405;Bra010469;Bra010470;Bra010471;Bra010472;Bra010802…
STAT	DEG	24	Bra000713;Bra000760;Bra005087;Bra005405;Bra007607;Bra008362;Bra008449;Bra008480;Bra009358;Bra010472;Bra010802;Bra021759;Bra022982;Bra024979;Bra026006;Bra029414;Bra029434;Bra030187;Bra030461;Bra031281;Bra032354;Bra036828;Bra037874;Bra039238
STAT	Up	13	Bra000760;Bra005087;Bra005405;Bra008362;Bra009358;Bra021759;Bra022982;Bra024979;Bra026006;Bra029434;Bra031281;Bra032354;Bra036828
STAT	Down	11	Bra000713;Bra007607;Bra008449;Bra008480;Bra010472;Bra010802;Bra029414;Bra030187;Bra030461;Bra037874;Bra039238
TALE	ALL	102	Bra000027;Bra000167;Bra000638;Bra001976;Bra002589;Bra002740;Bra003161;Bra003222;Bra003753;Bra005138;Bra005151;Bra005310;Bra005703;Bra006054;Bra006085;Bra006536;Bra006827;Bra007035;Bra007198;Bra007908;Bra007920;Bra007921;Bra008011;Bra008066;Bra008197;Bra009046;Bra009618;Bra009826;Bra010577;Bra010613;Bra010816;Bra011004;Bra011048;Bra011120;Bra011166;Bra011317;Bra011318;Bra011403;Bra011680;Bra011713…
TALE	DEG	21	Bra000167;Bra003161;Bra003222;Bra005151;Bra008011;Bra008066;Bra009046;Bra010613;Bra011166;Bra011318;Bra019776;Bra020334;Bra025953;Bra027006;Bra028415;Bra028554;Bra030161;Bra033670;Bra035048;Bra036333;Bra038127
TALE	Up	13	Bra003161;Bra003222;Bra008066;Bra009046;Bra010613;Bra011318;Bra025953;Bra028415;Bra028554;Bra030161;Bra035048;Bra036333;Bra038127
TALE	Down	8	Bra000167;Bra005151;Bra008011;Bra011166;Bra019776;Bra020334;Bra027006;Bra033670
TCP	ALL	228	Bra000007;Bra000097;Bra000162;Bra000395;Bra000759;Bra000874;Bra000930;Bra000981;Bra001032;Bra001080;Bra001194;Bra001298;Bra001299;Bra001382;Bra001548;Bra001579;Bra001639;Bra001710;Bra002182;Bra002183;Bra002184;Bra002636;Bra003079;Bra003188;Bra003282;Bra003294;Bra003427;Bra003986;Bra004097;Bra004098;Bra004211;Bra004212;Bra004294;Bra004357;Bra004407;Bra004685;Bra004686;Bra004687;Bra004776;Bra004847…
TCP	DEG	29	Bra001032;Bra002636;Bra003986;Bra004097;Bra004407;Bra004687;Bra004929;Bra006752;Bra007180;Bra007345;Bra007367;Bra007471;Bra008001;Bra009338;Bra009667;Bra010552;Bra011068;Bra012600;Bra020184;Bra021586;Bra022354;Bra023598;Bra024125;Bra024427;Bra026078;Bra026506;Bra032365;Bra035527;Bra038330
TCP	Up	15	Bra002636;Bra003986;Bra004407;Bra004687;Bra004929;Bra006752;Bra007180;Bra007345;Bra007367;Bra012600;Bra020184;Bra021586;Bra023598;Bra032365;Bra038330
TCP	Down	14	Bra001032;Bra004097;Bra007471;Bra008001;Bra009338;Bra009667;Bra010552;Bra011068;Bra022354;Bra024125;Bra024427;Bra026078;Bra026506;Bra035527
Trihelix	ALL	509	Bra000010;Bra000046;Bra000185;Bra000186;Bra000219;Bra000287;Bra000360;Bra000377;Bra000438;Bra000514;Bra000541;Bra000648;Bra000649;Bra000650;Bra000678;Bra000775;Bra000777;Bra000778;Bra000780;Bra000867;Bra000878;Bra001030;Bra001064;Bra001157;Bra001219;Bra001278;Bra001289;Bra001290;Bra001291;Bra001375;Bra001466;Bra001546;Bra001707;Bra001715;Bra001722;Bra001779;Bra001783;Bra001852;Bra001951;Bra002016…
Trihelix	DEG	82	Bra000186;Bra000360;Bra000377;Bra000649;Bra000867;Bra001290;Bra001291;Bra001466;Bra001779;Bra001783;Bra002257;Bra002328;Bra002374;Bra003703;Bra003704;Bra003715;Bra004514;Bra004861;Bra005486;Bra005688;Bra005777;Bra006192;Bra006573;Bra007209;Bra007406;Bra007550;Bra008285;Bra008416;Bra009006;Bra009119;Bra009406;Bra009477;Bra009994;Bra010075;Bra010076;Bra010246;Bra011164;Bra011428;Bra012632;Bra019742…
Trihelix	Up	31	Bra001779;Bra001783;Bra002328;Bra003715;Bra005688;Bra006573;Bra007209;Bra007406;Bra008285;Bra008416;Bra009406;Bra009994;Bra010075;Bra010076;Bra011428;Bra019742;Bra020607;Bra023175;Bra023796;Bra026637;Bra028126;Bra029104;Bra029267;Bra029937;Bra033356;Bra034553;Bra034927;Bra034960;Bra035897;Bra040213;Bra041140
Trihelix	Down	51	Bra000186;Bra000360;Bra000377;Bra000649;Bra000867;Bra001290;Bra001291;Bra001466;Bra002257;Bra002374;Bra003703;Bra003704;Bra004514;Bra004861;Bra005486;Bra005777;Bra006192;Bra007550;Bra009006;Bra009119;Bra009477;Bra010246;Bra011164;Bra012632;Bra021029;Bra021860;Bra022648;Bra023245;Bra023280;Bra023402;Bra024939;Bra025003;Bra027019;Bra028568;Bra029811;Bra029813;Bra030796;Bra030909;Bra031352;Bra032469…
VOZ	ALL	20	Bra002821;Bra004690;Bra004691;Bra008413;Bra010864;Bra010865;Bra011375;Bra011792;Bra020835;Bra022718;Bra023736;Bra024410;Bra028933;Bra029333;Bra030103;Bra031848;Bra032913;Bra032989;Bra033025;Bra034530
VOZ	DEG	3	Bra008413;Bra031848;Bra032989
VOZ	Up	0	--
VOZ	Down	3	Bra008413;Bra031848;Bra032989
WOX	ALL	77	Bra000157;Bra000484;Bra001010;Bra001581;Bra001694;Bra002108;Bra002576;Bra002827;Bra002843;Bra003826;Bra004875;Bra004995;Bra005464;Bra005867;Bra006369;Bra006664;Bra006817;Bra008723;Bra009132;Bra009133;Bra010531;Bra010860;Bra011621;Bra011623;Bra012141;Bra012360;Bra012576;Bra012597;Bra012915;Bra020003;Bra020321;Bra021009;Bra021561;Bra021589;Bra021984;Bra022008;Bra022267;Bra022959;Bra022960;Bra023638…
WOX	DEG	10	Bra001694;Bra004995;Bra012141;Bra021984;Bra024485;Bra025060;Bra025838;Bra026439;Bra032424;Bra036476
WOX	Up	8	Bra001694;Bra004995;Bra012141;Bra021984;Bra024485;Bra025060;Bra025838;Bra026439
WOX	Down	2	Bra032424;Bra036476
WRKY	ALL	760	Bra000026;Bra000064;Bra000070;Bra000107;Bra000130;Bra000156;Bra000201;Bra000202;Bra000203;Bra000279;Bra000295;Bra000354;Bra000361;Bra000362;Bra000369;Bra000423;Bra000433;Bra000478;Bra000486;Bra000543;Bra000594;Bra000604;Bra000609;Bra000646;Bra000647;Bra000677;Bra000732;Bra000756;Bra000793;Bra000794;Bra000827;Bra000842;Bra001023;Bra001061;Bra001117;Bra001233;Bra001266;Bra001293;Bra001771;Bra001791…
WRKY	DEG	123	Bra000026;Bra000361;Bra000604;Bra000732;Bra000793;Bra000842;Bra001117;Bra002855;Bra002974;Bra003239;Bra003270;Bra003350;Bra003588;Bra003669;Bra004370;Bra004658;Bra004719;Bra004864;Bra004888;Bra005070;Bra005071;Bra005562;Bra005563;Bra006280;Bra006303;Bra006952;Bra007243;Bra007351;Bra007544;Bra008038;Bra008435;Bra008695;Bra008719;Bra008720;Bra008809;Bra009106;Bra009671;Bra009886;Bra009931;Bra010005…
WRKY	Up	53	Bra000026;Bra000793;Bra002855;Bra003270;Bra003588;Bra004370;Bra004658;Bra004719;Bra004888;Bra005070;Bra005071;Bra006303;Bra007544;Bra008038;Bra008435;Bra008695;Bra008719;Bra008809;Bra009106;Bra009931;Bra010267;Bra011233;Bra012110;Bra013014;Bra020755;Bra021392;Bra021434;Bra022033;Bra023983;Bra024703;Bra024810;Bra024965;Bra025077;Bra026146;Bra026206;Bra027057;Bra027735;Bra028736;Bra029618;Bra030180…
WRKY	Down	70	Bra000361;Bra000604;Bra000732;Bra000842;Bra001117;Bra002974;Bra003239;Bra003350;Bra003669;Bra004864;Bra005562;Bra005563;Bra006280;Bra006952;Bra007243;Bra007351;Bra008720;Bra009671;Bra009886;Bra010005;Bra010130;Bra010220;Bra010530;Bra012449;Bra020197;Bra020617;Bra020628;Bra020990;Bra021652;Bra021831;Bra023081;Bra023107;Bra023805;Bra024434;Bra024571;Bra025185;Bra025572;Bra025636;Bra025835;Bra025882…
Whirly	ALL	29	Bra000381;Bra002282;Bra003192;Bra003929;Bra006044;Bra007883;Bra010609;Bra012143;Bra020784;Bra020854;Bra021205;Bra021324;Bra022952;Bra023712;Bra023714;Bra023715;Bra024809;Bra028603;Bra029476;Bra030298;Bra031190;Bra031874;Bra031995;Bra034082;Bra034301;Bra035413;Bra038743;Bra039448;Bra040236
Whirly	DEG	9	Bra012143;Bra020784;Bra021205;Bra030298;Bra031190;Bra034082;Bra035413;Bra039448;Bra040236
Whirly	Up	7	Bra020784;Bra021205;Bra030298;Bra031190;Bra034082;Bra035413;Bra040236
Whirly	Down	2	Bra012143;Bra039448
YABBY	ALL	98	Bra000374;Bra000378;Bra000538;Bra000978;Bra001465;Bra001616;Bra002073;Bra002367;Bra002369;Bra002654;Bra003309;Bra003313;Bra003423;Bra003910;Bra004364;Bra005103;Bra005384;Bra005446;Bra005447;Bra006004;Bra007547;Bra008557;Bra008667;Bra009002;Bra009003;Bra009293;Bra009294;Bra009351;Bra009681;Bra010095;Bra010263;Bra010783;Bra010841;Bra011236;Bra011624;Bra012373;Bra012832;Bra019657;Bra019919;Bra020156…
YABBY	DEG	26	Bra000378;Bra000538;Bra002654;Bra003910;Bra004364;Bra007547;Bra010263;Bra020996;Bra022110;Bra022611;Bra022794;Bra023137;Bra024032;Bra024202;Bra026579;Bra026835;Bra027514;Bra028912;Bra030728;Bra031629;Bra032042;Bra034315;Bra034745;Bra037320;Bra040057;Bra040322
YABBY	Up	17	Bra000378;Bra000538;Bra003910;Bra004364;Bra022611;Bra022794;Bra023137;Bra024032;Bra024202;Bra026835;Bra027514;Bra028912;Bra030728;Bra031629;Bra034745;Bra037320;Bra040322
YABBY	Down	9	Bra002654;Bra007547;Bra010263;Bra020996;Bra022110;Bra026579;Bra032042;Bra034315;Bra040057
ZF-HD	ALL	68	Bra000988;Bra002331;Bra003759;Bra003760;Bra003762;Bra003763;Bra003791;Bra003881;Bra004399;Bra005814;Bra005815;Bra006291;Bra006577;Bra006657;Bra007733;Bra007869;Bra008032;Bra008162;Bra008185;Bra008712;Bra008797;Bra010179;Bra010485;Bra010628;Bra011910;Bra012882;Bra020128;Bra020668;Bra021347;Bra022343;Bra023513;Bra024276;Bra024382;Bra025362;Bra025363;Bra025644;Bra025688;Bra025741;Bra025981;Bra026219…
ZF-HD	DEG	23	Bra000988;Bra003759;Bra003762;Bra003881;Bra004399;Bra006577;Bra007869;Bra008185;Bra010485;Bra011910;Bra020128;Bra023513;Bra024382;Bra025644;Bra025981;Bra026589;Bra026812;Bra026830;Bra027455;Bra034757;Bra038093;Bra039038;Bra040694
ZF-HD	Up	15	Bra000988;Bra003759;Bra003762;Bra006577;Bra008185;Bra011910;Bra020128;Bra023513;Bra024382;Bra025644;Bra026589;Bra026812;Bra026830;Bra034757;Bra039038
ZF-HD	Down	8	Bra003881;Bra004399;Bra007869;Bra010485;Bra025981;Bra027455;Bra038093;Bra040694
bHLH	ALL	1868	Bra000013;Bra000044;Bra000048;Bra000066;Bra000119;Bra000125;Bra000135;Bra000138;Bra000142;Bra000177;Bra000183;Bra000194;Bra000200;Bra000229;Bra000255;Bra000258;Bra000259;Bra000262;Bra000283;Bra000284;Bra000290;Bra000291;Bra000304;Bra000317;Bra000327;Bra000330;Bra000341;Bra000356;Bra000380;Bra000387;Bra000428;Bra000436;Bra000440;Bra000445;Bra000471;Bra000495;Bra000497;Bra000511;Bra000558;Bra000560…
bHLH	DEG	355	Bra000194;Bra000317;Bra000380;Bra000436;Bra000495;Bra000497;Bra000511;Bra000560;Bra000568;Bra000814;Bra000889;Bra000970;Bra001168;Bra001225;Bra001229;Bra001390;Bra001798;Bra001845;Bra001846;Bra001921;Bra002163;Bra002371;Bra002494;Bra002841;Bra002992;Bra003108;Bra003120;Bra003232;Bra003329;Bra003483;Bra003513;Bra003720;Bra003843;Bra003886;Bra004110;Bra004169;Bra004193;Bra004350;Bra004408;Bra004486…
bHLH	Up	179	Bra000317;Bra000495;Bra000497;Bra000560;Bra000814;Bra000889;Bra000970;Bra001168;Bra001225;Bra001229;Bra001390;Bra001798;Bra001921;Bra002841;Bra002992;Bra003108;Bra003120;Bra003232;Bra003513;Bra003843;Bra004193;Bra004350;Bra004486;Bra004916;Bra005176;Bra005309;Bra005496;Bra005651;Bra005881;Bra006451;Bra006809;Bra006831;Bra006925;Bra007017;Bra007122;Bra007126;Bra007291;Bra007812;Bra007953;Bra008443…
bHLH	Down	176	Bra000194;Bra000380;Bra000436;Bra000511;Bra000568;Bra001845;Bra001846;Bra002163;Bra002371;Bra002494;Bra003329;Bra003483;Bra003720;Bra003886;Bra004110;Bra004169;Bra004408;Bra004491;Bra004494;Bra004517;Bra004568;Bra004581;Bra004807;Bra005037;Bra005552;Bra005713;Bra006210;Bra006773;Bra007170;Bra007228;Bra007387;Bra007390;Bra007433;Bra007552;Bra007864;Bra008540;Bra008996;Bra009385;Bra009386;Bra009909…
bZIP	ALL	648	Bra000043;Bra000102;Bra000128;Bra000143;Bra000195;Bra000207;Bra000209;Bra000256;Bra000332;Bra000342;Bra000350;Bra000363;Bra000451;Bra000664;Bra000665;Bra000668;Bra000809;Bra000883;Bra000931;Bra000963;Bra001019;Bra001068;Bra001097;Bra001173;Bra001381;Bra001383;Bra001401;Bra001443;Bra001507;Bra001524;Bra001629;Bra001671;Bra001683;Bra001739;Bra001742;Bra001767;Bra001835;Bra001934;Bra001994;Bra002078…
bZIP	DEG	131	Bra000128;Bra000342;Bra000363;Bra000809;Bra001507;Bra001524;Bra001683;Bra001742;Bra002078;Bra002090;Bra002096;Bra002413;Bra002823;Bra003018;Bra003349;Bra003469;Bra003499;Bra003500;Bra003592;Bra004227;Bra004499;Bra004550;Bra004857;Bra005054;Bra005514;Bra006627;Bra006709;Bra006779;Bra007380;Bra007513;Bra007785;Bra008106;Bra008670;Bra008671;Bra008675;Bra008976;Bra009063;Bra009184;Bra009523;Bra010010…
bZIP	Up	61	Bra000128;Bra000363;Bra000809;Bra001524;Bra001683;Bra002078;Bra002096;Bra003349;Bra003469;Bra003499;Bra003500;Bra004550;Bra005514;Bra006709;Bra006779;Bra007785;Bra008106;Bra008976;Bra009184;Bra011485;Bra011919;Bra012074;Bra019662;Bra020113;Bra020313;Bra020471;Bra021258;Bra022225;Bra022931;Bra023317;Bra024424;Bra024726;Bra025743;Bra026215;Bra026266;Bra026801;Bra028424;Bra028922;Bra028924;Bra028948…
bZIP	Down	70	Bra000342;Bra001507;Bra001742;Bra002090;Bra002413;Bra002823;Bra003018;Bra003592;Bra004227;Bra004499;Bra004857;Bra005054;Bra006627;Bra007380;Bra007513;Bra008670;Bra008671;Bra008675;Bra009063;Bra009523;Bra010010;Bra010035;Bra010128;Bra010232;Bra010640;Bra010997;Bra011807;Bra012094;Bra012922;Bra019715;Bra019868;Bra020408;Bra020620;Bra020640;Bra021467;Bra022004;Bra022049;Bra022692;Bra023433;Bra023540…

## Sheet: Lenox-3 h TFs
Supplementary Table S7: Expression of transcription factors in Lenox at 3 h cold stress
TFs	Group	Gene_number	Genes
AP2	ALL	75	Bra000237;Bra000294;Bra000343;Bra000487;Bra000901;Bra001544;Bra001922;Bra002186;Bra002510;Bra003178;Bra003396;Bra003805;Bra004641;Bra004642;Bra004809;Bra005366;Bra005654;Bra005655;Bra006065;Bra006481;Bra007066;Bra007123;Bra007496;Bra008040;Bra008859;Bra009026;Bra009375;Bra010097;Bra010270;Bra010610;Bra011225;Bra011487;Bra011741;Bra011782;Bra011939;Bra012139;Bra012531;Bra012756;Bra012789;Bra019729…
AP2	DEG	5	Bra000487;Bra002510;Bra012139;Bra024394;Bra029773
AP2	Up	5	Bra000487;Bra002510;Bra012139;Bra024394;Bra029773
AP2	Down	0	--
ARF	ALL	247	Bra000121;Bra000122;Bra000144;Bra000179;Bra000225;Bra000595;Bra000716;Bra001327;Bra001345;Bra001492;Bra001598;Bra001620;Bra001634;Bra001670;Bra001879;Bra001881;Bra001899;Bra001900;Bra002024;Bra002063;Bra002069;Bra002101;Bra002196;Bra002326;Bra002327;Bra002479;Bra002703;Bra002872;Bra003484;Bra003553;Bra003629;Bra003665;Bra003777;Bra003807;Bra004115;Bra004125;Bra004530;Bra004971;Bra004972;Bra004977…
ARF	DEG	15	Bra000122;Bra001598;Bra002196;Bra003553;Bra003807;Bra004530;Bra006797;Bra007299;Bra009197;Bra010776;Bra019587;Bra019952;Bra028812;Bra031763;Bra039855
ARF	Up	6	Bra000122;Bra003553;Bra010776;Bra019587;Bra019952;Bra031763
ARF	Down	9	Bra001598;Bra002196;Bra003807;Bra004530;Bra006797;Bra007299;Bra009197;Bra028812;Bra039855
ARR-B	ALL	122	Bra000199;Bra000224;Bra000863;Bra001093;Bra001641;Bra001643;Bra001721;Bra002084;Bra002095;Bra002512;Bra002675;Bra003265;Bra003507;Bra003604;Bra003782;Bra003815;Bra003816;Bra004076;Bra004245;Bra004305;Bra004306;Bra004446;Bra004507;Bra004563;Bra004615;Bra004638;Bra005378;Bra005584;Bra005901;Bra005928;Bra006075;Bra007185;Bra007242;Bra007295;Bra007613;Bra007694;Bra008138;Bra008140;Bra008150;Bra009011…
ARR-B	DEG	19	Bra001093;Bra002084;Bra002512;Bra003507;Bra004446;Bra004507;Bra005378;Bra008150;Bra009139;Bra009768;Bra012964;Bra021404;Bra023925;Bra025708;Bra027829;Bra029407;Bra035933;Bra036517;Bra040484
ARR-B	Up	17	Bra001093;Bra002084;Bra002512;Bra003507;Bra004507;Bra005378;Bra008150;Bra009139;Bra009768;Bra012964;Bra021404;Bra023925;Bra025708;Bra029407;Bra035933;Bra036517;Bra040484
ARR-B	Down	2	Bra004446;Bra027829
B3	ALL	898	Bra000075;Bra000148;Bra000150;Bra000252;Bra000280;Bra000344;Bra000352;Bra000359;Bra000434;Bra000545;Bra000546;Bra000563;Bra000564;Bra000572;Bra000602;Bra000735;Bra000822;Bra000928;Bra000944;Bra000946;Bra001012;Bra001060;Bra001106;Bra001120;Bra001189;Bra001240;Bra001329;Bra001387;Bra001411;Bra001516;Bra001647;Bra001648;Bra001690;Bra001729;Bra001736;Bra001775;Bra001776;Bra001870;Bra001887;Bra001902…
B3	DEG	45	Bra000352;Bra001516;Bra001736;Bra003226;Bra004275;Bra005125;Bra005344;Bra005886;Bra007179;Bra007699;Bra007836;Bra008284;Bra010336;Bra011603;Bra011617;Bra011758;Bra011762;Bra019615;Bra019685;Bra019826;Bra020569;Bra020895;Bra021972;Bra022375;Bra022801;Bra023988;Bra025351;Bra027871;Bra029399;Bra030763;Bra032480;Bra033032;Bra033547;Bra034828;Bra035204;Bra035254;Bra035801;Bra037813;Bra038929;Bra038972…
B3	Up	26	Bra000352;Bra001516;Bra001736;Bra003226;Bra005125;Bra005344;Bra005886;Bra007179;Bra007699;Bra011603;Bra011758;Bra019615;Bra020569;Bra022375;Bra022801;Bra025351;Bra029399;Bra030763;Bra032480;Bra033032;Bra033547;Bra034828;Bra035801;Bra037813;Bra038929;Bra039495
B3	Down	19	Bra004275;Bra007836;Bra008284;Bra010336;Bra011617;Bra011762;Bra019685;Bra019826;Bra020895;Bra021972;Bra023988;Bra027871;Bra035204;Bra035254;Bra038972;Bra039047;Bra039199;Bra040530;Bra040753
BBR-BPC	ALL	114	Bra000615;Bra000672;Bra000789;Bra000855;Bra001837;Bra002083;Bra002485;Bra002781;Bra003405;Bra003600;Bra003978;Bra003979;Bra004912;Bra005454;Bra005479;Bra006265;Bra006663;Bra006842;Bra007118;Bra007518;Bra007568;Bra007886;Bra007914;Bra008210;Bra008279;Bra008295;Bra008742;Bra009996;Bra010111;Bra010175;Bra010592;Bra010706;Bra010720;Bra010721;Bra010775;Bra011453;Bra011608;Bra011746;Bra011877;Bra011886…
BBR-BPC	DEG	9	Bra000789;Bra010111;Bra010706;Bra010775;Bra011746;Bra011877;Bra027185;Bra038083;Bra038387
BBR-BPC	Up	7	Bra000789;Bra010111;Bra010706;Bra010775;Bra011746;Bra011877;Bra038083
BBR-BPC	Down	2	Bra027185;Bra038387
BES1	ALL	230	Bra000009;Bra000053;Bra000171;Bra000172;Bra000249;Bra000470;Bra000536;Bra000570;Bra000710;Bra001150;Bra001182;Bra001410;Bra001556;Bra001569;Bra001626;Bra001777;Bra001937;Bra002218;Bra002288;Bra002313;Bra002320;Bra002634;Bra002721;Bra002753;Bra002817;Bra002845;Bra003043;Bra003155;Bra003225;Bra003315;Bra003473;Bra003638;Bra003639;Bra003772;Bra003960;Bra004156;Bra004157;Bra004708;Bra004944;Bra004968…
BES1	DEG	21	Bra000570;Bra001410;Bra002634;Bra006551;Bra008073;Bra008177;Bra008378;Bra011779;Bra012676;Bra012845;Bra020646;Bra021171;Bra023293;Bra024503;Bra026230;Bra031796;Bra035156;Bra037344;Bra037385;Bra039857;Bra040774
BES1	Up	12	Bra001410;Bra002634;Bra011779;Bra012676;Bra012845;Bra023293;Bra026230;Bra031796;Bra037344;Bra037385;Bra039857;Bra040774
BES1	Down	9	Bra000570;Bra006551;Bra008073;Bra008177;Bra008378;Bra020646;Bra021171;Bra024503;Bra035156
C2H2	ALL	955	Bra000018;Bra000019;Bra000054;Bra000072;Bra000242;Bra000245;Bra000331;Bra000364;Bra000370;Bra000372;Bra000412;Bra000443;Bra000463;Bra000473;Bra000476;Bra000477;Bra000527;Bra000553;Bra000559;Bra000620;Bra000630;Bra000631;Bra000636;Bra000721;Bra000742;Bra000762;Bra000767;Bra000787;Bra001025;Bra001026;Bra001074;Bra001177;Bra001188;Bra001210;Bra001216;Bra001279;Bra001318;Bra001402;Bra001430;Bra001444…
C2H2	DEG	73	Bra000742;Bra001210;Bra001477;Bra001752;Bra002176;Bra002336;Bra002441;Bra002528;Bra004633;Bra005162;Bra005238;Bra005864;Bra006135;Bra006470;Bra006839;Bra006863;Bra007734;Bra008019;Bra008922;Bra009464;Bra009951;Bra010038;Bra010754;Bra011118;Bra012532;Bra012628;Bra013026;Bra019633;Bra019941;Bra020209;Bra020223;Bra020284;Bra020287;Bra020389;Bra021539;Bra022592;Bra022739;Bra024084;Bra024143;Bra024402…
C2H2	Up	36	Bra000742;Bra002336;Bra002528;Bra005162;Bra005238;Bra005864;Bra006839;Bra006863;Bra007734;Bra009464;Bra010754;Bra011118;Bra012628;Bra013026;Bra019633;Bra020209;Bra020284;Bra020287;Bra021539;Bra024084;Bra024143;Bra031912;Bra032089;Bra032511;Bra033666;Bra033724;Bra033840;Bra034718;Bra034765;Bra035220;Bra036535;Bra036946;Bra036947;Bra038170;Bra038612;Bra038722
C2H2	Down	37	Bra001210;Bra001477;Bra001752;Bra002176;Bra002441;Bra004633;Bra006135;Bra006470;Bra008019;Bra008922;Bra009951;Bra010038;Bra012532;Bra019941;Bra020223;Bra020389;Bra022592;Bra022739;Bra024402;Bra025324;Bra027363;Bra028598;Bra028874;Bra029560;Bra031834;Bra033944;Bra034150;Bra034611;Bra034814;Bra035157;Bra036295;Bra037819;Bra037845;Bra038499;Bra039973;Bra039974;Bra040746
C3H	ALL	708	Bra000132;Bra000163;Bra000168;Bra000170;Bra000220;Bra000243;Bra000353;Bra000466;Bra000504;Bra000576;Bra000611;Bra000673;Bra000674;Bra000821;Bra000825;Bra001066;Bra001169;Bra001193;Bra001195;Bra001196;Bra001223;Bra001237;Bra001285;Bra001359;Bra001432;Bra001435;Bra001436;Bra001437;Bra001440;Bra001441;Bra001481;Bra001485;Bra001501;Bra001506;Bra001536;Bra001592;Bra001675;Bra001728;Bra001745;Bra001768…
C3H	DEG	50	Bra000466;Bra000611;Bra000821;Bra000825;Bra002061;Bra002167;Bra002208;Bra002224;Bra002627;Bra003822;Bra003887;Bra005370;Bra006261;Bra006465;Bra006671;Bra006749;Bra007369;Bra009136;Bra009483;Bra010155;Bra010334;Bra010532;Bra011087;Bra012052;Bra020042;Bra020240;Bra020293;Bra020591;Bra022756;Bra023260;Bra023447;Bra024157;Bra024637;Bra024952;Bra025683;Bra025776;Bra026344;Bra026550;Bra026612;Bra026991…
C3H	Up	34	Bra000466;Bra000821;Bra000825;Bra002167;Bra002208;Bra002224;Bra002627;Bra003822;Bra006261;Bra006465;Bra006671;Bra007369;Bra010155;Bra010334;Bra010532;Bra011087;Bra020591;Bra022756;Bra023260;Bra023447;Bra024157;Bra024952;Bra025683;Bra025776;Bra026344;Bra026550;Bra026991;Bra031048;Bra031295;Bra032189;Bra038704;Bra039400;Bra040049;Bra040642
C3H	Down	16	Bra000611;Bra002061;Bra003887;Bra005370;Bra006749;Bra009136;Bra009483;Bra012052;Bra020042;Bra020240;Bra020293;Bra024637;Bra026612;Bra029842;Bra038567;Bra039454
CAMTA	ALL	166	Bra000174;Bra000267;Bra000460;Bra000776;Bra000875;Bra000876;Bra001205;Bra001213;Bra001498;Bra001589;Bra001659;Bra001660;Bra001692;Bra001786;Bra001787;Bra002223;Bra002296;Bra002376;Bra002594;Bra002766;Bra003269;Bra003331;Bra003347;Bra003433;Bra003873;Bra004094;Bra004096;Bra004217;Bra004218;Bra004434;Bra004709;Bra004958;Bra004980;Bra005404;Bra005481;Bra005643;Bra005747;Bra005778;Bra005789;Bra006021…
CAMTA	DEG	13	Bra000174;Bra002376;Bra005789;Bra012794;Bra020161;Bra021673;Bra022772;Bra022815;Bra025602;Bra030190;Bra036572;Bra039555;Bra040286
CAMTA	Up	8	Bra000174;Bra021673;Bra022772;Bra022815;Bra025602;Bra030190;Bra036572;Bra039555
CAMTA	Down	5	Bra002376;Bra005789;Bra012794;Bra020161;Bra040286
CO-like	ALL	103	Bra000006;Bra000481;Bra000498;Bra001043;Bra001264;Bra001747;Bra001939;Bra002002;Bra002354;Bra002709;Bra002752;Bra003824;Bra003911;Bra004035;Bra004423;Bra005185;Bra005660;Bra005661;Bra006252;Bra006335;Bra006593;Bra006699;Bra007023;Bra007843;Bra008427;Bra008659;Bra008668;Bra008669;Bra008763;Bra008873;Bra008968;Bra009805;Bra010908;Bra010994;Bra011200;Bra011506;Bra011929;Bra011985;Bra012475;Bra012999…
CO-like	DEG	18	Bra001264;Bra002002;Bra002709;Bra004423;Bra006252;Bra010908;Bra011200;Bra011506;Bra020461;Bra020709;Bra023461;Bra023872;Bra030070;Bra035164;Bra037499;Bra037952;Bra040020;Bra041077
CO-like	Up	15	Bra001264;Bra002002;Bra002709;Bra004423;Bra006252;Bra010908;Bra011506;Bra020709;Bra023461;Bra023872;Bra030070;Bra035164;Bra037499;Bra040020;Bra041077
CO-like	Down	3	Bra011200;Bra020461;Bra037952
CPP	ALL	125	Bra001128;Bra001134;Bra001271;Bra001399;Bra001495;Bra001884;Bra002814;Bra002826;Bra003414;Bra003557;Bra003854;Bra004510;Bra004511;Bra004512;Bra004877;Bra005390;Bra005392;Bra005566;Bra006933;Bra006964;Bra007811;Bra007832;Bra007932;Bra008486;Bra008998;Bra009140;Bra009732;Bra009834;Bra009859;Bra009860;Bra009991;Bra010348;Bra010475;Bra011073;Bra011074;Bra011075;Bra011331;Bra012905;Bra012907;Bra019831…
CPP	DEG	8	Bra005390;Bra007811;Bra007932;Bra023126;Bra035623;Bra036056;Bra036119;Bra038798
CPP	Up	4	Bra005390;Bra023126;Bra036119;Bra038798
CPP	Down	4	Bra007811;Bra007932;Bra035623;Bra036056
DBB	ALL	126	Bra000116;Bra000675;Bra001542;Bra001638;Bra001673;Bra001815;Bra002586;Bra002592;Bra002896;Bra002986;Bra003075;Bra003179;Bra003193;Bra003380;Bra003640;Bra003748;Bra003891;Bra003892;Bra004153;Bra004154;Bra006133;Bra006185;Bra006728;Bra006729;Bra007098;Bra007719;Bra007998;Bra008012;Bra008013;Bra008204;Bra008370;Bra008371;Bra008850;Bra009700;Bra009850;Bra010408;Bra010477;Bra010713;Bra010718;Bra011879…
DBB	DEG	17	Bra002986;Bra003640;Bra003748;Bra007098;Bra008371;Bra010408;Bra010713;Bra022722;Bra026361;Bra031180;Bra035051;Bra036226;Bra037113;Bra038766;Bra038778;Bra039774;Bra040489
DBB	Up	14	Bra002986;Bra003640;Bra003748;Bra007098;Bra008371;Bra010408;Bra010713;Bra022722;Bra026361;Bra031180;Bra035051;Bra037113;Bra038766;Bra040489
DBB	Down	3	Bra036226;Bra038778;Bra039774
Dof	ALL	234	Bra000008;Bra000429;Bra000692;Bra000835;Bra000848;Bra001163;Bra001180;Bra001540;Bra001822;Bra002057;Bra002504;Bra002541;Bra002542;Bra002628;Bra002993;Bra003316;Bra003416;Bra003455;Bra003495;Bra003496;Bra003937;Bra003963;Bra003994;Bra004396;Bra004468;Bra004469;Bra004482;Bra004525;Bra005039;Bra005181;Bra005182;Bra005452;Bra005594;Bra005725;Bra005927;Bra006274;Bra006372;Bra006675;Bra006714;Bra006873…
Dof	DEG	21	Bra002993;Bra004396;Bra006274;Bra007712;Bra010548;Bra010848;Bra012119;Bra012441;Bra019677;Bra019678;Bra027722;Bra029827;Bra030423;Bra032171;Bra032404;Bra033396;Bra034182;Bra035038;Bra035696;Bra035934;Bra035956
Dof	Up	10	Bra006274;Bra007712;Bra019677;Bra019678;Bra030423;Bra032171;Bra035038;Bra035696;Bra035934;Bra035956
Dof	Down	11	Bra002993;Bra004396;Bra010548;Bra010848;Bra012119;Bra012441;Bra027722;Bra029827;Bra032404;Bra033396;Bra034182
E2F/DP	ALL	107	Bra000268;Bra000400;Bra001049;Bra001330;Bra002252;Bra002398;Bra002399;Bra003005;Bra003649;Bra004800;Bra005303;Bra005305;Bra005726;Bra005763;Bra005770;Bra006061;Bra006615;Bra006987;Bra007853;Bra007959;Bra008171;Bra008355;Bra009364;Bra009526;Bra009530;Bra009586;Bra009787;Bra010100;Bra012418;Bra012455;Bra012492;Bra012517;Bra012812;Bra012965;Bra020055;Bra020174;Bra020178;Bra021274;Bra021632;Bra021636…
E2F/DP	DEG	7	Bra006615;Bra020055;Bra021274;Bra022191;Bra022244;Bra022367;Bra028970
E2F/DP	Up	2	Bra006615;Bra028970
E2F/DP	Down	5	Bra020055;Bra021274;Bra022191;Bra022244;Bra022367
EIL	ALL	47	Bra000528;Bra000654;Bra001802;Bra002054;Bra002358;Bra003831;Bra004017;Bra006050;Bra007060;Bra007628;Bra008110;Bra009744;Bra010457;Bra010850;Bra011138;Bra011613;Bra012585;Bra012884;Bra019686;Bra019688;Bra019690;Bra020146;Bra021001;Bra021996;Bra023033;Bra023650;Bra023927;Bra024354;Bra024782;Bra024783;Bra024784;Bra024912;Bra025047;Bra026530;Bra026565;Bra026863;Bra026864;Bra027439;Bra028601;Bra030122…
EIL	DEG	2	Bra024783;Bra026863
EIL	Up	1	Bra024783
EIL	Down	1	Bra026863
ERF	ALL	1220	Bra000002;Bra000056;Bra000060;Bra000079;Bra000080;Bra000087;Bra000111;Bra000120;Bra000136;Bra000178;Bra000212;Bra000358;Bra000366;Bra000373;Bra000399;Bra000401;Bra000421;Bra000508;Bra000539;Bra000657;Bra000698;Bra000708;Bra000736;Bra000738;Bra000741;Bra000744;Bra000746;Bra000754;Bra000773;Bra000796;Bra000797;Bra000799;Bra000800;Bra000805;Bra000844;Bra000898;Bra000974;Bra001094;Bra001174;Bra001176…
ERF	DEG	138	Bra000401;Bra000421;Bra001245;Bra001255;Bra001541;Bra002178;Bra002687;Bra002718;Bra002719;Bra002833;Bra002927;Bra003068;Bra003462;Bra003726;Bra003780;Bra003883;Bra004063;Bra004592;Bra004855;Bra005215;Bra005216;Bra006092;Bra006226;Bra006472;Bra006683;Bra006997;Bra007258;Bra007539;Bra008132;Bra008806;Bra009111;Bra009112;Bra009250;Bra009273;Bra009300;Bra010041;Bra010139;Bra010143;Bra010210;Bra010383…
ERF	Up	69	Bra000421;Bra001245;Bra001255;Bra001541;Bra002927;Bra003068;Bra003462;Bra003883;Bra004592;Bra006226;Bra007258;Bra008132;Bra009112;Bra009250;Bra009273;Bra009300;Bra010383;Bra010460;Bra010461;Bra010463;Bra010881;Bra019818;Bra020740;Bra021374;Bra021594;Bra021712;Bra022115;Bra022643;Bra022770;Bra022832;Bra023026;Bra023481;Bra024325;Bra025326;Bra025668;Bra026295;Bra026426;Bra027002;Bra027270;Bra028711…
ERF	Down	69	Bra000401;Bra002178;Bra002687;Bra002718;Bra002719;Bra002833;Bra003726;Bra003780;Bra004063;Bra004855;Bra005215;Bra005216;Bra006092;Bra006472;Bra006683;Bra006997;Bra007539;Bra008806;Bra009111;Bra010041;Bra010139;Bra010143;Bra010210;Bra010657;Bra010671;Bra010800;Bra011180;Bra011181;Bra011529;Bra011833;Bra012117;Bra012833;Bra019777;Bra019835;Bra020023;Bra020269;Bra021049;Bra021200;Bra021679;Bra022573…
FAR1	ALL	572	Bra000084;Bra000105;Bra000131;Bra000153;Bra000222;Bra000272;Bra000299;Bra000385;Bra000457;Bra000475;Bra000492;Bra000503;Bra000525;Bra000556;Bra000632;Bra000684;Bra000737;Bra000740;Bra000808;Bra000836;Bra000999;Bra001039;Bra001077;Bra001152;Bra001155;Bra001254;Bra001297;Bra001373;Bra001512;Bra001584;Bra001674;Bra001677;Bra001733;Bra001760;Bra001770;Bra001788;Bra001790;Bra001825;Bra001827;Bra001923…
FAR1	DEG	44	Bra000299;Bra000556;Bra001825;Bra001923;Bra002211;Bra002214;Bra002674;Bra003712;Bra004101;Bra004136;Bra006784;Bra007314;Bra007961;Bra008771;Bra009697;Bra009747;Bra009756;Bra009974;Bra010447;Bra019642;Bra020391;Bra022673;Bra022817;Bra023450;Bra023703;Bra024243;Bra027150;Bra028013;Bra028348;Bra030066;Bra030156;Bra030407;Bra030416;Bra030525;Bra030716;Bra031544;Bra032854;Bra034374;Bra035209;Bra035671…
FAR1	Up	27	Bra000556;Bra001825;Bra001923;Bra002211;Bra002674;Bra003712;Bra004101;Bra004136;Bra006784;Bra007314;Bra007961;Bra008771;Bra009697;Bra009747;Bra019642;Bra020391;Bra023450;Bra023703;Bra028348;Bra030066;Bra030156;Bra030416;Bra030716;Bra032854;Bra034374;Bra035671;Bra037954
FAR1	Down	17	Bra000299;Bra002214;Bra009756;Bra009974;Bra010447;Bra022673;Bra022817;Bra024243;Bra027150;Bra028013;Bra030407;Bra030525;Bra031544;Bra035209;Bra036841;Bra037463;Bra039840
G2-like	ALL	613	Bra000005;Bra000050;Bra000076;Bra000077;Bra000114;Bra000147;Bra000180;Bra000187;Bra000270;Bra000271;Bra000278;Bra000293;Bra000321;Bra000347;Bra000348;Bra000409;Bra000452;Bra000843;Bra000892;Bra001057;Bra001081;Bra001104;Bra001105;Bra001107;Bra001186;Bra001228;Bra001277;Bra001337;Bra001377;Bra001378;Bra001389;Bra001393;Bra001483;Bra001484;Bra001550;Bra001551;Bra001582;Bra001693;Bra001741;Bra001774…
G2-like	DEG	49	Bra001550;Bra001741;Bra001774;Bra002883;Bra004030;Bra004593;Bra004821;Bra005819;Bra005987;Bra006363;Bra008022;Bra008942;Bra009087;Bra010165;Bra010597;Bra011359;Bra011555;Bra011776;Bra012062;Bra012551;Bra019782;Bra021556;Bra021965;Bra024345;Bra024446;Bra024913;Bra026502;Bra027788;Bra027838;Bra028717;Bra028769;Bra028950;Bra029572;Bra030830;Bra031127;Bra031244;Bra031727;Bra031849;Bra033809;Bra034424…
G2-like	Up	27	Bra001774;Bra002883;Bra004030;Bra004593;Bra005819;Bra006363;Bra009087;Bra010165;Bra010597;Bra011359;Bra011555;Bra012062;Bra012551;Bra019782;Bra024446;Bra028717;Bra028769;Bra028950;Bra031849;Bra033809;Bra034648;Bra034882;Bra035731;Bra038033;Bra038367;Bra038785;Bra039737
G2-like	Down	22	Bra001550;Bra001741;Bra004821;Bra005987;Bra008022;Bra008942;Bra011776;Bra021556;Bra021965;Bra024345;Bra024913;Bra026502;Bra027788;Bra027838;Bra029572;Bra030830;Bra031127;Bra031244;Bra031727;Bra034424;Bra038257;Bra040450
GATA	ALL	235	Bra000779;Bra000891;Bra001111;Bra001457;Bra001644;Bra001801;Bra001814;Bra001816;Bra001925;Bra002457;Bra002614;Bra002716;Bra002788;Bra002871;Bra003085;Bra003124;Bra003165;Bra003194;Bra003419;Bra003689;Bra003729;Bra003977;Bra003999;Bra004067;Bra004886;Bra005270;Bra005271;Bra005278;Bra005610;Bra005635;Bra005748;Bra005902;Bra005905;Bra006082;Bra006145;Bra006151;Bra006294;Bra006333;Bra006851;Bra006942…
GATA	DEG	21	Bra001457;Bra002788;Bra003419;Bra006082;Bra006942;Bra007099;Bra009583;Bra011673;Bra012742;Bra019877;Bra020235;Bra020650;Bra025207;Bra027094;Bra029461;Bra030709;Bra032675;Bra033533;Bra034644;Bra035909;Bra041111
GATA	Up	6	Bra006082;Bra009583;Bra020235;Bra029461;Bra032675;Bra035909
GATA	Down	15	Bra001457;Bra002788;Bra003419;Bra006942;Bra007099;Bra011673;Bra012742;Bra019877;Bra020650;Bra025207;Bra027094;Bra030709;Bra033533;Bra034644;Bra041111
GRAS	ALL	451	Bra000012;Bra000329;Bra000375;Bra000448;Bra000449;Bra000542;Bra001072;Bra001116;Bra001187;Bra001211;Bra001232;Bra001268;Bra001269;Bra001273;Bra001304;Bra001305;Bra001326;Bra001376;Bra001396;Bra001555;Bra001557;Bra001624;Bra001625;Bra001646;Bra001762;Bra001857;Bra001940;Bra001964;Bra002053;Bra002165;Bra002426;Bra002507;Bra002511;Bra002534;Bra002537;Bra002552;Bra002553;Bra002556;Bra002564;Bra002580…
GRAS	DEG	34	Bra001273;Bra002511;Bra002537;Bra002894;Bra005229;Bra007722;Bra007904;Bra010157;Bra010236;Bra012102;Bra019781;Bra020077;Bra021560;Bra022781;Bra024101;Bra025321;Bra025399;Bra026237;Bra027000;Bra027618;Bra028100;Bra030337;Bra030338;Bra031387;Bra031816;Bra031991;Bra033647;Bra033808;Bra035649;Bra037319;Bra037848;Bra038002;Bra039762;Bra040357
GRAS	Up	17	Bra002511;Bra002537;Bra007722;Bra007904;Bra019781;Bra021560;Bra022781;Bra024101;Bra026237;Bra030337;Bra030338;Bra031387;Bra031991;Bra033647;Bra035649;Bra038002;Bra040357
GRAS	Down	17	Bra001273;Bra002894;Bra005229;Bra010157;Bra010236;Bra012102;Bra020077;Bra025321;Bra025399;Bra027000;Bra027618;Bra028100;Bra031816;Bra033808;Bra037319;Bra037848;Bra039762
GRF	ALL	43	Bra000165;Bra000468;Bra000575;Bra001532;Bra004991;Bra005268;Bra006956;Bra009724;Bra010388;Bra011781;Bra019640;Bra019770;Bra021521;Bra022501;Bra022666;Bra022667;Bra023066;Bra024437;Bra024908;Bra026294;Bra026330;Bra026471;Bra027058;Bra027384;Bra028540;Bra028541;Bra029390;Bra031408;Bra032656;Bra033640;Bra034473;Bra034474;Bra035397;Bra036287;Bra036463;Bra036662;Bra036685;Bra037836;Bra038310;Bra039334…
GRF	DEG	5	Bra000165;Bra004991;Bra009724;Bra028541;Bra036662
GRF	Up	2	Bra000165;Bra004991
GRF	Down	3	Bra009724;Bra028541;Bra036662
GeBP	ALL	224	Bra000420;Bra000904;Bra001113;Bra001130;Bra001131;Bra001145;Bra001395;Bra001515;Bra001778;Bra002294;Bra002318;Bra002582;Bra002701;Bra003019;Bra004137;Bra004142;Bra004233;Bra004351;Bra004545;Bra004781;Bra004826;Bra004868;Bra004907;Bra005409;Bra005540;Bra005541;Bra005954;Bra006396;Bra006397;Bra006399;Bra006404;Bra006884;Bra007604;Bra007745;Bra007747;Bra007958;Bra008409;Bra008503;Bra008561;Bra008602…
GeBP	DEG	17	Bra001131;Bra002582;Bra004137;Bra009817;Bra020328;Bra021100;Bra021819;Bra025175;Bra029480;Bra032956;Bra032995;Bra033098;Bra033400;Bra033478;Bra037655;Bra037893;Bra040143
GeBP	Up	8	Bra002582;Bra004137;Bra009817;Bra020328;Bra025175;Bra032995;Bra033098;Bra037655
GeBP	Down	9	Bra001131;Bra021100;Bra021819;Bra029480;Bra032956;Bra033400;Bra033478;Bra037893;Bra040143
HB-PHD	ALL	91	Bra001100;Bra002936;Bra002937;Bra003027;Bra003736;Bra003737;Bra003799;Bra003920;Bra003931;Bra004735;Bra004974;Bra005782;Bra006318;Bra007962;Bra008151;Bra008229;Bra009341;Bra010304;Bra010306;Bra010310;Bra010371;Bra010820;Bra010821;Bra010987;Bra011060;Bra011153;Bra012377;Bra012563;Bra012728;Bra012902;Bra020216;Bra021542;Bra021626;Bra021725;Bra022002;Bra022003;Bra022429;Bra022677;Bra022848;Bra023534…
HB-PHD	DEG	8	Bra025141;Bra025794;Bra026261;Bra026341;Bra028826;Bra028996;Bra029055;Bra037955
HB-PHD	Up	7	Bra025794;Bra026261;Bra026341;Bra028826;Bra028996;Bra029055;Bra037955
HB-PHD	Down	1	Bra025141
HB-other	ALL	206	Bra000214;Bra000277;Bra000326;Bra000411;Bra000464;Bra000786;Bra000955;Bra001003;Bra001065;Bra001207;Bra001408;Bra001518;Bra001583;Bra001892;Bra002140;Bra002201;Bra002235;Bra002332;Bra002368;Bra002657;Bra002955;Bra003006;Bra003080;Bra003251;Bra003390;Bra003698;Bra003834;Bra003845;Bra004074;Bra004166;Bra004253;Bra004727;Bra004784;Bra004959;Bra005326;Bra005868;Bra006012;Bra006358;Bra006445;Bra006490…
HB-other	DEG	18	Bra000214;Bra004166;Bra006578;Bra011734;Bra012430;Bra021503;Bra021573;Bra022205;Bra023786;Bra025149;Bra025438;Bra027379;Bra027856;Bra031001;Bra031393;Bra036282;Bra038047;Bra039629
HB-other	Up	13	Bra000214;Bra004166;Bra006578;Bra011734;Bra012430;Bra021503;Bra021573;Bra022205;Bra025149;Bra025438;Bra027379;Bra031393;Bra039629
HB-other	Down	5	Bra023786;Bra027856;Bra031001;Bra036282;Bra038047
HD-ZIP	ALL	325	Bra000141;Bra000502;Bra000683;Bra000807;Bra000960;Bra000961;Bra001011;Bra001016;Bra001017;Bra001794;Bra002289;Bra002380;Bra002458;Bra002495;Bra002668;Bra002834;Bra003045;Bra003200;Bra003213;Bra003397;Bra003439;Bra003440;Bra003535;Bra003676;Bra003846;Bra003906;Bra003935;Bra003980;Bra004073;Bra004187;Bra004254;Bra004516;Bra004810;Bra004874;Bra004934;Bra005027;Bra005259;Bra005398;Bra005432;Bra005588…
HD-ZIP	DEG	24	Bra002458;Bra005027;Bra006077;Bra009830;Bra010642;Bra011447;Bra011627;Bra019654;Bra019754;Bra020385;Bra024377;Bra024529;Bra024665;Bra025938;Bra026923;Bra026979;Bra027097;Bra032696;Bra032730;Bra033351;Bra036045;Bra036995;Bra039081;Bra039265
HD-ZIP	Up	12	Bra005027;Bra006077;Bra011447;Bra011627;Bra024377;Bra024529;Bra024665;Bra032696;Bra033351;Bra036995;Bra039081;Bra039265
HD-ZIP	Down	12	Bra002458;Bra009830;Bra010642;Bra019654;Bra019754;Bra020385;Bra025938;Bra026923;Bra026979;Bra027097;Bra032730;Bra036045
HRT-like	ALL	30	Bra002792;Bra002793;Bra004557;Bra004559;Bra006857;Bra007787;Bra011127;Bra011348;Bra012959;Bra021139;Bra021417;Bra021838;Bra022255;Bra023498;Bra023564;Bra024139;Bra024500;Bra026458;Bra026460;Bra027469;Bra028445;Bra030821;Bra031632;Bra032233;Bra034705;Bra037094;Bra038031;Bra039831;Bra040452;Bra040596
HRT-like	DEG	2	Bra012959;Bra030821
HRT-like	Up	0	--
HRT-like	Down	2	Bra012959;Bra030821
HSF	ALL	349	Bra000235;Bra000236;Bra000524;Bra000557;Bra000671;Bra000749;Bra000902;Bra001071;Bra001149;Bra001392;Bra001400;Bra001488;Bra001490;Bra001636;Bra001754;Bra001885;Bra001886;Bra001888;Bra002070;Bra002228;Bra002433;Bra002593;Bra002681;Bra002759;Bra002818;Bra002882;Bra003129;Bra003559;Bra003828;Bra003865;Bra003928;Bra004070;Bra004256;Bra004271;Bra004272;Bra004643;Bra004731;Bra005292;Bra005402;Bra005473…
HSF	DEG	29	Bra000749;Bra001392;Bra001886;Bra005740;Bra009148;Bra010049;Bra011796;Bra012780;Bra012829;Bra021599;Bra022767;Bra023798;Bra023800;Bra024002;Bra025192;Bra026934;Bra026936;Bra028848;Bra030904;Bra031267;Bra032023;Bra032386;Bra032749;Bra033913;Bra035507;Bra036345;Bra037778;Bra040217;Bra040968
HSF	Up	16	Bra001392;Bra001886;Bra009148;Bra012829;Bra021599;Bra022767;Bra023798;Bra023800;Bra026934;Bra026936;Bra032023;Bra032749;Bra033913;Bra036345;Bra037778;Bra040217
HSF	Down	13	Bra000749;Bra005740;Bra010049;Bra011796;Bra012780;Bra024002;Bra025192;Bra028848;Bra030904;Bra031267;Bra032386;Bra035507;Bra040968
LBD	ALL	339	Bra000020;Bra000021;Bra000022;Bra000188;Bra000189;Bra000257;Bra000431;Bra000491;Bra000493;Bra000569;Bra000747;Bra000853;Bra001031;Bra001050;Bra001087;Bra001088;Bra001089;Bra001099;Bra001242;Bra001308;Bra001355;Bra001369;Bra001781;Bra001956;Bra001991;Bra001997;Bra002097;Bra002325;Bra002340;Bra002483;Bra002639;Bra002667;Bra002922;Bra003552;Bra003599;Bra003650;Bra003861;Bra004004;Bra004313;Bra004315…
LBD	DEG	31	Bra000491;Bra004313;Bra006212;Bra006850;Bra007901;Bra008773;Bra012672;Bra012913;Bra019706;Bra021433;Bra021612;Bra021694;Bra022780;Bra023552;Bra024277;Bra025400;Bra026223;Bra026716;Bra026907;Bra029163;Bra029200;Bra031599;Bra031601;Bra032419;Bra032938;Bra034867;Bra035634;Bra036040;Bra036972;Bra037847;Bra038606
LBD	Up	12	Bra004313;Bra021612;Bra021694;Bra022780;Bra024277;Bra026223;Bra026716;Bra026907;Bra031599;Bra031601;Bra032419;Bra036972
LBD	Down	19	Bra000491;Bra006212;Bra006850;Bra007901;Bra008773;Bra012672;Bra012913;Bra019706;Bra021433;Bra023552;Bra025400;Bra029163;Bra029200;Bra032938;Bra034867;Bra035634;Bra036040;Bra037847;Bra038606
LFY	ALL	9	Bra003458;Bra006317;Bra007616;Bra019619;Bra029305;Bra030038;Bra032820;Bra037018;Bra039878
LFY	DEG	1	Bra003458
LFY	Up	0	--
LFY	Down	1	Bra003458
LSD	ALL	39	Bra000108;Bra003991;Bra004400;Bra005068;Bra005616;Bra007871;Bra009957;Bra010171;Bra011160;Bra012775;Bra012777;Bra020901;Bra020902;Bra020924;Bra020925;Bra021937;Bra023136;Bra024112;Bra026587;Bra026853;Bra027559;Bra027644;Bra030653;Bra030735;Bra031728;Bra031729;Bra031749;Bra033066;Bra033751;Bra033752;Bra034497;Bra036728;Bra037593;Bra038078;Bra038804;Bra038844;Bra039041;Bra039516;Bra039869
LSD	DEG	2	Bra010171;Bra031749
LSD	Up	1	Bra031749
LSD	Down	1	Bra010171
M-type_MADS	ALL	597	Bra000001;Bra000166;Bra000231;Bra000232;Bra000328;Bra000339;Bra000424;Bra000442;Bra000444;Bra000548;Bra000606;Bra000618;Bra000619;Bra000691;Bra000714;Bra000997;Bra001144;Bra001148;Bra001198;Bra001209;Bra001256;Bra001257;Bra001259;Bra001354;Bra001379;Bra001388;Bra001474;Bra001509;Bra001759;Bra001795;Bra001854;Bra001992;Bra002006;Bra002046;Bra002085;Bra002203;Bra002264;Bra002384;Bra002480;Bra002555…
M-type_MADS	DEG	34	Bra000606;Bra001474;Bra003975;Bra004069;Bra004786;Bra004964;Bra005567;Bra005684;Bra006909;Bra007888;Bra009840;Bra011096;Bra012996;Bra021746;Bra022447;Bra022567;Bra023528;Bra024521;Bra025385;Bra025935;Bra026311;Bra029469;Bra031416;Bra032747;Bra034163;Bra035384;Bra035584;Bra035707;Bra036887;Bra038227;Bra039092;Bra039404;Bra039609;Bra041022
M-type_MADS	Up	12	Bra001474;Bra004069;Bra004786;Bra005684;Bra006909;Bra012996;Bra026311;Bra031416;Bra035384;Bra036887;Bra039609;Bra041022
M-type_MADS	Down	22	Bra000606;Bra003975;Bra004964;Bra005567;Bra007888;Bra009840;Bra011096;Bra021746;Bra022447;Bra022567;Bra023528;Bra024521;Bra025385;Bra025935;Bra029469;Bra032747;Bra034163;Bra035584;Bra035707;Bra038227;Bra039092;Bra039404
MIKC_MADS	ALL	276	Bra000033;Bra000081;Bra000392;Bra000393;Bra000394;Bra000696;Bra000704;Bra000935;Bra000936;Bra001038;Bra001041;Bra001129;Bra001471;Bra001617;Bra001718;Bra001735;Bra001867;Bra002207;Bra002230;Bra002285;Bra002293;Bra002897;Bra002947;Bra003279;Bra003280;Bra003356;Bra003378;Bra003395;Bra003504;Bra003595;Bra003919;Bra003951;Bra004007;Bra004168;Bra004361;Bra004365;Bra004393;Bra004535;Bra004716;Bra004805…
MIKC_MADS	DEG	8	Bra001867;Bra004841;Bra007648;Bra012359;Bra013019;Bra025126;Bra028600;Bra036118
MIKC_MADS	Up	5	Bra012359;Bra013019;Bra025126;Bra028600;Bra036118
MIKC_MADS	Down	3	Bra001867;Bra004841;Bra007648
MYB	ALL	781	Bra000011;Bra000030;Bra000038;Bra000074;Bra000091;Bra000175;Bra000211;Bra000371;Bra000402;Bra000453;Bra000531;Bra000598;Bra000607;Bra000660;Bra000679;Bra000680;Bra000690;Bra000768;Bra000769;Bra000782;Bra000832;Bra000845;Bra000918;Bra000965;Bra000994;Bra001004;Bra001005;Bra001052;Bra001070;Bra001078;Bra001114;Bra001124;Bra001142;Bra001191;Bra001200;Bra001202;Bra001270;Bra001284;Bra001311;Bra001312…
MYB	DEG	49	Bra000038;Bra000371;Bra000660;Bra000680;Bra001202;Bra002042;Bra004155;Bra004617;Bra004618;Bra005094;Bra005818;Bra005949;Bra007306;Bra007402;Bra008080;Bra008122;Bra008610;Bra009013;Bra009312;Bra009479;Bra011785;Bra012788;Bra013000;Bra019611;Bra020289;Bra021708;Bra023380;Bra023576;Bra024526;Bra025336;Bra025361;Bra027228;Bra028235;Bra028369;Bra028892;Bra029113;Bra029350;Bra029990;Bra031349;Bra031669…
MYB	Up	26	Bra000371;Bra001202;Bra002042;Bra004617;Bra004618;Bra005949;Bra007306;Bra007402;Bra008080;Bra009013;Bra009312;Bra011785;Bra012788;Bra013000;Bra019611;Bra028235;Bra028369;Bra028892;Bra031349;Bra031669;Bra031927;Bra033572;Bra034402;Bra034853;Bra039329;Bra040699
MYB	Down	23	Bra000038;Bra000660;Bra000680;Bra004155;Bra005094;Bra005818;Bra008122;Bra008610;Bra009479;Bra020289;Bra021708;Bra023380;Bra023576;Bra024526;Bra025336;Bra025361;Bra027228;Bra029113;Bra029350;Bra029990;Bra033067;Bra034255;Bra036048
MYB_related	ALL	1186	Bra000052;Bra000068;Bra000184;Bra000223;Bra000248;Bra000261;Bra000306;Bra000351;Bra000410;Bra000430;Bra000447;Bra000454;Bra000456;Bra000469;Bra000480;Bra000579;Bra000591;Bra000626;Bra000635;Bra000653;Bra000663;Bra000697;Bra000706;Bra000724;Bra000745;Bra000758;Bra000781;Bra000823;Bra000840;Bra000860;Bra000888;Bra000896;Bra000923;Bra000925;Bra000926;Bra000938;Bra000941;Bra000951;Bra000958;Bra000967…
MYB_related	DEG	107	Bra000480;Bra000860;Bra001302;Bra001988;Bra002450;Bra002790;Bra002822;Bra002919;Bra003077;Bra003263;Bra003527;Bra003635;Bra003636;Bra003896;Bra004175;Bra005115;Bra005762;Bra005919;Bra005993;Bra006107;Bra006394;Bra006771;Bra006908;Bra007293;Bra007444;Bra007957;Bra009235;Bra009236;Bra009237;Bra009238;Bra009333;Bra009371;Bra009458;Bra009460;Bra009993;Bra010560;Bra010738;Bra011129;Bra011440;Bra011692…
MYB_related	Up	63	Bra000480;Bra001302;Bra001988;Bra002790;Bra002822;Bra003263;Bra003527;Bra003636;Bra003896;Bra004175;Bra005115;Bra005919;Bra006107;Bra006394;Bra006908;Bra007293;Bra007444;Bra009235;Bra009236;Bra009237;Bra009238;Bra009458;Bra009460;Bra009993;Bra010560;Bra010738;Bra011129;Bra011692;Bra011870;Bra022448;Bra023020;Bra023590;Bra023783;Bra024170;Bra024395;Bra025048;Bra025547;Bra025974;Bra026156;Bra026157…
MYB_related	Down	44	Bra000860;Bra002450;Bra002919;Bra003077;Bra003635;Bra005762;Bra005993;Bra006771;Bra007957;Bra009333;Bra009371;Bra011440;Bra013053;Bra019846;Bra020373;Bra020426;Bra020656;Bra020714;Bra022723;Bra022805;Bra023610;Bra023741;Bra024261;Bra025323;Bra026019;Bra027088;Bra027444;Bra029172;Bra029416;Bra029778;Bra030506;Bra031830;Bra031937;Bra033291;Bra033365;Bra034344;Bra035523;Bra035630;Bra036939;Bra037606…
NAC	ALL	1547	Bra000023;Bra000058;Bra000059;Bra000113;Bra000115;Bra000133;Bra000192;Bra000215;Bra000228;Bra000281;Bra000282;Bra000296;Bra000355;Bra000382;Bra000388;Bra000390;Bra000391;Bra000414;Bra000441;Bra000461;Bra000540;Bra000555;Bra000582;Bra000593;Bra000597;Bra000603;Bra000605;Bra000612;Bra000616;Bra000693;Bra000709;Bra000715;Bra000753;Bra000788;Bra000850;Bra000897;Bra000911;Bra000917;Bra000959;Bra001000…
NAC	DEG	106	Bra000555;Bra000593;Bra000959;Bra001596;Bra001986;Bra002270;Bra002403;Bra002442;Bra004026;Bra004833;Bra006094;Bra006187;Bra006449;Bra006458;Bra006487;Bra006556;Bra006619;Bra006644;Bra006756;Bra007425;Bra007641;Bra007698;Bra008055;Bra008519;Bra008567;Bra008951;Bra009221;Bra009522;Bra009632;Bra009646;Bra010404;Bra010675;Bra010693;Bra011438;Bra011565;Bra011771;Bra011869;Bra012557;Bra012890;Bra013034…
NAC	Up	44	Bra000959;Bra001596;Bra004833;Bra006556;Bra007425;Bra007698;Bra008519;Bra009221;Bra009632;Bra010693;Bra011869;Bra012557;Bra012890;Bra021549;Bra021670;Bra022685;Bra024269;Bra024652;Bra024709;Bra025285;Bra025450;Bra026353;Bra027238;Bra027243;Bra027775;Bra028166;Bra028645;Bra029224;Bra030494;Bra030668;Bra031706;Bra033328;Bra035023;Bra035334;Bra035742;Bra035844;Bra036327;Bra037216;Bra037786;Bra038756…
NAC	Down	62	Bra000555;Bra000593;Bra001986;Bra002270;Bra002403;Bra002442;Bra004026;Bra006094;Bra006187;Bra006449;Bra006458;Bra006487;Bra006619;Bra006644;Bra006756;Bra007641;Bra008055;Bra008567;Bra008951;Bra009522;Bra009646;Bra010404;Bra010675;Bra011438;Bra011565;Bra011771;Bra013034;Bra019971;Bra020019;Bra020180;Bra020188;Bra020625;Bra020747;Bra021754;Bra021763;Bra023395;Bra023710;Bra024073;Bra024194;Bra024569…
NF-X1	ALL	30	Bra001033;Bra001235;Bra005862;Bra007910;Bra008690;Bra009123;Bra009124;Bra011366;Bra011521;Bra012525;Bra019958;Bra019959;Bra022506;Bra022776;Bra023166;Bra023170;Bra023490;Bra023525;Bra029622;Bra031704;Bra033393;Bra035009;Bra035053;Bra037951;Bra038420;Bra038450;Bra038817;Bra039159;Bra040361;Bra040706
NF-X1	DEG	0	--
NF-X1	Up	0	--
NF-X1	Down	0	--
NF-YA	ALL	166	Bra000269;Bra000516;Bra000846;Bra000990;Bra001109;Bra001147;Bra001164;Bra001533;Bra001804;Bra001806;Bra001972;Bra002307;Bra002308;Bra002642;Bra002644;Bra003136;Bra003526;Bra003637;Bra003866;Bra003867;Bra004057;Bra004058;Bra004059;Bra004060;Bra004081;Bra004711;Bra004797;Bra005212;Bra005272;Bra005274;Bra005279;Bra005397;Bra005773;Bra005774;Bra005801;Bra006164;Bra006165;Bra006562;Bra006904;Bra006907…
NF-YA	DEG	14	Bra003136;Bra003526;Bra004057;Bra004060;Bra004081;Bra005212;Bra007002;Bra008056;Bra025672;Bra030284;Bra030723;Bra031210;Bra036568;Bra040529
NF-YA	Up	11	Bra003136;Bra003526;Bra004057;Bra004060;Bra004081;Bra005212;Bra007002;Bra030284;Bra030723;Bra031210;Bra040529
NF-YA	Down	3	Bra008056;Bra025672;Bra036568
NF-YB	ALL	208	Bra000025;Bra000103;Bra000145;Bra000181;Bra000233;Bra000462;Bra000505;Bra000510;Bra000566;Bra000662;Bra000703;Bra001300;Bra001461;Bra001464;Bra001475;Bra001615;Bra001712;Bra001909;Bra002076;Bra002283;Bra002503;Bra002516;Bra002539;Bra002869;Bra002878;Bra003057;Bra003127;Bra003432;Bra003532;Bra003713;Bra003985;Bra004377;Bra004428;Bra004634;Bra004637;Bra004915;Bra005018;Bra005074;Bra005219;Bra005282…
NF-YB	DEG	16	Bra000566;Bra003057;Bra009301;Bra012609;Bra019645;Bra020271;Bra021147;Bra021520;Bra022655;Bra026513;Bra029069;Bra030140;Bra030910;Bra033110;Bra033749;Bra037812
NF-YB	Up	9	Bra003057;Bra009301;Bra012609;Bra019645;Bra021520;Bra022655;Bra029069;Bra030140;Bra037812
NF-YB	Down	7	Bra000566;Bra020271;Bra021147;Bra026513;Bra030910;Bra033110;Bra033749
NF-YC	ALL	214	Bra000124;Bra000599;Bra000723;Bra000816;Bra000817;Bra001141;Bra001280;Bra001510;Bra002110;Bra002112;Bra002181;Bra002240;Bra002523;Bra002635;Bra002686;Bra002933;Bra002970;Bra003334;Bra003401;Bra003572;Bra003573;Bra003603;Bra003786;Bra004012;Bra004366;Bra004707;Bra004834;Bra004835;Bra004836;Bra004940;Bra005059;Bra005435;Bra005521;Bra005550;Bra005579;Bra005599;Bra006122;Bra006180;Bra006239;Bra006344…
NF-YC	DEG	13	Bra004835;Bra012131;Bra013059;Bra022773;Bra023641;Bra025209;Bra027375;Bra028869;Bra031918;Bra034313;Bra037596;Bra038608;Bra041092
NF-YC	Up	7	Bra004835;Bra012131;Bra013059;Bra023641;Bra031918;Bra034313;Bra037596
NF-YC	Down	6	Bra022773;Bra025209;Bra027375;Bra028869;Bra038608;Bra041092
NZZ/SPL	ALL	2	Bra026359;Bra036694
NZZ/SPL	DEG	0	--
NZZ/SPL	Up	0	--
NZZ/SPL	Down	0	--
Nin-like	ALL	152	Bra000307;Bra000308;Bra000309;Bra000416;Bra000506;Bra000655;Bra002023;Bra002025;Bra002028;Bra002234;Bra002941;Bra003088;Bra003208;Bra003381;Bra003382;Bra003725;Bra003803;Bra003903;Bra004117;Bra004528;Bra004555;Bra004729;Bra004767;Bra005048;Bra005049;Bra005051;Bra005247;Bra005736;Bra005783;Bra006747;Bra007006;Bra007141;Bra007251;Bra007999;Bra008153;Bra008158;Bra008646;Bra008647;Bra008648;Bra008649…
Nin-like	DEG	9	Bra005048;Bra007006;Bra010194;Bra011584;Bra011655;Bra011696;Bra037705;Bra039202;Bra039628
Nin-like	Up	5	Bra005048;Bra007006;Bra011655;Bra037705;Bra039628
Nin-like	Down	4	Bra010194;Bra011584;Bra011696;Bra039202
RAV	ALL	20	Bra004213;Bra009741;Bra009745;Bra011002;Bra011725;Bra019588;Bra019821;Bra024735;Bra025159;Bra026509;Bra026917;Bra028412;Bra028428;Bra029951;Bra030458;Bra030475;Bra030476;Bra032163;Bra034009;Bra038346
RAV	DEG	3	Bra011002;Bra019821;Bra026917
RAV	Up	3	Bra011002;Bra019821;Bra026917
RAV	Down	0	--
S1Fa-like	ALL	133	Bra000015;Bra000319;Bra000320;Bra000880;Bra000881;Bra001292;Bra001730;Bra001971;Bra002064;Bra002321;Bra002490;Bra002491;Bra002492;Bra002493;Bra002497;Bra002498;Bra002499;Bra002500;Bra002597;Bra002873;Bra003216;Bra003227;Bra003386;Bra003880;Bra004191;Bra004229;Bra004777;Bra004902;Bra005168;Bra005680;Bra005681;Bra005742;Bra006043;Bra006152;Bra006668;Bra006669;Bra006670;Bra006781;Bra006862;Bra006959…
S1Fa-like	DEG	11	Bra001292;Bra004191;Bra012002;Bra012148;Bra019897;Bra024151;Bra028838;Bra029075;Bra035326;Bra035953;Bra040315
S1Fa-like	Up	6	Bra004191;Bra012148;Bra028838;Bra029075;Bra035326;Bra040315
S1Fa-like	Down	5	Bra001292;Bra012002;Bra019897;Bra024151;Bra035953
SAP	ALL	5	Bra007540;Bra029674;Bra035374;Bra035375;Bra040025
SAP	DEG	0	--
SAP	Up	0	--
SAP	Down	0	--
SBP	ALL	136	Bra000849;Bra001456;Bra001482;Bra002188;Bra002190;Bra002455;Bra002743;Bra003305;Bra003306;Bra003787;Bra003965;Bra004177;Bra004302;Bra004303;Bra004363;Bra004674;Bra004675;Bra004885;Bra005470;Bra005989;Bra006113;Bra006114;Bra006342;Bra006482;Bra006609;Bra006649;Bra006893;Bra007153;Bra008266;Bra008639;Bra008752;Bra008777;Bra008941;Bra009247;Bra009833;Bra009874;Bra010307;Bra010446;Bra010584;Bra010949…
SBP	DEG	16	Bra005470;Bra006893;Bra007153;Bra010584;Bra023359;Bra023957;Bra024111;Bra025246;Bra025247;Bra028686;Bra033671;Bra034990;Bra037523;Bra037863;Bra038639;Bra039196
SBP	Up	6	Bra006893;Bra007153;Bra023359;Bra023957;Bra034990;Bra037523
SBP	Down	10	Bra005470;Bra010584;Bra024111;Bra025246;Bra025247;Bra028686;Bra033671;Bra037863;Bra038639;Bra039196
SRS	ALL	47	Bra000490;Bra003749;Bra006156;Bra006505;Bra007071;Bra007072;Bra007074;Bra008203;Bra008565;Bra008897;Bra008898;Bra008900;Bra008908;Bra010182;Bra010554;Bra010712;Bra010849;Bra011547;Bra011675;Bra011878;Bra011941;Bra012064;Bra022903;Bra023372;Bra023373;Bra023608;Bra025768;Bra026433;Bra027884;Bra028316;Bra029537;Bra030300;Bra030301;Bra031183;Bra031187;Bra032291;Bra034306;Bra034307;Bra035462;Bra035693…
SRS	DEG	2	Bra007071;Bra023608
SRS	Up	1	Bra007071
SRS	Down	1	Bra023608
STAT	ALL	127	Bra000045;Bra000712;Bra000713;Bra000760;Bra000806;Bra000847;Bra002298;Bra002299;Bra002300;Bra003022;Bra003687;Bra004483;Bra004867;Bra005087;Bra005405;Bra005415;Bra005474;Bra005860;Bra006559;Bra006710;Bra006711;Bra006713;Bra007204;Bra007607;Bra007749;Bra008302;Bra008362;Bra008449;Bra008480;Bra009258;Bra009358;Bra009536;Bra009771;Bra010064;Bra010405;Bra010469;Bra010470;Bra010471;Bra010472;Bra010802…
STAT	DEG	17	Bra000760;Bra003687;Bra005474;Bra005860;Bra006710;Bra008302;Bra008362;Bra009771;Bra019734;Bra019981;Bra021119;Bra021758;Bra021759;Bra028752;Bra035046;Bra035469;Bra040924
STAT	Up	10	Bra000760;Bra005474;Bra005860;Bra008362;Bra009771;Bra021758;Bra021759;Bra028752;Bra035469;Bra040924
STAT	Down	7	Bra003687;Bra006710;Bra008302;Bra019734;Bra019981;Bra021119;Bra035046
TALE	ALL	102	Bra000027;Bra000167;Bra000638;Bra001976;Bra002589;Bra002740;Bra003161;Bra003222;Bra003753;Bra005138;Bra005151;Bra005310;Bra005703;Bra006054;Bra006085;Bra006536;Bra006827;Bra007035;Bra007198;Bra007908;Bra007920;Bra007921;Bra008011;Bra008066;Bra008197;Bra009046;Bra009618;Bra009826;Bra010577;Bra010613;Bra010816;Bra011004;Bra011048;Bra011120;Bra011166;Bra011317;Bra011318;Bra011403;Bra011680;Bra011713…
TALE	DEG	8	Bra000167;Bra003161;Bra007198;Bra010816;Bra011403;Bra027006;Bra034418;Bra036333
TALE	Up	6	Bra000167;Bra003161;Bra007198;Bra011403;Bra034418;Bra036333
TALE	Down	2	Bra010816;Bra027006
TCP	ALL	228	Bra000007;Bra000097;Bra000162;Bra000395;Bra000759;Bra000874;Bra000930;Bra000981;Bra001032;Bra001080;Bra001194;Bra001298;Bra001299;Bra001382;Bra001548;Bra001579;Bra001639;Bra001710;Bra002182;Bra002183;Bra002184;Bra002636;Bra003079;Bra003188;Bra003282;Bra003294;Bra003427;Bra003986;Bra004097;Bra004098;Bra004211;Bra004212;Bra004294;Bra004357;Bra004407;Bra004685;Bra004686;Bra004687;Bra004776;Bra004847…
TCP	DEG	21	Bra000395;Bra001032;Bra001080;Bra001639;Bra001710;Bra004687;Bra004847;Bra004929;Bra005461;Bra008919;Bra010552;Bra011618;Bra022568;Bra024512;Bra027107;Bra027886;Bra028442;Bra028662;Bra029431;Bra034081;Bra037878
TCP	Up	5	Bra001639;Bra004687;Bra004847;Bra024512;Bra027886
TCP	Down	16	Bra000395;Bra001032;Bra001080;Bra001710;Bra004929;Bra005461;Bra008919;Bra010552;Bra011618;Bra022568;Bra027107;Bra028442;Bra028662;Bra029431;Bra034081;Bra037878
Trihelix	ALL	509	Bra000010;Bra000046;Bra000185;Bra000186;Bra000219;Bra000287;Bra000360;Bra000377;Bra000438;Bra000514;Bra000541;Bra000648;Bra000649;Bra000650;Bra000678;Bra000775;Bra000777;Bra000778;Bra000780;Bra000867;Bra000878;Bra001030;Bra001064;Bra001157;Bra001219;Bra001278;Bra001289;Bra001290;Bra001291;Bra001375;Bra001466;Bra001546;Bra001707;Bra001715;Bra001722;Bra001779;Bra001783;Bra001852;Bra001951;Bra002016…
Trihelix	DEG	38	Bra000046;Bra000186;Bra001290;Bra001852;Bra002179;Bra002887;Bra003704;Bra003715;Bra004447;Bra005021;Bra005688;Bra006192;Bra008915;Bra009007;Bra009298;Bra009518;Bra010075;Bra010076;Bra021403;Bra023850;Bra024939;Bra025003;Bra025219;Bra025865;Bra026511;Bra026948;Bra027130;Bra029267;Bra029456;Bra030796;Bra031329;Bra032939;Bra033271;Bra034569;Bra035897;Bra038089;Bra040010;Bra040213
Trihelix	Up	21	Bra000046;Bra001852;Bra002179;Bra003715;Bra004447;Bra005688;Bra009298;Bra010075;Bra010076;Bra021403;Bra023850;Bra025003;Bra025865;Bra029267;Bra029456;Bra031329;Bra033271;Bra034569;Bra035897;Bra038089;Bra040213
Trihelix	Down	17	Bra000186;Bra001290;Bra002887;Bra003704;Bra005021;Bra006192;Bra008915;Bra009007;Bra009518;Bra024939;Bra025219;Bra026511;Bra026948;Bra027130;Bra030796;Bra032939;Bra040010
VOZ	ALL	20	Bra002821;Bra004690;Bra004691;Bra008413;Bra010864;Bra010865;Bra011375;Bra011792;Bra020835;Bra022718;Bra023736;Bra024410;Bra028933;Bra029333;Bra030103;Bra031848;Bra032913;Bra032989;Bra033025;Bra034530
VOZ	DEG	0	--
VOZ	Up	0	--
VOZ	Down	0	--
WOX	ALL	77	Bra000157;Bra000484;Bra001010;Bra001581;Bra001694;Bra002108;Bra002576;Bra002827;Bra002843;Bra003826;Bra004875;Bra004995;Bra005464;Bra005867;Bra006369;Bra006664;Bra006817;Bra008723;Bra009132;Bra009133;Bra010531;Bra010860;Bra011621;Bra011623;Bra012141;Bra012360;Bra012576;Bra012597;Bra012915;Bra020003;Bra020321;Bra021009;Bra021561;Bra021589;Bra021984;Bra022008;Bra022267;Bra022959;Bra022960;Bra023638…
WOX	DEG	3	Bra002108;Bra021984;Bra025839
WOX	Up	2	Bra002108;Bra021984
WOX	Down	1	Bra025839
WRKY	ALL	760	Bra000026;Bra000064;Bra000070;Bra000107;Bra000130;Bra000156;Bra000201;Bra000202;Bra000203;Bra000279;Bra000295;Bra000354;Bra000361;Bra000362;Bra000369;Bra000423;Bra000433;Bra000478;Bra000486;Bra000543;Bra000594;Bra000604;Bra000609;Bra000646;Bra000647;Bra000677;Bra000732;Bra000756;Bra000793;Bra000794;Bra000827;Bra000842;Bra001023;Bra001061;Bra001117;Bra001233;Bra001266;Bra001293;Bra001771;Bra001791…
WRKY	DEG	58	Bra000361;Bra000362;Bra000486;Bra000609;Bra000793;Bra003239;Bra003270;Bra005070;Bra005071;Bra005242;Bra005243;Bra005669;Bra006096;Bra006717;Bra007000;Bra008038;Bra008719;Bra009734;Bra009886;Bra009931;Bra010130;Bra010220;Bra010267;Bra010839;Bra011739;Bra012614;Bra020814;Bra021821;Bra022033;Bra024342;Bra024434;Bra024571;Bra024708;Bra024780;Bra025014;Bra025572;Bra025943;Bra026554;Bra026580;Bra027487…
WRKY	Up	38	Bra000486;Bra000793;Bra003239;Bra003270;Bra005070;Bra005071;Bra005669;Bra006096;Bra006717;Bra008038;Bra008719;Bra009734;Bra009931;Bra010267;Bra010839;Bra011739;Bra012614;Bra020814;Bra021821;Bra022033;Bra024571;Bra024708;Bra024780;Bra025014;Bra026554;Bra026580;Bra027699;Bra028006;Bra030178;Bra030180;Bra032083;Bra032300;Bra034088;Bra035148;Bra036315;Bra036778;Bra037166;Bra040926
WRKY	Down	20	Bra000361;Bra000362;Bra000609;Bra005242;Bra005243;Bra007000;Bra009886;Bra010130;Bra010220;Bra024342;Bra024434;Bra025572;Bra025943;Bra027487;Bra027820;Bra028707;Bra031315;Bra033158;Bra035394;Bra040704
Whirly	ALL	29	Bra000381;Bra002282;Bra003192;Bra003929;Bra006044;Bra007883;Bra010609;Bra012143;Bra020784;Bra020854;Bra021205;Bra021324;Bra022952;Bra023712;Bra023714;Bra023715;Bra024809;Bra028603;Bra029476;Bra030298;Bra031190;Bra031874;Bra031995;Bra034082;Bra034301;Bra035413;Bra038743;Bra039448;Bra040236
Whirly	DEG	2	Bra010609;Bra040236
Whirly	Up	1	Bra040236
Whirly	Down	1	Bra010609
YABBY	ALL	98	Bra000374;Bra000378;Bra000538;Bra000978;Bra001465;Bra001616;Bra002073;Bra002367;Bra002369;Bra002654;Bra003309;Bra003313;Bra003423;Bra003910;Bra004364;Bra005103;Bra005384;Bra005446;Bra005447;Bra006004;Bra007547;Bra008557;Bra008667;Bra009002;Bra009003;Bra009293;Bra009294;Bra009351;Bra009681;Bra010095;Bra010263;Bra010783;Bra010841;Bra011236;Bra011624;Bra012373;Bra012832;Bra019657;Bra019919;Bra020156…
YABBY	DEG	4	Bra023137;Bra023544;Bra024032;Bra027311
YABBY	Up	3	Bra023137;Bra023544;Bra024032
YABBY	Down	1	Bra027311
ZF-HD	ALL	68	Bra000988;Bra002331;Bra003759;Bra003760;Bra003762;Bra003763;Bra003791;Bra003881;Bra004399;Bra005814;Bra005815;Bra006291;Bra006577;Bra006657;Bra007733;Bra007869;Bra008032;Bra008162;Bra008185;Bra008712;Bra008797;Bra010179;Bra010485;Bra010628;Bra011910;Bra012882;Bra020128;Bra020668;Bra021347;Bra022343;Bra023513;Bra024276;Bra024382;Bra025362;Bra025363;Bra025644;Bra025688;Bra025741;Bra025981;Bra026219…
ZF-HD	DEG	10	Bra002331;Bra003881;Bra008032;Bra008162;Bra012882;Bra025981;Bra037224;Bra038093;Bra039038;Bra040694
ZF-HD	Up	2	Bra037224;Bra039038
ZF-HD	Down	8	Bra002331;Bra003881;Bra008032;Bra008162;Bra012882;Bra025981;Bra038093;Bra040694
bHLH	ALL	1868	Bra000013;Bra000044;Bra000048;Bra000066;Bra000119;Bra000125;Bra000135;Bra000138;Bra000142;Bra000177;Bra000183;Bra000194;Bra000200;Bra000229;Bra000255;Bra000258;Bra000259;Bra000262;Bra000283;Bra000284;Bra000290;Bra000291;Bra000304;Bra000317;Bra000327;Bra000330;Bra000341;Bra000356;Bra000380;Bra000387;Bra000428;Bra000436;Bra000440;Bra000445;Bra000471;Bra000495;Bra000497;Bra000511;Bra000558;Bra000560…
bHLH	DEG	161	Bra000194;Bra000229;Bra000291;Bra000436;Bra000497;Bra000568;Bra000814;Bra000920;Bra001168;Bra001390;Bra001497;Bra001798;Bra002124;Bra002125;Bra002131;Bra003044;Bra003232;Bra003483;Bra003720;Bra003886;Bra004491;Bra004492;Bra004581;Bra004740;Bra004748;Bra004807;Bra004945;Bra005025;Bra005401;Bra005450;Bra005881;Bra006430;Bra006809;Bra007494;Bra007735;Bra007812;Bra008113;Bra008257;Bra008540;Bra008999…
bHLH	Up	78	Bra000291;Bra000497;Bra000814;Bra000920;Bra001168;Bra001390;Bra001497;Bra001798;Bra003232;Bra004748;Bra004807;Bra005025;Bra005881;Bra006809;Bra007494;Bra007735;Bra007812;Bra008113;Bra009070;Bra009389;Bra010502;Bra010508;Bra011643;Bra011656;Bra011690;Bra011821;Bra012892;Bra020292;Bra020529;Bra020878;Bra021358;Bra021579;Bra022373;Bra022587;Bra023777;Bra024255;Bra024256;Bra024755;Bra025372;Bra025748…
bHLH	Down	83	Bra000194;Bra000229;Bra000436;Bra000568;Bra002124;Bra002125;Bra002131;Bra003044;Bra003483;Bra003720;Bra003886;Bra004491;Bra004492;Bra004581;Bra004740;Bra004945;Bra005401;Bra005450;Bra006430;Bra008257;Bra008540;Bra008999;Bra009386;Bra010287;Bra010558;Bra011132;Bra011190;Bra011337;Bra011540;Bra011560;Bra011561;Bra011662;Bra012384;Bra012435;Bra012795;Bra020157;Bra020691;Bra021743;Bra022214;Bra022663…
bZIP	ALL	648	Bra000043;Bra000102;Bra000128;Bra000143;Bra000195;Bra000207;Bra000209;Bra000256;Bra000332;Bra000342;Bra000350;Bra000363;Bra000451;Bra000664;Bra000665;Bra000668;Bra000809;Bra000883;Bra000931;Bra000963;Bra001019;Bra001068;Bra001097;Bra001173;Bra001381;Bra001383;Bra001401;Bra001443;Bra001507;Bra001524;Bra001629;Bra001671;Bra001683;Bra001739;Bra001742;Bra001767;Bra001835;Bra001934;Bra001994;Bra002078…
bZIP	DEG	45	Bra000256;Bra000363;Bra000809;Bra000963;Bra001629;Bra001683;Bra002096;Bra002893;Bra002971;Bra003018;Bra003349;Bra003359;Bra003499;Bra004550;Bra004598;Bra004689;Bra004857;Bra005020;Bra007678;Bra008106;Bra008670;Bra009184;Bra009445;Bra009570;Bra010128;Bra011485;Bra020671;Bra022004;Bra022692;Bra023540;Bra024727;Bra025796;Bra025873;Bra026193;Bra028952;Bra029972;Bra031364;Bra031622;Bra031691;Bra031871…
bZIP	Up	18	Bra000363;Bra000809;Bra001629;Bra001683;Bra002096;Bra003349;Bra003499;Bra004598;Bra007678;Bra009184;Bra011485;Bra025796;Bra028952;Bra031364;Bra031691;Bra033312;Bra035183;Bra040870
bZIP	Down	27	Bra000256;Bra000963;Bra002893;Bra002971;Bra003018;Bra003359;Bra004550;Bra004689;Bra004857;Bra005020;Bra008106;Bra008670;Bra009445;Bra009570;Bra010128;Bra020671;Bra022004;Bra022692;Bra023540;Bra024727;Bra025873;Bra026193;Bra029972;Bra031622;Bra031871;Bra035143;Bra035683

## Sheet: Lenox-24 h TFs
Supplementary Table S7: Expression of transcription factors in Lenox at 24 h cold stress
TFs	Group	Gene_number	Genes
AP2	ALL	75	Bra000237;Bra000294;Bra000343;Bra000487;Bra000901;Bra001544;Bra001922;Bra002186;Bra002510;Bra003178;Bra003396;Bra003805;Bra004641;Bra004642;Bra004809;Bra005366;Bra005654;Bra005655;Bra006065;Bra006481;Bra007066;Bra007123;Bra007496;Bra008040;Bra008859;Bra009026;Bra009375;Bra010097;Bra010270;Bra010610;Bra011225;Bra011487;Bra011741;Bra011782;Bra011939;Bra012139;Bra012531;Bra012756;Bra012789;Bra019729…
AP2	DEG	11	Bra000487;Bra002510;Bra003178;Bra010097;Bra012139;Bra012531;Bra012789;Bra024394;Bra029773;Bra032560;Bra033892
AP2	Up	8	Bra000487;Bra002510;Bra010097;Bra012139;Bra024394;Bra029773;Bra032560;Bra033892
AP2	Down	3	Bra003178;Bra012531;Bra012789
ARF	ALL	247	Bra000121;Bra000122;Bra000144;Bra000179;Bra000225;Bra000595;Bra000716;Bra001327;Bra001345;Bra001492;Bra001598;Bra001620;Bra001634;Bra001670;Bra001879;Bra001881;Bra001899;Bra001900;Bra002024;Bra002063;Bra002069;Bra002101;Bra002196;Bra002326;Bra002327;Bra002479;Bra002703;Bra002872;Bra003484;Bra003553;Bra003629;Bra003665;Bra003777;Bra003807;Bra004115;Bra004125;Bra004530;Bra004971;Bra004972;Bra004977…
ARF	DEG	52	Bra000122;Bra001345;Bra001899;Bra001900;Bra002024;Bra002327;Bra003553;Bra005898;Bra007133;Bra007299;Bra007661;Bra008492;Bra008916;Bra011082;Bra019587;Bra019805;Bra019869;Bra019952;Bra020125;Bra020363;Bra021117;Bra021422;Bra022751;Bra022934;Bra023771;Bra023958;Bra025038;Bra025042;Bra025594;Bra026024;Bra026173;Bra026391;Bra027272;Bra027327;Bra031635;Bra031763;Bra031989;Bra032400;Bra032521;Bra032918…
ARF	Up	39	Bra000122;Bra001899;Bra002024;Bra002327;Bra003553;Bra007133;Bra007661;Bra008492;Bra008916;Bra019587;Bra019805;Bra019952;Bra020125;Bra021117;Bra021422;Bra022751;Bra022934;Bra023771;Bra023958;Bra025038;Bra025042;Bra025594;Bra026024;Bra026173;Bra026391;Bra027272;Bra027327;Bra031635;Bra031763;Bra032400;Bra032521;Bra033890;Bra035185;Bra035910;Bra037096;Bra039372;Bra039732;Bra040727;Bra040917
ARF	Down	13	Bra001345;Bra001900;Bra005898;Bra007299;Bra011082;Bra019869;Bra020363;Bra031989;Bra032918;Bra033526;Bra033886;Bra037098;Bra039855
ARR-B	ALL	122	Bra000199;Bra000224;Bra000863;Bra001093;Bra001641;Bra001643;Bra001721;Bra002084;Bra002095;Bra002512;Bra002675;Bra003265;Bra003507;Bra003604;Bra003782;Bra003815;Bra003816;Bra004076;Bra004245;Bra004305;Bra004306;Bra004446;Bra004507;Bra004563;Bra004615;Bra004638;Bra005378;Bra005584;Bra005901;Bra005928;Bra006075;Bra007185;Bra007242;Bra007295;Bra007613;Bra007694;Bra008138;Bra008140;Bra008150;Bra009011…
ARR-B	DEG	36	Bra000224;Bra000863;Bra001093;Bra002084;Bra002095;Bra002512;Bra003507;Bra004446;Bra004507;Bra004638;Bra005378;Bra007613;Bra007694;Bra008150;Bra009139;Bra009565;Bra009768;Bra010458;Bra012964;Bra021404;Bra022430;Bra022574;Bra022630;Bra022997;Bra023972;Bra025708;Bra026635;Bra027829;Bra028573;Bra029289;Bra029407;Bra035381;Bra035933;Bra036517;Bra038214;Bra040484
ARR-B	Up	23	Bra000863;Bra001093;Bra002084;Bra002512;Bra003507;Bra004507;Bra004638;Bra005378;Bra007694;Bra008150;Bra009139;Bra009565;Bra009768;Bra010458;Bra012964;Bra021404;Bra023972;Bra025708;Bra029289;Bra029407;Bra035933;Bra036517;Bra040484
ARR-B	Down	13	Bra000224;Bra002095;Bra004446;Bra007613;Bra022430;Bra022574;Bra022630;Bra022997;Bra026635;Bra027829;Bra028573;Bra035381;Bra038214
B3	ALL	898	Bra000075;Bra000148;Bra000150;Bra000252;Bra000280;Bra000344;Bra000352;Bra000359;Bra000434;Bra000545;Bra000546;Bra000563;Bra000564;Bra000572;Bra000602;Bra000735;Bra000822;Bra000928;Bra000944;Bra000946;Bra001012;Bra001060;Bra001106;Bra001120;Bra001189;Bra001240;Bra001329;Bra001387;Bra001411;Bra001516;Bra001647;Bra001648;Bra001690;Bra001729;Bra001736;Bra001775;Bra001776;Bra001870;Bra001887;Bra001902…
B3	DEG	96	Bra000352;Bra001060;Bra001729;Bra003226;Bra003398;Bra003802;Bra004188;Bra004263;Bra004275;Bra004730;Bra005012;Bra005125;Bra005419;Bra005677;Bra005851;Bra005886;Bra006250;Bra006921;Bra007152;Bra007179;Bra007215;Bra008425;Bra009171;Bra009841;Bra010225;Bra010336;Bra010542;Bra010857;Bra010858;Bra011291;Bra011603;Bra011617;Bra011758;Bra011762;Bra019595;Bra019615;Bra019685;Bra020569;Bra020895;Bra021285…
B3	Up	42	Bra000352;Bra001060;Bra003226;Bra003398;Bra004730;Bra005012;Bra005125;Bra005677;Bra006250;Bra007152;Bra007179;Bra007215;Bra011291;Bra011603;Bra011758;Bra019595;Bra019615;Bra020569;Bra022264;Bra023062;Bra023601;Bra023719;Bra024246;Bra024514;Bra025760;Bra025933;Bra026115;Bra027809;Bra029413;Bra029955;Bra030106;Bra032080;Bra033032;Bra033547;Bra034828;Bra035129;Bra035801;Bra036606;Bra037435;Bra037467…
B3	Down	54	Bra001729;Bra003802;Bra004188;Bra004263;Bra004275;Bra005419;Bra005851;Bra005886;Bra006921;Bra008425;Bra009171;Bra009841;Bra010225;Bra010336;Bra010542;Bra010857;Bra010858;Bra011617;Bra011762;Bra019685;Bra020895;Bra021285;Bra022594;Bra023988;Bra024624;Bra025206;Bra026795;Bra026796;Bra027410;Bra027918;Bra029693;Bra029840;Bra031380;Bra031495;Bra032090;Bra032214;Bra032220;Bra032447;Bra033056;Bra033057…
BBR-BPC	ALL	114	Bra000615;Bra000672;Bra000789;Bra000855;Bra001837;Bra002083;Bra002485;Bra002781;Bra003405;Bra003600;Bra003978;Bra003979;Bra004912;Bra005454;Bra005479;Bra006265;Bra006663;Bra006842;Bra007118;Bra007518;Bra007568;Bra007886;Bra007914;Bra008210;Bra008279;Bra008295;Bra008742;Bra009996;Bra010111;Bra010175;Bra010592;Bra010706;Bra010720;Bra010721;Bra010775;Bra011453;Bra011608;Bra011746;Bra011877;Bra011886…
BBR-BPC	DEG	15	Bra000789;Bra003978;Bra007118;Bra007886;Bra010706;Bra010775;Bra011877;Bra012733;Bra021168;Bra025849;Bra027185;Bra029248;Bra033545;Bra035885;Bra038083
BBR-BPC	Up	10	Bra000789;Bra007118;Bra007886;Bra010706;Bra010775;Bra011877;Bra012733;Bra025849;Bra033545;Bra038083
BBR-BPC	Down	5	Bra003978;Bra021168;Bra027185;Bra029248;Bra035885
BES1	ALL	230	Bra000009;Bra000053;Bra000171;Bra000172;Bra000249;Bra000470;Bra000536;Bra000570;Bra000710;Bra001150;Bra001182;Bra001410;Bra001556;Bra001569;Bra001626;Bra001777;Bra001937;Bra002218;Bra002288;Bra002313;Bra002320;Bra002634;Bra002721;Bra002753;Bra002817;Bra002845;Bra003043;Bra003155;Bra003225;Bra003315;Bra003473;Bra003638;Bra003639;Bra003772;Bra003960;Bra004156;Bra004157;Bra004708;Bra004944;Bra004968…
BES1	DEG	38	Bra000249;Bra000536;Bra000570;Bra000710;Bra001150;Bra001410;Bra001626;Bra004944;Bra005455;Bra006551;Bra006571;Bra007676;Bra008177;Bra008442;Bra008664;Bra011537;Bra011709;Bra011779;Bra012676;Bra012845;Bra020646;Bra021171;Bra021699;Bra022827;Bra023293;Bra025210;Bra026230;Bra027128;Bra027181;Bra029890;Bra031077;Bra031796;Bra033641;Bra035156;Bra037344;Bra037385;Bra039216;Bra039857
BES1	Up	18	Bra000249;Bra000536;Bra000710;Bra001150;Bra001410;Bra006571;Bra011779;Bra012676;Bra012845;Bra023293;Bra026230;Bra027128;Bra031796;Bra033641;Bra037344;Bra037385;Bra039216;Bra039857
BES1	Down	20	Bra000570;Bra001626;Bra004944;Bra005455;Bra006551;Bra007676;Bra008177;Bra008442;Bra008664;Bra011537;Bra011709;Bra020646;Bra021171;Bra021699;Bra022827;Bra025210;Bra027181;Bra029890;Bra031077;Bra035156
C2H2	ALL	955	Bra000018;Bra000019;Bra000054;Bra000072;Bra000242;Bra000245;Bra000331;Bra000364;Bra000370;Bra000372;Bra000412;Bra000443;Bra000463;Bra000473;Bra000476;Bra000477;Bra000527;Bra000553;Bra000559;Bra000620;Bra000630;Bra000631;Bra000636;Bra000721;Bra000742;Bra000762;Bra000767;Bra000787;Bra001025;Bra001026;Bra001074;Bra001177;Bra001188;Bra001210;Bra001216;Bra001279;Bra001318;Bra001402;Bra001430;Bra001444…
C2H2	DEG	141	Bra000054;Bra000412;Bra000477;Bra000742;Bra000767;Bra001402;Bra001605;Bra001797;Bra002158;Bra002425;Bra002441;Bra002528;Bra002800;Bra003197;Bra003357;Bra003450;Bra004109;Bra004200;Bra004369;Bra004633;Bra004688;Bra004866;Bra005162;Bra005355;Bra005741;Bra006127;Bra006135;Bra006470;Bra006629;Bra006641;Bra006815;Bra006820;Bra006839;Bra007734;Bra008019;Bra008475;Bra008922;Bra009079;Bra009348;Bra009464…
C2H2	Up	70	Bra000742;Bra000767;Bra001402;Bra001797;Bra002158;Bra002425;Bra002528;Bra003197;Bra003357;Bra003450;Bra004109;Bra004369;Bra005162;Bra006629;Bra006820;Bra006839;Bra007734;Bra008475;Bra009079;Bra009348;Bra009464;Bra009798;Bra010754;Bra011118;Bra011437;Bra012417;Bra013026;Bra019633;Bra020209;Bra020284;Bra020667;Bra020958;Bra021122;Bra021539;Bra022044;Bra022436;Bra022489;Bra022716;Bra024143;Bra024771…
C2H2	Down	71	Bra000054;Bra000412;Bra000477;Bra001605;Bra002441;Bra002800;Bra004200;Bra004633;Bra004688;Bra004866;Bra005355;Bra005741;Bra006127;Bra006135;Bra006470;Bra006641;Bra006815;Bra008019;Bra008922;Bra009549;Bra010038;Bra010330;Bra010844;Bra011971;Bra020219;Bra020389;Bra020399;Bra020437;Bra020507;Bra022592;Bra023353;Bra024311;Bra024448;Bra024642;Bra024778;Bra025324;Bra025827;Bra027210;Bra027421;Bra027828…
C3H	ALL	708	Bra000132;Bra000163;Bra000168;Bra000170;Bra000220;Bra000243;Bra000353;Bra000466;Bra000504;Bra000576;Bra000611;Bra000673;Bra000674;Bra000821;Bra000825;Bra001066;Bra001169;Bra001193;Bra001195;Bra001196;Bra001223;Bra001237;Bra001285;Bra001359;Bra001432;Bra001435;Bra001436;Bra001437;Bra001440;Bra001441;Bra001481;Bra001485;Bra001501;Bra001506;Bra001536;Bra001592;Bra001675;Bra001728;Bra001745;Bra001768…
C3H	DEG	88	Bra000466;Bra000611;Bra000821;Bra000825;Bra001193;Bra001223;Bra001359;Bra001506;Bra002167;Bra002627;Bra003578;Bra003822;Bra003887;Bra003961;Bra004222;Bra004671;Bra005682;Bra006261;Bra006465;Bra006671;Bra006749;Bra007201;Bra007606;Bra007629;Bra008333;Bra008406;Bra008774;Bra009095;Bra010334;Bra010426;Bra010564;Bra010641;Bra011087;Bra011211;Bra011887;Bra012504;Bra020032;Bra020240;Bra020361;Bra020773…
C3H	Up	56	Bra000466;Bra000821;Bra000825;Bra001359;Bra001506;Bra002167;Bra002627;Bra003578;Bra003822;Bra004222;Bra004671;Bra005682;Bra006261;Bra006465;Bra006671;Bra007201;Bra007606;Bra008406;Bra009095;Bra010334;Bra010426;Bra010564;Bra011087;Bra011211;Bra011887;Bra021409;Bra022372;Bra022756;Bra023260;Bra023447;Bra023683;Bra023868;Bra024157;Bra024952;Bra025776;Bra026344;Bra026613;Bra027022;Bra027669;Bra029624…
C3H	Down	32	Bra000611;Bra001193;Bra001223;Bra003887;Bra003961;Bra006749;Bra007629;Bra008333;Bra008774;Bra010641;Bra012504;Bra020032;Bra020240;Bra020361;Bra020773;Bra022715;Bra024221;Bra024628;Bra024637;Bra025640;Bra026171;Bra026612;Bra029842;Bra030454;Bra032795;Bra035481;Bra036631;Bra037202;Bra038055;Bra038567;Bra039454;Bra040560
CAMTA	ALL	166	Bra000174;Bra000267;Bra000460;Bra000776;Bra000875;Bra000876;Bra001205;Bra001213;Bra001498;Bra001589;Bra001659;Bra001660;Bra001692;Bra001786;Bra001787;Bra002223;Bra002296;Bra002376;Bra002594;Bra002766;Bra003269;Bra003331;Bra003347;Bra003433;Bra003873;Bra004094;Bra004096;Bra004217;Bra004218;Bra004434;Bra004709;Bra004958;Bra004980;Bra005404;Bra005481;Bra005643;Bra005747;Bra005778;Bra005789;Bra006021…
CAMTA	DEG	21	Bra000776;Bra002376;Bra002594;Bra002766;Bra004709;Bra005789;Bra007405;Bra009383;Bra009806;Bra010441;Bra010534;Bra011523;Bra012794;Bra020161;Bra021673;Bra025602;Bra033976;Bra035734;Bra036796;Bra039555;Bra039556
CAMTA	Up	13	Bra000776;Bra002594;Bra002766;Bra009383;Bra009806;Bra010441;Bra010534;Bra011523;Bra021673;Bra025602;Bra033976;Bra035734;Bra039555
CAMTA	Down	8	Bra002376;Bra004709;Bra005789;Bra007405;Bra012794;Bra020161;Bra036796;Bra039556
CO-like	ALL	103	Bra000006;Bra000481;Bra000498;Bra001043;Bra001264;Bra001747;Bra001939;Bra002002;Bra002354;Bra002709;Bra002752;Bra003824;Bra003911;Bra004035;Bra004423;Bra005185;Bra005660;Bra005661;Bra006252;Bra006335;Bra006593;Bra006699;Bra007023;Bra007843;Bra008427;Bra008659;Bra008668;Bra008669;Bra008763;Bra008873;Bra008968;Bra009805;Bra010908;Bra010994;Bra011200;Bra011506;Bra011929;Bra011985;Bra012475;Bra012999…
CO-like	DEG	24	Bra001264;Bra001747;Bra002002;Bra002709;Bra002752;Bra004423;Bra007843;Bra008668;Bra010908;Bra020709;Bra023461;Bra023541;Bra023694;Bra023872;Bra025056;Bra026520;Bra029666;Bra030070;Bra032061;Bra034383;Bra035164;Bra035271;Bra037499;Bra040020
CO-like	Up	20	Bra001264;Bra001747;Bra002002;Bra002709;Bra002752;Bra004423;Bra007843;Bra008668;Bra010908;Bra020709;Bra023461;Bra023541;Bra023694;Bra023872;Bra026520;Bra029666;Bra030070;Bra035164;Bra037499;Bra040020
CO-like	Down	4	Bra025056;Bra032061;Bra034383;Bra035271
CPP	ALL	125	Bra001128;Bra001134;Bra001271;Bra001399;Bra001495;Bra001884;Bra002814;Bra002826;Bra003414;Bra003557;Bra003854;Bra004510;Bra004511;Bra004512;Bra004877;Bra005390;Bra005392;Bra005566;Bra006933;Bra006964;Bra007811;Bra007832;Bra007932;Bra008486;Bra008998;Bra009140;Bra009732;Bra009834;Bra009859;Bra009860;Bra009991;Bra010348;Bra010475;Bra011073;Bra011074;Bra011075;Bra011331;Bra012905;Bra012907;Bra019831…
CPP	DEG	14	Bra001128;Bra005390;Bra007811;Bra007832;Bra007932;Bra010348;Bra012905;Bra020915;Bra027555;Bra035623;Bra036056;Bra036057;Bra036109;Bra036119
CPP	Up	4	Bra001128;Bra005390;Bra007832;Bra036119
CPP	Down	10	Bra007811;Bra007932;Bra010348;Bra012905;Bra020915;Bra027555;Bra035623;Bra036056;Bra036057;Bra036109
DBB	ALL	126	Bra000116;Bra000675;Bra001542;Bra001638;Bra001673;Bra001815;Bra002586;Bra002592;Bra002896;Bra002986;Bra003075;Bra003179;Bra003193;Bra003380;Bra003640;Bra003748;Bra003891;Bra003892;Bra004153;Bra004154;Bra006133;Bra006185;Bra006728;Bra006729;Bra007098;Bra007719;Bra007998;Bra008012;Bra008013;Bra008204;Bra008370;Bra008371;Bra008850;Bra009700;Bra009850;Bra010408;Bra010477;Bra010713;Bra010718;Bra011879…
DBB	DEG	23	Bra002986;Bra003640;Bra003748;Bra008204;Bra008371;Bra009700;Bra010408;Bra010713;Bra012752;Bra020349;Bra022722;Bra023857;Bra025798;Bra026361;Bra026487;Bra027314;Bra029914;Bra030532;Bra031180;Bra035051;Bra038778;Bra040489;Bra040854
DBB	Up	15	Bra002986;Bra003640;Bra003748;Bra008204;Bra008371;Bra010408;Bra010713;Bra022722;Bra023857;Bra025798;Bra026361;Bra026487;Bra031180;Bra035051;Bra040489
DBB	Down	8	Bra009700;Bra012752;Bra020349;Bra027314;Bra029914;Bra030532;Bra038778;Bra040854
Dof	ALL	234	Bra000008;Bra000429;Bra000692;Bra000835;Bra000848;Bra001163;Bra001180;Bra001540;Bra001822;Bra002057;Bra002504;Bra002541;Bra002542;Bra002628;Bra002993;Bra003316;Bra003416;Bra003455;Bra003495;Bra003496;Bra003937;Bra003963;Bra003994;Bra004396;Bra004468;Bra004469;Bra004482;Bra004525;Bra005039;Bra005181;Bra005182;Bra005452;Bra005594;Bra005725;Bra005927;Bra006274;Bra006372;Bra006675;Bra006714;Bra006873…
Dof	DEG	36	Bra002993;Bra005182;Bra005927;Bra006873;Bra007670;Bra007712;Bra010539;Bra010548;Bra010848;Bra012119;Bra019677;Bra022565;Bra024683;Bra025304;Bra025654;Bra026723;Bra027722;Bra028219;Bra028220;Bra028425;Bra029027;Bra029261;Bra030423;Bra030500;Bra032171;Bra033396;Bra033408;Bra033431;Bra033774;Bra034182;Bra035038;Bra035696;Bra035934;Bra038440;Bra038780;Bra039190
Dof	Up	11	Bra007712;Bra010539;Bra024683;Bra029261;Bra030423;Bra032171;Bra033408;Bra033774;Bra035038;Bra035696;Bra035934
Dof	Down	25	Bra002993;Bra005182;Bra005927;Bra006873;Bra007670;Bra010548;Bra010848;Bra012119;Bra019677;Bra022565;Bra025304;Bra025654;Bra026723;Bra027722;Bra028219;Bra028220;Bra028425;Bra029027;Bra030500;Bra033396;Bra033431;Bra034182;Bra038440;Bra038780;Bra039190
E2F/DP	ALL	107	Bra000268;Bra000400;Bra001049;Bra001330;Bra002252;Bra002398;Bra002399;Bra003005;Bra003649;Bra004800;Bra005303;Bra005305;Bra005726;Bra005763;Bra005770;Bra006061;Bra006615;Bra006987;Bra007853;Bra007959;Bra008171;Bra008355;Bra009364;Bra009526;Bra009530;Bra009586;Bra009787;Bra010100;Bra012418;Bra012455;Bra012492;Bra012517;Bra012812;Bra012965;Bra020055;Bra020174;Bra020178;Bra021274;Bra021632;Bra021636…
E2F/DP	DEG	17	Bra005770;Bra006615;Bra010100;Bra012492;Bra012965;Bra020055;Bra021274;Bra021636;Bra022244;Bra022367;Bra023497;Bra024646;Bra025806;Bra028970;Bra030345;Bra035889;Bra039321
E2F/DP	Up	7	Bra006615;Bra012965;Bra021636;Bra023497;Bra025806;Bra028970;Bra039321
E2F/DP	Down	10	Bra005770;Bra010100;Bra012492;Bra020055;Bra021274;Bra022244;Bra022367;Bra024646;Bra030345;Bra035889
EIL	ALL	47	Bra000528;Bra000654;Bra001802;Bra002054;Bra002358;Bra003831;Bra004017;Bra006050;Bra007060;Bra007628;Bra008110;Bra009744;Bra010457;Bra010850;Bra011138;Bra011613;Bra012585;Bra012884;Bra019686;Bra019688;Bra019690;Bra020146;Bra021001;Bra021996;Bra023033;Bra023650;Bra023927;Bra024354;Bra024782;Bra024783;Bra024784;Bra024912;Bra025047;Bra026530;Bra026565;Bra026863;Bra026864;Bra027439;Bra028601;Bra030122…
EIL	DEG	4	Bra012585;Bra019690;Bra021001;Bra026863
EIL	Up	0	--
EIL	Down	4	Bra012585;Bra019690;Bra021001;Bra026863
ERF	ALL	1220	Bra000002;Bra000056;Bra000060;Bra000079;Bra000080;Bra000087;Bra000111;Bra000120;Bra000136;Bra000178;Bra000212;Bra000358;Bra000366;Bra000373;Bra000399;Bra000401;Bra000421;Bra000508;Bra000539;Bra000657;Bra000698;Bra000708;Bra000736;Bra000738;Bra000741;Bra000744;Bra000746;Bra000754;Bra000773;Bra000796;Bra000797;Bra000799;Bra000800;Bra000805;Bra000844;Bra000898;Bra000974;Bra001094;Bra001174;Bra001176…
ERF	DEG	231	Bra000111;Bra000212;Bra000366;Bra000401;Bra000744;Bra000773;Bra001341;Bra001426;Bra001460;Bra001873;Bra002174;Bra002178;Bra002322;Bra002355;Bra002422;Bra002718;Bra002719;Bra002880;Bra003068;Bra003196;Bra003224;Bra003435;Bra003451;Bra003490;Bra003580;Bra003661;Bra003883;Bra004020;Bra004063;Bra004484;Bra004548;Bra004592;Bra005033;Bra005193;Bra005215;Bra005216;Bra005516;Bra005595;Bra005893;Bra005924…
ERF	Up	96	Bra000111;Bra000212;Bra001341;Bra001426;Bra001873;Bra002174;Bra002322;Bra002880;Bra003068;Bra003196;Bra003883;Bra004020;Bra004548;Bra004592;Bra005595;Bra006196;Bra006226;Bra006608;Bra007109;Bra008702;Bra008960;Bra009076;Bra009112;Bra009273;Bra010389;Bra010422;Bra010439;Bra010454;Bra010460;Bra010463;Bra011249;Bra011384;Bra012127;Bra012140;Bra012596;Bra012659;Bra012861;Bra019796;Bra020123;Bra021044…
ERF	Down	135	Bra000366;Bra000401;Bra000744;Bra000773;Bra001460;Bra002178;Bra002355;Bra002422;Bra002718;Bra002719;Bra003224;Bra003435;Bra003451;Bra003490;Bra003580;Bra003661;Bra004063;Bra004484;Bra005033;Bra005193;Bra005215;Bra005216;Bra005516;Bra005893;Bra005924;Bra006092;Bra006195;Bra006997;Bra007161;Bra007603;Bra007900;Bra008132;Bra008184;Bra008241;Bra008248;Bra008265;Bra008438;Bra008806;Bra010041;Bra010139…
FAR1	ALL	572	Bra000084;Bra000105;Bra000131;Bra000153;Bra000222;Bra000272;Bra000299;Bra000385;Bra000457;Bra000475;Bra000492;Bra000503;Bra000525;Bra000556;Bra000632;Bra000684;Bra000737;Bra000740;Bra000808;Bra000836;Bra000999;Bra001039;Bra001077;Bra001152;Bra001155;Bra001254;Bra001297;Bra001373;Bra001512;Bra001584;Bra001674;Bra001677;Bra001733;Bra001760;Bra001770;Bra001788;Bra001790;Bra001825;Bra001827;Bra001923…
FAR1	DEG	77	Bra000222;Bra001512;Bra001825;Bra002210;Bra002212;Bra002514;Bra002674;Bra003102;Bra003139;Bra003377;Bra003539;Bra003712;Bra004136;Bra004319;Bra006181;Bra006784;Bra007004;Bra007314;Bra007315;Bra007450;Bra007705;Bra008264;Bra008771;Bra009075;Bra009747;Bra009756;Bra009974;Bra010011;Bra010233;Bra010447;Bra010717;Bra011409;Bra020298;Bra020299;Bra020391;Bra020393;Bra020562;Bra020637;Bra021250;Bra022817…
FAR1	Up	35	Bra001512;Bra001825;Bra002514;Bra002674;Bra003139;Bra003377;Bra003539;Bra003712;Bra004136;Bra004319;Bra006784;Bra007004;Bra007314;Bra007315;Bra007705;Bra008771;Bra009075;Bra009747;Bra010011;Bra020391;Bra020393;Bra020562;Bra020637;Bra023548;Bra023703;Bra026406;Bra028325;Bra028474;Bra029704;Bra030066;Bra030716;Bra032854;Bra034309;Bra034374;Bra035169
FAR1	Down	42	Bra000222;Bra002210;Bra002212;Bra003102;Bra006181;Bra007450;Bra008264;Bra009756;Bra009974;Bra010233;Bra010447;Bra010717;Bra011409;Bra020298;Bra020299;Bra021250;Bra022817;Bra024872;Bra025553;Bra026409;Bra026623;Bra027752;Bra027893;Bra028419;Bra029376;Bra029821;Bra030031;Bra030407;Bra030411;Bra030525;Bra031544;Bra033424;Bra033549;Bra034042;Bra034295;Bra034870;Bra035471;Bra036172;Bra036841;Bra038801…
G2-like	ALL	613	Bra000005;Bra000050;Bra000076;Bra000077;Bra000114;Bra000147;Bra000180;Bra000187;Bra000270;Bra000271;Bra000278;Bra000293;Bra000321;Bra000347;Bra000348;Bra000409;Bra000452;Bra000843;Bra000892;Bra001057;Bra001081;Bra001104;Bra001105;Bra001107;Bra001186;Bra001228;Bra001277;Bra001337;Bra001377;Bra001378;Bra001389;Bra001393;Bra001483;Bra001484;Bra001550;Bra001551;Bra001582;Bra001693;Bra001741;Bra001774…
G2-like	DEG	96	Bra000347;Bra001550;Bra001741;Bra001774;Bra002809;Bra002883;Bra003651;Bra003862;Bra004030;Bra004458;Bra004508;Bra004593;Bra004778;Bra004815;Bra005798;Bra006125;Bra007096;Bra007534;Bra008607;Bra008942;Bra011359;Bra011554;Bra011555;Bra011776;Bra012458;Bra012471;Bra012551;Bra012631;Bra012981;Bra019824;Bra021556;Bra021965;Bra023348;Bra024345;Bra024363;Bra024446;Bra024547;Bra024877;Bra025083;Bra025152…
G2-like	Up	40	Bra001774;Bra002883;Bra004030;Bra004458;Bra004593;Bra004778;Bra005798;Bra007534;Bra011359;Bra012458;Bra012551;Bra012631;Bra024446;Bra025152;Bra026899;Bra027405;Bra027520;Bra028729;Bra028861;Bra028950;Bra029030;Bra029370;Bra029688;Bra029736;Bra031849;Bra032697;Bra033726;Bra033809;Bra034648;Bra034882;Bra035429;Bra035731;Bra036412;Bra036482;Bra038367;Bra039737;Bra039965;Bra040063;Bra040514;Bra040762
G2-like	Down	56	Bra000347;Bra001550;Bra001741;Bra002809;Bra003651;Bra003862;Bra004508;Bra004815;Bra006125;Bra007096;Bra008607;Bra008942;Bra011554;Bra011555;Bra011776;Bra012471;Bra012981;Bra019824;Bra021556;Bra021965;Bra023348;Bra024345;Bra024363;Bra024547;Bra024877;Bra025083;Bra025161;Bra025961;Bra027602;Bra027723;Bra027788;Bra027953;Bra028148;Bra028728;Bra030490;Bra030553;Bra030742;Bra030830;Bra030866;Bra031385…
GATA	ALL	235	Bra000779;Bra000891;Bra001111;Bra001457;Bra001644;Bra001801;Bra001814;Bra001816;Bra001925;Bra002457;Bra002614;Bra002716;Bra002788;Bra002871;Bra003085;Bra003124;Bra003165;Bra003194;Bra003419;Bra003689;Bra003729;Bra003977;Bra003999;Bra004067;Bra004886;Bra005270;Bra005271;Bra005278;Bra005610;Bra005635;Bra005748;Bra005902;Bra005905;Bra006082;Bra006145;Bra006151;Bra006294;Bra006333;Bra006851;Bra006942…
GATA	DEG	38	Bra002716;Bra003194;Bra003689;Bra004067;Bra006082;Bra006851;Bra006942;Bra007099;Bra007542;Bra009205;Bra009583;Bra009584;Bra009925;Bra011673;Bra012742;Bra013046;Bra020037;Bra020564;Bra022107;Bra022184;Bra022819;Bra023110;Bra024699;Bra024789;Bra026461;Bra027010;Bra027094;Bra029461;Bra029485;Bra030709;Bra032107;Bra033533;Bra034322;Bra034644;Bra035424;Bra035633;Bra035909;Bra037421
GATA	Up	21	Bra002716;Bra004067;Bra006082;Bra009205;Bra009583;Bra009584;Bra009925;Bra013046;Bra022107;Bra022184;Bra022819;Bra023110;Bra024699;Bra024789;Bra026461;Bra029461;Bra029485;Bra034322;Bra035424;Bra035633;Bra035909
GATA	Down	17	Bra003194;Bra003689;Bra006851;Bra006942;Bra007099;Bra007542;Bra011673;Bra012742;Bra020037;Bra020564;Bra027010;Bra027094;Bra030709;Bra032107;Bra033533;Bra034644;Bra037421
GRAS	ALL	451	Bra000012;Bra000329;Bra000375;Bra000448;Bra000449;Bra000542;Bra001072;Bra001116;Bra001187;Bra001211;Bra001232;Bra001268;Bra001269;Bra001273;Bra001304;Bra001305;Bra001326;Bra001376;Bra001396;Bra001555;Bra001557;Bra001624;Bra001625;Bra001646;Bra001762;Bra001857;Bra001940;Bra001964;Bra002053;Bra002165;Bra002426;Bra002507;Bra002511;Bra002534;Bra002537;Bra002552;Bra002553;Bra002556;Bra002564;Bra002580…
GRAS	DEG	69	Bra001116;Bra001232;Bra001396;Bra002537;Bra002699;Bra002733;Bra002762;Bra003220;Bra003223;Bra003879;Bra004216;Bra005229;Bra006696;Bra006707;Bra007056;Bra007722;Bra007904;Bra008354;Bra009143;Bra009145;Bra010157;Bra010209;Bra011604;Bra012102;Bra012784;Bra019781;Bra020011;Bra020294;Bra020414;Bra021676;Bra021740;Bra022781;Bra024100;Bra024186;Bra024717;Bra025320;Bra025321;Bra025399;Bra025456;Bra025740…
GRAS	Up	29	Bra001116;Bra001232;Bra002537;Bra002733;Bra002762;Bra003223;Bra004216;Bra007722;Bra007904;Bra011604;Bra012784;Bra019781;Bra020294;Bra021740;Bra022781;Bra024186;Bra025740;Bra029617;Bra030337;Bra030338;Bra030688;Bra031126;Bra031290;Bra031325;Bra033647;Bra034072;Bra035649;Bra038002;Bra040357
GRAS	Down	40	Bra001396;Bra002699;Bra003220;Bra003879;Bra005229;Bra006696;Bra006707;Bra007056;Bra008354;Bra009143;Bra009145;Bra010157;Bra010209;Bra012102;Bra020011;Bra020414;Bra021676;Bra024100;Bra024717;Bra025320;Bra025321;Bra025399;Bra025456;Bra029137;Bra030620;Bra031386;Bra031816;Bra033035;Bra033037;Bra033808;Bra034030;Bra037319;Bra037848;Bra038174;Bra038235;Bra039006;Bra039457;Bra039762;Bra040582;Bra040920
GRF	ALL	43	Bra000165;Bra000468;Bra000575;Bra001532;Bra004991;Bra005268;Bra006956;Bra009724;Bra010388;Bra011781;Bra019640;Bra019770;Bra021521;Bra022501;Bra022666;Bra022667;Bra023066;Bra024437;Bra024908;Bra026294;Bra026330;Bra026471;Bra027058;Bra027384;Bra028540;Bra028541;Bra029390;Bra031408;Bra032656;Bra033640;Bra034473;Bra034474;Bra035397;Bra036287;Bra036463;Bra036662;Bra036685;Bra037836;Bra038310;Bra039334…
GRF	DEG	10	Bra000165;Bra001532;Bra004991;Bra009724;Bra023066;Bra027058;Bra028541;Bra034474;Bra036662;Bra040840
GRF	Up	2	Bra000165;Bra004991
GRF	Down	8	Bra001532;Bra009724;Bra023066;Bra027058;Bra028541;Bra034474;Bra036662;Bra040840
GeBP	ALL	224	Bra000420;Bra000904;Bra001113;Bra001130;Bra001131;Bra001145;Bra001395;Bra001515;Bra001778;Bra002294;Bra002318;Bra002582;Bra002701;Bra003019;Bra004137;Bra004142;Bra004233;Bra004351;Bra004545;Bra004781;Bra004826;Bra004868;Bra004907;Bra005409;Bra005540;Bra005541;Bra005954;Bra006396;Bra006397;Bra006399;Bra006404;Bra006884;Bra007604;Bra007745;Bra007747;Bra007958;Bra008409;Bra008503;Bra008561;Bra008602…
GeBP	DEG	29	Bra001131;Bra002582;Bra002701;Bra004137;Bra005541;Bra006884;Bra007604;Bra009817;Bra010357;Bra011230;Bra020328;Bra020984;Bra021100;Bra025175;Bra025198;Bra027967;Bra029480;Bra032956;Bra033098;Bra033400;Bra033478;Bra036448;Bra036726;Bra037682;Bra040143;Bra040417;Bra040550;Bra040595;Bra040819
GeBP	Up	14	Bra002582;Bra004137;Bra005541;Bra006884;Bra009817;Bra011230;Bra020328;Bra021100;Bra025175;Bra027967;Bra033098;Bra036448;Bra036726;Bra040550
GeBP	Down	15	Bra001131;Bra002701;Bra007604;Bra010357;Bra020984;Bra025198;Bra029480;Bra032956;Bra033400;Bra033478;Bra037682;Bra040143;Bra040417;Bra040595;Bra040819
HB-PHD	ALL	91	Bra001100;Bra002936;Bra002937;Bra003027;Bra003736;Bra003737;Bra003799;Bra003920;Bra003931;Bra004735;Bra004974;Bra005782;Bra006318;Bra007962;Bra008151;Bra008229;Bra009341;Bra010304;Bra010306;Bra010310;Bra010371;Bra010820;Bra010821;Bra010987;Bra011060;Bra011153;Bra012377;Bra012563;Bra012728;Bra012902;Bra020216;Bra021542;Bra021626;Bra021725;Bra022002;Bra022003;Bra022429;Bra022677;Bra022848;Bra023534…
HB-PHD	DEG	12	Bra003027;Bra010821;Bra012563;Bra026261;Bra026341;Bra027357;Bra028826;Bra028995;Bra035549;Bra037955;Bra038212;Bra040686
HB-PHD	Up	4	Bra026261;Bra026341;Bra028826;Bra038212
HB-PHD	Down	8	Bra003027;Bra010821;Bra012563;Bra027357;Bra028995;Bra035549;Bra037955;Bra040686
HB-other	ALL	206	Bra000214;Bra000277;Bra000326;Bra000411;Bra000464;Bra000786;Bra000955;Bra001003;Bra001065;Bra001207;Bra001408;Bra001518;Bra001583;Bra001892;Bra002140;Bra002201;Bra002235;Bra002332;Bra002368;Bra002657;Bra002955;Bra003006;Bra003080;Bra003251;Bra003390;Bra003698;Bra003834;Bra003845;Bra004074;Bra004166;Bra004253;Bra004727;Bra004784;Bra004959;Bra005326;Bra005868;Bra006012;Bra006358;Bra006445;Bra006490…
HB-other	DEG	31	Bra000214;Bra001003;Bra001207;Bra002332;Bra004166;Bra006578;Bra007177;Bra010222;Bra011296;Bra011734;Bra019771;Bra021503;Bra021573;Bra022205;Bra023786;Bra025438;Bra026665;Bra027280;Bra027317;Bra027379;Bra031001;Bra031393;Bra032375;Bra033869;Bra034317;Bra035521;Bra036282;Bra037604;Bra038128;Bra039676;Bra040948
HB-other	Up	25	Bra000214;Bra001003;Bra001207;Bra004166;Bra006578;Bra007177;Bra010222;Bra011296;Bra011734;Bra021503;Bra021573;Bra022205;Bra025438;Bra027280;Bra027317;Bra027379;Bra031393;Bra032375;Bra033869;Bra034317;Bra035521;Bra037604;Bra038128;Bra039676;Bra040948
HB-other	Down	6	Bra002332;Bra019771;Bra023786;Bra026665;Bra031001;Bra036282
HD-ZIP	ALL	325	Bra000141;Bra000502;Bra000683;Bra000807;Bra000960;Bra000961;Bra001011;Bra001016;Bra001017;Bra001794;Bra002289;Bra002380;Bra002458;Bra002495;Bra002668;Bra002834;Bra003045;Bra003200;Bra003213;Bra003397;Bra003439;Bra003440;Bra003535;Bra003676;Bra003846;Bra003906;Bra003935;Bra003980;Bra004073;Bra004187;Bra004254;Bra004516;Bra004810;Bra004874;Bra004934;Bra005027;Bra005259;Bra005398;Bra005432;Bra005588…
HD-ZIP	DEG	54	Bra002289;Bra002834;Bra003906;Bra003980;Bra004073;Bra004254;Bra004516;Bra005027;Bra006285;Bra006966;Bra006976;Bra007400;Bra007637;Bra007952;Bra007991;Bra008598;Bra008717;Bra009167;Bra009469;Bra009830;Bra010482;Bra010642;Bra010682;Bra011084;Bra011447;Bra011808;Bra011965;Bra019654;Bra019656;Bra020096;Bra020401;Bra020480;Bra020672;Bra020982;Bra022974;Bra024162;Bra027097;Bra028099;Bra028549;Bra029614…
HD-ZIP	Up	23	Bra002289;Bra004516;Bra005027;Bra006966;Bra007400;Bra007637;Bra007952;Bra008598;Bra009469;Bra011447;Bra020096;Bra020401;Bra020480;Bra028099;Bra030238;Bra031585;Bra032696;Bra033351;Bra033843;Bra034539;Bra035706;Bra036995;Bra039265
HD-ZIP	Down	31	Bra002834;Bra003906;Bra003980;Bra004073;Bra004254;Bra006285;Bra006976;Bra007991;Bra008717;Bra009167;Bra009830;Bra010482;Bra010642;Bra010682;Bra011084;Bra011808;Bra011965;Bra019654;Bra019656;Bra020672;Bra020982;Bra022974;Bra024162;Bra027097;Bra028549;Bra029614;Bra032494;Bra032730;Bra033980;Bra036155;Bra038614
HRT-like	ALL	30	Bra002792;Bra002793;Bra004557;Bra004559;Bra006857;Bra007787;Bra011127;Bra011348;Bra012959;Bra021139;Bra021417;Bra021838;Bra022255;Bra023498;Bra023564;Bra024139;Bra024500;Bra026458;Bra026460;Bra027469;Bra028445;Bra030821;Bra031632;Bra032233;Bra034705;Bra037094;Bra038031;Bra039831;Bra040452;Bra040596
HRT-like	DEG	5	Bra012959;Bra021417;Bra030821;Bra031632;Bra037094
HRT-like	Up	2	Bra021417;Bra031632
HRT-like	Down	3	Bra012959;Bra030821;Bra037094
HSF	ALL	349	Bra000235;Bra000236;Bra000524;Bra000557;Bra000671;Bra000749;Bra000902;Bra001071;Bra001149;Bra001392;Bra001400;Bra001488;Bra001490;Bra001636;Bra001754;Bra001885;Bra001886;Bra001888;Bra002070;Bra002228;Bra002433;Bra002593;Bra002681;Bra002759;Bra002818;Bra002882;Bra003129;Bra003559;Bra003828;Bra003865;Bra003928;Bra004070;Bra004256;Bra004271;Bra004272;Bra004643;Bra004731;Bra005292;Bra005402;Bra005473…
HSF	DEG	48	Bra001071;Bra001149;Bra001392;Bra001636;Bra001885;Bra001886;Bra002818;Bra003559;Bra004643;Bra005983;Bra006656;Bra007348;Bra007434;Bra011796;Bra012764;Bra019808;Bra020738;Bra021158;Bra021599;Bra021907;Bra022168;Bra022767;Bra023247;Bra023798;Bra023800;Bra025194;Bra026930;Bra026937;Bra027131;Bra027531;Bra028344;Bra029134;Bra029255;Bra030904;Bra032023;Bra033785;Bra033911;Bra033913;Bra033970;Bra035232…
HSF	Up	30	Bra001071;Bra001392;Bra001885;Bra001886;Bra003559;Bra005983;Bra007348;Bra007434;Bra020738;Bra021158;Bra021599;Bra021907;Bra022767;Bra023247;Bra023798;Bra023800;Bra025194;Bra026937;Bra027131;Bra032023;Bra033911;Bra033913;Bra033970;Bra035232;Bra035993;Bra036343;Bra036617;Bra036673;Bra036883;Bra038679
HSF	Down	18	Bra001149;Bra001636;Bra002818;Bra004643;Bra006656;Bra011796;Bra012764;Bra019808;Bra022168;Bra026930;Bra027531;Bra028344;Bra029134;Bra029255;Bra030904;Bra033785;Bra035507;Bra039707
LBD	ALL	339	Bra000020;Bra000021;Bra000022;Bra000188;Bra000189;Bra000257;Bra000431;Bra000491;Bra000493;Bra000569;Bra000747;Bra000853;Bra001031;Bra001050;Bra001087;Bra001088;Bra001089;Bra001099;Bra001242;Bra001308;Bra001355;Bra001369;Bra001781;Bra001956;Bra001991;Bra001997;Bra002097;Bra002325;Bra002340;Bra002483;Bra002639;Bra002667;Bra002922;Bra003552;Bra003599;Bra003650;Bra003861;Bra004004;Bra004313;Bra004315…
LBD	DEG	54	Bra000491;Bra000853;Bra001369;Bra004004;Bra004313;Bra004368;Bra004884;Bra005666;Bra006850;Bra007091;Bra007131;Bra007901;Bra008804;Bra008805;Bra009031;Bra009161;Bra009569;Bra009882;Bra010459;Bra011501;Bra011772;Bra011815;Bra012116;Bra012913;Bra019644;Bra021433;Bra021694;Bra021797;Bra022780;Bra023956;Bra024277;Bra024294;Bra024744;Bra024807;Bra025400;Bra028444;Bra029146;Bra029200;Bra029766;Bra031087…
LBD	Up	24	Bra000853;Bra004004;Bra004313;Bra004368;Bra004884;Bra007091;Bra007131;Bra010459;Bra011815;Bra019644;Bra021694;Bra021797;Bra022780;Bra024277;Bra024294;Bra025400;Bra028444;Bra029146;Bra029766;Bra031087;Bra033153;Bra033753;Bra036210;Bra036234
LBD	Down	30	Bra000491;Bra001369;Bra005666;Bra006850;Bra007901;Bra008804;Bra008805;Bra009031;Bra009161;Bra009569;Bra009882;Bra011501;Bra011772;Bra012116;Bra012913;Bra021433;Bra023956;Bra024744;Bra024807;Bra029200;Bra032705;Bra032938;Bra034612;Bra034867;Bra035634;Bra036040;Bra037139;Bra037322;Bra037847;Bra038606
LFY	ALL	9	Bra003458;Bra006317;Bra007616;Bra019619;Bra029305;Bra030038;Bra032820;Bra037018;Bra039878
LFY	DEG	0	--
LFY	Up	0	--
LFY	Down	0	--
LSD	ALL	39	Bra000108;Bra003991;Bra004400;Bra005068;Bra005616;Bra007871;Bra009957;Bra010171;Bra011160;Bra012775;Bra012777;Bra020901;Bra020902;Bra020924;Bra020925;Bra021937;Bra023136;Bra024112;Bra026587;Bra026853;Bra027559;Bra027644;Bra030653;Bra030735;Bra031728;Bra031729;Bra031749;Bra033066;Bra033751;Bra033752;Bra034497;Bra036728;Bra037593;Bra038078;Bra038804;Bra038844;Bra039041;Bra039516;Bra039869
LSD	DEG	7	Bra005616;Bra010171;Bra020902;Bra030653;Bra030735;Bra031749;Bra039516
LSD	Up	5	Bra005616;Bra030653;Bra030735;Bra031749;Bra039516
LSD	Down	2	Bra010171;Bra020902
M-type_MADS	ALL	597	Bra000001;Bra000166;Bra000231;Bra000232;Bra000328;Bra000339;Bra000424;Bra000442;Bra000444;Bra000548;Bra000606;Bra000618;Bra000619;Bra000691;Bra000714;Bra000997;Bra001144;Bra001148;Bra001198;Bra001209;Bra001256;Bra001257;Bra001259;Bra001354;Bra001379;Bra001388;Bra001474;Bra001509;Bra001759;Bra001795;Bra001854;Bra001992;Bra002006;Bra002046;Bra002085;Bra002203;Bra002264;Bra002384;Bra002480;Bra002555…
M-type_MADS	DEG	78	Bra000548;Bra001256;Bra001257;Bra001474;Bra001854;Bra001992;Bra002264;Bra003916;Bra003975;Bra004069;Bra004135;Bra004786;Bra004903;Bra004964;Bra005429;Bra005528;Bra005530;Bra006248;Bra006909;Bra007262;Bra007887;Bra007888;Bra007978;Bra008972;Bra009840;Bra009978;Bra010953;Bra011096;Bra020875;Bra021746;Bra021751;Bra021824;Bra021842;Bra021868;Bra021913;Bra022447;Bra022567;Bra022907;Bra023436;Bra024029…
M-type_MADS	Up	31	Bra001474;Bra001992;Bra002264;Bra004069;Bra004135;Bra004786;Bra004903;Bra005528;Bra006909;Bra007262;Bra008972;Bra009978;Bra021751;Bra021842;Bra024029;Bra024854;Bra025122;Bra026129;Bra026311;Bra028775;Bra029669;Bra029670;Bra030816;Bra031416;Bra032347;Bra036111;Bra038728;Bra039682;Bra040248;Bra040785;Bra041022
M-type_MADS	Down	47	Bra000548;Bra001256;Bra001257;Bra001854;Bra003916;Bra003975;Bra004964;Bra005429;Bra005530;Bra006248;Bra007887;Bra007888;Bra007978;Bra009840;Bra010953;Bra011096;Bra020875;Bra021746;Bra021824;Bra021868;Bra021913;Bra022447;Bra022567;Bra022907;Bra023436;Bra024521;Bra025406;Bra025935;Bra027927;Bra028069;Bra029343;Bra029469;Bra031049;Bra031338;Bra032747;Bra033168;Bra034163;Bra034278;Bra034594;Bra035279…
MIKC_MADS	ALL	276	Bra000033;Bra000081;Bra000392;Bra000393;Bra000394;Bra000696;Bra000704;Bra000935;Bra000936;Bra001038;Bra001041;Bra001129;Bra001471;Bra001617;Bra001718;Bra001735;Bra001867;Bra002207;Bra002230;Bra002285;Bra002293;Bra002897;Bra002947;Bra003279;Bra003280;Bra003356;Bra003378;Bra003395;Bra003504;Bra003595;Bra003919;Bra003951;Bra004007;Bra004168;Bra004361;Bra004365;Bra004393;Bra004535;Bra004716;Bra004805…
MIKC_MADS	DEG	35	Bra001471;Bra004365;Bra004841;Bra004928;Bra006319;Bra007325;Bra007648;Bra008679;Bra008802;Bra010418;Bra020052;Bra022839;Bra024556;Bra024562;Bra024617;Bra025325;Bra026543;Bra028528;Bra028836;Bra031036;Bra031368;Bra032298;Bra032889;Bra033293;Bra035456;Bra035784;Bra036118;Bra036249;Bra038327;Bra038511;Bra038627;Bra039058;Bra039324;Bra040414;Bra040663
MIKC_MADS	Up	18	Bra004365;Bra004928;Bra006319;Bra008679;Bra010418;Bra024556;Bra026543;Bra028528;Bra031368;Bra032298;Bra032889;Bra033293;Bra036118;Bra038327;Bra038511;Bra038627;Bra039324;Bra040663
MIKC_MADS	Down	17	Bra001471;Bra004841;Bra007325;Bra007648;Bra008802;Bra020052;Bra022839;Bra024562;Bra024617;Bra025325;Bra028836;Bra031036;Bra035456;Bra035784;Bra036249;Bra039058;Bra040414
MYB	ALL	781	Bra000011;Bra000030;Bra000038;Bra000074;Bra000091;Bra000175;Bra000211;Bra000371;Bra000402;Bra000453;Bra000531;Bra000598;Bra000607;Bra000660;Bra000679;Bra000680;Bra000690;Bra000768;Bra000769;Bra000782;Bra000832;Bra000845;Bra000918;Bra000965;Bra000994;Bra001004;Bra001005;Bra001052;Bra001070;Bra001078;Bra001114;Bra001124;Bra001142;Bra001191;Bra001200;Bra001202;Bra001270;Bra001284;Bra001311;Bra001312…
MYB	DEG	133	Bra000038;Bra000074;Bra000091;Bra000371;Bra000453;Bra000598;Bra000660;Bra000679;Bra000680;Bra000690;Bra000769;Bra001124;Bra001284;Bra001313;Bra001713;Bra001941;Bra002043;Bra002107;Bra002747;Bra002946;Bra003052;Bra003341;Bra003343;Bra003691;Bra003801;Bra004155;Bra004493;Bra004584;Bra004617;Bra004618;Bra005001;Bra005094;Bra005234;Bra005875;Bra005877;Bra005996;Bra006306;Bra006327;Bra006370;Bra007306…
MYB	Up	76	Bra000371;Bra000453;Bra000598;Bra000690;Bra000769;Bra001124;Bra001313;Bra001713;Bra001941;Bra002946;Bra003052;Bra003341;Bra003343;Bra003691;Bra004493;Bra004584;Bra004617;Bra004618;Bra005875;Bra005877;Bra005996;Bra006306;Bra006327;Bra006370;Bra007306;Bra007399;Bra007402;Bra007687;Bra008080;Bra008510;Bra008596;Bra008705;Bra008983;Bra008984;Bra009312;Bra009355;Bra009356;Bra009617;Bra009751;Bra011142…
MYB	Down	57	Bra000038;Bra000074;Bra000091;Bra000660;Bra000679;Bra000680;Bra001284;Bra002043;Bra002107;Bra002747;Bra003801;Bra004155;Bra005001;Bra005094;Bra005234;Bra008149;Bra008610;Bra008921;Bra009019;Bra009035;Bra009134;Bra009479;Bra009868;Bra011749;Bra012482;Bra012910;Bra013000;Bra019658;Bra020016;Bra020289;Bra022602;Bra023576;Bra023742;Bra024064;Bra024150;Bra024526;Bra025072;Bra025073;Bra025361;Bra026578…
MYB_related	ALL	1186	Bra000052;Bra000068;Bra000184;Bra000223;Bra000248;Bra000261;Bra000306;Bra000351;Bra000410;Bra000430;Bra000447;Bra000454;Bra000456;Bra000469;Bra000480;Bra000579;Bra000591;Bra000626;Bra000635;Bra000653;Bra000663;Bra000697;Bra000706;Bra000724;Bra000745;Bra000758;Bra000781;Bra000823;Bra000840;Bra000860;Bra000888;Bra000896;Bra000923;Bra000925;Bra000926;Bra000938;Bra000941;Bra000951;Bra000958;Bra000967…
MYB_related	DEG	209	Bra000052;Bra000261;Bra000480;Bra000635;Bra000653;Bra000663;Bra000706;Bra000938;Bra000941;Bra000967;Bra001215;Bra001302;Bra001405;Bra001520;Bra001697;Bra002383;Bra002566;Bra002659;Bra002822;Bra002842;Bra002919;Bra002984;Bra003077;Bra003117;Bra003263;Bra003527;Bra003635;Bra003893;Bra003894;Bra004276;Bra004331;Bra004539;Bra005115;Bra005207;Bra005208;Bra005269;Bra005762;Bra005853;Bra005918;Bra005979…
MYB_related	Up	108	Bra000261;Bra000480;Bra000653;Bra000938;Bra000941;Bra000967;Bra001302;Bra002383;Bra002566;Bra002659;Bra002822;Bra002842;Bra002919;Bra003117;Bra003263;Bra003527;Bra005208;Bra005269;Bra005918;Bra005979;Bra006091;Bra006394;Bra006908;Bra008563;Bra008582;Bra008800;Bra009235;Bra009236;Bra009237;Bra009458;Bra009461;Bra009950;Bra009993;Bra010324;Bra010560;Bra010686;Bra010714;Bra010738;Bra011129;Bra011396…
MYB_related	Down	101	Bra000052;Bra000635;Bra000663;Bra000706;Bra001215;Bra001405;Bra001520;Bra001697;Bra002984;Bra003077;Bra003635;Bra003893;Bra003894;Bra004276;Bra004331;Bra004539;Bra005115;Bra005207;Bra005762;Bra005853;Bra006343;Bra006741;Bra006771;Bra007207;Bra007371;Bra007609;Bra007957;Bra008099;Bra008169;Bra008638;Bra009025;Bra009113;Bra009396;Bra009773;Bra009866;Bra010817;Bra011374;Bra011440;Bra011691;Bra012635…
NAC	ALL	1547	Bra000023;Bra000058;Bra000059;Bra000113;Bra000115;Bra000133;Bra000192;Bra000215;Bra000228;Bra000281;Bra000282;Bra000296;Bra000355;Bra000382;Bra000388;Bra000390;Bra000391;Bra000414;Bra000441;Bra000461;Bra000540;Bra000555;Bra000582;Bra000593;Bra000597;Bra000603;Bra000605;Bra000612;Bra000616;Bra000693;Bra000709;Bra000715;Bra000753;Bra000788;Bra000850;Bra000897;Bra000911;Bra000917;Bra000959;Bra001000…
NAC	DEG	218	Bra000215;Bra000391;Bra000461;Bra000540;Bra000593;Bra000605;Bra000959;Bra001413;Bra001889;Bra002038;Bra002103;Bra002236;Bra002269;Bra002270;Bra002403;Bra002442;Bra002726;Bra003014;Bra003062;Bra003609;Bra003693;Bra004014;Bra004026;Bra004385;Bra004736;Bra004838;Bra005957;Bra006031;Bra006094;Bra006644;Bra006690;Bra006743;Bra006755;Bra007259;Bra007343;Bra007585;Bra007640;Bra007641;Bra007698;Bra007855…
NAC	Up	92	Bra000215;Bra000461;Bra000959;Bra002038;Bra002103;Bra002236;Bra003609;Bra004014;Bra004385;Bra004736;Bra006743;Bra006755;Bra007259;Bra007585;Bra007640;Bra007698;Bra007855;Bra008309;Bra008660;Bra008987;Bra009632;Bra009766;Bra009877;Bra010568;Bra010693;Bra011869;Bra012890;Bra012980;Bra013024;Bra019724;Bra019985;Bra020523;Bra020551;Bra020975;Bra021113;Bra021132;Bra021592;Bra021713;Bra022035;Bra022319…
NAC	Down	126	Bra000391;Bra000540;Bra000593;Bra000605;Bra001413;Bra001889;Bra002269;Bra002270;Bra002403;Bra002442;Bra002726;Bra003014;Bra003062;Bra003693;Bra004026;Bra004838;Bra005957;Bra006031;Bra006094;Bra006644;Bra006690;Bra007343;Bra007641;Bra008055;Bra008271;Bra008353;Bra008553;Bra008951;Bra009141;Bra009220;Bra009240;Bra009522;Bra010167;Bra010292;Bra010404;Bra010675;Bra010845;Bra011008;Bra011046;Bra011438…
NF-X1	ALL	30	Bra001033;Bra001235;Bra005862;Bra007910;Bra008690;Bra009123;Bra009124;Bra011366;Bra011521;Bra012525;Bra019958;Bra019959;Bra022506;Bra022776;Bra023166;Bra023170;Bra023490;Bra023525;Bra029622;Bra031704;Bra033393;Bra035009;Bra035053;Bra037951;Bra038420;Bra038450;Bra038817;Bra039159;Bra040361;Bra040706
NF-X1	DEG	0	--
NF-X1	Up	0	--
NF-X1	Down	0	--
NF-YA	ALL	166	Bra000269;Bra000516;Bra000846;Bra000990;Bra001109;Bra001147;Bra001164;Bra001533;Bra001804;Bra001806;Bra001972;Bra002307;Bra002308;Bra002642;Bra002644;Bra003136;Bra003526;Bra003637;Bra003866;Bra003867;Bra004057;Bra004058;Bra004059;Bra004060;Bra004081;Bra004711;Bra004797;Bra005212;Bra005272;Bra005274;Bra005279;Bra005397;Bra005773;Bra005774;Bra005801;Bra006164;Bra006165;Bra006562;Bra006904;Bra006907…
NF-YA	DEG	32	Bra000269;Bra001164;Bra003136;Bra004711;Bra005212;Bra007002;Bra008037;Bra008382;Bra012986;Bra020365;Bra021524;Bra021527;Bra022535;Bra025205;Bra027380;Bra027821;Bra030284;Bra030723;Bra031210;Bra031552;Bra032395;Bra032933;Bra033438;Bra034331;Bra035066;Bra035944;Bra037056;Bra037506;Bra039948;Bra040137;Bra040188;Bra040529
NF-YA	Up	18	Bra001164;Bra003136;Bra005212;Bra007002;Bra012986;Bra021524;Bra021527;Bra025205;Bra027380;Bra030284;Bra030723;Bra031210;Bra032395;Bra032933;Bra034331;Bra035944;Bra037056;Bra040529
NF-YA	Down	14	Bra000269;Bra004711;Bra008037;Bra008382;Bra020365;Bra022535;Bra027821;Bra031552;Bra033438;Bra035066;Bra037506;Bra039948;Bra040137;Bra040188
NF-YB	ALL	208	Bra000025;Bra000103;Bra000145;Bra000181;Bra000233;Bra000462;Bra000505;Bra000510;Bra000566;Bra000662;Bra000703;Bra001300;Bra001461;Bra001464;Bra001475;Bra001615;Bra001712;Bra001909;Bra002076;Bra002283;Bra002503;Bra002516;Bra002539;Bra002869;Bra002878;Bra003057;Bra003127;Bra003432;Bra003532;Bra003713;Bra003985;Bra004377;Bra004428;Bra004634;Bra004637;Bra004915;Bra005018;Bra005074;Bra005219;Bra005282…
NF-YB	DEG	30	Bra000025;Bra000566;Bra001475;Bra001615;Bra002516;Bra002878;Bra003057;Bra004637;Bra005282;Bra006949;Bra007121;Bra008814;Bra008920;Bra009043;Bra011040;Bra012016;Bra012899;Bra019572;Bra020271;Bra022147;Bra025567;Bra027199;Bra027717;Bra028403;Bra029925;Bra033110;Bra034748;Bra036269;Bra037812;Bra039335
NF-YB	Up	13	Bra000025;Bra003057;Bra004637;Bra007121;Bra008814;Bra008920;Bra011040;Bra012016;Bra022147;Bra025567;Bra028403;Bra037812;Bra039335
NF-YB	Down	17	Bra000566;Bra001475;Bra001615;Bra002516;Bra002878;Bra005282;Bra006949;Bra009043;Bra012899;Bra019572;Bra020271;Bra027199;Bra027717;Bra029925;Bra033110;Bra034748;Bra036269
NF-YC	ALL	214	Bra000124;Bra000599;Bra000723;Bra000816;Bra000817;Bra001141;Bra001280;Bra001510;Bra002110;Bra002112;Bra002181;Bra002240;Bra002523;Bra002635;Bra002686;Bra002933;Bra002970;Bra003334;Bra003401;Bra003572;Bra003573;Bra003603;Bra003786;Bra004012;Bra004366;Bra004707;Bra004834;Bra004835;Bra004836;Bra004940;Bra005059;Bra005435;Bra005521;Bra005550;Bra005579;Bra005599;Bra006122;Bra006180;Bra006239;Bra006344…
NF-YC	DEG	28	Bra000124;Bra002110;Bra002112;Bra004835;Bra005059;Bra006239;Bra007508;Bra007509;Bra009466;Bra011976;Bra021794;Bra022773;Bra023641;Bra023643;Bra026049;Bra026483;Bra027375;Bra029559;Bra031737;Bra031918;Bra032936;Bra034390;Bra034666;Bra037294;Bra039311;Bra039705;Bra039970;Bra039988
NF-YC	Up	16	Bra000124;Bra002110;Bra002112;Bra004835;Bra005059;Bra009466;Bra021794;Bra022773;Bra023641;Bra023643;Bra026483;Bra031918;Bra034390;Bra039311;Bra039705;Bra039988
NF-YC	Down	12	Bra006239;Bra007508;Bra007509;Bra011976;Bra026049;Bra027375;Bra029559;Bra031737;Bra032936;Bra034666;Bra037294;Bra039970
NZZ/SPL	ALL	2	Bra026359;Bra036694
NZZ/SPL	DEG	0	--
NZZ/SPL	Up	0	--
NZZ/SPL	Down	0	--
Nin-like	ALL	152	Bra000307;Bra000308;Bra000309;Bra000416;Bra000506;Bra000655;Bra002023;Bra002025;Bra002028;Bra002234;Bra002941;Bra003088;Bra003208;Bra003381;Bra003382;Bra003725;Bra003803;Bra003903;Bra004117;Bra004528;Bra004555;Bra004729;Bra004767;Bra005048;Bra005049;Bra005051;Bra005247;Bra005736;Bra005783;Bra006747;Bra007006;Bra007141;Bra007251;Bra007999;Bra008153;Bra008158;Bra008646;Bra008647;Bra008648;Bra008649…
Nin-like	DEG	25	Bra000307;Bra000308;Bra000506;Bra004767;Bra005247;Bra007006;Bra007251;Bra007999;Bra008158;Bra010052;Bra010194;Bra010733;Bra011584;Bra011696;Bra012083;Bra023392;Bra024498;Bra025832;Bra026352;Bra027991;Bra028522;Bra028843;Bra029260;Bra031813;Bra039628
Nin-like	Up	13	Bra000307;Bra000308;Bra000506;Bra004767;Bra005247;Bra007006;Bra007251;Bra008158;Bra010052;Bra026352;Bra028843;Bra029260;Bra039628
Nin-like	Down	12	Bra007999;Bra010194;Bra010733;Bra011584;Bra011696;Bra012083;Bra023392;Bra024498;Bra025832;Bra027991;Bra028522;Bra031813
RAV	ALL	20	Bra004213;Bra009741;Bra009745;Bra011002;Bra011725;Bra019588;Bra019821;Bra024735;Bra025159;Bra026509;Bra026917;Bra028412;Bra028428;Bra029951;Bra030458;Bra030475;Bra030476;Bra032163;Bra034009;Bra038346
RAV	DEG	1	Bra011002
RAV	Up	1	Bra011002
RAV	Down	0	--
S1Fa-like	ALL	133	Bra000015;Bra000319;Bra000320;Bra000880;Bra000881;Bra001292;Bra001730;Bra001971;Bra002064;Bra002321;Bra002490;Bra002491;Bra002492;Bra002493;Bra002497;Bra002498;Bra002499;Bra002500;Bra002597;Bra002873;Bra003216;Bra003227;Bra003386;Bra003880;Bra004191;Bra004229;Bra004777;Bra004902;Bra005168;Bra005680;Bra005681;Bra005742;Bra006043;Bra006152;Bra006668;Bra006669;Bra006670;Bra006781;Bra006862;Bra006959…
S1Fa-like	DEG	17	Bra002492;Bra004191;Bra007241;Bra008611;Bra011747;Bra012148;Bra012942;Bra019897;Bra020876;Bra022905;Bra023574;Bra024151;Bra026260;Bra028838;Bra029968;Bra031492;Bra033656
S1Fa-like	Up	5	Bra004191;Bra012148;Bra022905;Bra026260;Bra028838
S1Fa-like	Down	12	Bra002492;Bra007241;Bra008611;Bra011747;Bra012942;Bra019897;Bra020876;Bra023574;Bra024151;Bra029968;Bra031492;Bra033656
SAP	ALL	5	Bra007540;Bra029674;Bra035374;Bra035375;Bra040025
SAP	DEG	1	Bra029674
SAP	Up	1	Bra029674
SAP	Down	0	--
SBP	ALL	136	Bra000849;Bra001456;Bra001482;Bra002188;Bra002190;Bra002455;Bra002743;Bra003305;Bra003306;Bra003787;Bra003965;Bra004177;Bra004302;Bra004303;Bra004363;Bra004674;Bra004675;Bra004885;Bra005470;Bra005989;Bra006113;Bra006114;Bra006342;Bra006482;Bra006609;Bra006649;Bra006893;Bra007153;Bra008266;Bra008639;Bra008752;Bra008777;Bra008941;Bra009247;Bra009833;Bra009874;Bra010307;Bra010446;Bra010584;Bra010949…
SBP	DEG	21	Bra001482;Bra002455;Bra003787;Bra004363;Bra005470;Bra006342;Bra006893;Bra010584;Bra019891;Bra025697;Bra025869;Bra028480;Bra032977;Bra033671;Bra034487;Bra034712;Bra034990;Bra037523;Bra037551;Bra037863;Bra038639
SBP	Up	9	Bra002455;Bra003787;Bra006893;Bra019891;Bra025697;Bra032977;Bra034487;Bra034990;Bra037523
SBP	Down	12	Bra001482;Bra004363;Bra005470;Bra006342;Bra010584;Bra025869;Bra028480;Bra033671;Bra034712;Bra037551;Bra037863;Bra038639
SRS	ALL	47	Bra000490;Bra003749;Bra006156;Bra006505;Bra007071;Bra007072;Bra007074;Bra008203;Bra008565;Bra008897;Bra008898;Bra008900;Bra008908;Bra010182;Bra010554;Bra010712;Bra010849;Bra011547;Bra011675;Bra011878;Bra011941;Bra012064;Bra022903;Bra023372;Bra023373;Bra023608;Bra025768;Bra026433;Bra027884;Bra028316;Bra029537;Bra030300;Bra030301;Bra031183;Bra031187;Bra032291;Bra034306;Bra034307;Bra035462;Bra035693…
SRS	DEG	1	Bra008565
SRS	Up	0	--
SRS	Down	1	Bra008565
STAT	ALL	127	Bra000045;Bra000712;Bra000713;Bra000760;Bra000806;Bra000847;Bra002298;Bra002299;Bra002300;Bra003022;Bra003687;Bra004483;Bra004867;Bra005087;Bra005405;Bra005415;Bra005474;Bra005860;Bra006559;Bra006710;Bra006711;Bra006713;Bra007204;Bra007607;Bra007749;Bra008302;Bra008362;Bra008449;Bra008480;Bra009258;Bra009358;Bra009536;Bra009771;Bra010064;Bra010405;Bra010469;Bra010470;Bra010471;Bra010472;Bra010802…
STAT	DEG	26	Bra000713;Bra000847;Bra003687;Bra005087;Bra005405;Bra007204;Bra007607;Bra008302;Bra008362;Bra009358;Bra010469;Bra010470;Bra010472;Bra019981;Bra021119;Bra022982;Bra024979;Bra026006;Bra026693;Bra030187;Bra031090;Bra032354;Bra036828;Bra037874;Bra039238;Bra040924
STAT	Up	10	Bra005087;Bra005405;Bra008362;Bra009358;Bra022982;Bra024979;Bra026006;Bra026693;Bra036828;Bra040924
STAT	Down	16	Bra000713;Bra000847;Bra003687;Bra007204;Bra007607;Bra008302;Bra010469;Bra010470;Bra010472;Bra019981;Bra021119;Bra030187;Bra031090;Bra032354;Bra037874;Bra039238
TALE	ALL	102	Bra000027;Bra000167;Bra000638;Bra001976;Bra002589;Bra002740;Bra003161;Bra003222;Bra003753;Bra005138;Bra005151;Bra005310;Bra005703;Bra006054;Bra006085;Bra006536;Bra006827;Bra007035;Bra007198;Bra007908;Bra007920;Bra007921;Bra008011;Bra008066;Bra008197;Bra009046;Bra009618;Bra009826;Bra010577;Bra010613;Bra010816;Bra011004;Bra011048;Bra011120;Bra011166;Bra011317;Bra011318;Bra011403;Bra011680;Bra011713…
TALE	DEG	18	Bra000027;Bra003161;Bra003222;Bra007035;Bra007198;Bra010613;Bra011318;Bra011403;Bra019776;Bra028415;Bra032147;Bra032331;Bra032332;Bra033670;Bra034418;Bra036333;Bra037031;Bra039675
TALE	Up	13	Bra003161;Bra003222;Bra007198;Bra010613;Bra011318;Bra011403;Bra028415;Bra032147;Bra032332;Bra034418;Bra036333;Bra037031;Bra039675
TALE	Down	5	Bra000027;Bra007035;Bra019776;Bra032331;Bra033670
TCP	ALL	228	Bra000007;Bra000097;Bra000162;Bra000395;Bra000759;Bra000874;Bra000930;Bra000981;Bra001032;Bra001080;Bra001194;Bra001298;Bra001299;Bra001382;Bra001548;Bra001579;Bra001639;Bra001710;Bra002182;Bra002183;Bra002184;Bra002636;Bra003079;Bra003188;Bra003282;Bra003294;Bra003427;Bra003986;Bra004097;Bra004098;Bra004211;Bra004212;Bra004294;Bra004357;Bra004407;Bra004685;Bra004686;Bra004687;Bra004776;Bra004847…
TCP	DEG	33	Bra000007;Bra002636;Bra004212;Bra004687;Bra004847;Bra005331;Bra005461;Bra006752;Bra007345;Bra008919;Bra009338;Bra009667;Bra010552;Bra011666;Bra012600;Bra021588;Bra022354;Bra023030;Bra023414;Bra024125;Bra024491;Bra025244;Bra026506;Bra028442;Bra028662;Bra029366;Bra029431;Bra033284;Bra034081;Bra035527;Bra037438;Bra038350;Bra039669
TCP	Up	11	Bra002636;Bra004687;Bra005331;Bra006752;Bra007345;Bra011666;Bra012600;Bra021588;Bra025244;Bra037438;Bra039669
TCP	Down	22	Bra000007;Bra004212;Bra004847;Bra005461;Bra008919;Bra009338;Bra009667;Bra010552;Bra022354;Bra023030;Bra023414;Bra024125;Bra024491;Bra026506;Bra028442;Bra028662;Bra029366;Bra029431;Bra033284;Bra034081;Bra035527;Bra038350
Trihelix	ALL	509	Bra000010;Bra000046;Bra000185;Bra000186;Bra000219;Bra000287;Bra000360;Bra000377;Bra000438;Bra000514;Bra000541;Bra000648;Bra000649;Bra000650;Bra000678;Bra000775;Bra000777;Bra000778;Bra000780;Bra000867;Bra000878;Bra001030;Bra001064;Bra001157;Bra001219;Bra001278;Bra001289;Bra001290;Bra001291;Bra001375;Bra001466;Bra001546;Bra001707;Bra001715;Bra001722;Bra001779;Bra001783;Bra001852;Bra001951;Bra002016…
Trihelix	DEG	63	Bra000010;Bra000186;Bra001064;Bra001290;Bra002257;Bra003476;Bra003613;Bra003704;Bra003715;Bra004514;Bra005021;Bra005688;Bra005922;Bra006413;Bra007209;Bra007406;Bra007407;Bra008285;Bra008915;Bra009006;Bra009298;Bra009994;Bra010075;Bra010076;Bra011164;Bra019742;Bra021439;Bra021536;Bra022058;Bra022135;Bra023796;Bra024939;Bra025003;Bra025157;Bra025319;Bra025865;Bra026511;Bra026637;Bra029267;Bra029412…
Trihelix	Up	26	Bra001064;Bra003715;Bra005021;Bra005688;Bra007209;Bra007406;Bra009298;Bra009994;Bra010075;Bra010076;Bra021536;Bra023796;Bra025003;Bra025865;Bra026637;Bra029267;Bra029412;Bra029456;Bra029937;Bra031329;Bra033356;Bra035897;Bra036265;Bra038089;Bra038629;Bra040213
Trihelix	Down	37	Bra000010;Bra000186;Bra001290;Bra002257;Bra003476;Bra003613;Bra003704;Bra004514;Bra005922;Bra006413;Bra007407;Bra008285;Bra008915;Bra009006;Bra011164;Bra019742;Bra021439;Bra022058;Bra022135;Bra024939;Bra025157;Bra025319;Bra026511;Bra029813;Bra030511;Bra030796;Bra032579;Bra033083;Bra033348;Bra034140;Bra035494;Bra036278;Bra037960;Bra039262;Bra039694;Bra040010;Bra040013
VOZ	ALL	20	Bra002821;Bra004690;Bra004691;Bra008413;Bra010864;Bra010865;Bra011375;Bra011792;Bra020835;Bra022718;Bra023736;Bra024410;Bra028933;Bra029333;Bra030103;Bra031848;Bra032913;Bra032989;Bra033025;Bra034530
VOZ	DEG	5	Bra011375;Bra011792;Bra023736;Bra024410;Bra031848
VOZ	Up	2	Bra011375;Bra011792
VOZ	Down	3	Bra023736;Bra024410;Bra031848
WOX	ALL	77	Bra000157;Bra000484;Bra001010;Bra001581;Bra001694;Bra002108;Bra002576;Bra002827;Bra002843;Bra003826;Bra004875;Bra004995;Bra005464;Bra005867;Bra006369;Bra006664;Bra006817;Bra008723;Bra009132;Bra009133;Bra010531;Bra010860;Bra011621;Bra011623;Bra012141;Bra012360;Bra012576;Bra012597;Bra012915;Bra020003;Bra020321;Bra021009;Bra021561;Bra021589;Bra021984;Bra022008;Bra022267;Bra022959;Bra022960;Bra023638…
WOX	DEG	6	Bra004995;Bra021984;Bra024485;Bra025838;Bra032212;Bra036476
WOX	Up	5	Bra004995;Bra021984;Bra024485;Bra025838;Bra032212
WOX	Down	1	Bra036476
WRKY	ALL	760	Bra000026;Bra000064;Bra000070;Bra000107;Bra000130;Bra000156;Bra000201;Bra000202;Bra000203;Bra000279;Bra000295;Bra000354;Bra000361;Bra000362;Bra000369;Bra000423;Bra000433;Bra000478;Bra000486;Bra000543;Bra000594;Bra000604;Bra000609;Bra000646;Bra000647;Bra000677;Bra000732;Bra000756;Bra000793;Bra000794;Bra000827;Bra000842;Bra001023;Bra001061;Bra001117;Bra001233;Bra001266;Bra001293;Bra001771;Bra001791…
WRKY	DEG	111	Bra000354;Bra000361;Bra000609;Bra000756;Bra000842;Bra001950;Bra002305;Bra002421;Bra003239;Bra003270;Bra003420;Bra003598;Bra004284;Bra004370;Bra004466;Bra004863;Bra005070;Bra005071;Bra005563;Bra005669;Bra006096;Bra006280;Bra006283;Bra006717;Bra006971;Bra007202;Bra007243;Bra008038;Bra008381;Bra008720;Bra008809;Bra009106;Bra009262;Bra009734;Bra009886;Bra009931;Bra010005;Bra010130;Bra010220;Bra010267…
WRKY	Up	49	Bra000756;Bra002305;Bra003270;Bra004284;Bra004370;Bra004466;Bra005070;Bra005071;Bra005669;Bra006096;Bra006717;Bra008038;Bra008809;Bra009106;Bra009734;Bra009931;Bra010267;Bra011233;Bra011490;Bra012614;Bra013014;Bra019697;Bra020755;Bra024703;Bra024780;Bra024810;Bra025077;Bra025736;Bra026146;Bra026580;Bra028736;Bra029618;Bra030180;Bra031914;Bra033144;Bra033149;Bra033604;Bra033806;Bra034088;Bra034254…
WRKY	Down	62	Bra000354;Bra000361;Bra000609;Bra000842;Bra001950;Bra002421;Bra003239;Bra003420;Bra003598;Bra004863;Bra005563;Bra006280;Bra006283;Bra006971;Bra007202;Bra007243;Bra008381;Bra008720;Bra009262;Bra009886;Bra010005;Bra010130;Bra010220;Bra010530;Bra011739;Bra020197;Bra020628;Bra020993;Bra021652;Bra021934;Bra023081;Bra023112;Bra023211;Bra024434;Bra025021;Bra025572;Bra025636;Bra025835;Bra025943;Bra025951…
Whirly	ALL	29	Bra000381;Bra002282;Bra003192;Bra003929;Bra006044;Bra007883;Bra010609;Bra012143;Bra020784;Bra020854;Bra021205;Bra021324;Bra022952;Bra023712;Bra023714;Bra023715;Bra024809;Bra028603;Bra029476;Bra030298;Bra031190;Bra031874;Bra031995;Bra034082;Bra034301;Bra035413;Bra038743;Bra039448;Bra040236
Whirly	DEG	5	Bra020784;Bra021205;Bra031190;Bra034082;Bra035413
Whirly	Up	5	Bra020784;Bra021205;Bra031190;Bra034082;Bra035413
Whirly	Down	0	--
YABBY	ALL	98	Bra000374;Bra000378;Bra000538;Bra000978;Bra001465;Bra001616;Bra002073;Bra002367;Bra002369;Bra002654;Bra003309;Bra003313;Bra003423;Bra003910;Bra004364;Bra005103;Bra005384;Bra005446;Bra005447;Bra006004;Bra007547;Bra008557;Bra008667;Bra009002;Bra009003;Bra009293;Bra009294;Bra009351;Bra009681;Bra010095;Bra010263;Bra010783;Bra010841;Bra011236;Bra011624;Bra012373;Bra012832;Bra019657;Bra019919;Bra020156…
YABBY	DEG	10	Bra003910;Bra020371;Bra022110;Bra022611;Bra023137;Bra024032;Bra024202;Bra026835;Bra027514;Bra028912
YABBY	Up	9	Bra003910;Bra020371;Bra022611;Bra023137;Bra024032;Bra024202;Bra026835;Bra027514;Bra028912
YABBY	Down	1	Bra022110
ZF-HD	ALL	68	Bra000988;Bra002331;Bra003759;Bra003760;Bra003762;Bra003763;Bra003791;Bra003881;Bra004399;Bra005814;Bra005815;Bra006291;Bra006577;Bra006657;Bra007733;Bra007869;Bra008032;Bra008162;Bra008185;Bra008712;Bra008797;Bra010179;Bra010485;Bra010628;Bra011910;Bra012882;Bra020128;Bra020668;Bra021347;Bra022343;Bra023513;Bra024276;Bra024382;Bra025362;Bra025363;Bra025644;Bra025688;Bra025741;Bra025981;Bra026219…
ZF-HD	DEG	10	Bra003881;Bra008162;Bra010485;Bra011910;Bra012882;Bra025981;Bra027455;Bra034757;Bra036852;Bra037816
ZF-HD	Up	2	Bra011910;Bra034757
ZF-HD	Down	8	Bra003881;Bra008162;Bra010485;Bra012882;Bra025981;Bra027455;Bra036852;Bra037816
bHLH	ALL	1868	Bra000013;Bra000044;Bra000048;Bra000066;Bra000119;Bra000125;Bra000135;Bra000138;Bra000142;Bra000177;Bra000183;Bra000194;Bra000200;Bra000229;Bra000255;Bra000258;Bra000259;Bra000262;Bra000283;Bra000284;Bra000290;Bra000291;Bra000304;Bra000317;Bra000327;Bra000330;Bra000341;Bra000356;Bra000380;Bra000387;Bra000428;Bra000436;Bra000440;Bra000445;Bra000471;Bra000495;Bra000497;Bra000511;Bra000558;Bra000560…
bHLH	DEG	332	Bra000119;Bra000177;Bra000194;Bra000229;Bra000317;Bra000380;Bra000387;Bra000436;Bra000495;Bra000511;Bra000558;Bra000568;Bra000814;Bra000857;Bra000864;Bra000942;Bra001021;Bra001022;Bra001168;Bra001229;Bra001390;Bra001593;Bra001665;Bra001798;Bra001846;Bra002120;Bra002124;Bra002125;Bra002131;Bra002142;Bra002841;Bra002942;Bra003108;Bra003120;Bra003300;Bra003483;Bra003694;Bra003720;Bra003796;Bra003843…
bHLH	Up	145	Bra000317;Bra000495;Bra000814;Bra000857;Bra001168;Bra001229;Bra001390;Bra001665;Bra001798;Bra002841;Bra003108;Bra003120;Bra003694;Bra003843;Bra004338;Bra004350;Bra004486;Bra004515;Bra004737;Bra005025;Bra005496;Bra005881;Bra006786;Bra006809;Bra006831;Bra006993;Bra007017;Bra007126;Bra007291;Bra007494;Bra007636;Bra007812;Bra007953;Bra008105;Bra008443;Bra008513;Bra008966;Bra008979;Bra009022;Bra009070…
bHLH	Down	187	Bra000119;Bra000177;Bra000194;Bra000229;Bra000380;Bra000387;Bra000436;Bra000511;Bra000558;Bra000568;Bra000864;Bra000942;Bra001021;Bra001022;Bra001593;Bra001846;Bra002120;Bra002124;Bra002125;Bra002131;Bra002142;Bra002942;Bra003300;Bra003483;Bra003720;Bra003796;Bra003886;Bra003938;Bra003973;Bra004392;Bra004422;Bra004568;Bra004581;Bra004788;Bra004945;Bra005037;Bra005176;Bra005401;Bra005450;Bra005644…
bZIP	ALL	648	Bra000043;Bra000102;Bra000128;Bra000143;Bra000195;Bra000207;Bra000209;Bra000256;Bra000332;Bra000342;Bra000350;Bra000363;Bra000451;Bra000664;Bra000665;Bra000668;Bra000809;Bra000883;Bra000931;Bra000963;Bra001019;Bra001068;Bra001097;Bra001173;Bra001381;Bra001383;Bra001401;Bra001443;Bra001507;Bra001524;Bra001629;Bra001671;Bra001683;Bra001739;Bra001742;Bra001767;Bra001835;Bra001934;Bra001994;Bra002078…
bZIP	DEG	87	Bra000256;Bra000363;Bra000809;Bra001173;Bra001629;Bra001683;Bra002078;Bra002090;Bra002096;Bra002413;Bra003018;Bra003320;Bra003349;Bra003499;Bra004499;Bra004689;Bra004857;Bra005054;Bra005514;Bra006324;Bra006627;Bra006779;Bra007380;Bra007504;Bra007800;Bra008106;Bra008670;Bra008976;Bra009063;Bra009445;Bra010010;Bra010128;Bra010504;Bra010640;Bra010942;Bra011367;Bra011485;Bra011780;Bra011936;Bra019662…
bZIP	Up	43	Bra000363;Bra000809;Bra001629;Bra001683;Bra002078;Bra002096;Bra003349;Bra003499;Bra005514;Bra006779;Bra008106;Bra008976;Bra011485;Bra011780;Bra019662;Bra020113;Bra021258;Bra022225;Bra022409;Bra023179;Bra023317;Bra025144;Bra025743;Bra026867;Bra027855;Bra028866;Bra028924;Bra028948;Bra028952;Bra029677;Bra031364;Bra031691;Bra031713;Bra033312;Bra034356;Bra035593;Bra037186;Bra037533;Bra039661;Bra040027…
bZIP	Down	44	Bra000256;Bra001173;Bra002090;Bra002413;Bra003018;Bra003320;Bra004499;Bra004689;Bra004857;Bra005054;Bra006324;Bra006627;Bra007380;Bra007504;Bra007800;Bra008670;Bra009063;Bra009445;Bra010010;Bra010128;Bra010504;Bra010640;Bra010942;Bra011367;Bra011936;Bra019868;Bra020671;Bra022581;Bra022586;Bra022692;Bra023433;Bra024366;Bra024478;Bra026193;Bra028562;Bra029972;Bra030663;Bra031541;Bra031622;Bra031870…
