# Supplementary material for: Transcriptome Analysis Reveals Key Cold-Stress-Responsive Genes in Winter Rapeseed (Brassica rapa L.)
Source: Int J Mol Sci. 2019 Mar 1;20(5):1071. doi: 10.3390/ijms20051071 (PMC6429191; doi:10.3390/ijms20051071)
Supplement: Supplementary file 1 [file ijms-20-01071-s001.zip › Table S8.xlsx]

## Sheet: SNP
Supplementary Table S8: Results of SNP distribution
region	Longyou-7-24h-1	Longyou-7-24h-2	Longyou-7-24h-3	Longyou-7-3h-1	Longyou-7-3h-2	Longyou-7-3h-3	Longyou-7-CK-1	Longyou-7-CK-2	Longyou-7-CK-3	Longyou-7-Re24h-1	Longyou-7-Re24h-2	Longyou-7-Re24h-3	Longyou-7 average	Lenox average	Lenox-CK-1	Lenox-CK-2	Lenox-CK-3	Lenox-24h-1	Lenox-24h-2	Lenox-24h-3	Lenox-3h-1	Lenox-3h-2	Lenox-3h-3	Lenox-Re24h-1	Lenox-Re24h-2	Lenox-Re24h-3	all average
splice_region	11851	12138	12179	10443	11747	10052	11662	10501	10845	10446	10909	10493	11105.5	11631.7	12547	11133	11022	12559	11344	10683	11658	11532	10934	11327	12096	12745	11368.6
5_prime_UTR
3_prime_UTR
upstream	175359	176958	184121	155041	173164	154881	185036	168511	173373	163122	163741	165903	169934	182090	197559	180518	176788	195580	176338	167132	177275	175171	167451	176307	186979	207982	176012
downstream	64127	65105	67869	56274	64096	55523	68485	59962	62723	59566	59152	59141	61835.2	66001.5	71838	64527	63521	70062	63858	60655	66277	64108	59066	62905	68401	76800	63918.4
intergenic_region	20600	20654	21760	20715	22981	19046	24568	21628	24142	23494	23299	21786	22056.1	21525.7	25265	22530	22253	20488	19268	18164	19465	19679	19597	21119	23741	26739	21790.9
intron	13590	14595	14099	11740	13706	12113	14566	12689	13377	11977	12010	11875	13028.1	13707.2	15034	14158	13129	14301	12870	12741	13938	13233	12391	12311	14262	16118	13367.6
exon	534285	537862	549786	512795	535801	510895	553966	531538	551628	531105	538494	527434	534632	564812	592415	573488	573921	581958	555711	523953	540240	563357	549384	557941	571565	593808	549722
total	819812	827312	849814	767008	821495	762510	858283	804829	836088	799710	807605	796632	812592	859768	914658	866354	860634	894948	839389	793328	828853	847080	818823	841910	877044	934192	836180

## Sheet: INDEL
Supplementary Table S8: Results of INDEL distribution
region	Longyou-7-24h-1	Longyou-7-24h-2	Longyou-7-24h-3	Longyou-7-3h-1	Longyou-7-3h-2	Longyou-7-3h-3	Longyou-7-CK-1	Longyou-7-CK-2	Longyou-7-CK-3	Longyou-7-Re24h-1	Longyou-7-Re24h-2	Longyou-7-Re24h-3	Longyou-7 average	Lenox average	Lenox-CK-1	Lenox-CK-2	Lenox-CK-3	Lenox-24h-1	Lenox-24h-2	Lenox-24h-3	Lenox-3h-1	Lenox-3h-2	Lenox-3h-3	Lenox-Re24h-1	Lenox-Re24h-2	Lenox-Re24h-3	all average
splice_region	3089	3030	3108	2639	2992	2554	2939	2704	2883	2688	2642	2616	2823.67	2898.25	3146	2676	2707	3257	2845	2659	2769	2927	2819	2793	2963	3218	2860.96
5_prime_UTR
3_prime_UTR
upstream	26938	26691	27906	24305	26177	24004	27454	25398	25996	24232	24168	24061	25610.8	27277.2	29007	26589	26308	29301	26410	26142	26855	27057	26028	25511	27660	30458	26444
downstream	7965	7819	8242	6905	7561	6885	8045	7091	7172	6748	6606	6671	7309.17	7802.25	8317	7524	7240	8466	7430	7568	8218	7814	7254	7182	7860	8754	7555.71
intergenic_region	635	672	700	622	722	612	860	684	749	739	693	679	697.25	737.583	887	765	765	691	633	643	669	686	684	702	812	914	717.417
intron	1540	1664	1622	1368	1468	1325	1657	1427	1380	1276	1207	1148	1423.5	1490.5	1609	1446	1387	1587	1427	1555	1552	1439	1408	1258	1473	1745	1457
exon	10293	10392	10738	10048	10347	9965	10766	10247	10624	9962	10204	9832	10284.8	10883.9	11443	10934	10917	11153	10627	10268	10972	10841	10801	10511	10890	11250	10584.4
total	50460	50268	52316	45887	49267	45345	51721	47551	48804	45645	45520	45007	48149.2	51089.7	54409	49934	49324	54455	49372	48835	51035	50764	48994	47957	51658	56339	49619.5
