# Supplementary material for: Transcriptome Analysis Reveals Key Cold-Stress-Responsive Genes in Winter Rapeseed (Brassica rapa L.)
Source: Int J Mol Sci. 2019 Mar 1;20(5):1071. doi: 10.3390/ijms20051071 (PMC6429191; doi:10.3390/ijms20051071)
Supplement: Supplementary file 1 [file ijms-20-01071-s001.zip › Table S9.xlsx]

## Sheet: Table S8 
Supplementary Table S9: Summary of gene expression levels of each sample
gene-id	Longyou-7-24h-1	Longyou-7-24h-2	Longyou-7-24h-3	Longyou-7-3h-1	Longyou-7-3h-2	Longyou-7-3h-3	Longyou-7-CK-1	Longyou-7-CK-2	Longyou-7-CK-3	Longyou-7-Re24h-1	Longyou-7-Re24h-2	Longyou-7-Re24h-3	Lenox-CK-1	Lenox-CK-2	Lenox-CK-3	Lenox-24h-1	Lenox-24h-2	Lenox-24h-3	Lenox-3h-1	Lenox-3h-2	Lenox-3h-3	Lenox-Re24h-1	Lenox-Re24h-2	Lenox-Re24h-3	Description	gene-symbol	GO-id	GO-term	pathway	pathway-description
Bra000001	0.0680901	0.0709776	0.237077	0.257611	0.370298	0.080788	0.205904	0.635974	0.401245	0.185121	0.137546	0.407091	0.3023	0.118917	0.074071	0.133489	0.217367	0.129971	0.279537	0.252164	0.110683	0.526572	0.430055	0.133089	Type I inositol polyphosphate 5-phosphatase 8 {ECO:0000305}	IP5P8 {ECO:0000305},At2g37440 {ECO:0000312|Araport:AT2G37440},F3G5.23 {ECO:0000312|EMBL:AAC98062.1}	GO:0016787,GO:0046856	hydrolase activity|phosphatidylinositol dephosphorylation
Bra000002	2.42031	2.47814	2.15815	3.43237	1.75179	1.65454	2.93123	3.52387	2.08781	5.14289	3.47814	2.66864	6.57607	11.4117	6.19295	9.57895	4.8451	7.98342	17.2766	9.19238	13.7905	7.35327	6.27709	7.85575	WAT1-related protein At2g37460	At2g37460,F3G5.25	GO:0016021,GO:0005886,GO:0022857,GO:0006810	integral component of membrane|plasma membrane|transmembrane transporter activity|transport
Bra000003	13.8399	7.32078	7.2399	14.2937	8.89134	8.64643	13.547	13.0174	13.612	15.3146	20.356	21.7858	10.0451	8.71638	10.7216	6.43517	6.94918	8.00191	8.18784	5.83041	6.21981	17.7811	21.7567	13.6694
Bra000004	4.15274	9.71722	4.00216	5.65597	4.05641	3.06636	4.57922	3.91213	5.42453	5.68176	6.04403	4.74799	1.93566	1.38829	1.61557	5.23176	3.11107	3.01867	4.14641	2.37954	4.78894	3.4035	1.6408	6.10747
Bra000005	33.3689	36.2007	27.6394	34.632	33.8988	30.7621	21.9951	21.6791	22.8447	30.3801	40.6337	32.8956	32.0134	37.7087	45.3732	30.975	28.8886	62.4618	35.7497	42.681	35.6399	23.7525	31.8646	30.9861	ADP-ribosylation factor GTPase-activating protein AGD7	AGD7,Synonyms=ASP1,At2g37550,F13M22.5	GO:0005829,GO:0005794,GO:0005634,GO:0005096,GO:0046872,GO:0016192	cytosol|Golgi apparatus|nucleus|GTPase activator activity|metal ion binding|vesicle-mediated transport	ko04144	Endocytosis
Bra000006	194.406	166.951	134.107	130.456	126.997	141.419	113.55	100.789	131.189	83.3602	109.825	75.3758	222.782	170.236	215.383	184.819	108.148	458.274	139.056	143.773	162.592	126.457	93.255	176.992	Histone H4		GO:0009507,GO:0005829,GO:0000788,GO:0005730,GO:0005886,GO:0009506,GO:0009579,GO:0005774,GO:0003677,GO:0042393,GO:0006334,GO:0009414	chloroplast|cytosol|nuclear nucleosome|nucleolus|plasma membrane|plasmodesma|thylakoid|vacuolar membrane|DNA binding|histone binding|nucleosome assembly|response to water deprivation
Bra000007	2.7865	4.8446	2.61007	1.1667	2.60522	5.18498	4.27521	2.55546	2.02463	3.0934	2.85712	2.85775	7.47015	9.39249	4.97389	2.94502	1.63691	4.37399	5.46808	3.1993	3.84646	8.02006	4.48549	2.09136	RING-H2 finger protein ATL33	ATL33,At2g37580,F13M22.1
Bra000008	0.398709	0.498268	0.464974	0.259184	0.259935	0.507697	0.361948	0.308054	0.757237	0.473017	0.401525	0.400671	0.648224	0.758069	1.24351	0.780713	0.664053	0.617419	0.906392	0.612978	0.507132	1.09909	0.734601	0.310853	Dof zinc finger protein DOF2.4	DOF2.4,At2g37590,F13M22.9	GO:0005634,GO:0046872,GO:0043565,GO:0003700,GO:0044212,GO:0006355,GO:0006351	nucleus|metal ion binding|sequence-specific DNA binding|transcription factor activity, sequence-specific DNA binding|transcription regulatory region DNA binding|regulation of transcription, DNA-templated|transcription, DNA-templated
Bra000009	104.241	101.103	88.688	63.3966	77.4526	67.946	38.3509	55.2581	55.1348	39.2668	35.7672	40.6255	75.8121	62.8635	75.5915	120.373	77.2243	127.025	87.2106	79.3883	108.571	62.1407	52.7175	68.3694	60S ribosomal protein L36-2	RPL36B,At3g53740,F5K20_40	GO:0005829,GO:0022625,GO:0022626,GO:0016020,GO:0005774,GO:0003735,GO:0002181	cytosol|cytosolic large ribosomal subunit|cytosolic ribosome|membrane|vacuolar membrane|structural constituent of ribosome|cytoplasmic translation	ko03010	Ribosome
Bra000010	0.262253	0.215524	0.261032	0.0544373	0.101086	0.531721	0.0524925	0.0560221	0.36484	0.445743	0.0522352	0.0514908	1.30378	0.299921	1.02103	0.0505332	0.325873	0.0640143	1.1511	0.265067	0.331083	0.686113	0.154138	0.0506415	Actin-3	ACT3,At3g53750,F5K20_50	GO:0048046,GO:0005618,GO:0005737,GO:0005856,GO:0005634,GO:0009506,GO:0005524,GO:0005200	apoplast|cell wall|cytoplasm|cytoskeleton|nucleus|plasmodesma|ATP binding|structural constituent of cytoskeleton
Bra000011	31.2727	31.4286	33.783	34.3622	22.2612	32.6191	14.6505	17.7097	18.4555	14.1355	13.7692	21.0286	37.4831	28.4816	30.4067	34.358	20.29	33.8737	32.3747	29.5518	34.0361	31.8559	30.638	30.8734	Transcription factor AS1 {ECO:0000303|PubMed:11140682}	AS1 {ECO:0000303|PubMed:11140682},Synonyms=MYB91 {ECO:0000303|PubMed:9839469}, PHAN {ECO:0000303|PubMed:10102816},At2g37630 {ECO:0000312|Araport:AT2G37630},F13M22.13 {ECO:0000312|EMBL:AAC23633.1}	GO:0000793,GO:0005730,GO:0005634,GO:0003677,GO:0042803,GO:0043565,GO:0003700,GO:0008356,GO:0042742,GO:0050832,GO:0009908,GO:0010338,GO:0009965,GO:0045892,GO:0009944,GO:0045088,GO:0009733,GO:0046686,GO:0009739,GO:0009753,GO:0009751,GO:0009651,GO:0009615,GO:0006351	condensed chromosome|nucleolus|nucleus|DNA binding|protein homodimerization activity|sequence-specific DNA binding|transcription factor activity, sequence-specific DNA binding|asymmetric cell division|defense response to bacterium|defense response to fungus|flower development|leaf formation|leaf morphogenesis|negative regulation of transcription, DNA-templated|polarity specification of adaxial/ab…
Bra000012	3.86601	2.8653	3.03071	2.5807	2.44719	2.8861	2.80656	2.20397	2.94958	1.84519	2.55345	2.8121	3.33351	2.65561	2.48893	1.60068	1.61552	2.30441	2.35309	1.37241	2.3839	2.65008	3.54554	3.30015	Scarecrow-like protein 9	SCL9,At2g37650,F13M22.15	GO:0005634,GO:0043565,GO:0003700,GO:0006355,GO:0006351	nucleus|sequence-specific DNA binding|transcription factor activity, sequence-specific DNA binding|regulation of transcription, DNA-templated|transcription, DNA-templated
Bra000013	1.42734	1.94745	2.12432	1.95723	2.19049	1.60084	1.22751	1.08894	1.91798	1.68121	1.31735	1.2925	2.22634	1.98938	1.38374	2.68554	1.78855	2.99197	1.98494	1.56751	2.95925	1.32201	1.51254	2.51211	Phosphoribosylaminoimidazole carboxylase, chloroplastic	PURKE	GO:0009507,GO:0005524,GO:0046872,GO:0004638,GO:0006189	chloroplast|ATP binding|metal ion binding|phosphoribosylaminoimidazole carboxylase activity|'de novo' IMP biosynthetic process	ko00230	Purine metabolism
Bra000014	0	0	0	0.0326287	0	0	0	0	0	0	0	0	0	0	0	0	0	0	0	0	0	0	0	0	Protein CER1-like 2	At2g37700,F13M22.20	GO:0005789,GO:0016021,GO:0005506,GO:0016491,GO:0043447,GO:0006633,GO:0006629,GO:0010025	endoplasmic reticulum membrane|integral component of membrane|iron ion binding|oxidoreductase activity|alkane biosynthetic process|fatty acid biosynthetic process|lipid metabolic process|wax biosynthetic process	ko00073	Cutin, suberine and wax biosynthesis
Bra000015	58.6162	51.5215	64.1236	64.9847	67.1576	47.845	49.0279	86.9391	66.0978	38.0552	40.1388	64.3721	38.4412	44.9211	47.9845	60.1787	47.6082	105.413	37.1944	48.2	62.3565	45.2127	48.078	41.8711	L-type lectin-domain containing receptor kinase IV.1	LECRK41,Synonyms=LECRKE, LRK1,At2g37710,F13M22.21
Bra000016	0	0	0	0	0	0	0	0	0	0	0	0	0	0	0	0	0	0	0	0	0	0	0	0	IMP cyclohydrolase {ECO:0000255|HAMAP-Rule:MF_00139}	purH {ECO:0000255|HAMAP-Rule:MF_00139},NMB0983	GO:0003937,GO:0004643,GO:0006189	IMP cyclohydrolase activity|phosphoribosylaminoimidazolecarboxamide formyltransferase activity|'de novo' IMP biosynthetic process	ko00670,ko00230	One carbon pool by folate|Purine metabolism
Bra000017	5.92752	8.27742	3.22464	32.6073	40.3194	22.0088	9.51914	14.5561	33.7211	20.4406	9.05277	23.6093	18.9435	22.5543	35.8675	4.59859	4.17608	1.85632	8.61671	5.77279	3.89957	13.9443	26.8073	38.6862
Bra000018	14.1435	9.03817	15.3546	8.74306	15.0113	16.5936	9.83631	12.2336	9.2091	3.94465	6.57186	4.61971	11.6889	13.4283	10.0449	15.5109	7.34349	8.73371	9.46147	13.2435	12.6959	8.4135	11.0156	8.16131	Aldo-keto reductase family 4 member C9	AKR4C9,At2g37770,F13M22, T8P21.32	GO:0009507,GO:0008106,GO:0004033,GO:0070401,GO:0016229,GO:0055114,GO:0009409,GO:0009651,GO:0009636,GO:0009414	chloroplast|alcohol dehydrogenase (NADP+) activity|aldo-keto reductase (NADP) activity|NADP+ binding|steroid dehydrogenase activity|oxidation-reduction process|response to cold|response to salt stress|response to toxic substance|response to water deprivation	ko00010,ko00040,ko00561,ko00930	Glycolysis / Gluconeogenesis|Pentose and glucuronate interconversions|Glycerolipid metabolism|Caprolactam degradation
Bra000019	0	0.145351	0.210761	0	0	0	0	0.0757048	0.140394	0.149173	0.208716	0.0684488	0.207366	0.162217	0.0766114	0	0.365201	0.0828481	0	0	0	0.281102	0.0681258	0	Aldo-keto reductase family 4 member C9	AKR4C9,At2g37770,F13M22, T8P21.32	GO:0009507,GO:0008106,GO:0004033,GO:0070401,GO:0016229,GO:0055114,GO:0009409,GO:0009651,GO:0009636,GO:0009414	chloroplast|alcohol dehydrogenase (NADP+) activity|aldo-keto reductase (NADP) activity|NADP+ binding|steroid dehydrogenase activity|oxidation-reduction process|response to cold|response to salt stress|response to toxic substance|response to water deprivation	ko00010,ko00040,ko00561,ko00930	Glycolysis / Gluconeogenesis|Pentose and glucuronate interconversions|Glycerolipid metabolism|Caprolactam degradation
Bra000020	0	0	0	0	0	0	0	0	0	0	0	0	0	0	0	0	0	0	0	0	0	0	0	0
Bra000021	0	0	0	0	0	0.288856	0.06659	0	0	0	0	0	0	0	0	0	0	0	0	0.0640852	0.0658073	0	0	0
Bra000022	0	0	0.15325	0	0	0	0	0	0	0	0	0	0	0	0	0	0	0	0	0	0	0	0	0
Bra000023	9.2693	8.57463	8.70112	14.4323	14.0459	13.3983	16.5826	10.933	18.2273	15.049	14.3295	14.7774	12.9786	11.8572	13.0837	8.49172	8.69904	12.3889	10.8834	10.8093	7.98417	9.65439	11.7157	13.5728	Serine/threonine-protein kinase ATG1c {ECO:0000305}	ATG1C {ECO:0000303|PubMed:17204848},At2g37840 {ECO:0000312|Araport:AT2G37840}	GO:0005776,GO:0031410,GO:0005524,GO:0004674,GO:0006914,GO:0015031	autophagosome|cytoplasmic vesicle|ATP binding|protein serine/threonine kinase activity|autophagy|protein transport	ko04136,ko04138,ko04139,ko04140,ko04150	Autophagy - other eukaryotes|Autophagy - yeast|Mitophagy - yeast|Autophagy - animal|mTOR signaling pathway
Bra000024	7.94344	7.80253	10.4222	8.96396	8.13562	9.30774	10.9582	8.52152	9.54846	8.12095	12.3533	9.46712	13.5005	11.7472	11.9679	9.18598	6.21077	6.17665	10.5606	12.5715	8.9564	8.00959	9.30514	12.7646	Protein RETICULATA, chloroplastic {ECO:0000303|PubMed:16873448}	RE {ECO:0000303|PubMed:16873448},Synonyms=LCD1 {ECO:0000303|PubMed:12848826},At2g37860 {ECO:0000312|Araport:AT2G37860}	GO:0009507,GO:0009941,GO:0031969,GO:0016021,GO:0016020,GO:0009536,GO:0048366,GO:0009648,GO:0000302	chloroplast|chloroplast envelope|chloroplast membrane|integral component of membrane|membrane|plastid|leaf development|photoperiodism|response to reactive oxygen species
Bra000025	0.22705	0.155405	0.558074	0	0	0.158679	0.0778383	0.150995	0.314516	0.0795991	0.146006	0.29044	0	0.0885966	0	0.477964	0.227947	0.810302	0.256782	0	0.0747254	0.147651	0.151454	0.551105	Protein MIZU-KUSSEI 1	MIZ1,At2g41660,T32G6.18	GO:0032541,GO:0005737,GO:0005783,GO:0005789,GO:0016020,GO:0009658,GO:0010274	cortical endoplasmic reticulum|cytoplasm|endoplasmic reticulum|endoplasmic reticulum membrane|membrane|chloroplast organization|hydrotropism
Bra000026	1.24503	1.0863	0.203312	0.668027	0.129094	0.158584	0.272591	0.301042	0.136974	0.147984	0.132747	0.0661083	0.139043	1.69894	0.153618	0.652382	0.0718472	1.62246	0.643331	0.142504	0.606544	0.0700647	0.134572	0.0654737	Mitochondrial substrate carrier family protein B	mcfB,DDB_G0285599	GO:0016021,GO:0005743,GO:0005739,GO:0005509,GO:0055085	integral component of membrane|mitochondrial inner membrane|mitochondrion|calcium ion binding|transmembrane transport
Bra000027	8.56895	12.1798	9.99995	5.2085	9.38421	16.7715	8.73182	6.27839	8.63617	4.26202	4.66445	5.77726	30.084	34.5106	24.6748	5.39793	2.16404	9.47711	19.1215	20.6453	12.3898	5.40188	6.13548	10.2144	Protein NRT1/ PTR FAMILY 5.6	NPF5.6,At2g37900,T8P21.19	GO:0016021,GO:0005215,GO:0006857	integral component of membrane|transporter activity|oligopeptide transport
Bra000028	7.76644	11.7462	10.0706	8.90021	16.3187	9.85021	14.236	11.7025	11.6317	15.2503	16.0063	15.344	12.8443	9.55585	13.4137	7.8589	8.02081	8.51408	6.14837	10.2806	6.73832	11.9663	14.9249	7.76318	Putative DEAD-box ATP-dependent RNA helicase 33	RH33,At2g07750,T12J2.7	GO:0005524,GO:0004004,GO:0003723,GO:0010501	ATP binding|ATP-dependent RNA helicase activity|RNA binding|RNA secondary structure unwinding
Bra000029	4.39695	4.57813	5.93397	4.61182	4.60624	11.0427	2.82053	3.30781	4.13314	1.72199	2.01316	3.74312	7.54335	9.74582	15.289	5.6069	4.09507	4.76956	8.30947	7.02289	3.46651	1.72046	2.23645	5.37639	Phosphatidylinositol:ceramide inositolphosphotransferase 2	IPCS2,Synonyms=ERH1,At2g37940,T8P21.15	GO:0016021,GO:0005802,GO:0045140,GO:0006952,GO:0030148	integral component of membrane|trans-Golgi network|inositol phosphoceramide synthase activity|defense response|sphingolipid biosynthetic process
Bra000030	0.502685	1.07142	0.709694	0.84676	1.08175	2.50028	1.55492	0.948911	1.41041	1.39089	3.03742	2.16398	1.12693	1.388	1.42083	1.62439	2.15777	1.92827	1.18509	3.54626	1.2354	1.45683	1.6845	3.30244
Bra000031	7.84256	0.169007	4.32233	0.632963	0.232275	0.385179	0.166829	0	0.328786	1.00045	0.0700216	0.433736	0.449256	0.387239	0.362107	4.55202	14.6761	7.91809	0.940151	0.527917	0.709455	1.25924	1.48255	0.560211	Heme-binding-like protein At3g10130, chloroplastic	At3g10130,T22K18.4	GO:0009507,GO:0009535,GO:0010287	chloroplast|chloroplast thylakoid membrane|plastoglobule
Bra000032	24.1068	14.2752	16.4884	21.1377	15.5441	16.4712	14.8987	16.169	9.74757	18.7388	23.3262	13.8235	25.4565	21.6718	20.692	27.7632	18.2418	4.22539	23.8539	26.2938	23.5107	20.2823	18.1681	17.7647
Bra000033	0.0906561	0.217418	0.214012	0.189688	0.0592804	0	0.0912438	0.225499	0.151194	0.130545	0.122649	0.0604716	0.12296	0.0353487	0.0331717	0.178932	0.0314193	0.144454	0.0703286	0.123292	0.160049	0.123653	0.0301427	0.119482	Uncharacterized protein At1g04910	At1g04910,F13M7.10	GO:0005737,GO:0005768,GO:0005794,GO:0000139,GO:0016021,GO:0005802,GO:0016757	cytoplasm|endosome|Golgi apparatus|Golgi membrane|integral component of membrane|trans-Golgi network|transferase activity, transferring glycosyl groups
Bra000034	35.2717	32.7042	36.0296	11.634	13.0206	10.5829	8.30563	12.1203	10.6132	9.57369	8.72695	9.25193	14.9006	13.2676	18.6595	36.2382	24.6922	39.2241	16.4394	20.0149	23.2284	12.003	12.7346	13.7063	Ribosome biogenesis regulatory protein homolog	At2g37990,T8P21.10	GO:0005730,GO:0030687,GO:0000447,GO:0042273,GO:0000055	nucleolus|preribosome, large subunit precursor|endonucleolytic cleavage in ITS1 to separate SSU-rRNA from 5.8S rRNA and LSU-rRNA from tricistronic rRNA transcript (SSU-rRNA, 5.8S rRNA, LSU-rRNA)|ribosomal large subunit biogenesis|ribosomal large subunit export from nucleus
Bra000035	19.8408	24.0136	22.4061	30.3215	22.9648	26.215	31.4061	32.3414	28.2171	30.2037	30.6235	34.5875	32.209	36.1012	31.7338	18.6367	19.0462	32.239	22.2365	21.0151	26.2644	27.8182	33.5193	27.1744	Protein VACUOLELESS1	VCL1,At2g38020,T8P21.7	GO:0005768,GO:0030897,GO:0031902,GO:0005765,GO:0009705,GO:0043234,GO:0003779,GO:0016197,GO:0006886,GO:0045992,GO:0035542,GO:0032889,GO:0007033,GO:0051469	endosome|HOPS complex|late endosome membrane|lysosomal membrane|plant-type vacuole membrane|protein complex|actin binding|endosomal transport|intracellular protein transport|negative regulation of embryonic development|regulation of SNARE complex assembly|regulation of vacuole fusion, non-autophagic|vacuole organization|vesicle fusion with vacuole	ko04138	Autophagy - yeast
Bra000036	4.86259	2.8335	3.86876	4.6926	5.0638	6.2872	6.21551	5.39333	5.92269	2.85395	2.74728	6.64925	8.01586	7.07041	11.1206	4.06692	4.28582	9.33371	7.43463	4.6659	5.87677	6.1081	6.52565	4.97377	OTU domain-containing protein At3g57810	At3g57810,T10K17.20	GO:0009507	chloroplast
Bra000037	8.19041	8.03785	6.57242	9.54278	9.18196	9.21303	6.94927	6.90943	7.50162	5.49987	5.74631	5.61736	15.552	11.5302	17.5652	9.101	7.02058	11.756	11.8804	7.79344	8.94596	8.65375	8.86922	8.08849	Acetyl-coenzyme A carboxylase carboxyl transferase subunit alpha, chloroplastic	CAC3,At2g38040,T8P21.5	GO:0009317,GO:0009507,GO:0009941,GO:0009706,GO:0009570,GO:0016020,GO:0009536,GO:0003989,GO:0005524,GO:0006633,GO:2001295	acetyl-CoA carboxylase complex|chloroplast|chloroplast envelope|chloroplast inner membrane|chloroplast stroma|membrane|plastid|acetyl-CoA carboxylase activity|ATP binding|fatty acid biosynthetic process|malonyl-CoA biosynthetic process	ko00620,ko00640,ko00720,ko00061	Pyruvate metabolism|Propanoate metabolism|Carbon fixation pathways in prokaryotes|Fatty acid biosynthesis
Bra000038	10.7402	8.70777	7.25004	5.79244	5.31985	5.74701	13.8884	4.44843	10.053	6.93765	14.2583	5.31275	24.0556	22.2806	23.1548	3.84433	5.25045	4.49564	7.70158	12.1857	6.82406	10.4307	20.6852	16.3888	Transcription factor DIVARICATA	DIVARICATA	GO:0005634,GO:0003677,GO:0048262,GO:0009908,GO:0006355,GO:0006351	nucleus|DNA binding|determination of dorsal/ventral asymmetry|flower development|regulation of transcription, DNA-templated|transcription, DNA-templated
Bra000039	6.26063	6.43561	4.6151	9.40541	8.83488	9.29858	10.3103	8.11514	9.18316	6.33206	6.79738	8.66964	25.6002	25.9225	27.1009	7.24018	5.64562	7.5526	12.3661	14.6776	12.927	11.4898	10.4269	12.2267	Auxin transporter protein 1	AUX1,Synonyms=AUX, PIR1, WAV5,At2g38120,F16M14.5	GO:0009986,GO:0005768,GO:0005794,GO:0016021,GO:0005886,GO:0015171,GO:0010011,GO:0010328,GO:0015293,GO:0003333,GO:0009926,GO:0009734,GO:0001736,GO:0010311,GO:0009958,GO:0009624,GO:0048829,GO:0048765	cell surface|endosome|Golgi apparatus|integral component of membrane|plasma membrane|amino acid transmembrane transporter activity|auxin binding|auxin influx transmembrane transporter activity|symporter activity|amino acid transmembrane transport|auxin polar transport|auxin-activated signaling pathway|establishment of planar polarity|lateral root formation|positive gravitropism|response to nemato…	ko04075	Plant hormone signal transduction
Bra000040	0	0	0	0	0	0	0	0	0	0	0	0	0	0	0	0	0	0	0	0	0	0	0	0
Bra000041	0	0	0	0	0	0	0	0	0	0	0	0	0	0.106847	0.503926	0	0	0.29361	0	0.0961307	0	0.0956852	0	0	GDSL esterase/lipase At2g38180	At2g38180,F16M14.11	GO:0005576,GO:0016787,GO:0016042	extracellular region|hydrolase activity|lipid catabolic process
Bra000042	6.88736	6.00244	5.76409	3.55402	2.87485	3.20309	3.90596	1.83794	2.79358	3.53732	7.00469	4.33592	3.69559	4.10674	3.00322	9.1018	11.714	8.73171	4.38353	8.04593	4.52089	3.90194	2.80439	2.26396	GDSL esterase/lipase At2g38180	At2g38180,F16M14.11	GO:0005576,GO:0016787,GO:0016042	extracellular region|hydrolase activity|lipid catabolic process
Bra000043	4.65805	4.82267	5.06718	2.15717	3.10381	2.64215	4.1035	3.10288	4.60009	4.01349	5.0649	4.08986	6.6556	5.09813	4.00941	6.06029	4.29655	4.05825	5.34598	3.57363	3.44249	3.12956	4.17165	4.0753	Death-associated inhibitor of apoptosis 1	Diap1,Synonyms=Iap1, th,CG12284	GO:0005737,GO:0005634,GO:0005876,GO:0089720,GO:0004869,GO:0043027,GO:0061663,GO:0031624,GO:0061630,GO:0031625,GO:0044390,GO:0004842,GO:1990381,GO:0008270,GO:0048800,GO:0006915,GO:0007298,GO:0008354,GO:0097340,GO:1990001,GO:0090307,GO:0007275,GO:0043066,GO:0046673,GO:0043154,GO:2001271,GO:0090263,GO:0031398,GO:0051865,GO:0070936,GO:0045116,GO:0000209,GO:0042787,GO:0007423,GO:0045035,GO:0007289,GO:…	cytoplasm|nucleus|spindle microtubule|caspase binding|cysteine-type endopeptidase inhibitor activity|cysteine-type endopeptidase inhibitor activity involved in apoptotic process|NEDD8 ligase activity|ubiquitin conjugating enzyme binding|ubiquitin protein ligase activity|ubiquitin protein ligase binding|ubiquitin-like protein conjugating enzyme binding|ubiquitin-protein transferase activity|ubiqui…
Bra000044	0	0.0510306	0	0.0350949	0.0620602	0.0575658	0	0.0541934	0	0	0.101522	0.0329786	0.0504027	0.038215	0.0363344	0.015544	0	0	0	0	0	0	0.0330288	0	Glycerophosphodiester phosphodiesterase GDPDL3 {ECO:0000305}	GDPDL3 {ECO:0000303|PubMed:21323773},Synonyms=GPDL2 {ECO:0000303|PubMed:18718934}, MRH5 {ECO:0000303|PubMed:16367956}, SHV3 {ECO:0000303|PubMed:18718934},At4g26690,F10M23.30	GO:0031225,GO:0046658,GO:0009505,GO:0005886,GO:0008889,GO:0009932,GO:0006071,GO:0010442,GO:0006629,GO:0052541,GO:0010053,GO:0048765,GO:0010026	anchored component of membrane|anchored component of plasma membrane|plant-type cell wall|plasma membrane|glycerophosphodiester phosphodiesterase activity|cell tip growth|glycerol metabolic process|guard cell morphogenesis|lipid metabolic process|plant-type cell wall cellulose metabolic process|root epidermal cell differentiation|root hair cell differentiation|trichome differentiation
Bra000045	0	0	0	0	0	0	0	0	0	0	0	0.0497352	0	0.0593289	0	0	0	0	0	0	0.327567	0.206728	0	0	Probable 2-oxoglutarate-dependent dioxygenase ANS {ECO:0000305}	ANS {ECO:0000305},At2g38240 {ECO:0000312|Araport:AT2G38240},F16M14.17 {ECO:0000312|EMBL:AAC27173.1}	GO:0051213,GO:0046872,GO:0009813	dioxygenase activity|metal ion binding|flavonoid biosynthetic process
Bra000046	2.07083	1.92494	3.28797	2.21446	0.941642	2.77435	1.67943	1.20917	1.29492	1.84688	2.59333	1.97076	2.82443	4.72773	2.10229	3.27183	3.2669	5.84257	10.0013	5.69506	7.64638	0.958291	0.893736	2.39962	Trihelix transcription factor GT-3b	GT-3B,Synonyms=GT1L, GT3B,At2g38250,F16M14.18	GO:0016592,GO:0005730,GO:0005634,GO:0043565,GO:0003700,GO:0006355,GO:0006351	mediator complex|nucleolus|nucleus|sequence-specific DNA binding|transcription factor activity, sequence-specific DNA binding|regulation of transcription, DNA-templated|transcription, DNA-templated
Bra000047	9.12639	10.2428	7.96769	19.246	13.7932	13.9704	12.0869	15.5402	10.8336	17.292	11.9994	19.1176	11.4349	9.71008	12.653	5.10745	7.57223	3.6085	11.397	10.8828	11.8826	17.5422	15.7329	17.2487	Bifunctional monothiol glutaredoxin-S16, chloroplastic {ECO:0000303|PubMed:15170506}	GRXS16 {ECO:0000303|PubMed:15170506},Synonyms=CXIP2 {ECO:0000303|PubMed:12480930},At2g38270 {ECO:0000312|Araport:AT2G38270},F16M14.20 {ECO:0000312|EMBL:AAC27175.1}	GO:0009507,GO:0009570,GO:0051537,GO:0009055,GO:0016787,GO:0046872,GO:0015035,GO:0006812,GO:0045454	chloroplast|chloroplast stroma|2 iron, 2 sulfur cluster binding|electron carrier activity|hydrolase activity|metal ion binding|protein disulfide oxidoreductase activity|cation transport|cell redox homeostasis
Bra000048	0	0	0	0	0	0	0	0	0	0	0	0	0	0	0	0	0	0	0	0	0	0	0	0	Ethylene-overproduction protein 1	ETO1,At3g51770,ATEM1.2
Bra000049	0	0	0	0	0	0	0	0	0	0	0	0	0	0	0	0	0	0	0	0	0	0	0	0	60S ribosomal protein L9-2	RPL9D,At4g10450,F7L13.30	GO:0022625,GO:0022626,GO:0003723,GO:0019843,GO:0003735,GO:0002181	cytosolic large ribosomal subunit|cytosolic ribosome|RNA binding|rRNA binding|structural constituent of ribosome|cytoplasmic translation	ko03010	Ribosome
Bra000050	0	0	0	0	0	0	0	0	0	0	0	0	0	0	0	0	0	0	0	0.0548869	0	0	0	0
Bra000051	0	0	0	0	0	0	0	0	0	0	0	0	0	0	0	0	0	0	0	0	0	0	0	0
Bra000052	3.30115	3.12263	4.82146	34.6069	51.8494	31.5449	18.7795	25.4967	16.8395	14.6079	14.4716	8.50481	42.7357	55.4725	28.1773	5.32992	5.56285	1.27892	62.8058	56.6169	35.717	4.80182	5.26849	15.4658	Abscisic acid receptor PYL4	PYL4,Synonyms=ABIP2, RCAR10,At2g38310,T19C21.20	GO:0005737,GO:0005634,GO:0005886,GO:0010427,GO:0042803,GO:0004864,GO:0004872,GO:0009738,GO:0080163	cytoplasm|nucleus|plasma membrane|abscisic acid binding|protein homodimerization activity|protein phosphatase inhibitor activity|receptor activity|abscisic acid-activated signaling pathway|regulation of protein serine/threonine phosphatase activity	ko04016,ko04075	MAPK signaling pathway - plant|Plant hormone signal transduction
Bra000053	0.175845	0.497693	0.473446	0.925836	1.02961	1.4206	1.62415	0.869096	0.890429	0.908702	0.654184	0.737711	2.79347	2.58486	2.09463	1.39281	2.52934	2.46017	2.99191	2.63245	0.842159	0.775735	2.80301	2.24972	Protein trichome birefringence-like 34	TBL34,At2g38320,T19C21.19	GO:0005794,GO:0000139,GO:0016021,GO:1990538,GO:0045492	Golgi apparatus|Golgi membrane|integral component of membrane|xylan O-acetyltransferase activity|xylan biosynthetic process
Bra000054	14.6018	13.1788	11.9808	24.1121	25.6766	10.2177	28.1764	13.439	29.2988	26.1128	28.2792	34.7918	10.1141	18.2776	9.2512	4.78763	3.65869	3.46547	10.6953	4.10343	2.21933	6.00051	8.43051	7.06768
Bra000055	2.46854	3.5043	3.9675	4.26138	3.69994	3.79754	4.73298	3.21894	3.36678	3.3503	3.43133	3.36987	5.82437	4.10214	3.85832	2.60248	1.46958	2.46625	2.88429	1.6576	2.91859	5.55927	5.69557	4.59738	Protein DETOXIFICATION 44, chloroplastic {ECO:0000303|PubMed:11739388}	DTX44 {ECO:0000303|PubMed:11739388},At2g38330 {ECO:0000312|Araport:AT2G38330},T19C21.18 {ECO:0000312|EMBL:AAC28771.1}	GO:0031969,GO:0016021,GO:0015297,GO:0015238,GO:0006855	chloroplast membrane|integral component of membrane|antiporter activity|drug transmembrane transporter activity|drug transmembrane transport
Bra000056	263.884	153.488	202.932	77.9175	37.9585	143.888	29.7473	31.7459	32.3445	105.146	87.8311	94.038	161.208	284.985	181.657	183.035	135.593	308.76	244.098	244.902	248.143	83.6997	54.5532	90.6167	PRA1 family protein B4	PRA1B4,At2g38360,T19C21.15	GO:0005829,GO:0005783,GO:0005768,GO:0010008,GO:0005794,GO:0016021,GO:0005802,GO:0016192	cytosol|endoplasmic reticulum|endosome|endosome membrane|Golgi apparatus|integral component of membrane|trans-Golgi network|vesicle-mediated transport
Bra000057	16.3192	10.646	14.6426	18.9333	12.8146	11.4011	17.5212	19.8575	15.2264	18.8749	12.656	11.4794	19.351	19.4072	15.5936	11.0302	10.074	8.75267	11.5428	9.24205	10.1167	16.6092	25.3875	15.9167	WEB family protein At2g38370	At2g38370,T19C21.14	GO:0005829,GO:0009904,GO:0009903	cytosol|chloroplast accumulation movement|chloroplast avoidance movement
Bra000058	59.8918	117.256	127.432	97.5077	38.9758	33.8301	82.0434	102.829	112.08	66.8165	86.3387	114.741	89.6636	100.118	47.8647	54.2243	41.0065	87.3753	83.0388	38.1629	94.1144	53.8292	61.9801	73.7731	Peroxidase 22	PER22,Synonyms=P22, PRXEA,At2g38380,T19C21.13	GO:0005576,GO:0009505,GO:0005773,GO:0020037,GO:0046872,GO:0004601,GO:0042744,GO:0006979,GO:0009651,GO:0010043	extracellular region|plant-type cell wall|vacuole|heme binding|metal ion binding|peroxidase activity|hydrogen peroxide catabolic process|response to oxidative stress|response to salt stress|response to zinc ion	ko00940	Phenylpropanoid biosynthesis
Bra000059	263.144	144.992	134.551	293.085	310.703	702.985	103.923	165.529	288.54	90.4778	373.06	199.85	126.211	148.297	42.3657	51.669	62.6721	189.086	228.297	49.4579	532.415	291.815	227.966	73.15	Peroxidase 22	PER22,Synonyms=P22, PRXEA,At2g38380,T19C21.13	GO:0005576,GO:0009505,GO:0005773,GO:0020037,GO:0046872,GO:0004601,GO:0042744,GO:0006979,GO:0009651,GO:0010043	extracellular region|plant-type cell wall|vacuole|heme binding|metal ion binding|peroxidase activity|hydrogen peroxide catabolic process|response to oxidative stress|response to salt stress|response to zinc ion	ko00940	Phenylpropanoid biosynthesis
Bra000060	23.1064	24.6169	10.6042	17.2617	13.6148	30.5908	42.1395	26.351	33.0992	41.6201	36.9158	47.0287	18.3831	17.7556	12.6661	7.17892	11.2826	18.761	14.6895	9.12686	7.80592	48.3544	41.219	35.1891	Alanine--glyoxylate aminotransferase 2 homolog 2, mitochondrial	AGT3,At2g38400,T19C21.11	GO:0005739,GO:0008453,GO:0042802,GO:0030170,GO:0009853	mitochondrion|alanine-glyoxylate transaminase activity|identical protein binding|pyridoxal phosphate binding|photorespiration	ko00250,ko00260,ko00270,ko00280	Alanine, aspartate and glutamate metabolism|Glycine, serine and threonine metabolism|Cysteine and methionine metabolism|Valine, leucine and isoleucine degradation
Bra000061	0	0	0	0	0	0	0	0	0	0	0	0	0	0	0	0	0	0	0	0	0	0	0	0	Protein SCAR2	SCAR2,Synonyms=DIS3, ITB1, WAVE4,At2g38440,T19C21.7	GO:0005737,GO:0005856,GO:0005886,GO:0031209,GO:0030036,GO:0045010,GO:0051127,GO:0016337,GO:0010091,GO:0010090	cytoplasm|cytoskeleton|plasma membrane|SCAR complex|actin cytoskeleton organization|actin nucleation|positive regulation of actin nucleation|single organismal cell-cell adhesion|trichome branching|trichome morphogenesis
Bra000062	11.7363	13.743	10.5818	12.2744	10.5835	5.62691	9.60837	11.8469	11.882	10.3187	11.4198	13.4383	8.43736	8.59758	11.0547	11.2672	6.64992	21.3325	8.92906	8.75501	11.4162	8.16634	11.4792	11.338
Bra000063	4.92697	5.55202	5.95275	2.7328	2.59652	4.04732	3.11086	3.65435	2.81874	1.86586	3.31946	3.12403	3.71511	5.98936	4.67095	3.99382	6.26758	2.72178	7.74446	3.75573	2.59625	2.26825	3.62299	4.13674
Bra000064	8.71901	13.6317	11.141	23.386	17.681	45.0615	9.12507	10.7149	8.94837	17.529	22.4705	33.6536	25.351	57.1395	19.5681	18.5896	8.36109	21.4825	34.1882	46.1353	68.9042	10.0608	7.00812	18.1038	Probable WRKY transcription factor 33	WRKY33,At2g38470,T19C21.4	GO:0005634,GO:0043565,GO:0003700,GO:0044212,GO:0010120,GO:0070370,GO:0034605,GO:0042742,GO:0050832,GO:0010508,GO:0010200,GO:0009409,GO:0009408,GO:0006970,GO:0009651,GO:0009414,GO:0006351	nucleus|sequence-specific DNA binding|transcription factor activity, sequence-specific DNA binding|transcription regulatory region DNA binding|camalexin biosynthetic process|cellular heat acclimation|cellular response to heat|defense response to bacterium|defense response to fungus|positive regulation of autophagy|response to chitin|response to cold|response to heat|response to osmotic stress|res…	ko04016	MAPK signaling pathway - plant
Bra000065	0.249284	0.643305	0.50745	0.763487	0.838528	2.04561	0.873459	0.382463	1.52622	2.38934	1.08354	0.593239	1.80512	3.56752	1.77053	0.24521	0.612438	0.307839	1.43486	1.97246	1.87721	1.28372	0.829205	1.08982	CASP-like protein 4B1	ARALYDRAFT_321547	GO:0016021,GO:0005886	integral component of membrane|plasma membrane
Bra000066	0	0	0	0	0	0	0	0.075529	0	0	0.0362324	0	0.037461	0	0.122907	0	0	0.127512	0	0	0	0.0709884	0	0.112046	CBL-interacting serine/threonine-protein kinase 22	CIPK22,Synonyms=PKS14, SnRK3.19,At2g38490,T19C21.2, T6A23.31	GO:0005622,GO:0005524,GO:0004674,GO:0035556,GO:0018105,GO:0018107	intracellular|ATP binding|protein serine/threonine kinase activity|intracellular signal transduction|peptidyl-serine phosphorylation|peptidyl-threonine phosphorylation
Bra000067	0.135008	0.141389	0.044725	1.06635	0.353749	0.727142	0.36166	0.838826	1.07351	0.0481441	2.20203	2.64891	0.132624	0.10489	0.147512	0	0.0472373	0	0.052359	0	0	0.136348	0.260603	0.0884812
Bra000068	0	0	0	0	0	0	0	0	0	0	0	0	0	0	0	0	0	0	0	0	0	0	0	0	Non-specific lipid-transfer protein A	WAX9A	GO:0008289,GO:0006869	lipid binding|lipid transport
Bra000069	6.32266	5.04943	5.31377	3.23728	3.05708	2.45394	2.30107	1.76511	3.445	2.81147	4.55637	2.12893	3.90885	4.51885	5.37578	6.57517	3.65253	8.27123	3.85936	4.67089	5.60974	2.92329	4.58847	5.32538	Transcription elongation factor TFIIS {ECO:0000305}	TFIIS {ECO:0000303|PubMed:19150360},Synonyms=RDO2 {ECO:0000303|PubMed:21799800},At2g38560 {ECO:0000312|Araport:AT2G38560}	GO:0005634,GO:0003746,GO:0008270,GO:0009910,GO:0034243,GO:0009739,GO:0010162,GO:0009845,GO:0006351	nucleus|translation elongation factor activity|zinc ion binding|negative regulation of flower development|regulation of transcription elongation from RNA polymerase II promoter|response to gibberellin|seed dormancy process|seed germination|transcription, DNA-templated
Bra000070	1.83229	0.428357	1.20836	0.22214	2.36854	0.892901	0.612623	0.304087	0.602235	0.752622	0.826601	0.204024	1.76795	3.62334	1.95039	1.81549	1.09732	1.57641	1.05889	0.43235	1.66305	0.720372	1.35508	0.526153
Bra000071	1.41046	1.58765	1.14169	3.22987	2.25644	2.49197	1.98796	2.14697	2.51624	4.99034	2.62896	4.13768	3.28219	3.25466	2.8823	2.67226	1.78771	0.773278	2.72421	2.26739	2.18719	2.20723	2.69933	1.96651
Bra000072	0.114664	0.241684	0.114997	0	0	0	0.115343	0.123274	0	0	0	0	0.346435	0.132045	0	0.11122	0	0	0	0.118328	0	0	0	0.111728
Bra000073	2.71234	0	0.677489	0	0.818477	1.19152	0.675774	1.08172	0.497221	1.61015	0.819608	0	1.96648	1.36797	2.56743	2.2647	0.527021	0.775741	3.55962	1.60375	1.6302	0.852361	0.650714	0.488604
Bra000074	0.958596	2.65063	3.27743	7.10579	6.23098	8.07784	12.2261	9.07478	13.3222	7.96456	7.14782	3.02996	31.1949	25.3779	15.6681	2.00075	3.07658	5.28694	16.0822	8.67915	8.81796	3.30333	5.60575	4.57919	Acid phosphatase 1	APS1,Synonyms=APS-1(1)	GO:0003993	acid phosphatase activity
Bra000075	10.9934	7.11438	12.0291	5.34163	5.10072	5.661	4.59691	5.11502	5.97093	6.75688	5.48953	3.37762	10.7592	10.9539	11.3571	6.5548	5.33046	15.4524	5.47386	6.42354	10.6196	5.81275	5.81984	5.5555	KH domain-containing protein At2g38610	At2g38610,T6A23.19	GO:0005829,GO:0005634,GO:0003729	cytosol|nucleus|mRNA binding
Bra000076	0.208375	0	0	0	0	0	0	0	0	0	0	0	0	0	0	0	0	0	0	0	0	0	0	0
Bra000077	6.40251	1.98616	2.30678	2.36801	3.45071	2.95512	1.64187	1.80643	1.97574	0.998395	0.696728	1.23702	3.12648	1.97062	5.92391	5.67127	2.51385	2.44824	3.94494	4.30399	5.08331	1.55983	2.31018	3.05299	Cyclin-dependent kinase B1-2	CDKB1-2,At2g38620,T6A23.18	GO:0000307,GO:0005737,GO:0005634,GO:0005524,GO:0004693,GO:0004674,GO:0008353,GO:0000082,GO:0010444,GO:0007275,GO:0008284,GO:0006468,GO:0051726,GO:1902806,GO:0032875,GO:0010389,GO:0010468,GO:2000037,GO:0010033,GO:0007165	cyclin-dependent protein kinase holoenzyme complex|cytoplasm|nucleus|ATP binding|cyclin-dependent protein serine/threonine kinase activity|protein serine/threonine kinase activity|RNA polymerase II carboxy-terminal domain kinase activity|G1/S transition of mitotic cell cycle|guard mother cell differentiation|multicellular organism development|positive regulation of cell proliferation|protein phos…
Bra000078	0	0	0	0	0	0	0	0	0	0	0	0	0	0	0	0	0	0	0	0	0	0	0	0
Bra000079	0.907027	1.8455	1.33426	1.21096	0.317931	0	0.678349	0.487306	0	0.602392	0.415615	0.207146	1.97527	2.07224	1.34054	1.19465	0.347788	2.51782	0.130464	2.25342	0.973711	0.112561	0.215898	0.215672	Protein LURP-one-related 8	At2g38640,T6A23.16	GO:0006952	defense response
Bra000080	10.2739	13.1303	12.2845	6.59801	8.1084	8.30376	7.89734	3.37496	4.49081	5.72495	9.28888	2.56961	33.3004	20.9396	18.7487	24.597	18.5618	21.7386	28.1107	31.0144	16.9352	7.06001	8.96902	13.8786	Protein LURP-one-related 8	At2g38640,T6A23.16	GO:0006952	defense response
Bra000081	14.4795	12.5917	12.1138	17.5592	16.05	17.3351	14.8411	15.4841	14.1822	11.9354	9.0707	12.1247	23.0922	25.4551	24.6615	15.4244	9.42645	17.7579	19.3241	25.8282	24.0317	12.4307	13.9269	17.866	Probable galacturonosyltransferase 7	GAUT7,Synonyms=JS33, LGT7,At2g38650,T6A23.15	GO:0005768,GO:0005794,GO:0000139,GO:0016021,GO:0005802,GO:0047262,GO:0071555,GO:0045489	endosome|Golgi apparatus|Golgi membrane|integral component of membrane|trans-Golgi network|polygalacturonate 4-alpha-galacturonosyltransferase activity|cell wall organization|pectin biosynthetic process	ko00520	Amino sugar and nucleotide sugar metabolism
Bra000082	0	0	0	0	0	0	0	0	0	0	0	0	0	0	0	0	0	0	0	0	0	0	0	0	Methenyltetrahydrofolate cyclohydrolase	FOLD1,Synonyms=DHC1,At2g38660,T6A23.14	GO:0005829,GO:0005739,GO:0004477,GO:0004488,GO:0009396,GO:0006730,GO:0009853,GO:0035999	cytosol|mitochondrion|methenyltetrahydrofolate cyclohydrolase activity|methylenetetrahydrofolate dehydrogenase (NADP+) activity|folic acid-containing compound biosynthetic process|one-carbon metabolic process|photorespiration|tetrahydrofolate interconversion
Bra000083	0	0	0	0	0	0	0	0	0	0	0	0	0	0	0	0	0	0	0	0	0	0	0	0	F-box/kelch-repeat protein At5g51250	At5g51250,MWD22.20
Bra000084	16.4934	12.2965	12.074	9.62129	9.85704	12.2476	6.45688	5.74348	7.24837	6.49485	5.0448	5.1012	11.2532	12.9736	15.7938	20.4782	15.4998	16.9559	16.0167	15.9746	18.3986	7.80268	7.21975	12.3219	Ethanolamine-phosphate cytidylyltransferase	PECT1,At2g38670,T6A23.13	GO:0031307,GO:0005739,GO:0004306,GO:0006646	integral component of mitochondrial outer membrane|mitochondrion|ethanolamine-phosphate cytidylyltransferase activity|phosphatidylethanolamine biosynthetic process	ko00564,ko00440	Glycerophospholipid metabolism|Phosphonate and phosphinate metabolism
Bra000085	3.86493	2.68819	2.32824	5.37781	3.14005	5.86994	4.51755	4.0412	5.26969	4.59196	4.33413	2.68673	12.9574	12.9806	7.96262	6.41055	5.0009	13.081	5.93614	6.50093	7.50452	5.05402	8.23856	5.78824	7-methylguanosine phosphate-specific 5'-nucleotidase {ECO:0000250|UniProtKB:Q9W197}	NT5C3B,Synonyms=NT5C3L,RCJMB04_11c18	GO:0005737,GO:0008253,GO:0000287,GO:0000166,GO:0009117	cytoplasm|5'-nucleotidase activity|magnesium ion binding|nucleotide binding|nucleotide metabolic process	ko00760,ko00230,ko00240	Nicotinate and nicotinamide metabolism|Purine metabolism|Pyrimidine metabolism
Bra000086	0.195741	0	0.105964	0	0.302076	0	0.101295	0.283643	0	0.407654	0.19401	0	0.194798	0	0.305893	0	0.096446	0.117513	0	0.183531	0.091916	0.284225	0.495532	0.414555
Bra000087	0.146571	0.201417	0.0471985	0.311772	0	0.230116	0	0.429185	0.0942738	0.368796	0	0.237756	0.0480086	0.165614	0	0.0447436	0.100813	0	0	0.203045	0.053599	0.049755	0.0475354	0	4-substituted benzoates-glutamate ligase GH3.12	GH3.12,Synonyms=GDG1, PBS3, WIN3,At5g13320,T22N19.5, T31B5.140	GO:0016874,GO:0044419,GO:0009626,GO:0034052,GO:0010112	ligase activity|interspecies interaction between organisms|plant-type hypersensitive response|positive regulation of plant-type hypersensitive response|regulation of systemic acquired resistance	ko04075	Plant hormone signal transduction
Bra000088	25.7505	24.9077	22.2961	23.7724	28.8834	19.121	34.507	16.8778	22.5589	25.1883	18.4066	14.9696	32.6479	36.8737	29.4679	21.3117	18.3375	23.462	21.468	25.7365	27.2513	25.4549	17.4538	21.1184	Uncharacterized protein At2g38710	At2g38710,T6A23.9	GO:0005829,GO:0009651	cytosol|response to salt stress
Bra000089	25.4909	13.428	34.068	19.3059	15.6278	14.9013	28.6335	38.0668	27.7458	24.1294	31.7548	26.362	28.7375	25.9562	26.2174	23.1015	16.4653	16.2766	20.3536	22.754	17.2408	26.2049	25.1524	34.2887	Haloacid dehalogenase-like hydrolase domain-containing protein Sgpp	SGPP,At2g38740,T6A23.6	GO:0005737,GO:0005829,GO:0005886,GO:0000287,GO:0016791,GO:0050308	cytoplasm|cytosol|plasma membrane|magnesium ion binding|phosphatase activity|sugar-phosphatase activity
Bra000090	1.21833	0.420783	0.681076	1.95976	8.26015	4.16766	1.16326	1.69728	2.17973	0.368298	1.71953	2.57068	10.2286	20.7796	18.6755	1.00167	1.20836	1.96844	6.76237	18.1729	33.0539	16.7574	2.21527	2.68547	Annexin D4	ANN4,Synonyms=ANNAT4,At2g38750,T6A23.5	GO:0009506,GO:0005509,GO:0005544,GO:0003729,GO:0009737,GO:0009409,GO:0009408,GO:0006970,GO:0009651,GO:0009414	plasmodesma|calcium ion binding|calcium-dependent phospholipid binding|mRNA binding|response to abscisic acid|response to cold|response to heat|response to osmotic stress|response to salt stress|response to water deprivation
Bra000091	0.760526	0.700957	0.301404	1.77612	2.41871	2.59247	0.831332	0.750423	1.1308	0.668928	0.924089	0.918671	4.59351	6.70774	10.3746	1.15629	0.319578	0.441711	2.50737	7.09987	5.51953	5.2006	1.81873	1.69168	Annexin D3	ANN3,Synonyms=ANNAT3,At2g38760,T6A23.4	GO:0005773,GO:0005509,GO:0005544,GO:0009409,GO:0009408,GO:0009651,GO:0009414	vacuole|calcium ion binding|calcium-dependent phospholipid binding|response to cold|response to heat|response to salt stress|response to water deprivation
Bra000092	0.478165	0.706576	0.514329	0.294247	0.338153	0.445733	0.205891	0	0.305077	0.0741058	0.137713	0.2045	1.11953	1.00428	0.863312	0.538126	0.548543	1.63283	0.485084	0.541197	0.485512	1.91014	1.54773	1.55326
Bra000093	0	0.263713	0.893958	0	0	0.451713	0.256819	0	0.127938	0.830908	0.881006	2.37741	1.40968	0.451312	1.82041	2.59617	0.664458	1.71256	0.150218	0.272199	0.138876	0.129679	0.124978	0.993294
Bra000094	3.89371	10.2034	7.53878	5.77052	3.07913	9.81148	7.47088	5.43272	6.7376	6.96824	5.74785	8.82626	6.74169	7.09311	7.37367	5.12201	2.87792	2.72418	6.4691	4.76966	3.06803	4.15845	5.16908	6.17724
Bra000095	0	0	0	0	0	0	0	0	0	0	0	0.332686	0	0	0	0	0	0	0	0	0	0	0	0
Bra000096	1.06036	1.59699	2.22605	1.91315	6.48916	5.6398	8.01368	5.92969	7.30456	4.75324	7.82603	5.26914	1.9795	2.78653	2.93282	0.87958	0.495338	0.786501	1.84034	1.75499	1.43061	3.55497	2.43626	4.134
Bra000097	2.79992	2.61214	1.50257	2.35039	1.84159	1.65288	1.29908	2.02777	1.746	1.55277	0.60188	0.998756	2.75694	6.71888	0.930887	1.04229	1.06367	1.97703	2.42007	4.25117	1.59199	2.06706	2.0568	0.835177	Histone H2A variant 1	H2AV,At3g54560,T14E10.130	GO:0000790,GO:0000786,GO:0003677,GO:0006342,GO:0042742,GO:0016048,GO:0009908	nuclear chromatin|nucleosome|DNA binding|chromatin silencing|defense response to bacterium|detection of temperature stimulus|flower development	ko04217	Necroptosis
Bra000098	7.24448	8.84822	11.561	12.2382	12.6965	11.6855	20.1682	10.7803	15.3622	20.7386	27.7347	22.708	12.5533	10.6166	10.909	12.6828	8.22204	9.74438	8.13876	10.2478	6.55982	11.0123	8.42547	23.0463
Bra000099	0	0	0	0	0	0	0.197164	0	0	0	0	0	0	0	0	0	0	0	0	0	0	0.403614	0	0
Bra000100	8.58832	5.76289	5.08536	9.06137	6.81343	7.23792	7.09376	6.47461	7.47374	6.15252	7.99489	6.46707	12.6914	9.60727	9.04807	7.45118	7.86458	5.5809	9.18004	13.1486	7.54309	7.10934	7.26066	7.83344	Guanylate-binding protein 4	GBP4	GO:0000139,GO:0005634,GO:0048471,GO:0005525,GO:0003924	Golgi membrane|nucleus|perinuclear region of cytoplasm|GTP binding|GTPase activity
Bra000101	0	0	0	0	0	0	0	0	0	0	0	0	0	0	0	0	0	0	0	0	0	0	0	0	Glu S.griseus protease inhibitor		GO:0004867,GO:0009611	serine-type endopeptidase inhibitor activity|response to wounding
Bra000102	19.7657	42.4923	27.7256	39.6443	26.6158	20.9261	31.1122	13.463	21.553	33.9837	54.2972	34.16	29.8261	35.862	39.7679	35.603	44.0502	64.1205	42.4086	29.3126	26.0725	33.7942	42.9647	45.3526	Basic leucine zipper 25	BZIP25,Synonyms=BZO2H4,At3g54620,T14E10.190	GO:0005634,GO:0045735,GO:0046982,GO:0043565,GO:0003700,GO:2000693,GO:0045893,GO:0006351	nucleus|nutrient reservoir activity|protein heterodimerization activity|sequence-specific DNA binding|transcription factor activity, sequence-specific DNA binding|positive regulation of seed maturation|positive regulation of transcription, DNA-templated|transcription, DNA-templated
Bra000103	2.05415	1.00582	1.3985	2.32743	1.30246	2.47553	2.96601	1.02304	1.72125	1.70582	2.08999	1.50074	2.48155	2.97656	1.9146	1.62623	0.532539	1.39256	2.17456	1.56017	3.03828	2.49422	1.39652	1.83194	Nuclear transcription factor Y subunit B-1	NFYB1,Synonyms=HAP3A,At2g38880,T7F6.5	GO:0005634,GO:0043565,GO:0006355,GO:0006351	nucleus|sequence-specific DNA binding|regulation of transcription, DNA-templated|transcription, DNA-templated
Bra000104	0	0	0	0	0	0	0	0	0	0	0	0	0	0	0	0	0	0	0	0	0	0	0	0	Low temperature-induced protein lt101.2	LT101.2	GO:0016021	integral component of membrane
Bra000105	0	0	0	0	0	0	0	0	0	0	0	0	0	0	0	0	0	0	0	0	0	0	0	0	Calcium-dependent protein kinase 20	CPK20,At2g38910,T7F6.8	GO:0005737,GO:0005634,GO:0005886,GO:0005524,GO:0005509,GO:0009931,GO:0005516,GO:0004683,GO:0009738,GO:0035556,GO:0018105,GO:0046777	cytoplasm|nucleus|plasma membrane|ATP binding|calcium ion binding|calcium-dependent protein serine/threonine kinase activity|calmodulin binding|calmodulin-dependent protein kinase activity|abscisic acid-activated signaling pathway|intracellular signal transduction|peptidyl-serine phosphorylation|protein autophosphorylation
Bra000106	0	0	0	0	0	0	0	0	0	0	0	0	0	0	0	0	0	0	0	0	0	0	0	0.0604659	Probable E3 ubiquitin-protein ligase BAH1-like	RF178,At2g38920,T7F6.9
Bra000107	0	0	0.0422874	0	0	0	0	0.092225	0	0	0	0	0	0	0	0	0	0	0	0	0	0	0	0	Inorganic phosphate transporter 1-4	PHT1-4,Synonyms=PHT4, PT2,At2g38940,T7F6.11	GO:0005794,GO:0005887,GO:0016020,GO:0005634,GO:0005886,GO:0009506,GO:0005773,GO:0005315,GO:0022891,GO:0015293,GO:0006817,GO:0009737	Golgi apparatus|integral component of plasma membrane|membrane|nucleus|plasma membrane|plasmodesma|vacuole|inorganic phosphate transmembrane transporter activity|substrate-specific transmembrane transporter activity|symporter activity|phosphate ion transport|response to abscisic acid
Bra000108	2.54679	2.2165	1.62668	2.84149	2.06188	2.54558	2.30501	2.96229	1.98404	1.91825	2.90616	3.18636	2.85746	3.13951	3.24141	2.34873	1.94907	1.54775	2.18044	2.82999	2.13167	2.88841	2.88833	3.33545	Probable inactive lysine-specific demethylase JMJ19	JMJ19,Synonyms=PKDM7A,At2g38950,T7F6.12	GO:0005634,GO:0003700,GO:0006355	nucleus|transcription factor activity, sequence-specific DNA binding|regulation of transcription, DNA-templated
Bra000109	12.4722	6.01675	11.5308	2.18052	0.948724	1.47087	0.397403	0.049832	0.737524	1.03593	0.765614	1.10253	1.95873	0.98991	2.45402	18.7644	17.407	5.37555	2.01926	3.94725	1.53993	2.05719	1.97369	1.949	O-acyltransferase WSD1	WSD1,At5g37300,MNJ8.9	GO:0005783,GO:0005789,GO:0016021,GO:0005886,GO:0004144,GO:0047196,GO:0103095,GO:0019432,GO:0010025	endoplasmic reticulum|endoplasmic reticulum membrane|integral component of membrane|plasma membrane|diacylglycerol O-acyltransferase activity|long-chain-alcohol O-fatty-acyltransferase activity|wax ester synthase activity|triglyceride biosynthetic process|wax biosynthetic process
Bra000110	0	0	0	0	0	0	0	0	0	0	0	0	0	0	0	0	0	0	0	0	0	0	0	0	O-acyltransferase WSD1	WSD1,At5g37300,MNJ8.9	GO:0005783,GO:0005789,GO:0016021,GO:0005886,GO:0004144,GO:0047196,GO:0103095,GO:0019432,GO:0010025	endoplasmic reticulum|endoplasmic reticulum membrane|integral component of membrane|plasma membrane|diacylglycerol O-acyltransferase activity|long-chain-alcohol O-fatty-acyltransferase activity|wax ester synthase activity|triglyceride biosynthetic process|wax biosynthetic process
Bra000111	848.711	569.227	956.442	453.461	242.74	358.341	282.154	378.296	313.619	332.051	348.125	394.489	189.473	186.854	174.911	584.083	568.381	636.423	220.358	374.281	226.626	173.369	210.316	202.341	Probable aquaporin PIP2-6, N-terminally processed	PIP2-6,Synonyms=PIP2E,At2g39010,T7F6.18	GO:0005887,GO:0016020,GO:0005886,GO:0009506,GO:0005773,GO:0015254,GO:0015250,GO:0009992,GO:0034220,GO:0009624	integral component of plasma membrane|membrane|plasma membrane|plasmodesma|vacuole|glycerol channel activity|water channel activity|cellular water homeostasis|ion transmembrane transport|response to nematode
Bra000112	118.337	109.474	83.8338	96.6695	64.6628	64.5345	77.8965	110.53	72.6761	81.7946	73.5407	89.0209	60.0361	60.2076	56.5769	75.0528	62.4157	99.5406	62.0831	71.4263	81.7834	58.3132	60.6775	57.5299	Probable acetyltransferase NATA1-like	At2g39020,T7F6.19	GO:0009507,GO:0008080,GO:0006591	chloroplast|N-acetyltransferase activity|ornithine metabolic process
Bra000113	0	0	0	0	0	0	0	0	0	0	0	0	0	0	0	0	0	0	0	0	0	0	0	0	Peroxidase 24	PER24,Synonyms=P24,At2g39040,T7F6.21	GO:0005576,GO:0009505,GO:0020037,GO:0046872,GO:0004601,GO:0042744,GO:0009664,GO:0006979	extracellular region|plant-type cell wall|heme binding|metal ion binding|peroxidase activity|hydrogen peroxide catabolic process|plant-type cell wall organization|response to oxidative stress	ko00940	Phenylpropanoid biosynthesis
Bra000114	26.0577	29.5077	30.0351	32.9995	28.5857	27.6447	34.3852	32.1822	31.2481	40.0752	33.0602	30.7738	35.8997	31.8728	31.7766	27.0325	22.0521	37.7921	24.5989	30.2692	33.1153	31.3702	35.6707	37.9458	Chromatin structure-remodeling complex protein SYD	SYD,Synonyms=CHR3,At2g28290,T3B23	GO:0005829,GO:0005634,GO:0005524,GO:0016887,GO:0003677,GO:0004386,GO:0043044,GO:0006952,GO:0009873,GO:0009908,GO:0010199,GO:1900150,GO:0010104,GO:0040029,GO:2000022,GO:0006355,GO:0009611,GO:0006351	cytosol|nucleus|ATP binding|ATPase activity|DNA binding|helicase activity|ATP-dependent chromatin remodeling|defense response|ethylene-activated signaling pathway|flower development|organ boundary specification between lateral organs and the meristem|regulation of defense response to fungus|regulation of ethylene-activated signaling pathway|regulation of gene expression, epigenetic|regulation of …
Bra000115	81.9927	64.4881	65.5654	66.5484	54.7978	62.8876	48.9108	71.2022	49.7392	52.4328	40.9966	66.7506	50.3584	54.4075	72.3728	45.5666	52.0155	54.0061	62.9886	66.0427	57.656	49.6265	40.7901	36.7291	Ricin B-like lectin EULS3 {ECO:0000305}	EULS3 {ECO:0000303|PubMed:21945438},At2g39050 {ECO:0000312|Araport:AT2G39050}	GO:0005737,GO:0005634,GO:0030246,GO:0042742,GO:0090332	cytoplasm|nucleus|carbohydrate binding|defense response to bacterium|stomatal closure
Bra000116	0	0	0	0	0	0	0	0	0	0	0	0	0	0	0	0	0	0	0	0	0	0	0	0	Bidirectional sugar transporter SWEET9 {ECO:0000303|PubMed:21107422}	SWEET9 {ECO:0000303|PubMed:21107422},At2g39060,T7F6.23	GO:0030659,GO:0016021,GO:0005887,GO:0005886,GO:0032588,GO:0012506,GO:0008515,GO:0051119,GO:0071836	cytoplasmic vesicle membrane|integral component of membrane|integral component of plasma membrane|plasma membrane|trans-Golgi network membrane|vesicle membrane|sucrose transmembrane transporter activity|sugar transmembrane transporter activity|nectar secretion
Bra000117	3.26564	2.65362	2.49263	2.83438	4.96277	2.87864	3.61512	6.29138	6.99549	5.31879	5.35489	3.49279	9.30624	6.31924	9.44032	3.0081	3.12794	1.89639	3.45573	4.9658	3.46463	7.0109	6.67771	7.00382
Bra000118	38.0653	51.3072	41.7941	47.2377	68.9577	52.8668	49.9368	81.0077	65.3634	73.954	50.6571	48.079	53.2242	36.114	37.3428	17.1788	21.014	19.6531	30.8069	34.5472	31.4925	47.947	54.4855	43.4286
Bra000119	0.0778192	0.192155	0.10243	0.474108	0.372976	0.533826	0.0517263	0.0281531	0.0258365	0.0281938	0.0778744	0.0771841	0.543474	0.388477	1.79841	0.12476	0.0822952	0.110931	0.337643	0.295274	0.255111	0.106222	0.17809	0.376023	Serine/threonine-protein kinase-like protein CCR2	CCR2,Synonyms=CRR2,At2g39180,T16B24.18
Bra000120	8.86751	8.0352	9.10252	5.23676	5.00755	5.60948	3.7322	4.92786	5.01984	4.50513	5.5471	5.03629	7.38413	7.64288	7.39088	10.3808	8.34626	16.0929	5.35412	6.86685	6.84101	5.52877	6.76404	7.98567	Uncharacterized protein sll0005	sll0005	GO:0005524,GO:0004672	ATP binding|protein kinase activity
Bra000121	0.155353	0	0.0788295	0.160855	0.472131	0.0875487	0.235158	0.474346	0.30637	0.650967	0.232042	0	0.229622	0.176557	0.165504	0.156208	0.0786262	0.262172	0.263147	0.472324	0.392074	0.845012	0.75468	1.0956	MLO-like protein 12	MLO12,At2g39200,T16B24.16	GO:0016021,GO:0005886,GO:0006952,GO:0009817,GO:0010150	integral component of membrane|plasma membrane|defense response|defense response to fungus, incompatible interaction|leaf senescence
Bra000122	11.156	9.61556	8.48756	7.07708	5.20339	5.14276	2.01187	4.55348	2.52561	4.17751	2.22828	2.86726	2.72006	3.77353	1.7123	4.42891	6.53883	6.3361	12.429	8.75329	9.61118	6.45243	1.60472	2.14405	MLO-like protein 12	MLO12,At2g39200,T16B24.16	GO:0016021,GO:0005886,GO:0006952,GO:0009817,GO:0010150	integral component of membrane|plasma membrane|defense response|defense response to fungus, incompatible interaction|leaf senescence
Bra000123	0	0	0	0	0	0	0	0	0	0	0	0	0	0	0	0	0	0	0	0	0	0	0	0
Bra000124	16.6122	18.8294	22.5853	3.22361	3.69951	6.30364	4.71479	4.10009	3.55738	5.7496	4.79465	6.64032	10.7603	9.29145	8.74341	27.1123	35.3823	78.0566	10.906	8.83488	9.17985	5.13693	4.87493	6.38401	Protein NUCLEAR FUSION DEFECTIVE 4 {ECO:0000303|PubMed:16698901}	NFD4 {ECO:0000303|PubMed:16698901},At1g31470 {ECO:0000312|Araport:AT1G31470},T8E3.15 {ECO:0000312|EMBL:AAG51261.1}	GO:0016021,GO:0000741,GO:0010197,GO:0009651,GO:0006810	integral component of membrane|karyogamy|polar nucleus fusion|response to salt stress|transport
Bra000125	100.694	101.04	73.6892	59.9373	46.0927	78.3521	62.1089	91.6211	61.7873	57.7748	38.4812	60.6632	93.4962	90.4848	76.0752	64.6697	64.6842	140.054	111.053	83.9941	111.133	94.1731	101.729	81.6041	Patatin-like protein 6	PLP6,At2g39220,T16B24.14	GO:0016787,GO:0006952,GO:0016042	hydrolase activity|defense response|lipid catabolic process
Bra000126	20.1822	19.8901	21.622	19.9487	16.2577	17.4977	16.8972	16.7842	17.7729	18.5858	18.5703	17.3157	17.0887	16.3422	19.192	19.6569	15.233	27.8938	15.8253	19.3836	19.2187	15.5013	19.3249	18.8	Regulator of nonsense transcripts UPF2	UPF2,At2g39260,T16B24.10	GO:0005737,GO:0035145,GO:0005730,GO:0048471,GO:0005844,GO:0003729,GO:0042742,GO:0009867,GO:0048571,GO:0000184,GO:0009611,GO:0009863	cytoplasm|exon-exon junction complex|nucleolus|perinuclear region of cytoplasm|polysome|mRNA binding|defense response to bacterium|jasmonic acid mediated signaling pathway|long-day photoperiodism|nuclear-transcribed mRNA catabolic process, nonsense-mediated decay|response to wounding|salicylic acid mediated signaling pathway	ko03013,ko03015	RNA transport|mRNA surveillance pathway
Bra000127	5.29857	5.34327	4.43455	3.52306	5.23089	5.79415	4.09956	2.26864	5.76521	2.78375	9.29295	6.32181	4.99463	10.7392	6.74721	7.4317	2.58624	5.85067	8.9257	7.98545	7.77639	4.63792	5.34696	6.84876	CDP-diacylglycerol--glycerol-3-phosphate 3-phosphatidyltransferase 1, chloroplastic	PGPS1,Synonyms=PGP1, PGS1,At2g39290,T16B24.7	GO:0009507,GO:0009941,GO:0031969,GO:0016021,GO:0005739,GO:0008444,GO:0030145,GO:0006655,GO:0008654,GO:0010027	chloroplast|chloroplast envelope|chloroplast membrane|integral component of membrane|mitochondrion|CDP-diacylglycerol-glycerol-3-phosphate 3-phosphatidyltransferase activity|manganese ion binding|phosphatidylglycerol biosynthetic process|phospholipid biosynthetic process|thylakoid membrane organization	ko00564	Glycerophospholipid metabolism
Bra000128	0.799869	0.767654	0.950368	1.00332	1.20569	0.734744	0.421471	0.211725	0.350604	0.590023	0.401417	0.445691	0.661221	0.444032	1.30968	1.21652	0.223975	0.691031	1.08094	0.551593	1.3827	1.33906	1.07258	0.864049
Bra000129	135.187	130.527	170.893	224.05	106.602	128.695	105.727	306.893	119.288	39.0647	79.8297	344.684	87.5891	397.508	136.347	127.294	126.975	191.654	310.991	407.897	844.059	698.257	308.183	343.125	Jacalin-related lectin 22	JAL22,At2g39310,T16B24.5	GO:0030246	carbohydrate binding
Bra000130	2.60987	2.73585	2.35897	6.77237	7.0043	9.1667	3.82925	4.99892	4.86514	3.81417	4.26752	7.7727	6.84004	9.65369	9.65452	2.77323	2.60823	7.38663	5.21973	5.09498	5.5149	3.61893	3.14687	4.54648	Probable receptor-like protein kinase At2g39360	At2g39360,F12L6.2
Bra000131	13.5554	9.56466	7.38681	4.06424	5.88916	5.22741	1.09356	3.44189	2.57031	2.62817	2.57732	3.94264	6.2761	3.30907	5.85453	7.56934	6.81883	13.2545	7.75004	5.62101	9.65592	4.82595	3.19295	3.01605	60S ribosomal protein L35-2	RPL35B,At2g39390,F12L6.5	GO:0022625,GO:0022626,GO:0003729,GO:0003735,GO:0000463,GO:0006412	cytosolic large ribosomal subunit|cytosolic ribosome|mRNA binding|structural constituent of ribosome|maturation of LSU-rRNA from tricistronic rRNA transcript (SSU-rRNA, 5.8S rRNA, LSU-rRNA)|translation	ko03010	Ribosome
Bra000132	2.98917	2.17969	3.34808	3.26644	2.83024	5.14107	2.61888	3.76908	2.03708	2.12481	1.75826	4.61531	4.90925	8.42613	4.01538	2.89832	2.35298	4.07539	4.77146	4.87549	6.46413	2.26107	1.54273	4.56912	Caffeoylshikimate esterase	CSE,At1g52760,F14G24.3	GO:0005783,GO:0005794,GO:0005886,GO:0009506,GO:0003846,GO:0090430,GO:0016787,GO:0004622,GO:0009809,GO:0006629,GO:0046686,GO:0042542,GO:0006979,GO:0010043	endoplasmic reticulum|Golgi apparatus|plasma membrane|plasmodesma|2-acylglycerol O-acyltransferase activity|caffeoyl-CoA: alcohol caffeoyl transferase activity|hydrolase activity|lysophospholipase activity|lignin biosynthetic process|lipid metabolic process|response to cadmium ion|response to hydrogen peroxide|response to oxidative stress|response to zinc ion	ko00561	Glycerolipid metabolism
Bra000133	0.163752	0.161295	0	0	0.338576	0.0579073	0.0556237	0	0	0	0	0	0	0	0.0585793	0	0	0.0678892	0	0.0529407	0.106595	0	0	0	Dirigent protein 9	DIR9,At2g39430,F12L6.9	GO:0048046,GO:0042349,GO:0009699	apoplast|guiding stereospecific synthesis activity|phenylpropanoid biosynthetic process
Bra000134	5.06959	3.71505	4.17893	4.20655	4.23598	4.28873	5.36707	5.26247	7.80624	6.30769	7.67957	8.0624	10.7703	8.2773	6.35041	2.79649	3.99473	3.65066	4.13922	6.20335	3.11534	5.33218	5.81799	7.79873
Bra000135	29.658	28.1985	39.2333	17.3847	50.3804	42.2628	21.9338	19.7654	25.5945	19.309	22.7259	28.0237	67.9129	44.5099	69.2373	86.0074	67.0714	9.14548	53.4721	44.6617	51.6609	42.5874	35.7376	49.7557	60S ribosomal protein L23a	RPL23A	GO:0005840,GO:0000166,GO:0019843,GO:0003735,GO:0006412	ribosome|nucleotide binding|rRNA binding|structural constituent of ribosome|translation	ko03010	Ribosome
Bra000136	8.57283	10.7363	8.94608	10.0411	7.75424	9.64138	7.87614	7.29692	7.95502	8.57013	10.1252	7.78506	11.7496	9.56366	9.36532	9.02913	8.90674	12.4822	9.21063	11.2335	9.74969	9.01728	8.87808	9.68339	ABC transporter B family member 6	ABCB6,Synonyms=MDR6, PGP6,At2g39480,F12L6.14	GO:0016021,GO:0005634,GO:0005886,GO:0009506,GO:0005524,GO:0042626	integral component of membrane|nucleus|plasma membrane|plasmodesma|ATP binding|ATPase activity, coupled to transmembrane movement of substances	ko02010	ABC transporters
Bra000137	0	4.32939	1.39355	26.3208	9.90318	15.7086	1.58871	119.676	11.1617	0.1125	7.46311	0.104216	4.0428	1.83668	4.29671	2.18948	5.85796	2.6381	11.3697	67.094	1.76988	15.4912	0.314815	13.4189	Kunitz trypsin inhibitor 1 {ECO:0000303|PubMed:19825555}	KTI1 {ECO:0000303|PubMed:19825555},Synonyms=TPI {ECO:0000303|PubMed:16236154},At1g73260 {ECO:0000312|Araport:AT1G73260},T18K17.7 {ECO:0000312|EMBL:AAG52121.1}	GO:0005739,GO:0004866,GO:0042742,GO:0012501,GO:0042542,GO:0009625,GO:0002237,GO:0002238,GO:0009624,GO:0009751,GO:0009651,GO:0009611	mitochondrion|endopeptidase inhibitor activity|defense response to bacterium|programmed cell death|response to hydrogen peroxide|response to insect|response to molecule of bacterial origin|response to molecule of fungal origin|response to nematode|response to salicylic acid|response to salt stress|response to wounding
Bra000138	0.358054	0.354038	0.233661	0.155634	0.226618	0.198801	0.21323	0.0533416	0.166146	0.131608	0.261708	0.189953	0.436131	0.197362	0.722768	0.837947	0.483672	0.596265	0.227033	0.252263	0.212091	0.149502	0.141467	0.568819	Pentatricopeptide repeat-containing protein At2g39620	PCMP-E33,At2g39620,F12L6.28
Bra000139	13.0634	11.2474	12.2164	15.6076	12.6491	13.8189	12.0559	10.5541	19.6852	18.2603	17.7282	18.4029	15.9829	17.5318	16.202	14.3693	12.7088	14.6984	13.0708	12.2162	11.9941	10.5816	17.9674	18.4294	Dolichyl-phosphate beta-glucosyltransferase	ALG5,HSPC149	GO:0005789,GO:0016021,GO:0016020,GO:0004582,GO:0004581,GO:0004169,GO:0004576,GO:0007368,GO:0019348,GO:0006506,GO:0006486,GO:0006487,GO:0018279,GO:0035269	endoplasmic reticulum membrane|integral component of membrane|membrane|dolichyl-phosphate beta-D-mannosyltransferase activity|dolichyl-phosphate beta-glucosyltransferase activity|dolichyl-phosphate-mannose-protein mannosyltransferase activity|oligosaccharyl transferase activity|determination of left/right symmetry|dolichol metabolic process|GPI anchor biosynthetic process|protein glycosylation|pr…	ko00510	N-Glycan biosynthesis
Bra000140	10.8412	12.9688	10.9616	6.09313	7.69183	9.38483	6.14452	11.4624	7.63967	6.73096	6.17118	12.2362	13.214	28.9492	14.9067	10.5202	9.50577	11.4421	11.9587	12.6531	14.2315	6.24679	7.63278	9.99791
Bra000141	1.19478	0.94334	1.45094	1.07945	1.05161	0.99172	0.753307	0.51906	0.567963	1.62411	1.22231	0.78754	1.149	2.38802	2.87382	1.6994	1.6417	1.66329	1.94629	3.274	1.81378	1.14904	1.53763	2.20517	Serine/threonine-protein kinase BIK1 {ECO:0000305}	BIK1 {ECO:0000303|PubMed:16339855},At2g39660,F12L6.32, F17A14.3
Bra000142	23.1225	20.8324	29.2991	30.6732	19.911	20.5482	21.5855	20.8949	22.0889	18.48	14.1361	17.4957	41.1379	36.2239	23.8542	31.2742	37.0923	36.0572	58.6553	43.4678	42.7964	36.7391	39.4672	33.3048	Expansin-A4	EXPA4,Synonyms=EXP4,At2g39700,F17A14.7
Bra000143	27.6135	26.1069	25.5781	28.8206	18.6725	30.1248	22.2149	25.5348	22.2896	26.6603	25.2348	26.3903	31.8467	39.8404	29.1516	18.669	23.8475	29.4858	23.1451	23.3623	18.2009	21.5061	23.9186	22.1995	Probable E3 ubiquitin-protein ligase RHC2A {ECO:0000305}	RHC2A {ECO:0000303|PubMed:9781696},At2g39720 {ECO:0000312|Araport:AT2G39720}	GO:0061630,GO:0008270,GO:0043161,GO:0000209,GO:0042787	ubiquitin protein ligase activity|zinc ion binding|proteasome-mediated ubiquitin-dependent protein catabolic process|protein polyubiquitination|protein ubiquitination involved in ubiquitin-dependent protein catabolic process
Bra000144	7.76753	5.94089	6.81407	14.421	10.4525	18.7248	9.10374	4.20138	7.21982	11.4093	13.9897	16.8853	30.396	30.5591	36.1733	10.3093	17.888	13.0688	13.2252	16.0937	12.6626	14.3342	13.1752	14.5391	Ribulose bisphosphate carboxylase/oxygenase activase, chloroplastic	RCA,At2g39730,T5I7.3	GO:0048046,GO:0005618,GO:0009507,GO:0009941,GO:0009570,GO:0009535,GO:0016020,GO:0005634,GO:0010287,GO:0010319,GO:0009579,GO:0043531,GO:0005524,GO:0030234,GO:0046863,GO:0042742,GO:0010150,GO:0009409,GO:0009753,GO:0009416	apoplast|cell wall|chloroplast|chloroplast envelope|chloroplast stroma|chloroplast thylakoid membrane|membrane|nucleus|plastoglobule|stromule|thylakoid|ADP binding|ATP binding|enzyme regulator activity|ribulose-1,5-bisphosphate carboxylase/oxygenase activator activity|defense response to bacterium|leaf senescence|response to cold|response to jasmonic acid|response to light stimulus
Bra000145	12.857	15.7474	13.5627	14.066	12.784	21.3532	10.5637	11.8541	10.0495	8.54726	9.03782	10.3724	21.3834	19.4183	21.237	18.4377	15.2277	14.3428	14.4767	24.107	16.1031	9.68928	11.9224	13.4173	Probable methyltransferase PMT11	At2g39750,T5I7.5	GO:0005768,GO:0005794,GO:0000139,GO:0016021,GO:0005802,GO:0005774,GO:0008757,GO:0032259	endosome|Golgi apparatus|Golgi membrane|integral component of membrane|trans-Golgi network|vacuolar membrane|S-adenosylmethionine-dependent methyltransferase activity|methylation
Bra000146	0	0	0	0	0	0	0	0	0	0	0	0	0	0	0	0	0	0	0	0	0	0	0	0
Bra000147	6.45697	5.53488	5.8808	4.51672	3.82882	4.40686	3.99708	3.45857	3.41894	4.06841	3.33984	3.8784	4.37729	3.13797	3.19863	4.86577	3.54215	4.49629	4.88405	5.22813	3.94462	3.78318	4.388	4.99755	BTB/POZ and MATH domain-containing protein 3	BPM3,At2g39760,T5I7.6			ko04340,ko04341	Hedgehog signaling pathway|Hedgehog signaling pathway - fly
Bra000148	0	0	0	0	0	0	0	0	0	0	0	0	0	0	0	0	0	0	0	0	0	0	0	0	Putative B3 domain-containing protein At4g03160	At4g03160,F4C21.8	GO:0005634,GO:0003677,GO:0006355,GO:0006351	nucleus|DNA binding|regulation of transcription, DNA-templated|transcription, DNA-templated
Bra000149	23.8632	46.7641	30.8478	117.893	87.2853	73.9809	58.1539	114.746	82.2082	52.247	60.0468	96.7228	64.5927	65.1291	73.957	28.8715	34.3067	32.5764	77.9064	150.752	71.836	82.3492	90.7255	69.25	Mannose-1-phosphate guanylyltransferase 1	CYT1,Synonyms=EMB101, GMP1, HSN1, SOZ1, VTC1,At2g39770,T5I7.7	GO:0005829,GO:0005634,GO:0005525,GO:0004475,GO:0030244,GO:0042742,GO:0009298,GO:0019853,GO:0060359,GO:0009408,GO:0009753,GO:0010193,GO:0009651	cytosol|nucleus|GTP binding|mannose-1-phosphate guanylyltransferase activity|cellulose biosynthetic process|defense response to bacterium|GDP-mannose biosynthetic process|L-ascorbic acid biosynthetic process|response to ammonium ion|response to heat|response to jasmonic acid|response to ozone|response to salt stress	ko00051,ko00520	Fructose and mannose metabolism|Amino sugar and nucleotide sugar metabolism
Bra000150	5.19269	4.33319	4.82454	6.63522	2.77676	8.31252	16.2551	6.33118	5.41432	8.05172	8.9081	5.70046	5.55523	3.0123	3.84083	5.1725	1.66008	2.44603	1.7544	3.01576	2.34856	5.52899	8.28765	6.21193	Gamma-glutamyl phosphate reductase	P5CSA,Synonyms=P5CS1,At2g39800,T5I7.10	GO:0009507,GO:0005737,GO:0016020,GO:0005524,GO:0017084,GO:0004349,GO:0004350,GO:0042538,GO:0055129,GO:0009555,GO:0006561,GO:0006979,GO:0009651,GO:0009414,GO:0048364	chloroplast|cytoplasm|membrane|ATP binding|delta1-pyrroline-5-carboxylate synthetase activity|glutamate 5-kinase activity|glutamate-5-semialdehyde dehydrogenase activity|hyperosmotic salinity response|L-proline biosynthetic process|pollen development|proline biosynthetic process|response to oxidative stress|response to salt stress|response to water deprivation|root development	ko00330	Arginine and proline metabolism
Bra000151	25.2761	29.9851	31.9429	27.0299	24.1961	28.7809	23.3163	27.5457	23.9926	22.9281	22.614	25.3611	23.918	24.4171	35.5233	27.1361	24.9536	28.8863	21.6657	24.4576	20.6846	27.096	28.0994	27.0154	Protein YIPF1 homolog	yipf1,DDB_G0281587	GO:0005794,GO:0016021,GO:0017137	Golgi apparatus|integral component of membrane|Rab GTPase binding
Bra000152	1.16618	0.988584	1.29377	1.0405	1.76189	1.59892	1.20645	1.91331	1.10985	0.613498	1.66578	0.607941	3.35009	3.81308	3.39122	3.4407	2.74158	3.69473	2.67582	2.68142	3.05238	1.36185	2.9279	4.81146	Protein DA1-related 2	DAR2,At2g39830,T5I7.13	GO:0043130,GO:0008270,GO:0010088,GO:0048364	ubiquitin binding|zinc ion binding|phloem development|root development
Bra000153	12.0269	17.1173	16.2314	29.3511	17.4033	20.2057	19.2126	21.2831	25.0804	24.413	30.0272	27.6059	20.2411	17.2578	20.464	10.8484	13.1222	23.9962	15.4889	12.373	12.1181	19.6259	21.9653	19.2586	Serine/threonine-protein phosphatase PP1 isozyme 4	TOPP4,At2g39840,T5I7.14	GO:0005634,GO:0000164,GO:0046872,GO:0004722,GO:0006470,GO:0006468,GO:0010161	nucleus|protein phosphatase type 1 complex|metal ion binding|protein serine/threonine phosphatase activity|protein dephosphorylation|protein phosphorylation|red light signaling pathway	ko04113,ko04114,ko04218,ko04810,ko04510,ko04022,ko04024,ko04390,ko03015	Meiosis - yeast|Oocyte meiosis|Cellular senescence|Regulation of actin cytoskeleton|Focal adhesion|cGMP - PKG signaling pathway|cAMP signaling pathway|Hippo signaling pathway|mRNA surveillance pathway
Bra000154	12.1783	13.3663	10.2957	19.5503	15.3202	19.5685	15.4884	15.4245	18.9113	15.2395	13.5621	15.8322	21.5308	20.3427	22.9728	12.6546	11.6423	5.55876	13.1888	17.6025	14.3505	16.3268	13.1545	15.3392	Proline transporter 1	PROT1,At2g39890,T28M21.5	GO:0016021,GO:0005886,GO:0015193,GO:0015824	integral component of membrane|plasma membrane|L-proline transmembrane transporter activity|proline transport
Bra000155	4.11609	3.50172	5.47791	2.23594	3.14762	2.27863	2.6324	3.06598	3.00007	3.28914	2.78929	3.74562	3.3095	3.54635	1.62261	3.82493	2.71922	2.93075	1.73286	2.44619	2.3546	2.35885	4.37101	3.63764	Uncharacterized protein At2g39910	At2g39910,T28M21.7
Bra000156	11.9623	13.7511	11.1651	25.7817	25.3707	23.2175	21.0971	17.1839	22.7104	22.7515	19.455	21.0998	21.3565	15.3754	21.1916	14.6809	14.3929	19.3112	16.5756	21.2784	15.1427	17.2156	22.0513	20.1211	Coronatine-insensitive protein 1	COI1,Synonyms=FBL2,At2g39940,T28M21.10			ko04075	Plant hormone signal transduction
Bra000157	26.5815	26.3989	22.9288	18.403	17.6651	19.2096	16.8709	16.7311	18.874	16.6616	15.9104	15.3494	22.2254	23.8666	36.6563	41.5975	26.6301	75.8048	26.9576	35.7206	47.4839	26.2695	22.3323	24.8239	Eukaryotic translation initiation factor 3 subunit F {ECO:0000255|HAMAP-Rule:MF_03005}	TIF3F1,At2g39990,T29M21.15	GO:0005737,GO:0005829,GO:0071541,GO:0016020,GO:0005634,GO:0003743,GO:0031369,GO:0009793,GO:0009846,GO:0009744,GO:0006413	cytoplasm|cytosol|eukaryotic translation initiation factor 3 complex, eIF3m|membrane|nucleus|translation initiation factor activity|translation initiation factor binding|embryo development ending in seed dormancy|pollen germination|response to sucrose|translational initiation	ko03013	RNA transport
Bra000158	33.5531	55.8782	72.9158	104.924	52.8495	132.777	47.76	36.7934	70.3083	248.177	244.872	304.531	100.379	200.257	146.052	93.2138	101.044	106.162	170.959	182.467	138.492	127.104	82.0073	189.778	Nematode resistance protein-like HSPRO2	HSPRO2,At2g40000,T28M21.16	GO:0005737,GO:0009816,GO:0006979,GO:0009751	cytoplasm|defense response to bacterium, incompatible interaction|response to oxidative stress|response to salicylic acid
Bra000159	145.252	109.83	104.973	63.4635	56.2018	42.3554	25.883	46.8908	39.0715	35.214	33.5065	38.4672	65.9194	59.5003	82.6867	143.161	98.0477	80.8189	66.9542	70.8885	87.2793	49.2622	54.0912	63.2584	60S acidic ribosomal protein P0-1	RPP0A,At2g40010,T28M21.17	GO:0022625,GO:0022626,GO:0030687,GO:0070180,GO:0003735,GO:0002181,GO:0042254	cytosolic large ribosomal subunit|cytosolic ribosome|preribosome, large subunit precursor|large ribosomal subunit rRNA binding|structural constituent of ribosome|cytoplasmic translation|ribosome biogenesis	ko03010	Ribosome
Bra000160	1.88084	1.93127	1.53241	2.67522	2.21627	1.46377	2.81411	1.95455	2.22699	2.7181	1.55735	1.5915	3.6217	3.6751	3.49099	2.16252	1.54327	1.20232	1.61201	3.14825	3.18601	3.93241	5.63777	6.73856	Auxin transporter-like protein 2	LAX2	GO:0016021,GO:0005886,GO:0015293,GO:0006865,GO:0009734	integral component of membrane|plasma membrane|symporter activity|amino acid transport|auxin-activated signaling pathway	ko04075	Plant hormone signal transduction
Bra000161	12.551	10.5351	11.9121	26.2886	19.3517	14.9814	18.0266	25.9243	30.101	40.2332	42.3671	31.0433	22.2421	28.5034	19.9847	13.4335	16.0145	20.396	17.8152	14.8793	9.28513	22.5129	26.4163	31.0007
Bra000162	4.53887	3.94279	4.71576	5.3595	4.46346	5.1084	3.75022	4.46285	4.53135	3.74444	3.96208	3.04176	5.55848	5.84066	5.99342	6.63066	4.01859	7.94634	4.32024	5.92805	6.86381	4.06802	4.35147	5.99931	DNA-directed RNA polymerase V subunit 1	NRPE1,Synonyms=DMS5, DRD3, NRPD1b, RMD1, RPE1,At2g40030,T28M21.19	GO:0005666,GO:0000419,GO:0016604,GO:0005730,GO:0005634,GO:0003677,GO:0003899,GO:0046872,GO:0050832,GO:0006306,GO:0035194,GO:0030422,GO:0006355,GO:0006383	DNA-directed RNA polymerase III complex|DNA-directed RNA polymerase V complex|nuclear body|nucleolus|nucleus|DNA binding|DNA-directed RNA polymerase activity|metal ion binding|defense response to fungus|DNA methylation|posttranscriptional gene silencing by RNA|production of siRNA involved in RNA interference|regulation of transcription, DNA-templated|transcription from RNA polymerase III promoter
Bra000163	176.471	173.738	170.232	180.843	144.296	170.913	133.708	165.807	151.179	146.547	141.176	128.563	162.925	161.855	178.697	132.24	138.191	206.592	154.184	188.891	173.4	131.573	133.533	129.157	Clathrin light chain 2	CLC2,At2g40060,T28M21.22	GO:0009504,GO:0009941,GO:0030132,GO:0030130,GO:0030125,GO:0005856,GO:0009524,GO:0005886,GO:0032050,GO:0005198,GO:0072583,GO:0006886	cell plate|chloroplast envelope|clathrin coat of coated pit|clathrin coat of trans-Golgi network vesicle|clathrin vesicle coat|cytoskeleton|phragmoplast|plasma membrane|clathrin heavy chain binding|structural molecule activity|clathrin-dependent endocytosis|intracellular protein transport
Bra000164	22.6401	20.7768	19.7238	26.8027	14.9275	14.9612	17.7053	21.2495	18.3559	19.7752	15.4475	19.9668	17.4879	18.4076	17.4494	20.7316	25.2007	41.4958	20.4784	23.6713	19.3148	17.3393	22.261	20.3146
Bra000165	13.5667	19.4031	16.918	8.76535	11.2436	18.1912	0.526622	0.883114	1.60062	5.49554	1.58821	4.31849	0.746001	1.2644	0.579589	23.3865	31.8042	67.1361	37.2749	23.7259	25.4586	3.1263	7.73124	12.1267	Protein EARLY FLOWERING 4	ELF4,Synonyms=ARR08, ARR16, ARR19, ARR44, ARR80,At2g40080,T28M21.24	GO:0005634,GO:0042803,GO:0009649,GO:0009908,GO:0009648,GO:0048573,GO:0042753,GO:0010017,GO:0009585,GO:0009909,GO:0080167,GO:0010114,GO:0048511	nucleus|protein homodimerization activity|entrainment of circadian clock|flower development|photoperiodism|photoperiodism, flowering|positive regulation of circadian rhythm|red or far-red light signaling pathway|red, far-red light phototransduction|regulation of flower development|response to karrikin|response to red light|rhythmic process
Bra000166	1.91224	2.43143	2.05695	1.95823	2.1064	2.26236	1.83175	1.68907	1.53699	1.29861	1.89591	2.36918	3.06603	3.00162	2.40329	3.54322	2.74146	1.94092	2.8674	3.44714	2.08681	2.40425	2.29931	2.85635	Putative ABC1 protein At2g40090	At2g40090,T28M21.25	GO:0005215	transporter activity
Bra000167	2.21322	4.36236	3.12671	10.6846	13.5906	9.28118	5.24789	6.7488	14.5529	5.01512	8.47581	7.33263	5.97867	5.544	5.48172	4.52729	2.82271	0.707804	8.46433	16.3813	7.48844	7.47826	5.84248	9.46147
Bra000168	0	0	0	0	0	0	0	0	0	0	0	0	0	0	0	0	0	0	0	0	0	0	0	0	Phosphoinositide phospholipase C 6	PLC6,Synonyms=PLC8,At2g40116,F27I1	GO:0005622,GO:0005886,GO:0004435,GO:0004871,GO:0035556,GO:0016042	intracellular|plasma membrane|phosphatidylinositol phospholipase C activity|signal transducer activity|intracellular signal transduction|lipid catabolic process	ko04020,ko04070,ko00562	Calcium signaling pathway|Phosphatidylinositol signaling system|Inositol phosphate metabolism
Bra000169	5.30169	4.63069	4.07172	2.18403	1.72041	2.70437	4.98694	4.09193	3.41254	4.90489	5.64339	3.63749	10.9266	10.56	5.35851	8.35858	5.36144	11.3047	4.70028	3.17981	4.01302	8.0121	9.5405	8.04021	Protein SMAX1-LIKE 8 {ECO:0000303|PubMed:23893171}	SMXL8 {ECO:0000303|PubMed:23893171},At2g40130 {ECO:0000312|Araport:AT2G40130},T07M07.2 {ECO:0000312|EMBL:AAD25929.1}	GO:0005634,GO:0005524,GO:0019538,GO:0006355,GO:1902347,GO:0006351	nucleus|ATP binding|protein metabolic process|regulation of transcription, DNA-templated|response to strigolactone|transcription, DNA-templated
Bra000170	0.451472	1.16576	0.420966	0.247495	0.390018	2.26655	0	0.486087	1.29189	5.46455	3.41187	3.44382	1.22211	2.26333	0.23857	1.18032	0.657033	2.13842	4.01338	0.947178	1.96819	0.40644	0.196077	0.791084	Zinc finger CCCH domain-containing protein 29	At2g40140,T07M07.3, T7M7.3	GO:0005634,GO:0003677,GO:0046872,GO:0003700,GO:0050832,GO:0006355,GO:0010200,GO:0009409	nucleus|DNA binding|metal ion binding|transcription factor activity, sequence-specific DNA binding|defense response to fungus|regulation of transcription, DNA-templated|response to chitin|response to cold
Bra000171	6.90476	11.8428	11.6042	49.999	41.7746	53.9081	44.6461	40.6185	42.4334	43.3528	54.7361	52.6375	31.1926	35.4286	29.7384	17.6939	24.0914	13.9698	30.3384	45.2297	29.484	27.7697	36.856	32.1211	Protein trichome birefringence-like 28	TBL28,At2g40150,T7M7.4	GO:0016021,GO:0050826	integral component of membrane|response to freezing
Bra000172	0	0	0.0694301	0.0371906	0.0355447	0.0409539	0.208225	0.181628	0.132715	0.0371004	0.0346062	0.0689669	0.101675	0.040004	0.0373084	0.0694828	0	0	0.0798874	0	0.0363548	0	0.134313	0.139561	Protein trichome birefringence-like 30	TBL30,At2g40160,T7M7.25, T7M7.4	GO:0005794,GO:0016021,GO:0016413,GO:0071554	Golgi apparatus|integral component of membrane|O-acetyltransferase activity|cell wall organization or biogenesis
Bra000173	0	0	0	0	0	0	0	0	0	0	0	0	0	0	0	0	0	0	0	0	0	0	0	0	Late seed maturation protein P8B6		GO:0005737	cytoplasm
Bra000174	0.415657	0.341478	1.00311	0.452064	0	0.3186	0	0	0.141974	0.100391	0	0.183237	0.47429	0.166385	0.0524277	0.818931	0.535626	0.510807	0.652371	0.434184	0.706587	0.186851	0.137364	0.271785	Probable protein phosphatase 2C 30	PP2C5,At2g40180,T7M7.17	GO:0005634,GO:0046872,GO:0004722,GO:0009738,GO:0010440	nucleus|metal ion binding|protein serine/threonine phosphatase activity|abscisic acid-activated signaling pathway|stomatal lineage progression
Bra000175	0	0	0	0	0	0	0	0	0	0	0	0	0	0	0	0.0478117	0	0	0	0	0	0	0	0.048315	Putative F-box/LRR-repeat protein At3g18150	At3g18150,MRC8.14
Bra000176	0	0	0	0	0	0	0	0	0	0	0	0.118057	0	0	0	0	0.125494	0	0	0	0.0649553	0	0.237408	0.0551362
Bra000177	0.456752	1.16359	1.16478	0.37054	1.61727	1.37587	2.26103	1.12032	3.12567	1.45446	3.22469	1.80359	2.63885	1.60959	2.06609	0.346875	0.527337	0.834362	0.591334	1.42338	0.0917133	2.02017	2.52165	2.16484	Transcription factor bHLH51	BHLH51,Synonyms=EN57,At2g40200,T7M7.8	GO:0005634,GO:0003677,GO:0003700,GO:0006355,GO:0006351	nucleus|DNA binding|transcription factor activity, sequence-specific DNA binding|regulation of transcription, DNA-templated|transcription, DNA-templated
Bra000178	0	0	0	0	0	0	0	0	0	0	0	0	0	0	0	0	0	0	0	0	0	0	0	0	Ethylene-responsive transcription factor ABI4	ABI4,Synonyms=ERF052, GIN6, ISI3, SAN5, SIS5, SUN6,At2g40220,T7M7.16	GO:0005634,GO:0003677,GO:0003700,GO:0044212,GO:0009738,GO:0006952,GO:0009873,GO:0048527,GO:0031930,GO:0045893,GO:0032880,GO:0010119,GO:0010896,GO:0009749,GO:0006970,GO:0009744,GO:0010353,GO:0009414,GO:0010449,GO:0048316,GO:0005983,GO:0010182,GO:0006351	nucleus|DNA binding|transcription factor activity, sequence-specific DNA binding|transcription regulatory region DNA binding|abscisic acid-activated signaling pathway|defense response|ethylene-activated signaling pathway|lateral root development|mitochondria-nucleus signaling pathway|positive regulation of transcription, DNA-templated|regulation of protein localization|regulation of stomatal move…
Bra000179	7.18938	8.01135	4.69383	7.66289	11.249	9.11946	9.61933	9.9801	12.7757	8.46952	9.04247	10.4638	9.32162	8.32679	7.40677	7.25999	7.68853	5.27922	6.58681	8.56561	5.72443	9.39624	10.5979	15.3431	Taxadien-5-alpha-ol O-acetyltransferase		GO:0050638,GO:0042617	taxadien-5-alpha-ol O-acetyltransferase activity|paclitaxel biosynthetic process
Bra000180	1.10663	0.0483349	0.48161	0	0	0.339899	0.0486879	0	0.386755	0.207958	0.0486818	0.19119	0	0	0.0524021	0.33366	0.0504737	0.244848	0.0557964	0.0501325	0.354226	0.147084	0	0	Putative Myb family transcription factor At1g14600	At1g14600,T5E21.10	GO:0005634,GO:0003677,GO:0003700,GO:0006355,GO:0006351	nucleus|DNA binding|transcription factor activity, sequence-specific DNA binding|regulation of transcription, DNA-templated|transcription, DNA-templated
Bra000181	24.2132	17.8684	13.9877	18.9239	14.276	15.8553	10.4406	14.9146	13.982	8.12351	10.9748	10.6459	23.7907	19.5931	19.6162	15.6937	14.6937	17.4017	25.6448	49.2516	24.3417	13.0487	13.2966	12.1768	Probable methyltransferase PMT23	At2g40280,T07M07.16, T3G21.5, T7M7.24	GO:0005768,GO:0005794,GO:0000139,GO:0016021,GO:0005802,GO:0005774,GO:0008757,GO:0032259	endosome|Golgi apparatus|Golgi membrane|integral component of membrane|trans-Golgi network|vacuolar membrane|S-adenosylmethionine-dependent methyltransferase activity|methylation
Bra000182	18.3709	20.0144	14.9165	19.8598	20.6102	18.1712	14.3161	18.0554	23.1844	17.0306	17.0598	21.3999	15.909	12.3963	20.7706	13.4249	11.9552	18.6299	13.9738	19.176	16.9557	14.841	16.4048	17.4392	Eukaryotic translation initiation factor 2 subunit alpha homolog {ECO:0000305}	At2g40290 {ECO:0000312|Araport:AT2G40290}	GO:0005829,GO:0033290,GO:0005850,GO:0005851,GO:0043614,GO:0005634,GO:0005840,GO:0003729,GO:0043022,GO:0003743,GO:0006413	cytosol|eukaryotic 48S preinitiation complex|eukaryotic translation initiation factor 2 complex|eukaryotic translation initiation factor 2B complex|multi-eIF complex|nucleus|ribosome|mRNA binding|ribosome binding|translation initiation factor activity|translational initiation	ko04210,ko04138,ko04140,ko04141,ko03013	Apoptosis|Autophagy - yeast|Autophagy - animal|Protein processing in endoplasmic reticulum|RNA transport
Bra000183	0	0	0	0	0	0	0	0	0	0	0	0	0	0	0	0	0	0	0	0	0	0	0	0	Exopolygalacturonase	plaa2 {ECO:0000312|EMBL:CAE52833.1}	GO:0005618,GO:0005576,GO:0047911,GO:0019863,GO:0004650,GO:0071555,GO:0045490	cell wall|extracellular region|galacturan 1,4-alpha-galacturonidase activity|IgE binding|polygalacturonase activity|cell wall organization|pectin catabolic process
Bra000184	3.01111	5.71209	0.910471	9.80282	17.9467	4.53575	13.4053	9.00427	13.8953	5.64904	5.12763	6.42857	3.81027	1.27634	3.4773	1.68217	4.77698	0.966558	5.46155	7.97053	2.37872	2.16327	3.04441	2.84343	Abscisic acid receptor PYL6	PYL6,Synonyms=ABIP5, RCAR9,At2g40330,T3G21, T7M7.15	GO:0005737,GO:0005634,GO:0005886,GO:0010427,GO:0042803,GO:0004864,GO:0004872,GO:0009738	cytoplasm|nucleus|plasma membrane|abscisic acid binding|protein homodimerization activity|protein phosphatase inhibitor activity|receptor activity|abscisic acid-activated signaling pathway	ko04016,ko04075	MAPK signaling pathway - plant|Plant hormone signal transduction
Bra000185	0.902708	1.05129	0.386702	1.05891	1.34909	1.44863	3.19239	0.93812	2.18305	0.546944	0.509881	0.879891	1.65586	2.65656	2.64588	3.57665	2.09983	0.70441	2.66586	2.05846	2.54315	1.51168	0.749359	1.11641	Putative BTB/POZ domain-containing protein At2g40450	At2g40450,T2P4.20, T3G21			ko04340,ko04341	Hedgehog signaling pathway|Hedgehog signaling pathway - fly
Bra000186	2.85758	6.35486	2.73418	11.6713	14.8248	13.3857	14.1613	8.79619	12.233	7.19036	8.11489	12.5206	20.5012	37.4809	28.551	6.96058	6.27583	2.97252	11.112	12.5123	8.3423	12.9531	9.90139	13.2533	Putative BTB/POZ domain-containing protein At2g40450	At2g40450,T2P4.20, T3G21			ko04340,ko04341	Hedgehog signaling pathway|Hedgehog signaling pathway - fly
Bra000187	9.39329	13.9074	8.16095	8.12765	10.6181	15.1227	6.7443	2.71589	6.85165	8.93854	9.85929	11.8515	15.786	10.4975	17.0341	20.9781	15.2737	18.7891	23.4283	11.5425	10.2217	8.18791	8.50264	10.449	Protein NRT1/ PTR FAMILY 5.1	NPF5.1,At2g40460,T2P4.19	GO:0016021,GO:0005215,GO:0009624	integral component of membrane|transporter activity|response to nematode
Bra000188	0.210083	0.10511	0	0	0	0	0	0	0	0	0.102983	0	0.214044	0.870033	0.462147	0	0.209322	0.518234	0.593142	0.105983	0	0.204133	0.312761	0.421618	LOB domain-containing protein 15	LBD15,Synonyms=ASL11,At2g40470,T2P4.18	GO:0005634	nucleus
Bra000189	0	0.75231	2.842	0	1.87585	0.819726	0	1.57959	0.725215	0.690501	0.551293	1.14616	0.644509	0.821657	3.0414	2.59221	0.690136	1.01503	5.60585	0	1.66933	3.73845	1.88307	1.29561
Bra000190	9.40442	15.8658	16.7086	15.868	8.33986	11.8111	14.2287	21.1386	21.0713	20.7044	15.3157	23.2147	21.9668	23.9623	11.658	14.6787	5.04954	26.4682	7.13921	10.8867	10.5274	10.645	14.6476	14.7561	WEB family protein At2g40480	At2g40480,T2P4.17	GO:0005829,GO:0009904,GO:0009903	cytosol|chloroplast accumulation movement|chloroplast avoidance movement
Bra000191	0.926644	2.3498	1.75086	3.02548	1.15605	0	2.14865	4.29055	2.98386	1.73453	0.352853	1.11177	3.5617	0.971046	3.76368	2.33605	3.51525	1.72963	4.09531	1.41501	0.497541	2.01594	2.3521	1.18165
Bra000192	0	0	0	0	0	0	0	0	0	0	0	0	0	0	0	0	0	0	0	0	0	0	0	0
Bra000193	80.0628	94.9176	70.4483	69.9493	57.7985	65.5988	46.1742	80.6049	59.5047	47.4796	43.5418	52.7601	30.5861	45.9545	54.9969	69.9601	32.0441	50.7763	46.4718	60.5689	78.678	31.5901	28.6396	31.9107	40S ribosomal protein S26-3	RPS26C,At3g56340,F18O21_300	GO:0022626,GO:0022627,GO:0016020,GO:0003729,GO:0003735,GO:0006412	cytosolic ribosome|cytosolic small ribosomal subunit|membrane|mRNA binding|structural constituent of ribosome|translation	ko03010	Ribosome
Bra000194	0.501212	0.438153	1.51434	5.31617	3.47948	2.10399	1.51184	1.70093	1.8938	1.87921	1.80674	4.0965	10.0792	6.38379	8.70555	0.428685	1.45288	0.161421	1.22549	3.58792	1.12305	2.54658	2.97019	1.56997	Expansin-A8	EXPA8,Synonyms=EXP8,At2g40610,T2P4.4
Bra000195	0.0548939	0	0	0	0	0	0.0556895	0	0	0	0	0	0	0.127409	0	0.0544124	0	0.0480911	0	0	0.175509	0.0558532	0	0.163419	Transcription factor RF2b	RF2b,Os03g0336200, LOC_Os03g21800	GO:0005634,GO:0043565,GO:0003700,GO:0006351	nucleus|sequence-specific DNA binding|transcription factor activity, sequence-specific DNA binding|transcription, DNA-templated
Bra000196	5.69228	4.4124	5.11511	4.3044	5.18122	2.59077	4.05898	5.11398	3.81296	4.54179	4.70685	5.5958	4.10254	4.84726	3.95624	6.59913	5.37895	16.6653	4.4772	5.52742	6.04978	5.42931	5.20188	5.46379
Bra000197	6.31732	7.3444	5.81251	11.6803	13.2067	12.8506	14.1967	13.8073	16.1162	12.2682	15.6023	16.7633	18.0779	14.0911	13.6106	6.02657	5.76775	3.66007	9.07061	8.34178	7.47728	12.0153	12.4608	18.4566	U-box domain-containing protein 63	PUB63,At2g40640,T2P4.1, T7D17.18	GO:0004842	ubiquitin-protein transferase activity
Bra000198	9.35181	17.5598	15.2179	14.9181	13.9317	10.7788	13.2612	15.0743	16.9144	16.2018	11.2452	12.5698	14.3356	13.0176	14.1259	13.0346	11.6876	20.4261	13.3042	16.9285	11.6568	13.7963	14.3101	15.9314	Pre-mRNA-splicing factor 38	PRP38,At2g40650,T7D17.17	GO:0071011,GO:0006397,GO:0008380	precatalytic spliceosome|mRNA processing|RNA splicing	ko03040	Spliceosome
Bra000199	0.409753	0	0.35624	0	0.515124	0.2419	0.179525	0.668243	0.192528	0	0.349827	0	0.344084	0	0.64391	0.16798	0.186739	0	0	0.216409	0.443167	0	0.170244	1.02705	Two-component response regulator ARR16	ARR16,At2g40670,T7D17.15	GO:0005634,GO:0009736,GO:0000160,GO:0006355,GO:0006351	nucleus|cytokinin-activated signaling pathway|phosphorelay signal transduction system|regulation of transcription, DNA-templated|transcription, DNA-templated	ko04075	Plant hormone signal transduction
Bra000200	0.184774	0.535031	0.382495	0.527031	0.887547	0.516444	0.209149	0.394145	0.568121	0.32401	0.371813	0.652715	0.554294	0.276526	0.791324	0.585645	0.483533	0.682624	0.571685	0.569943	0.638219	0.529515	0.541927	0.442535	Pentatricopeptide repeat-containing protein At2g40720	PCMP-E26,At2g40720,T7D17.10
Bra000201	17.7352	18.4881	16.254	16.2622	14.3432	18.6708	13.7066	12.9014	14.2498	14.8359	14.6156	13.2186	21.6644	20.0826	21.1651	15.4973	17.1668	16.8043	21.7238	24.1172	19.5697	15.6686	14.2426	16.9753	Probable inactive serine/threonine-protein kinase scy1	scy1,Synonyms=ntkl,DDB_G0267540	GO:0005813,GO:0005524,GO:0004672	centrosome|ATP binding|protein kinase activity
Bra000202	0.16096	0.0542431	0.165016	0.169937	0.108822	0.486225	0.055173	0.0568415	0.164725	0.287979	0.268505	0.158673	0.108695	0.0635206	0	0.0548695	0.167248	0.114598	0.124065	0.220778	0.0563392	0.0533877	0.0531227	0	WRKY transcription factor 55	WRKY55,At2g40740,T7D17.8	GO:0005634,GO:0043565,GO:0003700,GO:0006351	nucleus|sequence-specific DNA binding|transcription factor activity, sequence-specific DNA binding|transcription, DNA-templated
Bra000203	1.94314	1.28005	1.15055	1.03404	1.90526	2.69018	2.72895	2.00564	2.69235	2.06629	1.24505	1.51206	2.30215	3.10575	0.943899	1.0151	0.606186	2.33808	1.21457	4.23223	4.03296	0.418066	1.42646	2.5001	Probable WRKY transcription factor 54	WRKY54,At2g40750,T7D17.7	GO:0005634,GO:0043565,GO:0003700,GO:1900056,GO:0031347,GO:0009751,GO:0006351	nucleus|sequence-specific DNA binding|transcription factor activity, sequence-specific DNA binding|negative regulation of leaf senescence|regulation of defense response|response to salicylic acid|transcription, DNA-templated
Bra000204	82.3218	19.937	25.0864	19.7592	24.4805	37.829	29.3038	18.1882	18.516	24.1774	26.8033	13.7984	30.4104	53.1923	61.9088	59.7817	37.8886	0	60.4982	59.774	54.6345	30.9069	42.6897	36.1103
Bra000205	0	0.200518	0	0	0.126408	0.0726929	0	0	0.0644223	0	0.0621806	0	0	0.144897	0	0	0.129599	0	0.218431	0.32821	0.0666768	0.429441	0.0622549	0.128297
Bra000206	11.432	12.8217	15.5368	11.4927	13.2784	17.4945	22.8527	20.6599	18.5569	17.0622	20.227	19.4202	23.4261	21.5151	14.7744	11.0928	13.6935	23.9082	15.8254	15.0552	13.5258	14.3342	19.8568	14.8448
Bra000207	21.3148	23.8437	28.2379	14.0977	16.8564	21.4864	28.3478	18.4821	23.8591	26.13	21.8517	29.1255	19.9775	24.1206	17.7036	20.2315	13.8049	25.0661	16.2149	14.84	12.8581	15.2739	21.2048	21.2398	Probable E3 ubiquitin-protein ligase RHC1A {ECO:0000305}	RHC1A {ECO:0000303|PubMed:9781696},At2g40830 {ECO:0000312|Araport:AT2G40830}	GO:0005618,GO:0061630,GO:0008270,GO:0043161,GO:0000209,GO:0042787	cell wall|ubiquitin protein ligase activity|zinc ion binding|proteasome-mediated ubiquitin-dependent protein catabolic process|protein polyubiquitination|protein ubiquitination involved in ubiquitin-dependent protein catabolic process
Bra000208	0.114065	0.197472	0	0	0.0363186	0	0	0	0	0	0	0.075181	0	0.43472	0	0.0732985	0.0397395	0	0.088213	0.155284	0	0	0	0	Phosphatidylinositol 4-kinase gamma 1	PI4KG1,Synonyms=PI4KGAMMA1,At2g40850,T20B5.5	GO:0004430,GO:0005524	1-phosphatidylinositol 4-kinase activity|ATP binding
Bra000209	3.35491	2.96173	3.15986	3.99932	3.412	5.36037	3.33034	3.6469	3.31126	3.11743	3.4049	3.11639	4.44849	5.94559	5.05121	3.37364	2.70883	3.68457	4.20413	5.04981	4.45196	3.26292	3.82848	4.84175	Probable protein phosphatase 2C 31	At2g40860/At2g40870,T20B5.6	GO:0005622,GO:0005524,GO:0046872,GO:0004721,GO:0004672,GO:0004674,GO:0004871,GO:0035556,GO:0006468	intracellular|ATP binding|metal ion binding|phosphoprotein phosphatase activity|protein kinase activity|protein serine/threonine kinase activity|signal transducer activity|intracellular signal transduction|protein phosphorylation
Bra000210	0	0.549306	0	0	0	0.585873	0	0	1.00482	0	0	0	0	0	0.548236	0.459551	0	0	0.577963	0	0	0.46055	0	0	Cysteine proteinase inhibitor 3	CYS3,Synonyms=FL3-27,At2g40880,T20B5.8	GO:0005576,GO:0004869,GO:0002020,GO:0006952,GO:0006972,GO:2000117,GO:0009409,GO:0006979,GO:0009414	extracellular region|cysteine-type endopeptidase inhibitor activity|protease binding|defense response|hyperosmotic response|negative regulation of cysteine-type endopeptidase activity|response to cold|response to oxidative stress|response to water deprivation
Bra000211	11.9684	9.87731	12.028	8.47492	9.47462	11.5809	9.92893	8.38065	10.6089	5.95337	8.58684	6.5712	31.796	23.3341	22.78	12.8974	17.1873	15.8236	30.5443	27.6954	24.0283	25.2847	25.046	14.9556	Cytochrome P450 98A3	CYP98A3,Synonyms=C3'H, REF8,At2g40890,T20B5.9	GO:0005783,GO:0016021,GO:0043231,GO:0005739,GO:0005886,GO:0020037,GO:0042802,GO:0005506,GO:0004497,GO:0016709,GO:0046409,GO:0009805,GO:0009813,GO:0009809,GO:0009699	endoplasmic reticulum|integral component of membrane|intracellular membrane-bounded organelle|mitochondrion|plasma membrane|heme binding|identical protein binding|iron ion binding|monooxygenase activity|oxidoreductase activity, acting on paired donors, with incorporation or reduction of molecular oxygen, NAD(P)H as one donor, and incorporation of one atom of oxygen|p-coumarate 3-hydroxylase activ…	ko00940,ko00941,ko00945	Phenylpropanoid biosynthesis|Flavonoid biosynthesis|Stilbenoid, diarylheptanoid and gingerol biosynthesis
Bra000212	0.651767	2.45031	5.64943	1.27957	2.39007	2.56721	0.712349	0.276352	0.58265	0.908111	0.45712	0.513498	1.74036	3.24418	1.40627	6.26038	6.85633	12.1562	2.44594	5.76123	2.242	0.394229	0.705385	1.66968	WAT1-related protein At2g40900	At2g40900,T20B5.10	GO:0016021,GO:0005886,GO:0015186,GO:0044746,GO:0048316	integral component of membrane|plasma membrane|L-glutamine transmembrane transporter activity|amino acid transmembrane export|seed development
Bra000213	2.3224	2.35718	2.53474	3.32908	2.22218	3.25799	2.35354	2.50798	2.79027	2.86264	3.14813	2.8894	3.20711	3.35425	3.35688	2.60545	2.01335	3.37911	2.4663	2.53695	3.69271	2.89267	2.54755	3.89662
Bra000214	55.1701	16.1508	57.4963	12.6196	10.8625	17.4133	8.19588	7.23002	9.64219	6.41608	8.78724	7.1253	57.8047	64.8701	67.2938	167.935	79.8286	107.587	137.28	136.091	76.8296	22.4138	17.9547	31.5855	Calmodulin-5	CAM5,Synonyms=TCH1,At2g27030,T20P8.8	GO:0005509	calcium ion binding	ko04114,ko04218,ko04014,ko04015,ko04016,ko04020,ko04022,ko04024,ko04070,ko04371	Oocyte meiosis|Cellular senescence|Ras signaling pathway|Rap1 signaling pathway|MAPK signaling pathway - plant|Calcium signaling pathway|cGMP - PKG signaling pathway|cAMP signaling pathway|Phosphatidylinositol signaling system|Apelin signaling pathway
Bra000215	7.80912	9.04187	6.71686	3.74409	2.93975	3.61562	3.70584	2.51847	4.486	4.88615	6.29492	3.89921	6.12726	5.26435	6.1525	7.86418	7.07612	15.0633	3.7498	3.79221	5.00538	7.23943	10.6998	9.08156	CDPK-related kinase 1	CRK1,Synonyms=CaMK3, CBK3,At2g41140,T3K9.9	GO:0005886,GO:0005524,GO:0005516,GO:0004683,GO:0046872,GO:0010286,GO:0046777	plasma membrane|ATP binding|calmodulin binding|calmodulin-dependent protein kinase activity|metal ion binding|heat acclimation|protein autophosphorylation
Bra000216	9.70234	8.24637	12.5743	26.3788	11.9189	15.952	12.2185	19.4465	10.7278	10.2534	4.80708	7.65966	5.12176	4.95295	7.82453	8.76511	6.79671	7.13463	24.6886	12.1413	12.7215	6.52524	8.48841	6.62023	Sigma factor binding protein 2, chloroplastic	SIB2,Synonyms=VQ16 {ECO:0000303|PubMed:22535423},At2g41180,T3K9.5	GO:0009507,GO:0005634,GO:0051091	chloroplast|nucleus|positive regulation of sequence-specific DNA binding transcription factor activity
Bra000217	3.88721	1.98767	2.67827	2.43681	1.14204	2.67703	4.30657	1.95426	3.96955	2.24008	3.26334	1.82134	6.28843	4.4312	2.05655	1.93489	1.77234	1.58943	1.74318	1.88877	0.613001	1.90717	2.12042	2.97664	Vacuolar amino acid transporter 1	AVT1,YJR001W,J1409, YJR83.4	GO:0000324,GO:0000329,GO:0016021,GO:0015186,GO:0015188,GO:0005302,GO:0003333,GO:0006865,GO:0015824,GO:0007034	fungal-type vacuole|fungal-type vacuole membrane|integral component of membrane|L-glutamine transmembrane transporter activity|L-isoleucine transmembrane transporter activity|L-tyrosine transmembrane transporter activity|amino acid transmembrane transport|amino acid transport|proline transport|vacuolar transport
Bra000218	1.20413	1.06204	1.34146	0.94401	0.499041	1.21539	1.3591	2.4528	1.18633	0.370514	1.19567	1.50878	2.7469	4.03621	4.53325	2.31694	1.9602	5.63202	4.41107	0.926386	1.51238	3.31964	2.01548	2.98831
Bra000219	0	0	0	0	0	0	0	0	0.0210736	0	0	0	0	0	0	0	0	0	0	0	0	0	0	0.0210819	Phosphatidylinositol 4-phosphate 5-kinase 5	PIP5K5,At2g41210,T3K9.2	GO:0016324,GO:0005829,GO:0090406,GO:0016308,GO:0005524,GO:0046488,GO:0009827,GO:0009846,GO:0009860	apical plasma membrane|cytosol|pollen tube|1-phosphatidylinositol-4-phosphate 5-kinase activity|ATP binding|phosphatidylinositol metabolic process|plant-type cell wall modification|pollen germination|pollen tube growth	ko04810,ko04139,ko04144,ko04011,ko04070,ko04072,ko00562	Regulation of actin cytoskeleton|Mitophagy - yeast|Endocytosis|MAPK signaling pathway - yeast|Phosphatidylinositol signaling system|Phospholipase D signaling pathway|Inositol phosphate metabolism
Bra000220	15.5288	16.9064	14.391	19.0442	10.7882	25.3835	13.2525	15.6214	16.1159	17.9544	12.9409	13.1199	11.5717	10.7119	9.06797	9.59236	6.45315	14.1303	7.50351	10.1135	8.80766	9.51529	10.2369	13.7	Ferredoxin-dependent glutamate synthase 2, chloroplastic	GLU2,At2g41220,F13H10.23	GO:0009507,GO:0009941,GO:0009570,GO:0009536,GO:0051538,GO:0016041,GO:0015930,GO:0046872,GO:0019676,GO:0006537,GO:0097054	chloroplast|chloroplast envelope|chloroplast stroma|plastid|3 iron, 4 sulfur cluster binding|glutamate synthase (ferredoxin) activity|glutamate synthase activity|metal ion binding|ammonia assimilation cycle|glutamate biosynthetic process|L-glutamate biosynthetic process	ko00630,ko00910	Glyoxylate and dicarboxylate metabolism|Nitrogen metabolism
Bra000221	0	0	0	0	0	0	0	0	0	0	0	0	0	0	0	0	0	0	0	0	0	0	0	0
Bra000222	0.0927045	0.432675	0.0932457	1.02567	1.05438	0.790026	0.464765	0.147167	0.229002	0	0.0906789	0.089693	2.21215	3.08125	7.36182	0.0924674	0.242327	0.448319	0.805697	2.99478	0.782832	0.695553	0.626265	0.546998	Protein STRICTOSIDINE SYNTHASE-LIKE 2 {ECO:0000303|PubMed:10777701}	SSL2 {ECO:0000303|PubMed:10777701},Synonyms=SS10 {ECO:0000303|PubMed:19121120}, STS {ECO:0000303|PubMed:10394954},At2g41290 {ECO:0000312|Araport:AT2G41290},F13H10.16 {ECO:0000312|EMBL:AAC78543.1}	GO:0005783,GO:0016020,GO:0005773,GO:0016788,GO:0009058	endoplasmic reticulum|membrane|vacuole|hydrolase activity, acting on ester bonds|biosynthetic process
Bra000223	0.490846	0.328495	0.495286	0.474575	0.975678	0.662925	1.35477	0.577487	1.11345	0.918527	1.43232	1.46652	1.61105	1.90003	0.841926	1.16751	0.848213	1.45903	0.576427	0.78752	1.48973	1.78285	3.09926	1.83002	Protein STRICTOSIDINE SYNTHASE-LIKE 1 {ECO:0000303|PubMed:10777701}	SSL1 {ECO:0000303|PubMed:10777701},Synonyms=SS7 {ECO:0000303|PubMed:19121120},At2g41300 {ECO:0000312|Araport:AT2G41300},F13H10.15 {ECO:0000312|EMBL:AAC78542.1}	GO:0005783,GO:0005774,GO:0016788,GO:0009058	endoplasmic reticulum|vacuolar membrane|hydrolase activity, acting on ester bonds|biosynthetic process
Bra000224	6.38241	4.07548	3.09548	4.73484	8.4667	5.74484	5.05312	8.79192	7.47407	2.40305	1.4377	3.42303	15.3428	6.22292	4.29475	4.24958	3.55995	2.73333	5.13786	7.44358	7.54631	5.58922	10.2835	5.8994	Two-component response regulator ARR8	ARR8,Synonyms=ATRR3,At2g41310,F13H10.14	GO:0005634,GO:0000156,GO:0007623,GO:0009736,GO:0000160,GO:0006355,GO:0006351	nucleus|phosphorelay response regulator activity|circadian rhythm|cytokinin-activated signaling pathway|phosphorelay signal transduction system|regulation of transcription, DNA-templated|transcription, DNA-templated	ko04075	Plant hormone signal transduction
Bra000225	1.20916	1.17889	1.11482	0.896258	0.827713	0.799871	2.01987	1.44666	1.65687	1.0193	0.695072	0.78461	2.05107	0.750879	0.980217	0.881418	1.3996	1.36989	1.28035	0.870207	0.8468	1.61356	2.5258	2.0205	Uncharacterized protein At5g39865	At5g39865,MYH19.5	GO:0005886,GO:0009055,GO:0015035,GO:0045454	plasma membrane|electron carrier activity|protein disulfide oxidoreductase activity|cell redox homeostasis
Bra000226	7.31598	5.44633	5.5171	6.83817	5.78793	8.97265	6.18249	3.76659	4.9485	7.58977	7.31512	6.5455	9.8056	7.36956	8.37734	4.28052	3.16918	5.49387	6.73178	7.5655	7.05966	6.79406	6.36411	6.44319	AUGMIN subunit 1 {ECO:0000303|PubMed:22505726}	AUG1 {ECO:0000303|PubMed:22505726},At2g41350 {ECO:0000312|Araport:AT2G41350},F13H10.10 {ECO:0000312|EMBL:AAC78538.2}	GO:0070652,GO:0005874,GO:0009524,GO:0005819,GO:0051301,GO:0007067,GO:0051225	HAUS complex|microtubule|phragmoplast|spindle|cell division|mitotic nuclear division|spindle assembly
Bra000227	83.5151	84.1924	104.313	147.675	166.134	131.779	164.71	130.325	152.451	173.988	230.745	260.423	89.2596	93.9836	109.798	161.008	165.314	42.3464	160.912	182.086	105.846	131.998	163.72	208.093	Protein EARLY RESPONSIVE TO DEHYDRATION 15	ERD15,Synonyms=CID1, LSR1,At2g41430,F13H10.2, T26J13.2	GO:0005737,GO:0009617,GO:0009644,GO:0009414	cytoplasm|response to bacterium|response to high light intensity|response to water deprivation
Bra000228	0	0	0	0	0	0	0.0645362	0.0693983	0	0	0	0.0637794	0.131784	0	0	0.0636272	0	0	0	0	0	0	0	0	Peroxidase 25	PER25,Synonyms=P25,At2g41480,T26J13.7	GO:0005576,GO:0009505,GO:0020037,GO:0046872,GO:0004601,GO:0042744,GO:0006979	extracellular region|plant-type cell wall|heme binding|metal ion binding|peroxidase activity|hydrogen peroxide catabolic process|response to oxidative stress	ko00940	Phenylpropanoid biosynthesis
Bra000229	1.02878	1.28837	1.41389	0.47371	1.07124	1.71532	1.12167	0.830068	1.65517	0.936249	1.21527	0.700677	2.52604	2.80066	4.99969	1.2235	1.3402	1.77187	1.29137	0.550932	1.21261	1.44841	2.62236	2.16837	Cytokinin dehydrogenase 1	CKX1,At2g41510,T32G6.3	GO:0005773,GO:0019139,GO:0050660,GO:0016614,GO:0009823,GO:0048507	vacuole|cytokinin dehydrogenase activity|flavin adenine dinucleotide binding|oxidoreductase activity, acting on CH-OH group of donors|cytokinin catabolic process|meristem development	ko00908	Zeatin biosynthesis
Bra000230	216.127	242.155	245.944	381.774	307.286	348.099	446.583	385.533	361.915	285.597	341.609	567.207	134.704	152.582	173.62	80.4609	84.4497	59.8178	149.751	110.53	142.764	223.495	201.614	165.981	S-formylglutathione hydrolase	SFGH,At2g41530,T32G6.5	GO:0048046,GO:0052689,GO:0018738,GO:0046294,GO:0046686	apoplast|carboxylic ester hydrolase activity|S-formylglutathione hydrolase activity|formaldehyde catabolic process|response to cadmium ion	ko00680	Methane metabolism
Bra000231	10.9779	10.7281	10.2397	9.90304	9.07358	10.5262	9.20646	7.54083	8.89004	5.00289	5.28355	8.92356	11.9176	11.695	13.1908	8.95108	6.60955	3.98232	8.56967	7.18281	6.72279	7.04103	7.16399	8.4511	Glycerol-3-phosphate dehydrogenase [NAD(+)] GPDHC1, cytosolic	GPDHC1,At2g41540	GO:0005829,GO:0009331,GO:0004367,GO:0051287,GO:0005975,GO:0046168	cytosol|glycerol-3-phosphate dehydrogenase complex|glycerol-3-phosphate dehydrogenase [NAD+] activity|NAD binding|carbohydrate metabolic process|glycerol-3-phosphate catabolic process	ko04011,ko00564	MAPK signaling pathway - yeast|Glycerophospholipid metabolism
Bra000232	104.239	78.9314	77.937	84.0407	59.7194	82.2742	69.8455	101.17	71.2784	68.882	65.0218	72.1341	80.3527	82.0508	89.074	68.5177	76.0147	105.588	69.2467	85.9697	78.7343	101.247	83.9172	57.8333	Transcription initiation factor IIB-1	TFIIB1,At2g41630,T32G6.15	GO:0005634,GO:0008270,GO:0006352,GO:0009960,GO:0010183,GO:0080092,GO:0006355	nucleus|zinc ion binding|DNA-templated transcription, initiation|endosperm development|pollen tube guidance|regulation of pollen tube growth|regulation of transcription, DNA-templated	ko03022	Basal transcription factors
Bra000233	0	0	0	0	0	0	0	0	0	0	0	0	0	0	0	0	0	0	0	0	0	0	0	0	Protein MIZU-KUSSEI 1	MIZ1,At2g41660,T32G6.18	GO:0032541,GO:0005737,GO:0005783,GO:0005789,GO:0016020,GO:0009658,GO:0010274	cortical endoplasmic reticulum|cytoplasm|endoplasmic reticulum|endoplasmic reticulum membrane|membrane|chloroplast organization|hydrotropism
Bra000234	11.1265	14.192	11.8125	8.86578	8.93835	9.899	8.77281	6.69071	8.4741	9.54608	11.6184	8.10755	13.31	14.2093	18.5786	15.2669	18.4925	25.9979	12.8866	11.3263	9.94975	15.9596	13.2721	14.6453	NADPH-dependent thioredoxin reductase 3	NTRC,At2g41680,T32G6.20	GO:0009507,GO:0009570,GO:0008047,GO:0016671,GO:0004791,GO:0045454,GO:0042744,GO:0043085,GO:0010380,GO:0010581,GO:0019430	chloroplast|chloroplast stroma|enzyme activator activity|oxidoreductase activity, acting on a sulfur group of donors, disulfide as acceptor|thioredoxin-disulfide reductase activity|cell redox homeostasis|hydrogen peroxide catabolic process|positive regulation of catalytic activity|regulation of chlorophyll biosynthetic process|regulation of starch biosynthetic process|removal of superoxide radica…	ko00450	Selenocompound metabolism
Bra000235	0.262241	0.0881787	0	0.183393	0.348726	0.198528	0.266783	0.0928521	0	0.66252	0.0874905	0.173208	0.266495	0.308042	0.0954081	1.31315	0.361548	1.14349	0.403086	0.712208	0	0.266286	1.40798	0.704066	Heat stress transcription factor B-3	HSFB3,Synonyms=HSF05,At2g41690,T32G6.21	GO:0005737,GO:0005634,GO:0043565,GO:0003700,GO:0046686,GO:0006351	cytoplasm|nucleus|sequence-specific DNA binding|transcription factor activity, sequence-specific DNA binding|response to cadmium ion|transcription, DNA-templated
Bra000236	7.9905	6.48393	8.69038	16.9481	14.1588	12.6508	14.1914	12.685	11.2465	14.1888	9.65763	11.185	15.414	17.0191	16.1945	9.20868	8.91247	12.6715	10.7064	17.7133	14.3395	9.56989	11.4518	14.5481	ABC transporter A family member 1	ABCA1,Synonyms=ABC1, AOH1,At2g41700,T32G6.22	GO:0016021,GO:0005774,GO:0005524,GO:0042626,GO:0006869	integral component of membrane|vacuolar membrane|ATP binding|ATPase activity, coupled to transmembrane movement of substances|lipid transport	ko02010	ABC transporters
Bra000237	6.358	6.08126	6.08596	18.2934	15.338	15.9951	14.6666	17.8784	17.0306	23.5544	23.9708	25.0132	11.9511	11.3443	15.9625	6.72036	7.34606	9.05193	12.967	9.86754	10.476	20.7832	30.7398	22.2152	AP2-like ethylene-responsive transcription factor At2g41710	At2g41710,T11A7.19	GO:0005634,GO:0003677,GO:0003700,GO:0009873,GO:0007275,GO:0006351	nucleus|DNA binding|transcription factor activity, sequence-specific DNA binding|ethylene-activated signaling pathway|multicellular organism development|transcription, DNA-templated
Bra000238	25.0452	21.1846	20.1553	20.2667	16.0804	22.3764	15.508	13.4122	13.8665	15.1997	16.9759	14.0747	24.4896	24.5263	24.0393	16.3662	16.9488	19.3835	17.9107	26.5322	19.1221	14.204	15.5156	18.8394	Villin-2 {ECO:0000303|PubMed:10631247}	VLN2 {ECO:0000303|PubMed:10631247},At2g41740 {ECO:0000312|Araport:AT2G41740},T11A7.16 {ECO:0000312|EMBL:AAC02774.2}	GO:0005737,GO:0005856,GO:0051017,GO:0051693	cytoplasm|cytoskeleton|actin filament bundle assembly|actin filament capping
Bra000239	7.18605	6.23028	6.5021	13.7986	17.7548	12.9728	10.6474	14.956	10.5463	17.5221	11.4873	14.8882	9.72334	15.258	19.5223	6.56368	3.9502	5.73332	7.79582	9.81654	10.6367	13.2817	12.2216	11.6504	Protein N-terminal glutamine amidohydrolase	At2g41760,T11A7.14	GO:0016811	hydrolase activity, acting on carbon-nitrogen (but not peptide) bonds, in linear amides
Bra000240	8.77984	8.60569	7.13916	15.6309	15.4199	18.7484	13.1937	14.7001	14.657	9.68686	10.4023	10.1954	25.2587	27.6783	28.7795	13.6615	13.0776	21.9194	19.9622	27.9906	21.2668	17.1798	15.2396	17.1777	Probable glycosyltransferase STELLO1 {ECO:0000303|PubMed:27277162}	STL1 {ECO:0000303|PubMed:27277162},At2g41770 {ECO:0000312|Araport:AT2G41770},T11A7.13 {ECO:0000312|EMBL:AAC02770.1}	GO:0005768,GO:0005794,GO:0000139,GO:0016021,GO:0005802,GO:0042802,GO:0016757,GO:0052324,GO:2001009	endosome|Golgi apparatus|Golgi membrane|integral component of membrane|trans-Golgi network|identical protein binding|transferase activity, transferring glycosyl groups|plant-type cell wall cellulose biosynthetic process|regulation of plant-type cell wall cellulose biosynthetic process
Bra000241	0.0884576	0	0.0896058	0	0.0873876	0	0	0.093566	0.0907737	0	0	0.26155	0	0	0	0	0	0	0	0	0	0	0.088316	0
Bra000242	246.542	207.086	231.782	232.631	199.633	162.166	128.663	201.204	167.859	137.584	144.383	175.282	213.726	176.153	233.733	244.758	183.136	212.543	155.366	183.872	233.582	179.896	229.389	196.455	40S ribosomal protein S2-2	RPS2B,Synonyms=RF12,At1g59359,T4M14_3,and OrderedLocusNames=At1g58983,ORFNames=T4M14.1,and OrderedLocusNames=At1g58684,ORFNames=R18I.8	GO:0005618,GO:0022627,GO:0016020,GO:0009506,GO:0003729,GO:0003735,GO:0006412	cell wall|cytosolic small ribosomal subunit|membrane|plasmodesma|mRNA binding|structural constituent of ribosome|translation	ko03010	Ribosome
Bra000243	7.0585	2.16686	7.78799	5.12784	8.93077	3.1663	7.15567	4.00409	2.29408	9.54027	6.8971	6.25735	6.88566	5.32235	4.28342	4.61791	3.32678	8.03577	6.07688	5.65427	1.52916	4.29923	3.67678	7.28771	Zinc finger CCCH domain-containing protein 30	At2g41900,T6D20.20	GO:0005737,GO:0005634,GO:0003677,GO:0046872,GO:0003700,GO:0006355	cytoplasm|nucleus|DNA binding|metal ion binding|transcription factor activity, sequence-specific DNA binding|regulation of transcription, DNA-templated
Bra000244	0	0	0	0	0	0	0	0	0	0	0	0	0	0	0	0	0	0	0	0	0	0	0	0	Arabinogalactan peptide 23	AGP23,At3g57690,F15B8.120	GO:0031225,GO:0005886	anchored component of membrane|plasma membrane
Bra000245	0.640184	0.475434	0.250062	1.13392	0.549544	0.525684	0.0818539	0.0811204	0.163374	0.163384	0	0.306958	0.155372	0	0.600699	0.32156	0	0	0.0909082	0	0.0798054	0.152174	0	0.398565	Zinc finger protein 8 {ECO:0000305}	ZFP8 {ECO:0000303|PubMed:7599312},At2g41940,T6D20.16	GO:0046872,GO:0003700,GO:0044212,GO:0007275,GO:0006355,GO:0006351,GO:0010026	metal ion binding|transcription factor activity, sequence-specific DNA binding|transcription regulatory region DNA binding|multicellular organism development|regulation of transcription, DNA-templated|transcription, DNA-templated|trichome differentiation
Bra000246	35.9423	27.8771	28.9213	25.774	25.0212	24.1542	31.6086	21.0517	26.6011	28.4629	34.0923	32.2094	27.1944	32.9907	26.9293	26.2319	24.6674	47.0657	17.0915	20.672	25.9341	22.5351	28.0214	28.9859
Bra000247	0.149917	0.077629	0.145264	0.111519	0.191822	0.463193	0.0746749	0.11521	0.14647	0.0551192	0.0752539	0.148358	0.271579	0.263035	0.435963	0.211406	0.10719	0.497868	0.237317	0.354264	0.171041	0.079035	0.317221	0.119089
Bra000248	0	0	0	0	0	0.0547421	0	0	0	0	0	0	0	0	0.0522993	0.0464581	0	0	0.0548538	0	0	0	0.0460122	0	Probable protein kinase At2g41970	At2g41970,T6D20.14
Bra000249	9.83254	7.37034	11.7868	4.84635	8.55229	10.0147	6.17514	6.00392	6.65657	7.59747	7.35239	7.97694	7.62899	7.05502	8.48092	16.261	17.7768	16.809	12.1786	10.3313	7.66264	10.1785	10.3314	8.79372	Putative E3 ubiquitin-protein ligase SINAT1	SINAT1,At2g41980,T6D20.13			ko04115,ko04013,ko04310,ko04120	p53 signaling pathway|MAPK signaling pathway - fly|Wnt signaling pathway|Ubiquitin mediated proteolysis
Bra000250	2.71721	1.70183	1.82336	0.969951	1.05491	1.56642	0.527862	2.0046	1.4903	1.32563	1.54975	1.913	2.59882	1.68645	1.36682	1.40995	2.19543	3.29852	1.35884	1.7875	1.14282	1.31693	1.93107	2.56458	E3 ubiquitin-protein ligase RMA1H1	RMA1H1	GO:0005789,GO:0016021,GO:0004842,GO:0008270,GO:0043161,GO:0016567,GO:0009409,GO:0009723,GO:0006970,GO:0009414,GO:0009611	endoplasmic reticulum membrane|integral component of membrane|ubiquitin-protein transferase activity|zinc ion binding|proteasome-mediated ubiquitin-dependent protein catabolic process|protein ubiquitination|response to cold|response to ethylene|response to osmotic stress|response to water deprivation|response to wounding	ko04141	Protein processing in endoplasmic reticulum
Bra000251	4.68013	1.51836	2.03911	3.08604	2.52712	3.0667	3.46156	3.58616	3.06028	3.25933	3.77794	5.54376	8.5109	6.16731	5.74283	4.7465	5.59057	4.23377	4.73998	4.90937	3.38023	7.60953	6.65288	6.19215
Bra000252	0.268212	0	0.0898526	0	0	0.202038	0	0	0.0884577	0	0.0800128	0.239126	0	0	0	0	0	0	0	0	0	0	0	0
Bra000253	3.70312	3.38482	3.60921	5.13661	3.86544	4.25374	4.11235	2.41592	4.29709	3.74466	4.74301	3.73715	5.26038	4.34558	7.31636	4.99523	2.53695	2.04019	5.41084	6.90025	5.04067	2.9461	3.40425	5.32601	Nudix hydrolase 23, chloroplastic	NUDT23,Synonyms=NUDX23,At2g42070,T6D20.4	GO:0009507,GO:0047631,GO:0047884,GO:0046872,GO:0042726,GO:0009416	chloroplast|ADP-ribose diphosphatase activity|FAD diphosphatase activity|metal ion binding|flavin-containing compound metabolic process|response to light stimulus	ko00740,ko00230	Riboflavin metabolism|Purine metabolism
Bra000254	0	0.093041	0	0	0	0	0	0	0	0	0	0	0	0	0	0	0	0	0	0	0	0	0	0	T-complex protein 1 subunit delta {ECO:0000303|PubMed:11599560}	CCT4 {ECO:0000305},At3g18190 {ECO:0000312|Araport:AT3G18190},MRC8	GO:0005832,GO:0005829,GO:0005524,GO:0044183,GO:0051082,GO:0006458,GO:0061077,GO:0046686	chaperonin-containing T-complex|cytosol|ATP binding|protein binding involved in protein folding|unfolded protein binding|'de novo' protein folding|chaperone-mediated protein folding|response to cadmium ion
Bra000255	0	0	0	0	2.92943	0	1.8698	0	0	3.4136	1.18907	0	1.57561	0	0	3.18075	3.52482	0	0	0	0	0	7.65578	1.59124
Bra000256	0	0	0	0.925715	0.310644	0.800318	0.2647	0.147846	0.0913314	0.091883	0.0872323	0.216252	1.67285	2.17682	5.04104	0	0.132146	0	0.80826	0.719725	0.0964403	0.646223	1.15133	1.05295	Basic leucine zipper 34 {ECO:0000303|PubMed:11906833}	BZIP34 {ECO:0000303|PubMed:11906833},At2g42380,MHK10.10	GO:0005634,GO:0003677,GO:0000977,GO:0003700,GO:0009555,GO:0045893,GO:0006351	nucleus|DNA binding|RNA polymerase II regulatory region sequence-specific DNA binding|transcription factor activity, sequence-specific DNA binding|pollen development|positive regulation of transcription, DNA-templated|transcription, DNA-templated
Bra000257	0	0	0	0	0	0	0	0	0	0.0898558	0.0857379	0	0	0	0	0	0	0	0	0	0	0	0	0	LOB domain-containing protein 16	LBD16,Synonyms=ASL18,At2g42430,MHK10.15	GO:0005634,GO:0010311,GO:0045893	nucleus|lateral root formation|positive regulation of transcription, DNA-templated
Bra000258	0	0	0	0	0	0	0	0	0	0	0	0	0	0	0	0	0	0	0	0	0	0	0	0	MATH domain and coiled-coil domain-containing protein At2g42460	At2g42460,MHK10.18
Bra000259	0	0	0	0	0	0	0	0	0	0	0	0	0	0	0	0	0	0	0	0	0	0	0	0	MATH domain and coiled-coil domain-containing protein At2g42460	At2g42460,MHK10.18
Bra000260	19.9174	17.9686	18.5194	16.4317	14.0682	18.8378	17.6485	17.0807	16.079	16.5296	17.6651	16.9666	21.7498	21.4914	20.6259	21.0064	16.1229	30.5285	15.6991	23.8402	20.76	14.0786	17.9746	20.0718	Primary amine oxidase	maoI	GO:0052595,GO:0052594,GO:0005507,GO:0052596,GO:0008131,GO:0048038,GO:0052593,GO:0009308	aliphatic-amine oxidase activity|aminoacetone:oxygen oxidoreductase(deaminating) activity|copper ion binding|phenethylamine:oxygen oxidoreductase (deaminating) activity|primary amine oxidase activity|quinone binding|tryptamine:oxygen oxidoreductase (deaminating) activity|amine metabolic process	ko00260,ko00350,ko00360,ko00950,ko00960,ko00410	Glycine, serine and threonine metabolism|Tyrosine metabolism|Phenylalanine metabolism|Isoquinoline alkaloid biosynthesis|Tropane, piperidine and pyridine alkaloid biosynthesis|beta-Alanine metabolism
Bra000261	5.40565	3.14629	4.17291	2.37855	0.970228	1.90073	0.287866	2.45366	1.01039	2.76325	1.63619	3.44848	0.541365	0.831261	0.789727	2.4565	2.59827	4.99318	2.26917	0.926184	1.1119	1.52379	2.0638	0.755313	Receptor-like serine/threonine-protein kinase SD1-6	SD16,Synonyms=ARK2,At1g65800,F1E22.21
Bra000262	14.9644	13.4143	13.9287	11.5777	11.6588	13.5269	9.56698	9.73909	12.9812	12.1728	9.81923	14.3544	12.5549	13.2307	15.1354	14.1824	9.36111	9.38962	7.88097	13.4903	10.276	9.95457	12.9488	14.6778	Serine/threonine-protein phosphatase PP2A-4 catalytic subunit	PP2A4,Synonyms=PP2A3,At2g42500,MHK10.22	GO:0005737,GO:0005829,GO:0005634,GO:0005886,GO:0046872,GO:0004721,GO:0080022,GO:0048364,GO:0048863	cytoplasm|cytosol|nucleus|plasma membrane|metal ion binding|phosphoprotein phosphatase activity|primary root development|root development|stem cell differentiation	ko04111,ko04113,ko04114,ko04530,ko04136,ko04138,ko04140,ko04013,ko04071,ko04151,ko04152,ko04350,ko04390,ko04391,ko03015	Cell cycle - yeast|Meiosis - yeast|Oocyte meiosis|Tight junction|Autophagy - other eukaryotes|Autophagy - yeast|Autophagy - animal|MAPK signaling pathway - fly|Sphingolipid signaling pathway|PI3K-Akt signaling pathway|AMPK signaling pathway|TGF-beta signaling pathway|Hippo signaling pathway|Hippo signaling pathway -fly|mRNA surveillance pathway
Bra000263	1003.15	879.783	832.222	39.6368	10.2534	9.25331	6.04192	4.96332	14.3564	279.156	94.3276	57.04	8.93839	14.6543	12.5029	722.786	855.168	1720.39	77.0502	64.7851	40.2248	90.5522	110.591	48.4956	Protein COLD-REGULATED 15B, chloroplastic {ECO:0000303|PubMed:8260628}	COR15B {ECO:0000303|PubMed:8260628},At2g42530 {ECO:0000312|Araport:AT2G42530},F14N22 {ECO:0000312|EMBL:AAD23000.1}	GO:0009507,GO:0009941,GO:0009570,GO:0005534,GO:0008289,GO:0009631,GO:0050832,GO:0010150,GO:0009737,GO:0009409	chloroplast|chloroplast envelope|chloroplast stroma|galactose binding|lipid binding|cold acclimation|defense response to fungus|leaf senescence|response to abscisic acid|response to cold
Bra000264	1.53974	0	2.66135	0	0	0	0	0	0	2.64607	0	0	0	0	0	1.1376	2.83806	0	0	1.57907	0	0	0	1.14513
Bra000265	1373.68	1439.03	1313.81	401.202	113.07	98.0399	86.1239	40.8925	106.363	903.547	520.513	555.104	12.702	21.2464	19.6291	1126.49	1262.67	2784.71	148.017	143.962	122.824	85.2473	334.181	151.789	Protein COLD-REGULATED 15B, chloroplastic {ECO:0000303|PubMed:8260628}	COR15B {ECO:0000303|PubMed:8260628},At2g42530 {ECO:0000312|Araport:AT2G42530},F14N22 {ECO:0000312|EMBL:AAD23000.1}	GO:0009507,GO:0009941,GO:0009570,GO:0005534,GO:0008289,GO:0009631,GO:0050832,GO:0010150,GO:0009737,GO:0009409	chloroplast|chloroplast envelope|chloroplast stroma|galactose binding|lipid binding|cold acclimation|defense response to fungus|leaf senescence|response to abscisic acid|response to cold
Bra000266	0	0	0.314209	0	0	0	0	0	0	0	0	0	0	0	0	0.208461	0	0.26916	0	0	0.128091	0	0.101408	0.10481
Bra000267	19.7634	32.0801	18.1099	51.8307	30.4884	45.8458	26.5842	40.5822	23.9242	32.2641	22.8045	23.0267	38.7685	45.2346	55.5969	21.3673	26.3544	20.2551	30.6818	44.6899	27.0107	26.6595	30.366	29.9548	Inactive TPR repeat-containing thioredoxin TTL3	TTL3,Synonyms=VIT,At2g42580,F14N22.15	GO:0005623,GO:0009734,GO:0009742,GO:0045454,GO:0010305,GO:0006970	cell|auxin-activated signaling pathway|brassinosteroid mediated signaling pathway|cell redox homeostasis|leaf vascular tissue pattern formation|response to osmotic stress
Bra000268	148.162	146.486	166.372	176.589	143.529	167.447	194.924	155.56	166.168	182.707	201.942	236.334	179.188	165.921	152.106	125.086	119.522	141.355	140.645	131.632	124.152	180.357	217.859	212.751	14-3-3-like protein GF14 mu	GRF9,At2g42590,F14N22.14			ko04110,ko04114,ko04011,ko04151,ko04390,ko04391	Cell cycle|Oocyte meiosis|MAPK signaling pathway - yeast|PI3K-Akt signaling pathway|Hippo signaling pathway|Hippo signaling pathway -fly
Bra000269	252.156	232.156	189.222	313.922	207.191	321.763	453.623	525.64	393.677	289.922	231.677	247.716	229.543	281.842	221.155	105.904	95.5364	117.016	153.958	225.097	222.067	254.059	268.998	251.889	Protein LIGHT-DEPENDENT SHORT HYPOCOTYLS 10	LSH10,Synonyms=OBO10,At2g42610,F14N22	GO:0005634,GO:0003677,GO:0009299,GO:0009886,GO:0006355	nucleus|DNA binding|mRNA transcription|post-embryonic animal morphogenesis|regulation of transcription, DNA-templated
Bra000270	0	0	0.197933	0	0.0659061	0	0	0	0	0	0	0	0	0	0	0	0.069573	0	0	0	0	0.0665563	0.128859	0	Putative Myb family transcription factor At1g14600	At1g14600,T5E21.10	GO:0005634,GO:0003677,GO:0003700,GO:0006355,GO:0006351	nucleus|DNA binding|transcription factor activity, sequence-specific DNA binding|regulation of transcription, DNA-templated|transcription, DNA-templated
Bra000271	0.19151	0.191882	0.485753	0.68373	1.05448	0.848127	1.05195	0.683003	0.373261	0.70085	0.565061	0.558726	0.757999	0.217045	0.203514	0.575779	0.779364	0.21914	0.651866	0.095859	1.36332	0.474707	0.93878	0.57799	Plant cysteine oxidase 4 {ECO:0000303|PubMed:24599061}	PCO4 {ECO:0000303|PubMed:24599061},At2g42670 {ECO:0000312|Araport:AT2G42670},F14N22.6 {ECO:0000312|EMBL:AAM15389.1}	GO:0005737,GO:0005634,GO:0017172,GO:0046872	cytoplasm|nucleus|cysteine dioxygenase activity|metal ion binding	ko00430	Taurine and hypotaurine metabolism
Bra000272	26.3243	50.3484	46.2325	39.7224	33.8843	58.7402	32.6939	64.3978	44.9682	46.9912	38.4404	35.3007	46.0525	50.993	46.0823	33.701	26.5744	18.4159	40.2914	38.3295	49.8335	37.3349	41.1981	44.701	Multiprotein-bridging factor 1a	MBF1A,At2g42680,F14N22.5	GO:0005730,GO:0003729,GO:0043565,GO:0003713,GO:0045893,GO:0006351	nucleolus|mRNA binding|sequence-specific DNA binding|transcription coactivator activity|positive regulation of transcription, DNA-templated|transcription, DNA-templated
Bra000273	0	0	0	0	0	0	0	0	0	0	0	0	0	0	0	0	0	0	0	0	0	0	0	0	Sec1 family domain-containing protein MIP3 {ECO:0000305}	MIP3 {ECO:0000303|PubMed:24118572},At2g42700 {ECO:0000312|Araport:AT2G42700},F14N22.4 {ECO:0000305}	GO:0005789,GO:0005773,GO:0051604,GO:0015031,GO:0006624,GO:0006904	endoplasmic reticulum membrane|vacuole|protein maturation|protein transport|vacuolar protein processing|vesicle docking involved in exocytosis
Bra000274	22.1573	21.7521	16.4076	33.27	31.1188	22.1537	30.6643	31.4144	31.1943	36.9772	32.1664	36.3709	26.8768	21.6857	27.7103	12.009	10.5795	19.7678	12.1586	13.8391	11.6139	14.8613	22.1522	24.625	Transcription elongation factor B polypeptide 3	EloA,CG6755	GO:0070449,GO:0016021,GO:0005634,GO:0008023,GO:0007474,GO:0032968,GO:0006368	elongin complex|integral component of membrane|nucleus|transcription elongation factor complex|imaginal disc-derived wing vein specification|positive regulation of transcription elongation from RNA polymerase II promoter|transcription elongation from RNA polymerase II promoter
Bra000275	0	0	0	0	0	0	0	0	0	0	0	0	0	0	0	0	0	0	0	0	0	0	0	0
Bra000276	0.303462	0	0.584516	0.653417	0.543628	0.325924	0.58625	0.313725	1.49526	0.296681	0.51215	1.31133	1.98368	3.43485	13.8592	0.840651	0.289375	0	0.660979	0.933457	0.318082	3.82655	7.12165	10.0288	Transcription factor PAR1	PAR1,Synonyms=BHLH165, HLH1,At2g42870,F7D19.13	GO:0005634,GO:0042803,GO:0003712,GO:0009742,GO:0032502,GO:0045892,GO:0040008,GO:0009641,GO:0006351	nucleus|protein homodimerization activity|transcription cofactor activity|brassinosteroid mediated signaling pathway|developmental process|negative regulation of transcription, DNA-templated|regulation of growth|shade avoidance|transcription, DNA-templated
Bra000277	11.5871	9.91475	12.7925	12.8871	9.25838	12.1279	10.1754	10.4143	11.1406	8.16669	8.14188	8.29108	16.7247	17.0674	13.4985	12.2652	14.0651	17.9426	19.3647	21.454	14.2173	10.9675	12.9832	10.6938	Mitogen-activated protein kinase 20	MPK20,At2g42880,F7D19.12	GO:0005622,GO:0005524,GO:0004707	intracellular|ATP binding|MAP kinase activity
Bra000278	0	0	0	0	0	0	0	0	0	0	0	0	0	0	0	0	0	0	0	0	0	0	0	0
Bra000279	8.62054	7.05676	8.80721	9.67049	8.17423	7.73413	10.1002	8.68296	9.35357	9.95046	8.58368	9.40245	7.90353	6.43883	8.24217	7.48371	8.41323	6.40888	5.4338	5.92742	5.20979	6.55787	9.01457	9.26928	Protein MEI2-like 2	ML2,Synonyms=MEI2,At2g42890,F7D19.11	GO:0000166,GO:0003723,GO:0051321,GO:0045927,GO:0045836	nucleotide binding|RNA binding|meiotic cell cycle|positive regulation of growth|positive regulation of meiotic nuclear division
Bra000280	11.9881	10.7608	11.5391	5.13844	8.4926	5.77517	3.58418	5.02379	5.80728	2.32992	4.82313	2.78561	7.53302	6.54032	8.43859	17.0096	10.1418	8.28057	6.82561	6.65381	9.50528	6.1704	6.04446	10.1002	Ribose-phosphate pyrophosphokinase 4	PRS4,At2g42910,F23E6.7, F7D19.9	GO:0005737,GO:0005829,GO:0005886,GO:0009506,GO:0005524,GO:0016301,GO:0046872,GO:0004749,GO:0009116,GO:0009165	cytoplasm|cytosol|plasma membrane|plasmodesma|ATP binding|kinase activity|metal ion binding|ribose phosphate diphosphokinase activity|nucleoside metabolic process|nucleotide biosynthetic process
Bra000281	0	0	0.401419	0	0	0	0	0.168845	0.0799006	0.253504	0.0790809	0.0782812	0	0	0	0	0	0	0	0	0	0.159772	0	0	AT-hook motif nuclear-localized protein 16 {ECO:0000312|EMBL:FAA00287.1}	AHL16 {ECO:0000303|PubMed:15604740},Synonyms=TEK {ECO:0000303|PubMed:23394836},At2g42940 {ECO:0000312|Araport:AT2G42940},F23E6.8 {ECO:0000312|EMBL:AAM15286.1}, F7D19.6 {ECO:0000312|EMBL:AAD21715.1}	GO:0005634,GO:0003680,GO:0031490,GO:0003700,GO:0035067,GO:0010529,GO:0010208,GO:1900111,GO:0006351,GO:0010228	nucleus|AT DNA binding|chromatin DNA binding|transcription factor activity, sequence-specific DNA binding|negative regulation of histone acetylation|negative regulation of transposition|pollen wall assembly|positive regulation of histone H3-K9 dimethylation|transcription, DNA-templated|vegetative to reproductive phase transition of meristem
Bra000282	1.64878	1.7044	2.5785	1.03822	0.607829	1.97288	0.704497	1.03933	1.19185	2.3404	2.63635	2.01996	0.4606	0.451338	0.670144	0.703634	1.34717	0.795694	0.0884048	0.858766	0.63383	0.747134	0.840184	0.770293	Transcription factor JUNGBRUNNEN 1	JUB1,Synonyms=NAC042,At2g43000,F23E6.1	GO:0005634,GO:0003677,GO:0003700,GO:0009718,GO:0010120,GO:0042538,GO:0010150,GO:1900056,GO:0006561,GO:0006351,GO:0005992	nucleus|DNA binding|transcription factor activity, sequence-specific DNA binding|anthocyanin-containing compound biosynthetic process|camalexin biosynthetic process|hyperosmotic salinity response|leaf senescence|negative regulation of leaf senescence|proline biosynthetic process|transcription, DNA-templated|trehalose biosynthetic process
Bra000283	9.75205	18.7969	16.5745	37.857	25.3757	28.4683	22.0705	17.484	20.7265	49.0501	39.9256	37.1341	24.8787	30.5006	38.2142	18.4944	23.7889	17.487	31.1881	29.0073	21.3459	28.2724	45.4271	37.5275	Transcription factor PIF4	PIF4,Synonyms=BHLH9, EN102, SRL2,At2g43010,MFL8.13	GO:0005634,GO:0003677,GO:0003700,GO:0009704,GO:0010161,GO:0010017,GO:0009585,GO:0010600,GO:0010928,GO:0010244,GO:0006351	nucleus|DNA binding|transcription factor activity, sequence-specific DNA binding|de-etiolation|red light signaling pathway|red or far-red light signaling pathway|red, far-red light phototransduction|regulation of auxin biosynthetic process|regulation of auxin mediated signaling pathway|response to low fluence blue light stimulus by blue low-fluence system|transcription, DNA-templated	ko04075	Plant hormone signal transduction
Bra000284	0.409131	0.128801	0.487009	0.132146	0.0395036	0.0483918	0.123682	0.181395	0	0.760971	0.290513	0.0814464	0.205729	0.577617	0.730325	0.743736	0.480798	2.00777	0.438761	0.687298	0.315522	0.677213	0.764611	0.23627	Probable polyamine oxidase 2	PAO2,At2g43020,MFL8.12	GO:0005777,GO:0046592,GO:0006598	peroxisome|polyamine oxidase activity|polyamine catabolic process	ko00330,ko00410	Arginine and proline metabolism|beta-Alanine metabolism
Bra000285	31.7249	33.226	24.4409	59.1567	43.1822	62.0149	29.7247	33.5212	25.139	45.2009	38.2075	32.7705	32.893	61.3509	75.4458	40.7122	66.2684	27.2152	52.2298	80.9858	52.3447	38.4925	36.6195	39.966	50S ribosomal protein L3-1, chloroplastic	RPL3A,At2g43030,MFL8.11	GO:0009507,GO:0009941,GO:0009570,GO:0016020,GO:0005840,GO:0019843,GO:0003735,GO:0006412	chloroplast|chloroplast envelope|chloroplast stroma|membrane|ribosome|rRNA binding|structural constituent of ribosome|translation	ko03010	Ribosome
Bra000286	0.825391	1.00747	0.971278	1.18483	0.482596	0.457449	0.886246	0.994234	0.895359	0.908985	1.05487	0.877689	1.89641	2.39628	1.02393	1.27253	0.531869	1.10353	1.08896	1.32555	1.05478	1.23011	1.49545	1.51669	Protein NPG1 {ECO:0000303|PubMed:12928497}	NPG1 {ECO:0000303|PubMed:12928497},Synonyms=NPG {ECO:0000303|PubMed:12928497},At2g43040 {ECO:0000312|Araport:AT2G43040},MFL8.10 {ECO:0000312|EMBL:AAD22127.1}	GO:0005516	calmodulin binding
Bra000287	0	0	0	0	0	0	0	0	0	0	0	0	0	0	0	0	0	0	0	0	0	0	0	0	14 kDa proline-rich protein DC2.15		GO:0016021	integral component of membrane
Bra000288	110.631	93.4895	97.4478	113.155	71.2582	109.508	57.0226	81.2304	50.9447	67.4075	62.0698	75.2927	82.1277	85.2826	77.389	84.975	95.2848	68.2826	70.6538	123.177	102.918	69.7091	58.2916	60.7699	3-isopropylmalate dehydratase small subunit 3	At2g43090,MFL8.15	GO:0009507,GO:0009570,GO:0009536,GO:0003861,GO:0009658,GO:0048229,GO:0019761,GO:0009098,GO:0009651	chloroplast|chloroplast stroma|plastid|3-isopropylmalate dehydratase activity|chloroplast organization|gametophyte development|glucosinolate biosynthetic process|leucine biosynthetic process|response to salt stress	ko00290,ko00660	Valine, leucine and isoleucine biosynthesis|C5-Branched dibasic acid metabolism
Bra000289	0.20046	1.22543	0.661383	3.02989	3.09694	3.29547	1.96817	1.71356	3.06929	1.41912	1.18568	0.978819	5.90325	8.15661	4.36376	1.35963	0.137146	0.555274	2.45024	2.75131	3.46219	2.72882	2.39679	1.94138	Pirin-like protein 2 {ECO:0000305}	PRN2 {ECO:0000303|PubMed:24947605},At2g43120,F14B2.6	GO:0005829,GO:0005634,GO:0005886,GO:0046872,GO:0030414,GO:0042742	cytosol|nucleus|plasma membrane|metal ion binding|peptidase inhibitor activity|defense response to bacterium
Bra000290	3.05109	0.111538	0.22239	1.25625	3.30734	0.710513	0.997739	0.113931	0.45467	0.933033	0.53756	0.857194	0.674612	6.43785	4.57602	1.20127	0.990515	2.32885	5.39231	7.25628	4.30273	1.3072	0.880305	0.657067	Ras-related protein RABA5c	RABA5C,Synonyms=ARA-4, RAB11F,At2g43130,F14B2.7	GO:0005829,GO:0000139,GO:0005795,GO:0005798,GO:0005886,GO:0005802,GO:0005525,GO:0003924,GO:0048219,GO:0009408,GO:0007264	cytosol|Golgi membrane|Golgi stack|Golgi-associated vesicle|plasma membrane|trans-Golgi network|GTP binding|GTPase activity|inter-Golgi cisterna vesicle-mediated transport|response to heat|small GTPase mediated signal transduction	ko04144	Endocytosis
Bra000291	0	0.105583	0.572764	0.762396	0.569631	0.228553	0	0	0.0957183	0	0.440241	0.17688	0.0948612	0.224487	0.106508	0.095946	0.0982722	0	1.12036	0.740701	0.872688	0	0.0919385	0.0950524	Transcription factor bHLH129	BHLH129,Synonyms=EN73,At2g43140,F14B2.8	GO:0005634,GO:0001046,GO:0001228,GO:0006366	nucleus|core promoter sequence-specific DNA binding|transcriptional activator activity, RNA polymerase II transcription regulatory region sequence-specific binding|transcription from RNA polymerase II promoter
Bra000292	129.641	204.642	121.05	122.088	90.7195	123.525	64.4458	213.185	85.0794	47.1937	62.4287	76.0125	88.6795	102.65	101.556	131.538	148.491	214.461	129.956	142.95	203.923	85.5352	92.961	74.6295
Bra000293	16.5358	14.0556	14.7151	15.137	16.6561	17.751	19.5491	23.9371	15.4388	18.7032	12.647	20.3507	21.4343	20.9434	19.1241	14.6557	15.9314	25.7329	18.0677	22.811	19.0028	17.1106	19.6244	24.1061	Clathrin interactor EPSIN 2	EPSIN2,Synonyms=EPSINR2,At2g43160/At2g43170,F14B2.10, F14B2.11	GO:0030136,GO:0005794,GO:0005886,GO:0005774,GO:0030276,GO:0005543,GO:0015031	clathrin-coated vesicle|Golgi apparatus|plasma membrane|vacuolar membrane|clathrin binding|phospholipid binding|protein transport	ko04144	Endocytosis
Bra000294	4.14973	5.15241	4.70245	5.27491	5.66688	5.26515	3.92917	5.28914	6.94067	5.21481	5.96682	5.17461	4.37561	6.28367	5.47549	4.24848	5.46137	5.65948	2.94085	5.54795	4.13942	5.11005	6.53392	4.95249	2,3-dimethylmalate lyase {ECO:0000312|EMBL:ABC88406.1}	Dml {ECO:0000312|EMBL:ABC88406.1}	GO:0047529,GO:0046872,GO:0051187	2,3-dimethylmalate lyase activity|metal ion binding|cofactor catabolic process
Bra000295	9.89881	9.85123	7.84811	12.768	11.0913	12.0216	10.083	9.3432	12.4686	8.58665	9.91844	9.65909	17.7718	13.2631	13.4983	8.5424	7.26043	9.51014	8.79816	14.9645	10.7659	10.6826	15.6356	13.1638	Probable serine/threonine-protein kinase PBL8 {ECO:0000305}	PBL8 {ECO:0000303|PubMed:20413097},Synonyms=PIX17 {ECO:0000303|PubMed:23951354},At5g01020,F7J8.5
Bra000296	0.520108	0.787138	0.829978	0.682557	1.55397	1.16726	1.54119	1.84672	1.37868	1.13075	1.30302	1.58811	1.28758	1.98189	2.11377	1.06189	0.552063	0.878355	0.947754	1.45102	0.965747	1.57187	1.91427	1.63992	Probable methyltransferase PMT19	At2g43200,F14B2.14	GO:0005789,GO:0005768,GO:0016021,GO:0005802,GO:0005774,GO:0008757,GO:0032259	endoplasmic reticulum membrane|endosome|integral component of membrane|trans-Golgi network|vacuolar membrane|S-adenosylmethionine-dependent methyltransferase activity|methylation
Bra000297	10.6274	10.1516	8.87138	5.78509	4.59838	4.64203	6.22679	6.49252	5.8593	5.13223	4.78552	5.36182	7.57506	6.85567	8.16422	8.10128	8.67432	8.58675	4.63426	5.81561	4.67927	6.40004	5.20173	6.74247
Bra000298	12.6661	11.401	13.7263	5.66157	3.87545	5.61473	5.01167	4.80388	5.96887	3.4599	4.71602	2.16703	10.3148	11.8071	9.98181	14.1793	8.53521	21.0608	8.48383	10.0421	10.1308	4.76878	6.57117	6.34164	CMP-sialic acid transporter 2	At2g43240,F14B2.18	GO:0000139,GO:0016021,GO:0015136,GO:0005351,GO:0015739	Golgi membrane|integral component of membrane|sialic acid transmembrane transporter activity|sugar:proton symporter activity|sialic acid transport
Bra000299	1.35327	4.06988	0	0	0	0	1.185	0	1.20515	0	3.21327	4.33819	10.2962	9.51052	7.8399	3.97722	2.44063	0	18.2831	8.32832	0	2.09698	0.984652	2.98655	Calmodulin-like protein 5	CML5,Synonyms=MSS3,At2g43290,F14B2.33, T1O24.3	GO:0012505,GO:0031303,GO:0005509	endomembrane system|integral component of endosome membrane|calcium ion binding
Bra000300	9.1282	9.56306	7.06301	8.39815	6.60843	8.13644	6.18868	7.09996	5.86459	9.29023	8.07504	8.27139	10.0376	9.27001	7.83158	8.62706	10.5916	11.3894	8.163	8.36453	7.89484	7.16431	9.26555	9.52031	Histidine protein methyltransferase 1 homolog	METTL18	GO:0008168	methyltransferase activity
Bra000301	1.37932	5.59436	5.984	4.26233	9.44157	5.04283	10.6601	18.7043	22.8962	4.95137	6.23989	0.961243	20.3564	16.972	13.1891	4.45551	6.37035	2.99367	9.73395	7.40867	7.47639	10.1963	16.5344	16.0607
Bra000302	11.3827	10.7173	11.4227	12.3296	13.704	10.2558	10.3441	13.0782	13.8122	14.997	10.3777	10.2595	20.0563	14.968	16.0854	8.89465	10.1404	25.1557	15.0327	11.018	15.4064	14.6902	16.6113	13.3848	Probable glutathione peroxidase 3, mitochondrial	GPX3,At2g43350,T1O24.9	GO:0005768,GO:0005794,GO:0005739,GO:0005802,GO:0004602,GO:0009738,GO:0042631,GO:0042542	endosome|Golgi apparatus|mitochondrion|trans-Golgi network|glutathione peroxidase activity|abscisic acid-activated signaling pathway|cellular response to water deprivation|response to hydrogen peroxide	ko00590,ko00480	Arachidonic acid metabolism|Glutathione metabolism
Bra000303	5.21731	5.2036	4.90386	6.24605	5.816	3.83595	6.16703	5.92281	6.6338	4.55592	3.86775	4.73897	8.36064	7.0452	8.78897	7.74737	3.50455	4.6238	5.36477	6.20766	6.18893	3.0398	5.27918	4.08894	Biotin synthase	BIO2,Synonyms=BIOB,At2g43360,T01O24.10	GO:0051537,GO:0051539,GO:0004076,GO:0008270,GO:0009102	2 iron, 2 sulfur cluster binding|4 iron, 4 sulfur cluster binding|biotin synthase activity|zinc ion binding|biotin biosynthetic process	ko00780	Biotin metabolism
Bra000304	5.44662	4.44979	4.01329	5.84143	7.54996	5.09798	7.77032	7.31621	7.18105	6.3933	7.22755	8.54014	7.25371	6.02854	7.05367	4.9535	3.81779	5.09198	4.83713	6.65761	3.52824	7.02522	7.57697	6.95897	U11/U12 small nuclear ribonucleoprotein 35 kDa protein	SNRNP35,At2g43370,T1O24.11	GO:0000243,GO:0016607,GO:0005634,GO:0071011,GO:0034693,GO:0005689,GO:0003729,GO:0000166,GO:0017069,GO:0000398	commitment complex|nuclear speck|nucleus|precatalytic spliceosome|U11/U12 snRNP|U12-type spliceosomal complex|mRNA binding|nucleotide binding|snRNA binding|mRNA splicing, via spliceosome
Bra000305	18.8098	18.1322	16.2834	27.8566	29.2907	29.4037	42.9076	27.6925	33.3139	41.8405	35.0099	40.3931	41.0399	34.6679	36.2112	17.9931	28.2302	17.5061	22.9895	21.3699	18.6003	35.6414	39.78	32.76	Hydroxyacylglutathione hydrolase 1, mitochondrial	GLX2-1,Synonyms=GLY1,At2g43430,T1O24.17	GO:0005739,GO:0008800,GO:0004416,GO:0046872,GO:0008270,GO:0017001,GO:0019243,GO:0043200,GO:0034059,GO:0009651	mitochondrion|beta-lactamase activity|hydroxyacylglutathione hydrolase activity|metal ion binding|zinc ion binding|antibiotic catabolic process|methylglyoxal catabolic process to D-lactate via S-lactoyl-glutathione|response to amino acid|response to anoxia|response to salt stress	ko00620	Pyruvate metabolism
Bra000306	0.127029	0	0	0.410617	0.239085	0.592023	0	0	0	0	0.123947	0.122269	0.619527	0.148484	0.275505	0.477476	0	0.545719	0	0	0	0.373259	0	0.838229
Bra000307	0.324962	0.419551	0.100696	0.416054	0.256593	0.192322	0.10182	0.17986	0.324004	0.424855	0.39558	0.450759	0.453431	0.738031	0.965721	2.05401	1.09896	1.26293	0.506556	0.489607	0.266911	0.740515	1.03297	0.236669	Protein NLP8	NLP8,At2g43500,T1O24.24	GO:0005634,GO:0003677,GO:0003700,GO:0006355,GO:0006351	nucleus|DNA binding|transcription factor activity, sequence-specific DNA binding|regulation of transcription, DNA-templated|transcription, DNA-templated
Bra000308	2.82177	0.830513	1.49321	0.979621	0.642935	0.816023	0.448387	0.334279	0.428574	0.530374	0.459713	0.976411	1.19975	0.773452	1.18558	3.19394	2.47624	1.93508	1.25003	0.987824	0.584116	1.24577	2.05224	0.852798	Protein NLP8	NLP8,At2g43500,T1O24.24	GO:0005634,GO:0003677,GO:0003700,GO:0006355,GO:0006351	nucleus|DNA binding|transcription factor activity, sequence-specific DNA binding|regulation of transcription, DNA-templated|transcription, DNA-templated
Bra000309	0	0	0	0	0	0	0	0	0	0	0	0	0	0	0	0	0.577822	0	0	0	0	0	0.527401	0	Defensin-like protein 193	ATTI2,At2g43520,T01O24.26	GO:0005576,GO:0008200,GO:0004867,GO:0006952,GO:0050832,GO:0031640	extracellular region|ion channel inhibitor activity|serine-type endopeptidase inhibitor activity|defense response|defense response to fungus|killing of cells of other organism
Bra000310	32.2633	40.4823	14.1167	18.1583	25.6794	54.072	14.1544	23.5558	39.1065	7.60786	16.7823	13.809	18.1659	22.1668	25.8135	9.21398	16.7046	12.1973	103.149	39.587	16.922	19.1361	25.0221	10.5391	Endochitinase CHI {ECO:0000305}	CHI {ECO:0000312|EMBL:AEC10291.1},Synonyms=LSC222 {ECO:0000303|PubMed:12947053},At2g43570 {ECO:0000312|EMBL:AAM20661.1},F18O19.32 {ECO:0000312|EMBL:AEC10291.1}	GO:0048046,GO:0005622,GO:0009505,GO:0008061,GO:0004568,GO:0006040,GO:0016998,GO:0006032,GO:0010150,GO:0000272,GO:0072722,GO:0010272,GO:0009615,GO:0009627	apoplast|intracellular|plant-type cell wall|chitin binding|chitinase activity|amino sugar metabolic process|cell wall macromolecule catabolic process|chitin catabolic process|leaf senescence|polysaccharide catabolic process|response to amitrole|response to silver ion|response to virus|systemic acquired resistance	ko00520	Amino sugar and nucleotide sugar metabolism
Bra000311	81.0018	157.142	100.652	91.6448	138.004	140.546	39.7057	46.3215	63.7537	33.8532	25.3874	101.504	110.833	101.235	238.288	88.6688	85.873	44.2734	83.0769	146.612	130.112	117.264	114.542	79.325	Basic endochitinase CHB4		GO:0005615,GO:0008061,GO:0004568,GO:0016998,GO:0006032,GO:0006952,GO:0000272	extracellular space|chitin binding|chitinase activity|cell wall macromolecule catabolic process|chitin catabolic process|defense response|polysaccharide catabolic process	ko00520	Amino sugar and nucleotide sugar metabolism
Bra000312	0.411223	1.85178	0.611387	2.63358	1.28122	2.90182	3.12809	1.39612	2.69345	1.38012	1.64291	1.63262	10.5286	8.07327	7.30711	1.08386	1.26075	1.23461	3.86606	3.9392	3.19319	1.97793	2.6175	3.43473	Endochitinase At2g43600 {ECO:0000305}	At2g43600 {ECO:0000312|EMBL:AEC10294.1},F18O19.29 {ECO:0000312|EMBL:AEC10294.1}	GO:0005622,GO:0008061,GO:0004568,GO:0006040,GO:0016998,GO:0006032,GO:0006952,GO:0000272	intracellular|chitin binding|chitinase activity|amino sugar metabolic process|cell wall macromolecule catabolic process|chitin catabolic process|defense response|polysaccharide catabolic process	ko00520	Amino sugar and nucleotide sugar metabolism
Bra000313	0	0	0	0	0	0	0	0	0	0	0	0	0	0	0	0	0	0	0	0	0	0	0	0	Endochitinase At2g43600 {ECO:0000305}	At2g43600 {ECO:0000312|EMBL:AEC10294.1},F18O19.29 {ECO:0000312|EMBL:AEC10294.1}	GO:0005622,GO:0008061,GO:0004568,GO:0006040,GO:0016998,GO:0006032,GO:0006952,GO:0000272	intracellular|chitin binding|chitinase activity|amino sugar metabolic process|cell wall macromolecule catabolic process|chitin catabolic process|defense response|polysaccharide catabolic process	ko00520	Amino sugar and nucleotide sugar metabolism
Bra000314	0.216237	0.0741963	0.438572	0	0	0	0	0	0	0	0.0712464	0	0	0	0	0	0	0	0	0	0	0	0	0	Endochitinase At2g43610 {ECO:0000305}	At2g43610 {ECO:0000312|EMBL:AAL62349.1},F18O19.28 {ECO:0000312|EMBL:AEC10295.1}	GO:0005622,GO:0005886,GO:0008061,GO:0004568,GO:0006040,GO:0016998,GO:0006032,GO:0006952,GO:0000272	intracellular|plasma membrane|chitin binding|chitinase activity|amino sugar metabolic process|cell wall macromolecule catabolic process|chitin catabolic process|defense response|polysaccharide catabolic process	ko00520	Amino sugar and nucleotide sugar metabolism
Bra000315	393.358	231.547	342.263	45.9202	92.0313	91.5199	38.0994	65.2675	58.3493	31.3935	29.8691	29.8737	36.6914	49.7183	49.2522	371.399	341.999	695.345	226.963	314.42	131.357	34.3329	36.9834	29.4152	Endochitinase At2g43620 {ECO:0000305}	At2g43620 {ECO:0000312|EMBL:AEC10296.1},F18O19.27 {ECO:0000312|EMBL:AEC10296.1}	GO:0048046,GO:0005622,GO:0008061,GO:0004568,GO:0006040,GO:0016998,GO:0006032,GO:0006952,GO:0000272	apoplast|intracellular|chitin binding|chitinase activity|amino sugar metabolic process|cell wall macromolecule catabolic process|chitin catabolic process|defense response|polysaccharide catabolic process	ko00520	Amino sugar and nucleotide sugar metabolism
Bra000316	23.5377	15.4665	18.8116	19.3475	11.9414	25.5538	12.0295	14.4355	14.7094	12.5984	13.4618	17.5687	20.652	25.7692	21.069	27.745	18.2507	19.5774	26.1135	27.6229	21.0457	16.9958	25.8318	18.6864	Signal recognition particle 14 kDa protein	SRP14,At2g43640,F18O19.25	GO:0005786,GO:0008312,GO:0030942,GO:0045047,GO:0006614	signal recognition particle, endoplasmic reticulum targeting|7S RNA binding|endoplasmic reticulum signal peptide binding|protein targeting to ER|SRP-dependent cotranslational protein targeting to membrane	ko03060	Protein export
Bra000317	58.6188	37.0124	34.8283	11.8126	9.16	9.53883	5.23792	10.4297	8.0369	7.36741	8.16334	8.41646	13.1424	11.6384	17.6813	46.5017	29.9892	98.2307	16.4864	17.3199	31.0994	12.6607	13.7135	10.844	Something about silencing protein 10	Sas10 {ECO:0000312|EMBL:AAG22407.2},CG4202	GO:0005730,GO:0032040,GO:0003723,GO:0016569,GO:0000462,GO:0022008	nucleolus|small-subunit processome|RNA binding|covalent chromatin modification|maturation of SSU-rRNA from tricistronic rRNA transcript (SSU-rRNA, 5.8S rRNA, LSU-rRNA)|neurogenesis
Bra000318	2.09895	1.15222	0.870698	4.45628	1.21877	2.46438	1.36555	1.79231	1.31417	2.78469	2.35514	1.55676	1.13782	1.95929	1.24351	1.20863	1.68493	3.0522	0.837534	0.762444	1.06854	0.761857	1.01639	1.25754	Protein IQ-DOMAIN 14	IQD14,At2g43680,F18O19.21
Bra000319	0	0	0	0	0	0	0	0	0	0	0	0.029902	0.0299375	0.0348064	0	0	0.0321157	0	0.0359012	0	0	0	0	0.0584388	L-type lectin-domain containing receptor kinase V.4 {ECO:0000303|PubMed:19773388}	LECRK54 {ECO:0000303|PubMed:19773388},Synonyms=LECRKC1 {ECO:0000303|Ref.5},At2g43700 {ECO:0000312|Araport:AT2G43700},F18O19.19 {ECO:0000312|EMBL:AAB64036.1}
Bra000320	0	0	0	0	0	0	0	0	0	0	0	0	0	0	0	0	0	0	0	0	0	0	0	0	L-type lectin-domain containing receptor kinase V.4 {ECO:0000303|PubMed:19773388}	LECRK54 {ECO:0000303|PubMed:19773388},Synonyms=LECRKC1 {ECO:0000303|Ref.5},At2g43700 {ECO:0000312|Araport:AT2G43700},F18O19.19 {ECO:0000312|EMBL:AAB64036.1}
Bra000321	14.3284	11.4831	8.99894	15.4883	12.5838	15.4852	9.64643	8.62471	9.35825	4.99994	5.5711	6.29885	27.9952	22.7347	32.6108	17.9205	14.5054	20.3184	16.3251	29.7217	21.0638	9.15747	11.7521	13.0065	Stearoyl-[acyl-carrier-protein] 9-desaturase, chloroplastic		GO:0009507,GO:0045300,GO:0046872,GO:0006633	chloroplast|acyl-[acyl-carrier-protein] desaturase activity|metal ion binding|fatty acid biosynthetic process	ko00061,ko01040	Fatty acid biosynthesis|Biosynthesis of unsaturated fatty acids
Bra000322	0	0	0	0	0	0	0	0	0	0	0	0	0	0	0	0.0956323	0	0	0	0	0	0	0	0	Jacalin-related lectin 25	JAL25,At2g43740,F18O19.15	GO:0030246	carbohydrate binding
Bra000323	0	0	0	0	0	0	0	0	0	0	0	0	0.587958	0.724978	0	0	0	0	0.554477	0	0	0	0	0.433526	Jacalin-related lectin 24	JAL24,At2g43730,F18O19.16	GO:0030246	carbohydrate binding
Bra000324	0	0	0	0	0	0	0	0	0	0	0	0	0	0	0	0	0	0	0	0	0	0	0	0	Jacalin-related lectin 24	JAL24,At2g43730,F18O19.16	GO:0030246	carbohydrate binding
Bra000325	66.2519	58.4978	92.7069	65.8941	61.5877	81.2829	60.7086	60.7562	65.4057	31.696	60.4069	78.9356	57.7841	63.1444	80.1534	66.8606	29.9891	24.2835	47.1058	48.3391	66.3866	93.9044	52.7301	46.4155
Bra000326	34.6711	44.0074	39.8696	47.9819	42.9705	51.5241	44.4083	44.066	46.4188	45.1211	53.2508	32.7642	44.7855	55.9143	54.3366	53.0822	37.8701	73.9876	40.8254	64.6279	77.8496	32.2866	35.1447	51.6947	Mitogen-activated protein kinase 6	MPK6,At2g43790,F18O19.10	GO:0005634,GO:0009524,GO:0009574,GO:0005802,GO:0005524,GO:0004707,GO:0004672,GO:0010120,GO:0051301,GO:0042742,GO:0009864,GO:0010229,GO:0010150,GO:0048481,GO:0009626,GO:0009555,GO:0010183,GO:0080136,GO:0009737,GO:0009409,GO:0009723,GO:0009620,GO:0042542,GO:0006970,GO:0006979,GO:0000302,GO:0009651,GO:0010224,GO:0048364	nucleus|phragmoplast|preprophase band|trans-Golgi network|ATP binding|MAP kinase activity|protein kinase activity|camalexin biosynthetic process|cell division|defense response to bacterium|induced systemic resistance, jasmonic acid mediated signaling pathway|inflorescence development|leaf senescence|plant ovule development|plant-type hypersensitive response|pollen development|pollen tube guidance…	ko04016,ko04075	MAPK signaling pathway - plant|Plant hormone signal transduction
Bra000327	0	0	0	0	0.0763701	0	0	0	0	0	0	0	0.038534	0	0	0	0	0.046962	0	0.0774961	0.0397895	0	0.0383694	0	Exopolygalacturonase	PG9	GO:0005618,GO:0005576,GO:0047911,GO:0004650,GO:0005975,GO:0071555	cell wall|extracellular region|galacturan 1,4-alpha-galacturonidase activity|polygalacturonase activity|carbohydrate metabolic process|cell wall organization
Bra000328	0.356788	0.201468	0.139003	0.305565	0.209607	0.154719	0.0558656	0.0530746	0.0933429	0.056436	0.0915157	0.0364634	0.254283	0.309718	0.560591	0.25635	0.0930439	0.374365	0.145124	0.207952	0.544074	0.301942	0.111121	0.212934	Formin-like protein 2	FH2,At2g43800,F18O19.9	GO:0016021,GO:0005886,GO:0003779	integral component of membrane|plasma membrane|actin binding
Bra000329	0	0	0	0	0	0	0	0	0	0	0	0	0	0	0	0	0	0	0	0	0	0	0	0	UDP-glycosyltransferase 74F2	UGT74F2,Synonyms=GT, SAGT1, SGT1,At2g43820,F18O19.7	GO:0005829,GO:0043231,GO:0052641,GO:0090704,GO:0080043,GO:0080044,GO:0052639,GO:0052640,GO:0080002,GO:0035251,GO:0018874,GO:0009813,GO:0052696,GO:0046482,GO:0010030,GO:0009696	cytosol|intracellular membrane-bounded organelle|benzoic acid glucosyltransferase activity|nicotinate-O-glucosyltransferase activity|quercetin 3-O-glucosyltransferase activity|quercetin 7-O-glucosyltransferase activity|salicylic acid glucosyltransferase (ester-forming) activity|salicylic acid glucosyltransferase (glucoside-forming) activity|UDP-glucose:4-aminobenzoate acylglucosyltransferase acti…
Bra000330	0	0	0	0	0.0462504	0.109427	0	0.205312	0.0959705	0	0.145458	0	0	0	0	0	0	0	0.0559527	0	0	0	0	0	UDP-glycosyltransferase 74F2	UGT74F2,Synonyms=GT, SAGT1, SGT1,At2g43820,F18O19.7	GO:0005829,GO:0043231,GO:0052641,GO:0090704,GO:0080043,GO:0080044,GO:0052639,GO:0052640,GO:0080002,GO:0035251,GO:0018874,GO:0009813,GO:0052696,GO:0046482,GO:0010030,GO:0009696	cytosol|intracellular membrane-bounded organelle|benzoic acid glucosyltransferase activity|nicotinate-O-glucosyltransferase activity|quercetin 3-O-glucosyltransferase activity|quercetin 7-O-glucosyltransferase activity|salicylic acid glucosyltransferase (ester-forming) activity|salicylic acid glucosyltransferase (glucoside-forming) activity|UDP-glucose:4-aminobenzoate acylglucosyltransferase acti…
Bra000331	0	0	0	0	0	0	0	0.0591678	0	0	0	0	0	0	0	0	0	0	0	0	0	0	0	0.0497607	Probable polygalacturonase At2g43860	At2g43860,F18O19.3	GO:0005618,GO:0005576,GO:0004650,GO:0005975,GO:0071555	cell wall|extracellular region|polygalacturonase activity|carbohydrate metabolic process|cell wall organization	ko00040	Pentose and glucuronate interconversions
Bra000332	0	0	0	0.138401	0	0	0	0	0	0.0962411	0	0	0	0	0.0985822	0	0	0	0.0513748	0	0	0	0	0.0445844	Polygalacturonase		GO:0005618,GO:0005576,GO:0004650,GO:0005975,GO:0071555,GO:0009835	cell wall|extracellular region|polygalacturonase activity|carbohydrate metabolic process|cell wall organization|fruit ripening	ko00040	Pentose and glucuronate interconversions
Bra000333	0	0	0	0	0	0	0	0	0	0	0	0	0	0	0	0	0	0	0	0	0	0	0	0	Type I inositol polyphosphate 5-phosphatase 12 {ECO:0000303|PubMed:15574849}	IP5P12 {ECO:0000305},Synonyms=5PTASE12 {ECO:0000303|PubMed:22573619}, IPP3,At2g43900 {ECO:0000312|Araport:AT2G43900},F6E13.3 {ECO:0000312|EMBL:AAC23399.1}	GO:0052659,GO:0052658,GO:0004445,GO:0046872,GO:0046856,GO:0009846	inositol-1,3,4,5-tetrakisphosphate 5-phosphatase activity|inositol-1,4,5-trisphosphate 5-phosphatase activity|inositol-polyphosphate 5-phosphatase activity|metal ion binding|phosphatidylinositol dephosphorylation|pollen germination
Bra000334	3.28086	1.74983	2.26547	2.61333	2.52918	2.83349	3.29665	2.71742	5.99338	0.892388	4.35581	2.4882	2.35229	2.49137	2.6069	3.05492	3.19282	1.37226	2.71979	3.44356	2.45966	1.98942	2.18064	3.67018
Bra000335	21.5343	16.2965	16.7891	11.4549	10.8526	11.5976	12.1341	10.8816	10.3628	10.2128	9.35686	10.3897	15.4913	17.5528	16.5091	12.6104	11.9139	9.03254	10.3001	10.8529	15.9795	11.1836	12.0652	13.3989	Outer envelope pore protein 37, chloroplastic	OEP37,At2g43950,F6E13.8	GO:0009507,GO:0009941,GO:0009706,GO:0031359,GO:0016020,GO:0005739,GO:0009536,GO:0046930,GO:0042802,GO:0005216,GO:0015288,GO:0006812	chloroplast|chloroplast envelope|chloroplast inner membrane|integral component of chloroplast outer membrane|membrane|mitochondrion|plastid|pore complex|identical protein binding|ion channel activity|porin activity|cation transport
Bra000336	7.40015	9.10435	7.64764	7.42315	4.12006	8.01442	7.01303	5.61752	5.46181	7.43999	7.29013	6.92773	6.75949	9.47713	6.85333	6.24104	6.11866	5.04489	7.1006	8.69602	9.53609	8.55114	6.05108	7.61145	Arogenate dehydrogenase 1, chloroplastic	TYRAAT1,At5g34930,T2L5.1	GO:0009507,GO:0033730,GO:0004665,GO:0008977,GO:0006571	chloroplast|arogenate dehydrogenase (NADP+) activity|prephenate dehydrogenase (NADP+) activity|prephenate dehydrogenase activity|tyrosine biosynthetic process	ko00400	Phenylalanine, tyrosine and tryptophan biosynthesis
Bra000337	0.366324	0.247935	0.238783	0.787059	0.116103	0.279785	0.601081	0.513966	1.42616	0.384614	0.352423	0.461663	1.0678	0.416572	0.392358	0.6913	0.611663	0.450238	0.277337	0	0.129789	0.603216	1.64126	0.697914	Late embryogenesis abundant protein At1g64065 {ECO:0000305}	At1g64065 {ECO:0000312|Araport:AT1G64065}	GO:0016021	integral component of membrane
Bra000338	4.36316	3.92279	2.7054	1.69538	2.67738	3.59899	1.668	2.86029	1.7021	1.61359	1.63696	1.23986	2.84094	2.46868	4.26717	4.99764	2.97827	3.26721	2.64458	5.04697	4.15566	2.31944	2.70223	0.941063	4-hydroxy-tetrahydrodipicolinate reductase 1, chloroplastic	DAPB1,At2g44040,F6E13.17	GO:0009507,GO:0009570,GO:0008839,GO:0070402,GO:0019877,GO:0009089	chloroplast|chloroplast stroma|4-hydroxy-tetrahydrodipicolinate reductase|NADPH binding|diaminopimelate biosynthetic process|lysine biosynthetic process via diaminopimelate	ko00300,ko00261	Lysine biosynthesis|Monobactam biosynthesis
Bra000339	12.3092	15.217	10.7108	18.3696	15.3326	19.099	15.8191	16.3334	12.8755	9.00117	13.1168	18.5581	22.2401	22.9657	19.2144	11.5447	11.0287	17.01	17.8965	26.0659	29.0073	14.0358	22.4139	21.3415	6,7-dimethyl-8-ribityllumazine synthase, chloroplastic	At2g44050,F6E13.18	GO:0009507,GO:0009570,GO:0009349,GO:0016740,GO:0009231	chloroplast|chloroplast stroma|riboflavin synthase complex|transferase activity|riboflavin biosynthetic process
Bra000340	1.33776	5.06641	6.16831	3.99042	3.65529	2.02918	3.56328	2.54107	2.41096	3.226	2.30875	2.95063	4.45326	6.88699	6.07318	5.7451	2.63224	1.78316	8.64961	7.05523	2.09265	0.642492	6.30332	4.11012	ARGOS-like protein	ARL,At2g44080,F6E13.21	GO:0005783,GO:0016021,GO:0005622,GO:0005634,GO:0016049,GO:0007275,GO:0035265,GO:0009741	endoplasmic reticulum|integral component of membrane|intracellular|nucleus|cell growth|multicellular organism development|organ growth|response to brassinosteroid
Bra000341	3.66567	3.24185	3.32755	2.9748	3.09014	5.38248	2.30271	3.47483	5.36312	2.48224	6.95084	3.49433	3.69757	3.25896	2.47211	2.95036	4.42125	1.45939	3.9786	4.06828	2.30198	3.30289	5.72185	3.87579	60S ribosomal protein L7-3	RPL7C,At2g44120,F6E13.25	GO:0022625,GO:0044822,GO:0003735,GO:0002181,GO:0000463	cytosolic large ribosomal subunit|poly(A) RNA binding|structural constituent of ribosome|cytoplasmic translation|maturation of LSU-rRNA from tricistronic rRNA transcript (SSU-rRNA, 5.8S rRNA, LSU-rRNA)	ko03010	Ribosome
Bra000342	38.8049	139.713	106.238	178.438	116.936	122.285	199.76	313.72	308.906	343.013	239.539	243.619	34.5288	35.7933	61.3495	38.8932	62.4085	45.1676	41.2708	61.4247	31.8948	92.3068	137.826	116.966	F-box/kelch-repeat protein At2g44130	At2g44130,F6E13.26
Bra000343	0	0	0	0	0	0	0	0	0	0	0	0	0	0	0	0	0	0	0	0	0	0	0	0	Histone-lysine N-methyltransferase ASHH3	ASHH3,Synonyms=SDG7, SET7,At2g44150,F6E13.28	GO:0000775,GO:0005783,GO:0005634,GO:0009506,GO:0018024,GO:0016279	chromosome, centromeric region|endoplasmic reticulum|nucleus|plasmodesma|histone-lysine N-methyltransferase activity|protein-lysine N-methyltransferase activity	ko00310	Lysine degradation
Bra000344	2.88594	4.76773	3.41594	3.00836	2.06141	3.02343	1.82441	4.22834	1.24982	2.11631	1.69603	2.00079	3.19864	4.59442	2.77697	1.98588	3.8076	2.43635	1.34654	2.11465	2.96509	1.76348	2.27862	2.196	Methionine aminopeptidase 2A {ECO:0000255|HAMAP-Rule:MF_03175}	MAP2A {ECO:0000255|HAMAP-Rule:MF_03175},At2g44180,F6E13.31	GO:0005737,GO:0004177,GO:0046872,GO:0008235,GO:0031365	cytoplasm|aminopeptidase activity|metal ion binding|metalloexopeptidase activity|N-terminal protein amino acid modification
Bra000345	0.658858	0.306138	0.567449	0.771538	0.97926	0.925829	0.200933	0.780076	0.569956	0.48075	0.101124	0.501103	1.24223	1.33009	0.985443	0.602936	1.27173	2.57872	1.04144	0.779733	1.1236	0.444309	0.51112	0.899315	Protein ENDOSPERM DEFECTIVE 1	EDE1,Synonyms=EMB3116, QWRF5,At2g44190,F6E13.32	GO:0005737,GO:0005880,GO:0005634,GO:0051301,GO:0010342,GO:0009960,GO:0000226,GO:0048316	cytoplasm|nuclear microtubule|nucleus|cell division|endosperm cellularization|endosperm development|microtubule cytoskeleton organization|seed development
Bra000346	6.30693	5.01127	4.59925	4.38134	3.67175	5.04119	3.7789	4.47339	4.01464	5.17516	5.12197	5.87124	4.67896	3.45403	4.0166	5.956	5.05793	8.86715	4.72765	3.76063	3.73396	5.02606	4.55332	4.77137
Bra000347	11.502	10.6054	10.1799	18.0319	16.0336	18.2653	20.0804	20.9832	18.972	18.7396	20.9005	22.2804	28.3191	24.0335	21.4057	10.5617	8.91335	13.3739	13.737	14.452	11.1755	23.737	24.4671	19.337
Bra000348	0.224522	0.461258	0.131216	0.279806	0.226866	0.197028	0.361694	0.142133	0.299832	0.0807201	0.208873	0.357148	1.06504	0.264417	0.247423	0.205896	0.196703	0.459554	1.02644	0.646884	0.319848	0.536025	0.587876	0.224573
Bra000349	87.6677	99.5932	98.6267	111.329	74.1116	96.8517	96.4185	73.3567	73.7567	98.5108	113.245	91.858	72.114	74.4493	79.9001	93.5593	99.5658	47.4642	87.9635	81.4094	68.5809	73.0758	85.3668	73.2832
Bra000350	0	0	0	0	0	0	0	0.168878	0	0	0.164929	0.160613	0	0	0	0	0	0	0	0	0.167137	0	0	0	E3 ubiquitin-protein ligase RNF126-B {ECO:0000305}	rnf126-b {ECO:0000305}	GO:0005737,GO:0005634,GO:0061630,GO:0008270,GO:0042787	cytoplasm|nucleus|ubiquitin protein ligase activity|zinc ion binding|protein ubiquitination involved in ubiquitin-dependent protein catabolic process
Bra000351	59.5213	53.7592	59.8038	47.5985	46.4425	52.2377	45.0879	44.756	43.9099	38.6764	41.3405	45.8646	44.9969	49.3073	53.1159	74.7516	48.4817	98.9934	43.7519	48.8376	60.7945	38.9975	39.272	42.7403	Citrate synthase 4, mitochondrial	CSY4,At2g44350,F4I1.16	GO:0005618,GO:0009507,GO:0005759,GO:0005739,GO:0005524,GO:0004108,GO:0008270,GO:0046686,GO:0006099	cell wall|chloroplast|mitochondrial matrix|mitochondrion|ATP binding|citrate (Si)-synthase activity|zinc ion binding|response to cadmium ion|tricarboxylic acid cycle	ko00020,ko00630	Citrate cycle (TCA cycle)|Glyoxylate and dicarboxylate metabolism
Bra000352	3.78247	3.01647	4.46058	0.218422	0.49982	1.17295	0.311317	0.333498	0.209107	0.671403	0.213207	0.311758	0.315473	0.119819	0.113228	8.23172	5.65467	2.34284	3.72708	5.0209	3.30623	0.210334	0.207106	0.101284
Bra000353	2.3463	2.51279	1.9778	3.38589	3.39927	2.47661	3.12831	2.2902	2.6566	2.71773	3.31838	2.54396	3.52872	3.16838	2.73628	3.00177	1.76824	3.24909	2.21662	3.79797	2.41416	2.44737	3.2142	4.21007	Protein EMSY-LIKE 4 {ECO:0000303|PubMed:21830950}	EML4 {ECO:0000303|PubMed:21830950},At2g44440 {ECO:0000312|Araport:AT2G44440},F4I1.25 {ECO:0000312|EMBL:AAC16090.1}	GO:0005634,GO:0050832	nucleus|defense response to fungus
Bra000354	0.232421	0	0	0	0	0.887151	0.0339502	0.0704373	0	0	0.0334742	0	0.167092	0.0778172	0.329993	0	0	0	0.0779243	0.345049	0.0352107	0.0689089	0	0	Endoglucanase 15	At2g44570,F16B22.6	GO:0005576,GO:0008810,GO:0071555,GO:0030245	extracellular region|cellulase activity|cell wall organization|cellulose catabolic process	ko00500	Starch and sucrose metabolism
Bra000355	24.2161	19.8866	20.693	22.359	22.6415	23.1119	24.6347	19.3454	24.9424	23.9893	31.6135	29.4946	30.589	29.7102	39.5099	18.8251	20.6502	19.6115	26.9201	26.8085	18.7684	19.5843	29.7778	27.4735	Ras-related protein RABH1b	RABH1B,Synonyms=RAB6A,At2g44610,F16B22.10	GO:0005829,GO:0005768,GO:0005794,GO:0000139,GO:0016020,GO:0005886,GO:0009506,GO:0005802,GO:0005774,GO:0005525,GO:0015031,GO:0007264,GO:0016192	cytosol|endosome|Golgi apparatus|Golgi membrane|membrane|plasma membrane|plasmodesma|trans-Golgi network|vacuolar membrane|GTP binding|protein transport|small GTPase mediated signal transduction|vesicle-mediated transport
Bra000356	36.717	38.4305	32.804	46.0324	62.1208	53.3053	34.3384	38.2799	48.7758	38.298	32.4752	42.9775	39.4064	49.287	43.0017	35.197	25.0279	2.05408	47.8485	40.6625	24.0023	39.1862	45.746	50.4594	Acyl carrier protein 1, mitochondrial	MTACP1,At2g44620,F16B22.11	GO:0005829,GO:0005759,GO:0005739,GO:0070469,GO:0000036,GO:0000035,GO:0031177,GO:0006633,GO:0009245,GO:0055114	cytosol|mitochondrial matrix|mitochondrion|respiratory chain|ACP phosphopantetheine attachment site binding involved in fatty acid biosynthetic process|acyl binding|phosphopantetheine binding|fatty acid biosynthetic process|lipid A biosynthetic process|oxidation-reduction process	ko00190	Oxidative phosphorylation
Bra000357	1.94599	1.9272	0.950324	0.930843	1.18793	0.431749	0.371834	1.21948	0.666704	0.488708	1.19362	1.14422	1.50341	1.26684	1.62358	1.71636	1.13974	0.879638	1.41936	1.28498	1.03788	1.09393	0.818727	1.16443	Protein TRIGALACTOSYLDIACYLGLYCEROL 4, chloroplastic {ECO:0000303|PubMed:18689504}	TGD4 {ECO:0000303|PubMed:18689504},Synonyms=PDE320,At3g06960 {ECO:0000312|Araport:AT3G06960},F17A9.11 {ECO:0000312|EMBL:AAF27000.1}	GO:0009507,GO:0009941,GO:0009707,GO:0005783,GO:0016021,GO:0016020,GO:0009536,GO:0070300,GO:0042803,GO:0034196,GO:1990052	chloroplast|chloroplast envelope|chloroplast outer membrane|endoplasmic reticulum|integral component of membrane|membrane|plastid|phosphatidic acid binding|protein homodimerization activity|acylglycerol transport|ER to chloroplast lipid transport
Bra000358	180.793	95.5089	120.26	8.44829	10.8692	12.3121	11.1717	12.9259	22.0202	31.8728	52.2815	14.9991	103.456	84.5926	70.9184	85.4307	35.8068	177.485	42.0371	35.1905	59.0191	104.236	176.736	89.0946
Bra000359	30.2758	35.9498	30.0803	24.2272	21.3988	23.4092	23.2668	23.6125	21.2309	23.2718	23.6857	21.5118	26.463	30.1809	28.8157	20.9473	21.3965	18.4282	20.8744	20.9127	20.679	17.1017	17.4911	25.2931	Putative casein kinase II subunit beta-4	CKB4 {ECO:0000305},At2g44680,F16B22.17	GO:0005737,GO:0005829,GO:0005634,GO:0005956,GO:0019887,GO:0004674,GO:0007623,GO:0048573,GO:0042753,GO:0080163,GO:0007165	cytoplasm|cytosol|nucleus|protein kinase CK2 complex|protein kinase regulator activity|protein serine/threonine kinase activity|circadian rhythm|photoperiodism, flowering|positive regulation of circadian rhythm|regulation of protein serine/threonine phosphatase activity|signal transduction	ko04520,ko04137,ko04139,ko04064,ko04310,ko03008	Adherens junction|Mitophagy - animal|Mitophagy - yeast|NF-kappa B signaling pathway|Wnt signaling pathway|Ribosome biogenesis in eukaryotes
Bra000360	15.1964	17.8908	11.6761	31.4965	30.7755	32.5648	33.2799	40.9153	30.16	42.5194	33.122	44.532	29.1535	32.7339	33.9385	11.3725	18.7562	11.2578	19.4741	21.0713	15.8396	31.4224	31.3165	30.4656	Trihelix transcription factor ASIL2 {ECO:0000305}	ASIL2 {ECO:0000303|PubMed:21330492},At3g14180 {ECO:0000312|Araport:AT3G14180},MAG2.16 {ECO:0000312|EMBL:BAB02984.1}	GO:0005634,GO:0043565,GO:0003700,GO:0009793,GO:0006355,GO:0010431,GO:0006351	nucleus|sequence-specific DNA binding|transcription factor activity, sequence-specific DNA binding|embryo development ending in seed dormancy|regulation of transcription, DNA-templated|seed maturation|transcription, DNA-templated
Bra000361	0.513108	0.673296	0.261334	2.58189	3.52079	3.08252	3.23966	4.47506	7.12055	5.19651	3.54152	3.74547	8.65501	8.96386	9.87194	2.79476	2.14948	0.373967	2.85726	3.02048	2.17652	4.7282	5.35788	9.68516	Cyclin-U4-1	CYCU4-1,At2g44740,F16B22.23	GO:0007049,GO:0051301,GO:0000079	cell cycle|cell division|regulation of cyclin-dependent protein serine/threonine kinase activity
Bra000362	2.60108	1.14436	1.91133	0.953314	1.63904	2.69131	2.30633	2.34632	3.50708	3.95736	4.67153	2.0141	9.79164	6.82952	8.23649	3.22223	2.80943	6.91571	4.68859	2.52707	1.64363	3.26108	4.46861	6.99251	Probable WRKY transcription factor 12	WRKY12,At2g44745,F16B22.46	GO:0005634,GO:0043565,GO:0003700,GO:0006351	nucleus|sequence-specific DNA binding|transcription factor activity, sequence-specific DNA binding|transcription, DNA-templated
Bra000363	1.1697	0.783728	1.09036	0.354786	0.325473	0.583209	0	0.636323	0.0829098	0	0.671565	0.582116	0.0842215	0.0968845	0.277785	1.62239	1.42746	0.759618	0.296028	0.517648	0.816535	0.259386	0.0829322	0.162974	ELMO domain-containing protein A	elmoA,DDB_G0278051	GO:0005737,GO:0045159,GO:0048870,GO:0030837,GO:0050764,GO:0030587	cytoplasm|myosin II binding|cell motility|negative regulation of actin filament polymerization|regulation of phagocytosis|sorocarp development
Bra000364	50.7738	93.7843	108.877	68.3729	54.3035	77.158	30.9934	70.2335	43.4155	22.383	23.1061	31.5967	63.2056	105.757	120.405	48.2857	47.4035	43.7301	101.329	113.414	91.269	82.7575	35.283	59.0813	Uclacyanin-2	At2g44790,F16B22.32	GO:0031225,GO:0046658,GO:0009506,GO:0009055,GO:0046872,GO:0055114	anchored component of membrane|anchored component of plasma membrane|plasmodesma|electron carrier activity|metal ion binding|oxidation-reduction process
Bra000365	62.1108	87.0283	57.5921	85.765	66.6256	72.5063	58.0932	84.6438	59.1747	81.0007	71.0955	76.1257	75.8645	83.7212	79.916	60.6513	65.191	76.2563	79.3028	82.723	79.2483	93.0847	71.0238	77.0371
Bra000366	2.56873	2.32504	2.7953	1.28536	1.55554	0.763549	3.47103	3.14535	4.88808	5.16194	5.66459	3.54834	5.33147	6.86607	5.87827	3.1816	0.906697	1.37273	2.29348	2.47442	4.20971	3.30427	3.25751	6.56036	Ethylene-responsive transcription factor ERF034	ERF034,At2g44940,T13E15.25, T14P1.26	GO:0005634,GO:0003700,GO:0044212,GO:0009873,GO:0006351	nucleus|transcription factor activity, sequence-specific DNA binding|transcription regulatory region DNA binding|ethylene-activated signaling pathway|transcription, DNA-templated
Bra000367	7.31763	8.21617	13.0086	11.4904	7.94624	9.66211	8.1251	12.7812	8.13971	6.50728	8.7472	6.03724	13.8158	16.7712	15.2375	6.4815	9.55488	22.7908	11.0829	14.3948	10.5776	14.4565	10.5456	12.1324
Bra000368	67.6204	67.879	75.9198	58.2006	54.8698	59.6813	28.6515	37.4222	43.1491	37.9796	38.6612	49.4228	79.811	85.6316	62.9955	103.686	70.5473	64.0654	99.7714	92.6403	107.281	71.7279	52.0333	80.3157	Protein transport protein Sec61 subunit beta	At2g45070,T14P1.12	GO:0031205,GO:0016021,GO:0005784,GO:0005086,GO:0031204,GO:0006616	endoplasmic reticulum Sec complex|integral component of membrane|Sec61 translocon complex|ARF guanyl-nucleotide exchange factor activity|posttranslational protein targeting to membrane, translocation|SRP-dependent cotranslational protein targeting to membrane, translocation	ko04145,ko03060,ko04141	Phagosome|Protein export|Protein processing in endoplasmic reticulum
Bra000369	0.379804	1.79866	0.883829	3.31477	1.09452	0.289611	0.882443	1.89848	1.90417	2.35114	2.57044	1.38785	9.06785	10.416	7.76657	5.32734	1.82272	21.7809	5.44246	4.74553	5.38364	1.94178	3.18338	3.31851	Cyclin-U2-1	CYCU2-1,At2g45080,T14P1.11	GO:0007049,GO:0051301,GO:0000079	cell cycle|cell division|regulation of cyclin-dependent protein serine/threonine kinase activity
Bra000370	0	0	0	0	0	0	0	0.0797087	0	0	0	0	0	0	0	0	0	0	0	0	0	0	0	0	Expansin-B4	EXPB4,At2g45110,T14P1.32
Bra000371	15.257	8.99737	8.38063	1.78935	2.1039	1.71077	0.683505	1.91719	1.47351	0.99862	0.806319	0.727053	2.38984	2.05952	1.82382	12.2514	7.06982	9.2673	2.86928	3.99066	4.92853	2.62705	2.18806	2.46317	Ribosome biogenesis protein BOP1 homolog {ECO:0000255|HAMAP-Rule:MF_03027}	BOP1 {ECO:0000305},Synonyms=PEIP1 {ECO:0000303|PubMed:25443833},At2g40360 {ECO:0000312|Araport:AT2G40360}	GO:0005654,GO:0070545,GO:0030687,GO:0043021,GO:0007276,GO:0000463,GO:0051302	nucleoplasm|PeBoW complex|preribosome, large subunit precursor|ribonucleoprotein complex binding|gamete generation|maturation of LSU-rRNA from tricistronic rRNA transcript (SSU-rRNA, 5.8S rRNA, LSU-rRNA)|regulation of cell division
Bra000372	0.204512	0.309567	0.205791	0.0552059	0.206223	0	0.156626	0	0.102741	0.163673	0.204932	0.101909	0.202391	0.121485	0.28202	0.102542	0.318981	0.106361	0.239994	0.0545995	0.164664	0.0519497	0.447528	0.205983	Zinc finger protein ZAT4	ZAT4,At2g45120,T14P1.7	GO:0005634,GO:0046872,GO:0043565,GO:0003700,GO:0044212,GO:0006355,GO:0006351	nucleus|metal ion binding|sequence-specific DNA binding|transcription factor activity, sequence-specific DNA binding|transcription regulatory region DNA binding|regulation of transcription, DNA-templated|transcription, DNA-templated
Bra000373	0	0.0937974	0.0850258	0	0	0	0	0.203574	0	0	0	0	0	0	0	0	0	0.0737277	0	0	0	0	0	0	SPX domain-containing protein 3	SPX3,At2g45130,T14P1.6	GO:0005783,GO:0016036,GO:0080040	endoplasmic reticulum|cellular response to phosphate starvation|positive regulation of cellular response to phosphate starvation
Bra000374	8.72535	9.87476	9.26934	7.71089	9.48332	7.5899	7.40304	6.52777	7.54761	8.13964	7.58561	8.83965	8.18097	9.46189	10.5917	7.29525	5.62518	5.60097	5.98596	8.1398	7.87415	6.31432	6.91759	8.57703	Phosphatidate cytidylyltransferase 4, chloroplastic {ECO:0000303|PubMed:20442275}	CDS4 {ECO:0000303|PubMed:20442275},At2g45150 {ECO:0000312|Araport:AT2G45150},T14P1.4	GO:0031969,GO:0009535,GO:0016021,GO:0004605,GO:0016024,GO:0006655	chloroplast membrane|chloroplast thylakoid membrane|integral component of membrane|phosphatidate cytidylyltransferase activity|CDP-diacylglycerol biosynthetic process|phosphatidylglycerol biosynthetic process	ko04070,ko00564	Phosphatidylinositol signaling system|Glycerophospholipid metabolism
Bra000375	15.4814	21.7349	14.6012	48.5146	35.4328	50.4128	48.203	44.369	44.9378	50.5949	43.6934	50.1532	34.5533	36.0566	33.4121	20.5205	22.7552	26.3007	31.832	37.2107	28.774	32.7175	30.549	39.593	Scarecrow-like protein 27	SCL27,At2g45160,T14P1.3	GO:0005634,GO:0043565,GO:0003700,GO:0030154,GO:0051301,GO:0006355,GO:0048768,GO:0006351	nucleus|sequence-specific DNA binding|transcription factor activity, sequence-specific DNA binding|cell differentiation|cell division|regulation of transcription, DNA-templated|root hair cell tip growth|transcription, DNA-templated
Bra000376	17.1549	30.0491	27.5417	167.534	159.709	163.211	171.954	161.602	195.126	175.184	174.971	186.393	101.462	138.955	154.314	45.8378	78.8448	16.0629	107.685	151.707	62.3578	116.879	97.7672	170.155	Autophagy-related protein 8e	ATG8E,Synonyms=APG8E,At2g45170,F4L23, T14P1.2	GO:0005776,GO:0000421,GO:0005737,GO:0031410,GO:0016020,GO:0005874,GO:0006914,GO:0009267,GO:0015031	autophagosome|autophagosome membrane|cytoplasm|cytoplasmic vesicle|membrane|microtubule|autophagy|cellular response to starvation|protein transport	ko04136,ko04137,ko04138,ko04139,ko04140,ko04068,ko04371	Autophagy - other eukaryotes|Mitophagy - animal|Autophagy - yeast|Mitophagy - yeast|Autophagy - animal|FoxO signaling pathway|Apelin signaling pathway
Bra000377	341.742	308.292	300.581	1589.24	2055.95	1227.05	1287.38	1184.77	1329.38	892.184	889.861	969.442	1056.15	1211.22	1048.65	739.283	678.291	146.537	1357.31	1847.12	1056.58	730.107	680.551	1095.23	14 kDa proline-rich protein DC2.15		GO:0016021	integral component of membrane
Bra000378	4.86178	4.1371	2.71752	6.3431	1.72175	1.6987	0.812372	0.103588	1.32034	0.32302	0.389486	0.69886	3.23682	0.22881	2.8002	3.34516	0.716749	1.07217	0.923174	1.50485	2.15761	2.42252	1.32708	1.12166	Axial regulator YABBY 1	YAB1,Synonyms=AFO, AT, FIL,At2g45190,F4L23.30	GO:0005634,GO:0003677,GO:0046872,GO:0003700,GO:0010158,GO:0045165,GO:0010154,GO:0010450,GO:0009933,GO:0009944,GO:0009909,GO:2000024,GO:1902183,GO:0010093,GO:0090706	nucleus|DNA binding|metal ion binding|transcription factor activity, sequence-specific DNA binding|abaxial cell fate specification|cell fate commitment|fruit development|inflorescence meristem growth|meristem structural organization|polarity specification of adaxial/abaxial axis|regulation of flower development|regulation of leaf development|regulation of shoot apical meristem development|specifi…
Bra000379	8.77879	6.68509	6.0424	9.21185	7.21935	5.81162	6.51864	4.8928	7.47757	5.56969	6.126	6.08313	10.2815	11.3146	11.9	7.49319	4.01078	12.1401	7.89325	7.05177	6.23896	7.02562	8.63574	9.17326	Golgi SNAP receptor complex member 1-2	GOS12,At2g45200,F4L23.29	GO:0005801,GO:0005789,GO:0005797,GO:0000139,GO:0016021,GO:0031201,GO:0005484,GO:0006888,GO:0015031,GO:0048209,GO:0006906	cis-Golgi network|endoplasmic reticulum membrane|Golgi medial cisterna|Golgi membrane|integral component of membrane|SNARE complex|SNAP receptor activity|ER to Golgi vesicle-mediated transport|protein transport|regulation of vesicle targeting, to, from or within Golgi|vesicle fusion	ko04130	SNARE interactions in vesicular transport
Bra000380	0	0.723112	0.566388	0.149373	0.537267	0.931302	0.561793	0.890957	1.40644	0.583595	0.133776	0.132518	0.554888	2.09948	0.306281	0.280097	0.141821	0	0.640017	0.865216	0.148412	1.50178	0.408448	1.10468	Auxin-responsive protein SAUR36 {ECO:0000305}	SAUR36 {ECO:0000303|PubMed:12036261},Synonyms=RAG1 {ECO:0000303|PubMed:23503980}, SAG201 {ECO:0000305},At2g45210 {ECO:0000312|Araport:AT2G45210}	GO:0005634,GO:0009734,GO:0007275,GO:1900057,GO:0040008,GO:0010029	nucleus|auxin-activated signaling pathway|multicellular organism development|positive regulation of leaf senescence|regulation of growth|regulation of seed germination	ko04075	Plant hormone signal transduction
Bra000381	3.45419	0	0	0	0	0	0	3.54488	0	0	0	0	0	0	0	0	0	0	0	0	0	0	0	0
Bra000382	19.6026	14.3523	19.2756	2.07455	4.21637	3.69761	3.82005	1.30473	3.76833	3.66497	4.48675	10.1909	10.5478	6.21019	11.1106	11.0202	17.2468	14.4736	4.36118	13.5633	6.13137	4.42354	4.64448	7.7894	Pectinesterase 17	PME17,Synonyms=ARATH17,At2g45220,F4L23.27	GO:0071944,GO:0005618,GO:0005576,GO:0016020,GO:0045330,GO:0030599,GO:0046910,GO:0042545,GO:0050829,GO:0045490,GO:0009617,GO:0009620	cell periphery|cell wall|extracellular region|membrane|aspartyl esterase activity|pectinesterase activity|pectinesterase inhibitor activity|cell wall modification|defense response to Gram-negative bacterium|pectin catabolic process|response to bacterium|response to fungus	ko00040	Pentose and glucuronate interconversions
Bra000383	11.4174	8.42301	8.89866	5.36981	6.65836	7.07965	6.39265	5.90688	6.80665	4.57681	4.99648	5.27215	12.6571	11.949	9.86218	14.5206	12.1946	18.8151	8.00198	10.8827	11.4157	8.42571	10.4591	9.44394	IRK-interacting protein {ECO:0000303|PubMed:15618632}	IRKI {ECO:0000303|PubMed:15618632},At5g12900 {ECO:0000312|Araport:AT5G12900},T24H18.70 {ECO:0000312|EMBL:CAB88254.1}
Bra000384	30.9801	31.8881	35.5261	37.0241	34.6891	36.181	27.4893	37.2276	33.5217	23.4037	27.833	21.744	42.8245	47.587	44.8148	33.2603	30.3304	38.276	49.1774	62.6571	75.3033	32.7585	26.1539	36.0331	3-phosphoshikimate 1-carboxyvinyltransferase, chloroplastic		GO:0009507,GO:0003866,GO:0009073,GO:0009423	chloroplast|3-phosphoshikimate 1-carboxyvinyltransferase activity|aromatic amino acid family biosynthetic process|chorismate biosynthetic process	ko00400	Phenylalanine, tyrosine and tryptophan biosynthesis
Bra000385	14.147	13.1558	10.5054	6.64164	4.43449	11.0824	7.68378	14.2389	8.54417	13.4731	9.70591	11.2649	10.8252	13.901	11.4139	4.95401	7.15864	8.18494	5.488	6.01014	6.70062	10.9489	10.5207	9.41249	UDP-glucuronate 4-epimerase 4	GAE4,Synonyms=UGlcAE1,At2g45310,F4L23	GO:0032580,GO:0016021,GO:0050662,GO:0050378,GO:0005975	Golgi cisterna membrane|integral component of membrane|coenzyme binding|UDP-glucuronate 4-epimerase activity|carbohydrate metabolic process	ko00520	Amino sugar and nucleotide sugar metabolism
Bra000386	1.3929	1.48772	1.69258	1.4097	2.44432	1.90461	1.50517	1.50704	2.00112	1.8478	2.14968	1.08793	2.70974	2.73797	2.54205	1.21884	0.824906	2.00818	1.63614	1.79526	1.30109	1.11846	2.12556	1.69622
Bra000387	4.0165	3.34592	2.34359	5.08485	4.99568	5.28691	5.82286	6.46495	5.02429	4.00188	4.89807	3.77133	8.36863	9.79626	7.47633	4.09865	3.51063	1.8441	6.08035	5.87115	6.67587	4.8663	6.4491	7.0982	Uncharacterized protein At4g17910	At4g17910,T6K21.90	GO:0016021,GO:0016746,GO:0006506	integral component of membrane|transferase activity, transferring acyl groups|GPI anchor biosynthetic process	ko00563	Glycosylphosphatidylinositol(GPI)-anchor biosynthesis
Bra000388	0	0	0	0	0	0	0	0	0	0	0	0.0738343	0	0	0	0	0	0	0	0	0	0	0	0	Pentatricopeptide repeat-containing protein At1g10270	GRP23,At1g10270,F14N23.15
Bra000389	0	0	0	0	0	6.68772	0	0	0	0	2.9689	0	3.97168	0	10.6884	0	0	7.93809	0	0	0	4.2623	11.7828	4.17563	Protein LITTLE ZIPPER 1 {ECO:0000303|PubMed:18055602}	ZPR1 {ECO:0000303|PubMed:18055602},At2g45450 {ECO:0000312|Araport:AT2G45450},F4L23.4 {ECO:0000312|EMBL:AAB82619.2}	GO:0009943,GO:0010358,GO:0006355,GO:0006351	adaxial/abaxial axis specification|leaf shaping|regulation of transcription, DNA-templated|transcription, DNA-templated
Bra000390	0.482757	0.0383312	0	0.121418	0	0	0	0	0	0	0	0	0	0	0	0	0	0	0	0	0	0	0.0367873	0.0363028	Cytochrome P450 704C1	CYP704C1	GO:0016021,GO:0020037,GO:0005506,GO:0004497,GO:0016705	integral component of membrane|heme binding|iron ion binding|monooxygenase activity|oxidoreductase activity, acting on paired donors, with incorporation or reduction of molecular oxygen
Bra000391	11.2207	4.2737	5.80596	12.4226	19.7354	8.75275	11.901	18.9003	10.5429	8.34077	6.81156	8.60727	14.3938	15.6762	15.5429	4.14451	3.54757	5.20434	8.82627	8.6789	11.4439	9.01522	9.48909	9.74065	Cytochrome P450 704C1	CYP704C1	GO:0016021,GO:0020037,GO:0005506,GO:0004497,GO:0016705	integral component of membrane|heme binding|iron ion binding|monooxygenase activity|oxidoreductase activity, acting on paired donors, with incorporation or reduction of molecular oxygen
Bra000392	0	0	0	0	0	0	0.0863944	0	0	0	0	0	0	0	0.0962913	0	0	0	0	0	0	0	0.325188	0.159949	Agamous-like MADS-box protein AGL6	AGL6,At2g45650,F17K2.18	GO:0005634,GO:0000977,GO:0003700,GO:0030154,GO:0048437,GO:0000165,GO:0009911,GO:0045944,GO:0006351,GO:0010228	nucleus|RNA polymerase II regulatory region sequence-specific DNA binding|transcription factor activity, sequence-specific DNA binding|cell differentiation|floral organ development|MAPK cascade|positive regulation of flower development|positive regulation of transcription from RNA polymerase II promoter|transcription, DNA-templated|vegetative to reproductive phase transition of meristem
Bra000393	0.203728	0	0.298218	0	0.866572	0.712295	0.0989597	0	0.100699	0.423944	0.0973495	0.0957734	0	0	0.444188	0.288512	0.51913	1.88631	0.234959	0.213846	0.328864	0.200214	0.293347	0.578122	MADS-box protein SOC1	SOC1,Synonyms=AGL20,At2g45660,F17K2.19	GO:0005737,GO:0005634,GO:0000977,GO:0003700,GO:0008134,GO:0030154,GO:0009908,GO:0010077,GO:0000165,GO:0009911,GO:0045944,GO:0045893,GO:0000060,GO:0009409,GO:0009739,GO:0006351	cytoplasm|nucleus|RNA polymerase II regulatory region sequence-specific DNA binding|transcription factor activity, sequence-specific DNA binding|transcription factor binding|cell differentiation|flower development|maintenance of inflorescence meristem identity|MAPK cascade|positive regulation of flower development|positive regulation of transcription from RNA polymerase II promoter|positive regul…
Bra000394	15.626	14.6009	16.6361	14.3831	15.5869	16.5748	16.1949	10.5554	15.0529	18.5304	16.6099	21.8799	11.2068	14.8864	12.865	12.6676	12.5815	11.6268	10.1625	14.1849	10.5297	17.7207	16.7239	17.1936	Lysophospholipid acyltransferase LPEAT2	LPEAT2,At2g45670,F17K2.20	GO:0016021,GO:0005509,GO:0050200,GO:0008654,GO:0006644	integral component of membrane|calcium ion binding|plasmalogen synthase activity|phospholipid biosynthetic process|phospholipid metabolic process	ko00564,ko00565	Glycerophospholipid metabolism|Ether lipid metabolism
Bra000395	2.04749	7.18157	3.98959	1.25009	1.98921	3.02705	1.81727	2.42697	1.69199	4.01795	5.70488	3.44089	2.74762	3.10808	4.265	1.93055	1.90595	1.682	1.38347	0.906569	1.59464	2.61572	2.4324	3.55157	Transcription factor TCP9	TCP9,At2g45680,F17K2.21	GO:0005634,GO:0003677,GO:0003700,GO:1900056,GO:0008361,GO:0006355,GO:0048364,GO:0006351	nucleus|DNA binding|transcription factor activity, sequence-specific DNA binding|negative regulation of leaf senescence|regulation of cell size|regulation of transcription, DNA-templated|root development|transcription, DNA-templated
Bra000396	4.52681	6.02144	3.89628	2.19781	2.41223	1.97955	4.44022	2.80254	2.834	2.28776	3.02523	3.53923	2.99497	1.97676	2.103	3.48408	3.89646	7.74389	1.31224	2.51611	3.00314	2.99641	4.67639	3.77186	Peroxisome biogenesis protein 16 {ECO:0000303|PubMed:16040658}	PEX16 {ECO:0000303|PubMed:16040658},Synonyms=SSE1 {ECO:0000303|PubMed:10195899},At2g45690 {ECO:0000312|Araport:AT2G45690},F17K2.22 {ECO:0000312|EMBL:AAM14899.1}	GO:0005789,GO:0016021,GO:0005778,GO:0005777,GO:0006633,GO:0007031	endoplasmic reticulum membrane|integral component of membrane|peroxisomal membrane|peroxisome|fatty acid biosynthetic process|peroxisome organization	ko04146	Peroxisome
Bra000397	55.1204	49.4711	48.8862	32.4425	54.65	39.5805	48.2778	53.4395	58.1254	47.4175	52.1884	55.5162	40.8725	52.2814	40.5955	52.6133	34.6441	33.9951	43.6078	31.862	32.6385	40.6691	37.0446	58.5458	Ubiquitin-related modifier 1 homolog 1 {ECO:0000255|HAMAP-Rule:MF_03048}	URM1-1 {ECO:0000255|HAMAP-Rule:MF_03048},At2g45695,17K2	GO:0005737,GO:0034227	cytoplasm|tRNA thio-modification	ko04122	Sulfur relay system
Bra000398	35.7895	34.0717	34.2615	6.05228	12.1725	24.8814	4.89082	10.9207	12.8915	4.06569	4.8312	7.8922	14.455	16.7114	18.794	35.8212	22.5402	11.8621	21.2728	20.2017	23.0879	13.5873	9.27225	17.0369	40S ribosomal protein S27-2	RPS27B,Synonyms=ARS27A,At3g61110,T20K12.10, T27I15_200	GO:0005618,GO:0022626,GO:0022627,GO:0009506,GO:0005840,GO:0046872,GO:0003735,GO:0000028,GO:0006412	cell wall|cytosolic ribosome|cytosolic small ribosomal subunit|plasmodesma|ribosome|metal ion binding|structural constituent of ribosome|ribosomal small subunit assembly|translation	ko03010	Ribosome
Bra000399	1.00579	0.336996	0.278005	0.346328	0.0376484	0.284058	0.869468	0.402043	0.319135	0.747791	0.400783	0.359786	0.854992	0.988287	0.399544	0.762648	0.468982	0.172977	0.617332	0.70964	0.842157	0.247304	0.874319	0.878428	U-box domain-containing protein 4	PUB4,At2g23140,T20D16.23
Bra000400	22.1904	16.7491	12.7882	6.63469	9.27753	7.54658	3.99163	6.81725	6.52649	4.52409	5.13401	6.0083	5.83952	6.71576	9.33548	16.1931	8.89447	12.1952	5.91857	11.3632	11.6933	6.09603	6.05927	8.85818	tRNA (adenine(58)-N(1))-methyltransferase non-catalytic subunit trm6	trmt6,DDB_G0281175	GO:0005634,GO:0031515,GO:0030488	nucleus|tRNA (m1A) methyltransferase complex|tRNA methylation
Bra000401	13.8595	13.948	13.1519	4.94389	3.67639	9.03095	3.18165	4.39595	4.7816	6.65666	9.45236	13.1295	9.8013	8.01745	10.5599	3.53734	4.38972	3.37977	0.657013	1.98686	1.47851	6.75684	14.0098	13.7066	Peroxisomal membrane protein 11D	PEX11D,At2g45740,F4I18.28	GO:0009507,GO:0005779,GO:0005739,GO:0005777,GO:0042802,GO:0016559,GO:0007031,GO:0044375	chloroplast|integral component of peroxisomal membrane|mitochondrion|peroxisome|identical protein binding|peroxisome fission|peroxisome organization|regulation of peroxisome size
Bra000402	0.121073	0	0.578382	0	0.465682	0	0	0	0	0	0	0	0.116799	0	0	0	0	0	0	0.266829	0	0.12532	0	0.229981	BON1-associated protein 2	BAP2,Synonyms=BAL,At2g45760,F4I18.26	GO:0016020,GO:0006952	membrane|defense response
Bra000403	8.91536	8.41822	9.40814	7.26645	7.19485	11.0999	3.99402	5.99308	4.97499	3.43791	2.78178	3.58624	6.69578	7.42631	12.3488	11.4726	7.18241	9.0367	9.38067	14.707	17.9125	4.54533	4.9984	6.25306	Phosphomannomutase	PMM,At2g45790,F4I18.23	GO:0005829,GO:0004615,GO:0009298,GO:0019853,GO:0006013,GO:0006487,GO:0045047,GO:0009651	cytosol|phosphomannomutase activity|GDP-mannose biosynthetic process|L-ascorbic acid biosynthetic process|mannose metabolic process|protein N-linked glycosylation|protein targeting to ER|response to salt stress	ko00051,ko00520	Fructose and mannose metabolism|Amino sugar and nucleotide sugar metabolism
Bra000404	0	0	0	0	0	0	0	0	0	0	0	0	0	0	0	0	0	0	0	0	0	0	0	0	LIM domain-containing protein PLIM2a {ECO:0000305}	PLIM2A {ECO:0000303|PubMed:17573466},Synonyms=PLIM2 {ECO:0000303|PubMed:11085265},At2g45800 {ECO:0000312|Araport:AT2G45800},F4I18.22 {ECO:0000312|EMBL:AAC28544.1}	GO:0005737,GO:0005856,GO:0051015,GO:0008270,GO:0051017	cytoplasm|cytoskeleton|actin filament binding|zinc ion binding|actin filament bundle assembly
Bra000405	54.8619	25.7515	32.0999	22.1383	17.2174	14.245	31.3223	31.6964	21.6359	24.4557	34.1732	40.1655	28.3868	23.742	24.2129	21.8961	17.6761	19.1219	23.9086	23.2424	8.22503	25.1607	24.8956	26.3205
Bra000406	0	0.0596858	0.0592105	0	0.111769	0.131251	0.0581635	0.060976	0.0581112	0.243348	0.0571942	0.0564644	0.282842	0.734739	0.0633601	0.112484	0.303998	0.145803	0.40304	0.233565	0.363464	0.399015	0.112733	0.337398
Bra000407	2.53805	3.01259	3.1881	2.1852	1.90042	2.56258	2.13648	2.26828	1.75399	2.96841	3.04762	2.33745	2.88411	2.84358	3.7403	2.26896	2.29094	4.20006	2.3807	2.5196	2.54163	2.66532	2.28169	3.55726	SKP1-like protein 20	ASK20,At2g45950,F4I18.7
Bra000408	3.10976	4.08778	2.95224	2.66114	3.0117	3.584	2.21037	2.94571	2.99079	4.32973	3.22996	2.43669	5.9626	5.99884	4.20495	3.28793	2.08591	5.32535	3.01286	4.1525	3.43316	3.02291	2.98779	4.49218
Bra000409	12.2532	12.4881	13.301	12.3844	10.5822	12.1753	10.4085	10.889	10.0063	14.8106	13.6253	13.984	14.0943	14.148	11.7705	12.4828	10.9765	18.732	12.1776	13.7998	13.5148	11.4397	13.0229	14.7085	ATP-dependent helicase BRM {ECO:0000303|PubMed:15371304}	BRM {ECO:0000303|PubMed:15371304},Synonyms=CHR2 {ECO:0000303|PubMed:16547115},At2g46020 {ECO:0000312|Araport:AT2G46020},F4I18, T3F17.33 {ECO:0000312|EMBL:AAC62901.1}	GO:0005829,GO:0005634,GO:0005524,GO:0003682,GO:0003677,GO:0008094,GO:0004386,GO:0043044,GO:0016569,GO:0007275,GO:0010199,GO:1900036,GO:0040029,GO:0006355,GO:0006351	cytosol|nucleus|ATP binding|chromatin binding|DNA binding|DNA-dependent ATPase activity|helicase activity|ATP-dependent chromatin remodeling|covalent chromatin modification|multicellular organism development|organ boundary specification between lateral organs and the meristem|positive regulation of cellular response to heat|regulation of gene expression, epigenetic|regulation of transcription, DN…
Bra000410	11.9727	17.3194	21.9853	39.9021	43.1194	45.1055	55.4181	31.2952	52.3051	36.2663	58.1649	45.2639	57.057	63.7473	52.9053	24.9807	27.0111	8.212	40.0251	41.6927	22.457	37.9979	46.3052	52.3337	Ubiquitin-conjugating enzyme E2 6	UBC6,At2g46030,T3F17.32			ko04120	Ubiquitin mediated proteolysis
Bra000411	0	0	0	0	0	0	0	0	0	0	0	0	0	0	0	0	0	0	0	0	0	0	0	0	Mitogen-activated protein kinase 12	MPK12,At2g46070,T3F17.28	GO:0005634,GO:0005524,GO:0016301,GO:0004707,GO:0004713,GO:0009734,GO:0035556,GO:0009733,GO:0080026	nucleus|ATP binding|kinase activity|MAP kinase activity|protein tyrosine kinase activity|auxin-activated signaling pathway|intracellular signal transduction|response to auxin|response to indolebutyric acid	ko04540,ko04138,ko04139,ko04010,ko04011	Gap junction|Autophagy - yeast|Mitophagy - yeast|MAPK signaling pathway|MAPK signaling pathway - yeast
Bra000412	0.615424	0.854647	1.30673	5.25991	1.70957	1.08311	2.54195	2.89507	4.50084	1.41344	2.32518	2.42994	5.57451	7.16945	2.47547	0.738659	0.479215	0.228618	1.60621	1.85001	2.6187	3.18949	2.31838	3.33688	U-box domain-containing protein 54	PUB54,At1g01680,T1N6.5
Bra000413	19.1395	9.62794	15.5245	9.77297	12.5496	10.17	12.1787	13.7946	10.2278	8.70886	11.8726	13.8411	16.564	15.7249	22.0993	20.1345	13.6976	9.77124	14.4614	12.0447	7.10514	17.6062	14.2776	17.264	39S ribosomal protein L46, mitochondrial	MRPL46	GO:0005762,GO:0016787	mitochondrial large ribosomal subunit|hydrolase activity
Bra000414	0	0	0	0	0	0	0	0	0	0	0	0	0	0	0	0	0	0	0	0	0	0	0	0	Desiccation-related protein At2g46140	At2g46140,T3F17.21	GO:0048046,GO:0005829,GO:0005886,GO:0009269	apoplast|cytosol|plasma membrane|response to desiccation
Bra000415	15.2093	13.5444	13.3037	24.6765	30.7605	20.9785	30.8807	19.6508	24.9042	49.0696	34.3022	43.6031	22.0415	16.5847	17.9259	17.0194	15.337	15.2291	18.2461	9.85964	10.1961	23.904	29.7406	25.5806	Uncharacterized protein C6orf136 homolog
Bra000416	2.13759	2.14657	2.15445	4.46283	2.88014	4.86979	1.94181	4.55269	2.49777	2.26011	3.05261	2.42549	6.48524	5.28374	7.72387	3.97333	3.17375	8.45479	7.12223	5.62184	8.17063	4.82884	8.09818	6.07889	Protein ABIL1	ABIL1,At2g46225,T3F17	GO:0005737,GO:0005856	cytoplasm|cytoskeleton
Bra000417	8.83114	11.2312	9.70591	21.4449	16.3512	14.2538	19.2828	17.01	17.1283	20.5713	18.7434	20.0234	14.3651	16.6608	14.6705	8.76676	10.155	10.5352	12.0426	10.4357	10.0769	13.7339	20.3151	16.0825	BTB/POZ domain-containing protein At2g46260	At2g46260,T3F17.9
Bra000418	0.157873	0.0796582	0.0827358	0.235014	0	0.0815069	0	0.155906	0	0	0.157895	0.0782959	0.160355	0.181238	0.0859589	0.0831067	0.0777798	0.0970977	0	0	0	0.150438	0	0
Bra000419	4.39321	17.6576	7.96803	67.941	69.4089	150.001	71.8831	38.7255	82.093	36.1874	28.2556	59.4719	80.4976	61.3548	71.39	24.8543	19.3119	0	28.5954	53.6061	25.9096	30.5286	33.7623	82.5096	Arabinogalactan peptide 16	AGP16,At2g46330,F11C10.2	GO:0031225,GO:0005886	anchored component of membrane|plasma membrane
Bra000420	6.17555	7.16097	10.734	3.38464	3.00835	2.61358	5.3624	11.4992	5.44145	1.25055	2.7943	2.53804	7.81624	9.5601	5.48209	8.37038	8.20752	12.764	5.19009	7.48839	4.11147	3.11523	2.23458	3.06525	Protein SUPPRESSOR OF PHYA-105 1	SPA1,At2g46340/At2g46350,F11C10.3/F11C10.4	GO:0080008,GO:0016604,GO:0016607,GO:0005634,GO:0016605,GO:0005524,GO:0042802,GO:0004672,GO:0009658,GO:0010100,GO:0009640,GO:0010017,GO:0009585,GO:2000028,GO:0009637,GO:0010218,GO:0010114,GO:0048575	Cul4-RING E3 ubiquitin ligase complex|nuclear body|nuclear speck|nucleus|PML body|ATP binding|identical protein binding|protein kinase activity|chloroplast organization|negative regulation of photomorphogenesis|photomorphogenesis|red or far-red light signaling pathway|red, far-red light phototransduction|regulation of photoperiodism, flowering|response to blue light|response to far red light|resp…
Bra000421	3.65251	5.9983	2.95452	2.86252	3.27803	3.63276	3.18595	2.99161	2.56965	1.33726	1.74194	1.97992	3.95483	3.07635	2.77779	2.16138	1.28412	2.59481	3.37291	12.038	7.17228	45.5612	2.21847	2.14392	Jasmonic acid-amido synthetase JAR1	JAR1,Synonyms=FIN219,At2g46370,F11C10.6	GO:0005737,GO:0019899,GO:0080123,GO:0071365,GO:0009864,GO:0009694,GO:2000030,GO:0010046,GO:0010224,GO:0009611	cytoplasm|enzyme binding|jasmonate-amino synthetase activity|cellular response to auxin stimulus|induced systemic resistance, jasmonic acid mediated signaling pathway|jasmonic acid metabolic process|regulation of response to red or far red light|response to mycotoxin|response to UV-B|response to wounding	ko04075	Plant hormone signal transduction
Bra000422	0	0	0	0	0	0	0.237518	0	0.235536	0	0	0	0	0	0	0	0	0	0	0.242947	0	0	0	0.463767
Bra000423	0	0.17582	0.116377	0	0	0.067801	0.0576577	0.124614	0.0572998	0.625054	0.23452	0.578507	0.52656	1.62839	0.37935	0.0576352	0.121019	0.175509	0.672932	0.669831	0.429088	0.939165	0.287152	1.03933	Probable WRKY transcription factor 46	WRKY46,At2g46400,F11C10.9	GO:0005730,GO:0000987,GO:0043565,GO:0003700,GO:0044212,GO:0048527,GO:0006355,GO:0010200,GO:0006351	nucleolus|core promoter proximal region sequence-specific DNA binding|sequence-specific DNA binding|transcription factor activity, sequence-specific DNA binding|transcription regulatory region DNA binding|lateral root development|regulation of transcription, DNA-templated|response to chitin|transcription, DNA-templated
Bra000424	6.92451	5.00719	5.03426	3.87246	3.85827	4.35138	2.46938	4.24645	4.04729	3.08071	3.24254	3.13349	5.25371	4.12239	4.82024	6.67578	3.73908	3.71442	4.0658	4.70822	5.02047	3.13091	3.87109	5.12758	Mitochondrial inner membrane protein OXA1-like	OXA1L,At2g46470,F11C10.16	GO:0016021,GO:0016020,GO:0005743,GO:0051205	integral component of membrane|membrane|mitochondrial inner membrane|protein insertion into membrane	ko02024,ko03070,ko03060	Quorum sensing|Bacterial secretion system|Protein export
Bra000425	0	0	0	0	0	0	0	0	0	0	0	0	0	0	0	0	0	0	0	0	0	0	0	0	E3 ubiquitin-protein ligase SINA-like 7	At5g37890,K18L3.9			ko04115,ko04013,ko04310,ko04120	p53 signaling pathway|MAPK signaling pathway - fly|Wnt signaling pathway|Ubiquitin mediated proteolysis
Bra000426	0	0	0	0	0	0	0	0	0	0	0	0	0	0	0.215051	0	0	0	0	0	0	0	0	0.191346
Bra000427	0.50206	0.0375167	0.28021	0	0	0.21683	0	0.0813236	0.177024	0	0	0.10541	0.598064	1.30161	0.948487	0.479931	0.618678	0.964747	0.170898	0.115279	0.0400703	0.447799	0.452183	0.413138	Phosphatidylinositol 4-kinase gamma 4	PI4KG4,Synonyms=PI4KGAMMA4, UBDKGAMMA4,At2g46500,F11C10.19, F13A10.3	GO:0005829,GO:0016020,GO:0004430,GO:0005524,GO:0004674,GO:0046854,GO:0046777,GO:0009651	cytosol|membrane|1-phosphatidylinositol 4-kinase activity|ATP binding|protein serine/threonine kinase activity|phosphatidylinositol phosphorylation|protein autophosphorylation|response to salt stress
Bra000428	42.7583	60.0784	38.9705	51.6706	61.5712	66.1421	40.8492	44.6916	42.2767	36.585	56.0915	54.0158	46.9153	48.8761	43.3581	37.7167	26.0078	13.9083	46.6838	43.6124	34.9927	43.8622	47.2787	48.2541	Succinate dehydrogenase subunit 4, mitochondrial {ECO:0000305}	SDH4 {ECO:0000305},At2g46505 {ECO:0000312|Araport:AT2G46505}	GO:0016021,GO:0016020,GO:0005749,GO:0005739,GO:0045273,GO:0046872,GO:0008177,GO:0006099	integral component of membrane|membrane|mitochondrial respiratory chain complex II, succinate dehydrogenase complex (ubiquinone)|mitochondrion|respiratory chain complex II|metal ion binding|succinate dehydrogenase (ubiquinone) activity|tricarboxylic acid cycle
Bra000429	15.3917	16.8281	17.7021	10.009	8.33697	7.91488	7.90294	7.56688	12.0149	10.2416	12.9945	15.0324	15.9694	18.7801	10.9277	25.0456	18.4754	21.2595	11.0034	8.9204	11.3449	15.751	17.9084	17.0898	Dof zinc finger protein DOF2.5	DOF2.5,Synonyms=DAG2,At2g46590,F13A10.12	GO:0005634,GO:0003677,GO:0046872,GO:0003700,GO:0009409,GO:0009416,GO:0009845,GO:0006351	nucleus|DNA binding|metal ion binding|transcription factor activity, sequence-specific DNA binding|response to cold|response to light stimulus|seed germination|transcription, DNA-templated
Bra000430	7.91213	9.25633	7.25541	1.68135	5.29917	1.35964	3.16588	4.53617	3.90041	4.09835	6.77221	5.01859	9.02204	9.28024	8.90638	10.292	6.39212	8.93974	5.58717	6.92057	11.0153	12.8601	7.45035	6.94184	Calcium-binding protein KIC	KIC,At2g46600,F13A10.13	GO:0005509,GO:0010091	calcium ion binding|trichome branching
Bra000431	0	0	0	0	0.296994	0	0	0	0	0	0	0	0	0	0	0	0	0	0	0	0	0.944174	0.29969	0	Serine/arginine-rich splicing factor RS31A	RS31A,Synonyms=RSP31A, RSP32,At2g46610,F13A10.14	GO:0016607,GO:0005681,GO:0000166,GO:0003723,GO:0006397,GO:0008380	nuclear speck|spliceosomal complex|nucleotide binding|RNA binding|mRNA processing|RNA splicing	ko03040	Spliceosome
Bra000432	6.20072	5.88598	8.10051	5.48931	4.38635	3.05017	4.06482	3.7336	4.00419	5.75656	6.96253	3.19776	2.8786	5.03325	4.24444	2.43128	2.1673	2.38743	2.60905	4.91801	2.37672	2.21978	5.48039	3.01709	Metal tolerance protein 1 short form	MTP1,Synonyms=ZAT, ZAT1,At2g46800,F19D11.8	GO:0016021,GO:0016020,GO:0005774,GO:0005773,GO:0046872,GO:0046873,GO:0005385,GO:0006882,GO:0061088,GO:0010043,GO:0006829	integral component of membrane|membrane|vacuolar membrane|vacuole|metal ion binding|metal ion transmembrane transporter activity|zinc ion transmembrane transporter activity|cellular zinc ion homeostasis|regulation of sequestering of zinc ion|response to zinc ion|zinc II ion transport
Bra000433	0.724509	0.0337725	0	0	0	0.0743352	0	0	0	0	0.0667787	0	0	0	0	0	0	0	0	0	0	0	0.033038	0.0321248	Probably inactive receptor-like protein kinase At2g46850	At2g46850,F19D11.13
Bra000434	0.110301	0.28356	0.0550347	0	0.1104	0	0.0560939	0	0.220279	0.178622	0.0551219	0.0548436	0.109528	0	0.359826	0	0	0.0550069	0	0	0.0585047	0.111729	0.0535699	0.0550628	B3 domain-containing transcription factor NGA1	NGA1,At2g46870,F19D11.25	GO:0005634,GO:0003677,GO:0003700,GO:0009908,GO:0048366,GO:0006351	nucleus|DNA binding|transcription factor activity, sequence-specific DNA binding|flower development|leaf development|transcription, DNA-templated
Bra000435	49.2186	55.7488	61.3748	1.20988	1.74575	1.37438	1.33968	0.573189	2.79896	3.17864	4.78261	3.33624	2.94814	4.1865	1.86966	39.6443	27.2658	79.968	4.2992	6.05322	9.4049	3.677	4.94735	5.48762
Bra000436	0.147855	0.398982	0.292401	0.634485	1.4497	0.408485	1.07745	0.485555	1.6086	0	0.20064	0.0988915	10.6813	19.48	18.4284	0.85007	0.205133	0.483023	1.94652	2.12551	1.11314	5.33468	5.1559	2.24545	Transcription factor PIL1	PIL1,Synonyms=BHLH124, EN110,At2g46970,F14M4.20	GO:0005634,GO:0003677,GO:0003700,GO:0010017,GO:0006355,GO:0009641,GO:0006351	nucleus|DNA binding|transcription factor activity, sequence-specific DNA binding|red or far-red light signaling pathway|regulation of transcription, DNA-templated|shade avoidance|transcription, DNA-templated
Bra000437	0	0	0	0	0	0	0	0	0	0	0	0	0	0.501438	0.116919	0	0	0	0	0	0	0	0	0.103935	Meiosis-specific protein ASY3 {ECO:0000305}	ASY3 {ECO:0000303|PubMed:22319460},At2g46980 {ECO:0000312|Araport:AT2G46980}	GO:0005694,GO:0005730,GO:0007126	chromosome|nucleolus|meiotic nuclear division
Bra000438	0	0	0	0	0	0	0	0	0	0	0	0	0	0	0	0	0	0	0	0	0.0280916	0	0	0	Pectinesterase 5	PME5,Synonyms=ARATH67, VGD1,At2g47040,F14M4.13
Bra000439	0	0.188616	0	0	0	0.102477	0	0	0	0	0	0	0	0.326558	0	0	0	0	0	0	0	0	0.093841	0	Pectinesterase	BP19	GO:0005618,GO:0005576,GO:0045330,GO:0004857,GO:0030599,GO:0042545,GO:0045490	cell wall|extracellular region|aspartyl esterase activity|enzyme inhibitor activity|pectinesterase activity|cell wall modification|pectin catabolic process
Bra000440	0	0	0	0	0.0561088	0	0	0	0	0	0	0	0	0.0675039	0	0	0	0	0	0	0	0.0609001	0.0580076	0	Probable receptor-like protein kinase At2g47060	At2g47060,F14M4.11
Bra000441	0	0.489664	0.788601	0.65952	0	0.0770063	1.08763	0.0736821	0.0688755	0.427825	0.186441	0.0618751	3.69998	0.402525	0	0	0.555737	0	0.0778438	0.0698122	0.64715	0.0671333	0.258681	0.13062	Short-chain dehydrogenase reductase 3a	SDR3a,Synonyms=SDR3, SDR4,At2g47130,F14M4	GO:0016491,GO:0042742,GO:0009626	oxidoreductase activity|defense response to bacterium|plant-type hypersensitive response
Bra000442	22.2916	27.3322	33.3611	12.3984	13.4236	9.02578	11.484	10.2926	12.0086	8.19216	9.208	7.38167	20.4406	25.2988	19.8756	28.4161	23.9081	38.849	20.2983	20.3935	18.307	11.9905	16.1693	15.5465	Boron transporter 1	BOR1,At2g47160,T3D7.3	GO:0005768,GO:0005887,GO:0005773,GO:0015301,GO:0005452,GO:0051453,GO:0010036	endosome|integral component of plasma membrane|vacuole|anion:anion antiporter activity|inorganic anion exchanger activity|regulation of intracellular pH|response to boron-containing substance
Bra000443	106.049	91.5501	91.0053	92.6876	56.6186	77.1206	61.6683	53.5781	60.4197	60.444	56.1701	52.7127	92.9969	81.8614	119.793	96.2946	89.1117	74.975	85.3585	104.527	107.936	73.0558	75.875	79.423	ADP-ribosylation factor 1	ARF1,At2g47170,T3D7.2, T8I13.1	GO:0005768,GO:0005794,GO:0005525,GO:0016004,GO:0015031,GO:0007264,GO:0016192	endosome|Golgi apparatus|GTP binding|phospholipase activator activity|protein transport|small GTPase mediated signal transduction|vesicle-mediated transport	ko04144,ko04072	Endocytosis|Phospholipase D signaling pathway
Bra000444	0.304256	0.399804	0.229721	0.152549	0.260392	0.0416473	0.13565	0.192461	0.230437	0.0377332	0.10262	0.135135	0.269016	0.119995	0.416559	0.54647	0.22088	0.423386	0.52844	0.480983	0.0778235	0.324343	0.327786	0.32463	Pentatricopeptide repeat-containing protein At2g13600	PCMP-E76,At2g13600,T10F5.14
Bra000445	49.4981	42.7453	45.0559	29.2048	26.5753	25.0245	22.5497	27.3092	26.9752	26.4117	27.1507	26.5425	30.4149	28.2679	29.7907	51.1573	36.8074	53.2829	26.0977	31.9064	37.5336	25.9123	29.7507	34.7124	Probable pre-mRNA-splicing factor ATP-dependent RNA helicase DEAH3 {ECO:0000305}	At2g47250 {ECO:0000312|Araport:AT2G47250},T08I13.9 {ECO:0000312|EMBL:AAB63825.1}			ko03040	Spliceosome
Bra000446	4.30324	4.14461	5.42251	6.38882	3.06417	2.82941	5.00205	4.01656	3.54289	3.89391	3.10105	4.38073	3.82291	4.94005	4.07691	4.409	4.02737	8.01402	4.85844	4.70168	5.77168	3.99598	4.26984	4.66244	Flowering time control protein FCA	FCA,At4g16280,dl4180c, dl4181c, dl4182c, FCAALL.331	GO:0005634,GO:0000166,GO:0003723,GO:0030154,GO:0009908	nucleus|nucleotide binding|RNA binding|cell differentiation|flower development
Bra000447	1.46857	2.12983	1.9204	2.31657	1.89265	1.80403	1.63447	1.98031	1.26662	2.36922	1.1923	1.51575	1.76312	1.8935	2.92087	1.75529	1.59647	3.17787	1.80816	1.455	1.6743	1.93783	2.52298	2.28738	DEAD-box ATP-dependent RNA helicase 24	RH24,At2g47330,T8I13.17	GO:0005524,GO:0004004,GO:0003723,GO:0010501	ATP binding|ATP-dependent RNA helicase activity|RNA binding|RNA secondary structure unwinding	ko03040	Spliceosome
Bra000448	7.59557	11.5597	7.77848	8.64094	7.72181	6.69589	9.25497	11.7195	9.73593	11.1609	9.64933	13.8058	8.07776	7.43651	6.87952	8.78033	7.7762	7.69961	7.28017	7.057	5.79984	7.75942	8.19685	9.1256
Bra000449	0.272507	0.144459	0.0664232	0.292829	0.592625	0.0784901	0.0676562	0.0748387	0.33478	0.219242	0.136799	0.0674695	0.810617	0	0.445069	0.589193	0.213532	0	0.23726	0.350658	0.221776	1.24593	0.596312	0.0658029
Bra000450	11.0274	2.14798	17.0295	15.7777	13.8646	16.1699	19.5206	13.9854	6.02724	10.8962	17.2576	23.394	12.9816	37.2166	14.564	8.02803	13.3352	16.5432	10.7484	21.6339	10.1259	22.8581	15.6099	14.6499	Cytochrome c oxidase subunit 5C-2	At3g62400,T12C14_100	GO:0016021,GO:0005746	integral component of membrane|mitochondrial respiratory chain
Bra000451	80.824	100.978	64.5898	134.482	91.0017	120.138	68.7336	51.476	70.2788	158.388	127.079	180.659	75.7368	62.0229	117.712	95.3977	115.031	159.101	66.527	75.6455	84.1809	181.236	189.618	188.546	Calvin cycle protein CP12-1, chloroplastic	CP12-1,At2g47400,T8I13.24	GO:0009507,GO:0009941,GO:0009570,GO:0043234,GO:0005507,GO:0016151,GO:0080153,GO:0019253,GO:0009744	chloroplast|chloroplast envelope|chloroplast stroma|protein complex|copper ion binding|nickel cation binding|negative regulation of reductive pentose-phosphate cycle|reductive pentose-phosphate cycle|response to sucrose
Bra000452	14.8346	13.1972	17.3382	26.6144	16.3474	11.0058	22.1137	22.2112	23.977	28.2546	24.8868	13.2234	14.3878	13.9482	15.8838	12.7462	12.2831	18.5474	9.47325	10.9888	18.6925	14.6018	24.6999	24.1652	Ribosomal RNA small subunit methyltransferase {ECO:0000305}	DIM1A {ECO:0000303|PubMed:19929881},At2g47420 {ECO:0000312|Araport:AT2G47420},T30B22.28 {ECO:0000312|EMBL:AAC62868.1}	GO:0005737,GO:0005730,GO:0005634,GO:0003723,GO:0000179,GO:0051301,GO:0001708	cytoplasm|nucleolus|nucleus|RNA binding|rRNA (adenine-N6,N6-)-dimethyltransferase activity|cell division|cell fate specification
Bra000453	0.319551	0.502368	0.327137	0	0	0.204651	0	0	0.091199	0	0	0	0.59284	0	0.539137	1.44823	0.603037	1.40178	0.0514191	0.0460635	0.0927835	0.0905274	0.179941	0.139894	Transcription factor MYB12 {ECO:0000303|PubMed:9839469}	MYB12 {ECO:0000303|PubMed:9839469},Synonyms=PFG1 {ECO:0000303|PubMed:17419845},At2g47460 {ECO:0000312|Araport:AT2G47460},T30B22.24 {ECO:0000312|EMBL:AAC62864.1}	GO:0005634,GO:0003677,GO:0003700,GO:0009813,GO:0045893,GO:0009733,GO:0009723,GO:0009651,GO:0006351	nucleus|DNA binding|transcription factor activity, sequence-specific DNA binding|flavonoid biosynthetic process|positive regulation of transcription, DNA-templated|response to auxin|response to ethylene|response to salt stress|transcription, DNA-templated
Bra000454	94.6184	110.808	89.7768	93.4072	93.3556	100.993	77.8597	98.7212	94.3211	63.1088	82.3081	88.6179	84.1865	101.569	100.713	105.443	72.6678	104.206	77.6781	90.6863	103.101	82.1335	81.9251	92.1878	Protein disulfide-isomerase like 2-1	PDIL2-1,Synonyms=MEE30, PDI11, PDIL4-1, UNE5,At2g47470,T30B22.23	GO:0005783,GO:0009505,GO:0005774,GO:0003756,GO:0045454,GO:0009567,GO:0009793,GO:0009553,GO:0048868,GO:0006457,GO:0046686,GO:0034976	endoplasmic reticulum|plant-type cell wall|vacuolar membrane|protein disulfide isomerase activity|cell redox homeostasis|double fertilization forming a zygote and endosperm|embryo development ending in seed dormancy|embryo sac development|pollen tube development|protein folding|response to cadmium ion|response to endoplasmic reticulum stress	ko04141	Protein processing in endoplasmic reticulum
Bra000455	88.1769	82.902	86.074	75.0362	81.1811	56.5882	51.6671	67.9646	64.4806	59.3954	54.147	70.9566	58.7958	66.2316	85.0869	89.8204	66.764	66.0976	77.3966	75.2521	70.8523	64.5504	50.7856	73.0466	60S ribosomal protein L7a-1	RPL7AA,At2g47610,T30B22.8	GO:0009507,GO:0005829,GO:0022625,GO:0022626,GO:0005730,GO:0009506,GO:0005774,GO:0003723,GO:0000470,GO:0006412	chloroplast|cytosol|cytosolic large ribosomal subunit|cytosolic ribosome|nucleolus|plasmodesma|vacuolar membrane|RNA binding|maturation of LSU-rRNA|translation	ko03010	Ribosome
Bra000456	3.88889	3.37898	3.43117	3.65357	2.81501	2.38702	3.09818	3.17225	3.24012	3.79664	3.24539	3.8854	4.11749	2.93838	2.98681	3.30846	2.41788	4.3181	2.87321	2.80451	3.1735	2.88723	2.60221	2.71177	SWI/SNF complex subunit SWI3A	SWI3A,Synonyms=CHB1,At2g47620,T30B22.7	GO:0016514,GO:0003677,GO:0006338,GO:0016569,GO:0007275,GO:0006355,GO:0006351	SWI/SNF complex|DNA binding|chromatin remodeling|covalent chromatin modification|multicellular organism development|regulation of transcription, DNA-templated|transcription, DNA-templated
Bra000457	30.8523	29.7858	28.9552	31.7247	22.0709	32.9223	21.2456	23.3971	21.1037	17.1305	16.9025	16.8463	30.7999	28.358	42.6484	28.2488	28.5724	31.5135	34.3372	43.5468	35.068	22.9842	19.4194	18.9929	UDP-glucuronic acid decarboxylase 4	UXS4,At2g47650,T30B22.31	GO:0032580,GO:0016021,GO:0048040,GO:0033320	Golgi cisterna membrane|integral component of membrane|UDP-glucuronate decarboxylase activity|UDP-D-xylose biosynthetic process	ko00520	Amino sugar and nucleotide sugar metabolism
Bra000458	70.8461	112.358	98.094	130.142	109.69	139.083	130.655	123.893	139.711	134.149	127.125	126.955	91.5289	120.09	120.364	88.0386	75.1346	83.2429	98.1499	103.805	124.752	116.678	117.294	137.091	Universal stress protein A-like protein	At3g01520,F4P13.7	GO:0005886,GO:0016208,GO:0006950	plasma membrane|AMP binding|response to stress
Bra000459	0.523852	0	0	0.562717	0	0	1.48458	0	0.510504	1.4163	0	1.24811	3.22269	0.551353	2.59378	0	4.64224	0	0	1.54107	4.7942	4.32392	1.83127	0.462144
Bra000460	194.574	237.851	144.381	360.462	248.042	586.762	297.945	344.857	371.257	291.565	164.325	260.935	203.424	268.44	231.326	200.557	178.614	74.1183	334.835	344.99	337.837	214.949	239.658	229.048	Glutathione S-transferase F8, chloroplastic	GSTF8,Synonyms=GST6, GSTF5,At2g47730,F17A22.12	GO:0009507,GO:0009941,GO:0009570,GO:0005829,GO:0005634,GO:0010319,GO:0009579,GO:0005774,GO:0043295,GO:0004364,GO:0004601,GO:0006952,GO:0042742,GO:0006749,GO:0009409,GO:0080167,GO:0009651,GO:0009407	chloroplast|chloroplast envelope|chloroplast stroma|cytosol|nucleus|stromule|thylakoid|vacuolar membrane|glutathione binding|glutathione transferase activity|peroxidase activity|defense response|defense response to bacterium|glutathione metabolic process|response to cold|response to karrikin|response to salt stress|toxin catabolic process	ko00480,ko00980,ko00982,ko00983	Glutathione metabolism|Metabolism of xenobiotics by cytochrome P450|Drug metabolism - cytochrome P450|Drug metabolism - other enzymes
Bra000461	3.13772	3.58698	4.4708	0.669068	0.80669	0.330788	0.286558	0.153081	0.310398	0.374346	0.556612	0.287708	0.690016	0.889267	0.748606	5.88703	4.39981	6.20168	0.706997	0.763351	0.367399	0.979458	1.56419	0.616648	Beta-glucosidase 3	BGLU3,At4g22100,F1N20.200	GO:0008422,GO:0102483,GO:0005975,GO:1901657	beta-glucosidase activity|scopolin beta-glucosidase activity|carbohydrate metabolic process|glycosyl compound metabolic process	ko00940,ko00500,ko00460	Phenylpropanoid biosynthesis|Starch and sucrose metabolism|Cyanoamino acid metabolism
Bra000462	0.200454	0	0	0	0	0	0	0	0	0	0	0.18142	0	0	0.20964	0	0	0	0	0	0	0	0	0	Nuclear transcription factor Y subunit B-5	NFYB5,At2g47810,F17A22.20	GO:0005634,GO:0043565,GO:0003700,GO:0006351	nucleus|sequence-specific DNA binding|transcription factor activity, sequence-specific DNA binding|transcription, DNA-templated
Bra000463	1.52692	1.28933	2.7662	0.834103	0.980123	1.37266	0.636232	0.917967	0.845366	1.67882	1.32492	1.33807	1.42124	1.04177	1.82348	1.73895	1.12824	2.94421	1.26267	1.28197	0.664269	0.612427	0.959263	0.805293
Bra000464	10.2017	9.7914	11.3674	6.01757	8.35877	7.10976	9.25434	8.19167	9.6944	12.632	10.1808	6.14877	12.2857	10.9012	7.79263	8.97813	4.94542	6.71783	12.0732	6.37589	6.58473	11.3538	8.27679	7.45304	Metal tolerance protein C1	MTPC1,Synonyms=MTP6,At2g47830,F17A22.22	GO:0016021,GO:0016020,GO:0005774,GO:0005385,GO:0061088,GO:0010043	integral component of membrane|membrane|vacuolar membrane|zinc ion transmembrane transporter activity|regulation of sequestering of zinc ion|response to zinc ion
Bra000465	9.66321	7.39668	5.04993	4.25995	4.41515	3.21581	1.56553	3.15495	2.22487	2.57704	4.3555	2.80178	4.6205	3.70877	7.33857	6.19833	6.34138	9.21841	5.23415	6.67927	7.06487	4.07253	4.58989	5.11815	Transcription termination factor MTERF8, chloroplastic {ECO:0000305}	MTERF8 {ECO:0000303|PubMed:23087700},Synonyms=PTAC15 {ECO:0000303|PubMed:16326926},At5g54180 {ECO:0000312|Araport:AT5G54180},K18G13.5 {ECO:0000312|EMBL:BAB11580.1}	GO:0009507,GO:0009295,GO:0009508,GO:0003690,GO:0019843,GO:0003727,GO:0009658,GO:0032502,GO:0006353,GO:0006355,GO:0042255,GO:0008380	chloroplast|nucleoid|plastid chromosome|double-stranded DNA binding|rRNA binding|single-stranded RNA binding|chloroplast organization|developmental process|DNA-templated transcription, termination|regulation of transcription, DNA-templated|ribosome assembly|RNA splicing
Bra000466	31.4065	34.1626	29.8077	26.9565	22.7856	23.6634	14.7157	14.0046	15.1646	23.5978	23.2508	20.035	18.7309	20.4096	17.414	37.8708	30.4098	47.4478	32.213	30.3676	31.3716	21.0859	18.0819	23.1079	Zinc finger CCCH domain-containing protein 32	At2g47850,F17A22.24	GO:0005634,GO:0003677,GO:0046872,GO:0003729	nucleus|DNA binding|metal ion binding|mRNA binding
Bra000467	2.10144	3.23963	2.65181	2.92094	2.55895	1.12927	3.26932	2.80022	2.42555	0.642719	1.49457	2.07466	2.81073	0.949361	1.55005	0.200922	0.620607	1.39998	0	0.436848	0.668149	0.996338	1.56968	1.19595
Bra000468	0.738515	0.939746	1.44404	0.807632	1.3938	0.402776	1.09725	1.72469	1.46727	1.32649	0.83249	2.39385	0.725066	0.857122	0.198692	0.357357	0	0	2.47636	0.392911	0.804212	0.874292	0.174426	0.714428	Protein ELF4-LIKE 1	EFL1,Synonyms=ELF4-L1,At2g29950,F23F1.13	GO:0005634,GO:0042803,GO:0042753,GO:0048511	nucleus|protein homodimerization activity|positive regulation of circadian rhythm|rhythmic process
Bra000469	0	0.0144003	0	0.044486	0.0133698	0.0162092	0.110797	0.0303601	0.0414252	0.0913396	0.0142123	0.0976022	0.0985462	0.0321965	0.106956	0.32115	0.0294166	0.0497058	0.0164606	0.0576111	0	0.0432125	0.0416871	0.295522	ABC transporter G family member 31	ABCG31,Synonyms=PDR3,At2g29940,F23F1.14	GO:0016021,GO:0005886,GO:0009506,GO:0005524,GO:0042626,GO:0006855	integral component of membrane|plasma membrane|plasmodesma|ATP binding|ATPase activity, coupled to transmembrane movement of substances|drug transmembrane transport
Bra000470	0	0	0	0	0.115843	0	0	0.129732	0	0	0.499583	0	0.376722	0	0	0	0	0	0	0	0	0	0	0	F-box/LRR-repeat protein At2g29910	At2g29910,F6K5.4
Bra000471	7.46965	6.40415	7.61586	9.38844	5.46105	5.4604	6.53714	7.02203	7.27941	6.97429	8.42464	7.05286	12.4831	11.158	11.1849	9.763	10.1554	9.32213	6.50911	9.97247	6.70128	7.04988	10.1516	7.24052	UDP-glycosyltransferase 71D1	UGT71D1,At2g29730,T27A16.17	GO:0043231,GO:0102360,GO:0047893,GO:0102425,GO:0080043,GO:0080044,GO:0009813,GO:0052696	intracellular membrane-bounded organelle|daphnetin 3-O-glucosyltransferase activity|flavonol 3-O-glucosyltransferase activity|myricetin 3-O-glucosyltransferase activity|quercetin 3-O-glucosyltransferase activity|quercetin 7-O-glucosyltransferase activity|flavonoid biosynthetic process|flavonoid glucuronidation
Bra000472	59.5082	54.9579	57.4637	116.135	76.3383	93.4434	87.3728	90.8783	90.204	128.218	86.026	87.2788	105.807	107.507	101.755	58.0616	66.3792	59.7856	86.8131	80.9986	62.8501	115.25	114.193	95.2296	Pleckstrin homology domain-containing protein 1	PH1,At2g29700,T27A16.20	GO:0005737,GO:0008289	cytoplasm|lipid binding
Bra000473	6.61541	5.63416	5.11907	6.49641	5.92025	6.09677	6.3683	6.42131	6.75049	5.21704	4.85742	8.91019	6.84046	6.70136	8.16987	4.6349	4.58261	7.03208	5.27034	6.36326	6.62925	4.6984	6.72307	5.31707	Anthranilate synthase alpha subunit 2, chloroplastic	ASA2,At2g29690,T27A16.21	GO:0005950,GO:0009507,GO:0004049,GO:0000162	anthranilate synthase complex|chloroplast|anthranilate synthase activity|tryptophan biosynthetic process	ko02024,ko02025,ko00400,ko00405	Quorum sensing|Biofilm formation - Pseudomonas aeruginosa|Phenylalanine, tyrosine and tryptophan biosynthesis|Phenazine biosynthesis
Bra000474	115.414	76.7319	62.4445	12.5075	11.0042	9.81018	9.24364	15.1038	18.1482	7.42216	9.5177	7.79776	14.8351	12.0273	12.787	25.4125	27.9764	46.71	10.5319	14.8897	15.8379	20.4934	14.2995	16.843	Glutathione S-transferase U5	GSTU5,Synonyms=GSTU1,At2g29450,F16P2.17	GO:0005737,GO:0005829,GO:0005886,GO:0009506,GO:0043295,GO:0004364,GO:0006749,GO:0006979,GO:0009636,GO:0009407	cytoplasm|cytosol|plasma membrane|plasmodesma|glutathione binding|glutathione transferase activity|glutathione metabolic process|response to oxidative stress|response to toxic substance|toxin catabolic process	ko00480,ko00980,ko00982,ko00983	Glutathione metabolism|Metabolism of xenobiotics by cytochrome P450|Drug metabolism - cytochrome P450|Drug metabolism - other enzymes
Bra000475	40.9508	45.7775	41.2874	64.6529	52.4868	51.9015	56.3739	53.2195	57.1071	47.7232	46.635	58.8407	55.1572	47.9443	52.1205	31.5967	33.6509	29.7449	29.4704	39.7613	40.785	45.6216	48.5354	54.5549	Serine/threonine-protein phosphatase PP1 isozyme 1	TOPP1,Synonyms=PP1,At2g29400,F16P2.22	GO:0000164,GO:0046872,GO:0004722	protein phosphatase type 1 complex|metal ion binding|protein serine/threonine phosphatase activity	ko04113,ko04114,ko04218,ko04810,ko04510,ko04022,ko04024,ko04390,ko03015	Meiosis - yeast|Oocyte meiosis|Cellular senescence|Regulation of actin cytoskeleton|Focal adhesion|cGMP - PKG signaling pathway|cAMP signaling pathway|Hippo signaling pathway|mRNA surveillance pathway
Bra000476	0.829972	3.01878	0.639345	4.62445	1.49692	7.36642	2.28521	4.78378	3.524	2.48383	1.28336	2.70321	3.48363	3.17017	2.50337	1.85523	2.02182	0.952314	30.2586	6.8177	3.09079	51.2634	37.848	2.48177	Tropinone reductase homolog At2g29300 {ECO:0000305}	At2g29300 {ECO:0000312|Araport:AT2G29300},F16P2.32 {ECO:0000312|EMBL:AAC95221.1}	GO:0016491	oxidoreductase activity	ko00960	Tropane, piperidine and pyridine alkaloid biosynthesis
Bra000477	9.92159	10.5532	8.105	23.2514	25.0025	24.3762	20.4654	30.0777	19.6269	13.2215	19.3884	21.2575	28.0019	33.9038	28.7777	9.31706	15.7484	8.55935	23.3222	37.8059	26.9005	38.2801	24.7132	27.5619	Tropinone reductase homolog At2g29310 {ECO:0000305}	At2g29310 {ECO:0000312|Araport:AT2G29310},F16P2.31 {ECO:0000312|EMBL:AAC95207.1}	GO:0016491	oxidoreductase activity	ko00960	Tropane, piperidine and pyridine alkaloid biosynthesis
Bra000478	1.31775	1.44299	0.437442	1.82273	0.842534	0.608377	1.70364	2.24281	2.32371	4.16738	2.83767	0.56417	2.30066	2.3986	3.85874	1.52628	0.778652	4.82308	0.975359	1.53348	1.65616	2.67132	1.90972	2.91943	Probable serine/threonine-protein kinase PBL10 {ECO:0000305}	PBL10 {ECO:0000303|PubMed:20413097},Synonyms=APK1B {ECO:0000303|PubMed:1450380}, PIX16 {ECO:0000303|PubMed:23951354},At2g28930,T9I4.1
Bra000479	36.823	33.4695	36.7627	27.2279	30.6719	13.6503	53.6119	45.9792	58.1418	58.4181	85.6684	56.0924	56.7043	59.5541	54.0078	52.8474	63.9191	72.583	36.0866	42.5678	20.5559	52.9039	55.3387	65.1873	Cyclin-dependent protein kinase inhibitor SMR10 {ECO:0000303|PubMed:24399300, ECO:0000303|PubMed:26546445}	SMR10 {ECO:0000303|PubMed:24399300, ECO:0000303|PubMed:26546445},At2g28870 {ECO:0000312|Araport:AT2G28870},F8N16.16 {ECO:0000312|EMBL:AAC79591.1}	GO:0004860,GO:0007049	protein kinase inhibitor activity|cell cycle
Bra000480	110.9	117.349	84.7641	110.238	73.4261	71.627	75.5066	59.2786	53.5027	90.1839	86.7588	84.2919	55.4049	62.0453	59.2335	108.081	180.32	131.892	124.607	145.98	128.679	96.4331	115.639	104.774	Putative E3 ubiquitin-protein ligase XBAT31	XBAT31,At2g28840,F8N16.13
Bra000481	13.4689	13.1563	8.03453	8.05467	23.8475	18.8795	7.12261	11.3026	7.18629	5.90496	11.4959	6.38943	30.0715	17.7992	28.69	20.8301	7.90868	5.32019	13.1523	15.2998	9.75708	21.1715	16.445	25.338	Histone H4		GO:0009507,GO:0005829,GO:0000788,GO:0005730,GO:0005886,GO:0009506,GO:0009579,GO:0005774,GO:0003677,GO:0042393,GO:0006334,GO:0009414	chloroplast|cytosol|nuclear nucleosome|nucleolus|plasma membrane|plasmodesma|thylakoid|vacuolar membrane|DNA binding|histone binding|nucleosome assembly|response to water deprivation
Bra000482	0	0	0	0	0	0	0	0	0	0.402969	0	0	0	0	0	0.372588	0	0.533933	0	0	0	0	0	0
Bra000483	176.251	148.185	153.223	161.079	124.517	125.234	107.986	83.1579	117.059	104.823	109.247	112.97	153.121	129.145	175.299	198.309	211.664	171.695	141.872	171.496	139.846	158.711	134.279	165.915	Histone H2B.1	At1g07790,F24B9.10	GO:0009507,GO:0000788,GO:0003677,GO:0006334	chloroplast|nuclear nucleosome|DNA binding|nucleosome assembly
Bra000484	0	0	0	0	0	0	0	0	0	0	0	0	0	0	0	0	0	0	0	0	0	0	0	0	WUSCHEL-related homeobox 3	WOX3,Synonyms=PRS,At2g28610,T8O18.10	GO:0005634,GO:0003677,GO:0003700,GO:0009943,GO:0030154,GO:0008283,GO:0009947,GO:0009908,GO:0099402,GO:0010865,GO:0006351	nucleus|DNA binding|transcription factor activity, sequence-specific DNA binding|adaxial/abaxial axis specification|cell differentiation|cell proliferation|centrolateral axis specification|flower development|plant organ development|stipule development|transcription, DNA-templated
Bra000485	0	0	0.0729807	0	0.222283	0.173932	0.0730944	0	0	0	0.0731609	0	0.14209	0.167699	0	0	0	0.0691358	0	0	0	0.446015	0	0.147681	PsbP domain-containing protein 2, chloroplastic	PPD2,At2g28605,T8O18.1	GO:0009507,GO:0009543,GO:0019898,GO:0009654,GO:0009579,GO:0005509,GO:0015979	chloroplast|chloroplast thylakoid lumen|extrinsic component of membrane|photosystem II oxygen evolving complex|thylakoid|calcium ion binding|photosynthesis
Bra000486	0.653765	0.949565	0.257744	0.343962	0.921763	0.301611	0.127545	0.282455	0.128065	0.279436	0.581264	0.252939	0.778947	0.451879	0.36008	1.11596	0.747041	1.37588	2.3639	1.14212	1.12896	0.921795	0.573291	0.743649	Probable serine/threonine-protein kinase PBL6 {ECO:0000305}	PBL6 {ECO:0000303|PubMed:20413097},Synonyms=AK14 {ECO:0000303|PubMed:8534852},At2g28590 {ECO:0000312|Araport:AT2G28590}
Bra000487	17.2988	17.2553	40.2733	63.918	20.7362	19.1434	24.2077	13.3436	11.2026	32.6147	42.1854	28.1887	8.87	10.1163	8.88301	23.0881	30.9446	38.2293	39.9788	26.0158	22.2923	7.60509	15.3067	11.3927	Ethylene-responsive transcription factor RAP2-7	RAP2-7,Synonyms=TOE1,At2g28550,T17D12.11	GO:0005634,GO:0003677,GO:0003700,GO:0009873,GO:0007275,GO:0006351	nucleus|DNA binding|transcription factor activity, sequence-specific DNA binding|ethylene-activated signaling pathway|multicellular organism development|transcription, DNA-templated
Bra000488	0.0458944	0.142367	0.138667	0.197017	0.360472	0.376254	0.418269	1.54509	0.49447	0.148741	0	0.0454049	1.26036	2.05653	0.793316	0.0453342	0.0485758	0.372869	5.68111	1.7199	0.445422	0.517017	0.894012	0.180596
Bra000489	0.204967	0.106385	0.309422	0.270344	0.296434	0.0580816	0.0510923	0.217661	0.354387	0.16356	0.050918	0.100299	0.454337	0.765957	0.278293	0.25213	0.376669	0.497162	1.90826	0.679928	0.109209	0.412787	0.249282	0
Bra000490	8.26451	8.62169	10.5119	6.84421	6.50454	7.94547	6.6013	6.94698	6.42396	7.21637	5.93058	5.89807	21.1475	17.3325	13.2227	12.1832	5.90197	9.06316	19.3152	8.38653	8.3176	13.0699	6.2071	8.77045	V-type proton ATPase subunit a1	VHA-a1,At2g28520,T17D12.8	GO:0005768,GO:0005794,GO:0016021,GO:0000325,GO:0005802,GO:0012510,GO:0016471,GO:0000220,GO:0005773,GO:0051117,GO:0046961,GO:0015991,GO:0015986,GO:0070070,GO:0007035,GO:0070072	endosome|Golgi apparatus|integral component of membrane|plant-type vacuole|trans-Golgi network|trans-Golgi network transport vesicle membrane|vacuolar proton-transporting V-type ATPase complex|vacuolar proton-transporting V-type ATPase, V0 domain|vacuole|ATPase binding|proton-transporting ATPase activity, rotational mechanism|ATP hydrolysis coupled proton transport|ATP synthesis coupled proton tr…	ko04142,ko04145,ko00190	Lysosome|Phagosome|Oxidative phosphorylation
Bra000491	0	0.307198	0.600303	0.522424	0	0.329731	1.17448	1.45213	0.101764	0.314764	0.184543	1.27499	1.434	3.8673	1.55481	0.293207	0	0.129109	0.909388	0.298021	0.934624	0.876827	0.595137	0.487464	LOB domain-containing protein 11	LBD11,Synonyms=ASL7,At2g28500,T17D12.6
Bra000492	7.50258	4.2197	6.80191	4.36909	5.45488	4.97754	4.21991	5.40932	5.99792	5.82953	5.46134	5.9424	6.04459	7.16192	6.06694	5.24047	5.22591	6.02765	5.93227	6.31938	6.07156	5.31992	5.42318	5.23739	Uncharacterized CRM domain-containing protein At3g25440, chloroplastic	At3g25440,MWL2.5	GO:0009507,GO:0003723	chloroplast|RNA binding
Bra000493	12.0319	13.2841	11.5084	13.7706	13.8737	13.8577	21.4988	17.8581	16.3342	10.6404	12.0961	10.9038	24.9743	23.7085	20.0201	12.3701	14.5202	20.3936	19.0739	28.3054	27.3341	12.1282	13.5519	13.2852	Beta-galactosidase 8	BGAL8,At2g28470,T17D12.3	GO:0048046,GO:0005618,GO:0005773,GO:0004565,GO:0030246,GO:0005975	apoplast|cell wall|vacuole|beta-galactosidase activity|carbohydrate binding|carbohydrate metabolic process
Bra000494	20.6443	27.8484	24.5317	23.4936	21.5675	25.5107	25.6616	22.7748	23.7107	26.9517	26.3184	22.6583	24.6403	26.628	23.9013	20.1251	18.4217	34.5112	19.385	23.2602	22.5255	20.6	23.2541	27.9159	Vacuolar fusion protein MON1 homolog {ECO:0000305}	MON1 {ECO:0000303|PubMed:24824487},At2g28390 {ECO:0000312|Araport:AT2G28390}	GO:0012505,GO:0005770,GO:0005085,GO:0016192	endomembrane system|late endosome|guanyl-nucleotide exchange factor activity|vesicle-mediated transport	ko04138	Autophagy - yeast
Bra000495	1.67623	2.87693	3.01097	0.560579	0.244389	3.07736	0.490512	0.759751	0.121826	1.24591	1.31066	1.10563	0	0	0	0.607632	0.686411	0.62967	0.140338	0.244397	0.436386	0.308365	0.0606809	0.550916	Transcription factor FER-LIKE IRON DEFICIENCY-INDUCED TRANSCRIPTION FACTOR	FIT,Synonyms=BHLH29, EN43, FIT1, FRU,At2g28160,F24D13.5	GO:0005634,GO:0003677,GO:0003700,GO:0071369,GO:0071281,GO:0071732,GO:0034756,GO:0006355,GO:0010039,GO:0006351	nucleus|DNA binding|transcription factor activity, sequence-specific DNA binding|cellular response to ethylene stimulus|cellular response to iron ion|cellular response to nitric oxide|regulation of iron ion transport|regulation of transcription, DNA-templated|response to iron ion|transcription, DNA-templated
Bra000496	3.82071	4.06957	10.1773	2.72063	2.23741	4.66043	3.23204	1.37691	2.7218	1.43644	1.57432	1.55312	1.75502	2.38872	1.03997	6.00528	3.28473	6.86911	2.63703	1.11684	1.94395	2.86265	1.74195	2.65727
Bra000497	3.08727	2.60945	2.62572	0.927695	0.764263	2.56913	0.540395	0	0.265287	0.282449	1.23905	1.48466	0.519066	1.89472	0.893743	1.51759	1.11731	2.00892	2.82529	0.90316	9.90748	3.1712	0.249735	0.766445	Auxin-responsive protein SAUR50 {ECO:0000303|PubMed:12036261}	SAUR50 {ECO:0000303|PubMed:12036261},At4g34760 {ECO:0000312|Araport:AT4G34760},T4L20.340 {ECO:0000312|EMBL:CAA18855.1}	GO:0009734,GO:0040008	auxin-activated signaling pathway|regulation of growth	ko04075	Plant hormone signal transduction
Bra000498	9.7417	8.40437	7.53761	4.86209	4.08212	5.79427	3.04059	5.00449	4.62282	3.00512	3.21774	3.39018	5.9869	3.08474	4.35467	10.5403	4.08502	7.80646	2.74487	4.64021	7.77024	3.91994	4.139	5.06707	RuBisCO large subunit-binding protein subunit alpha, chloroplastic		GO:0009507,GO:0005524,GO:0042026	chloroplast|ATP binding|protein refolding
Bra000499	15.3686	14.4955	14.1633	18.2441	16.0663	14.7522	15.399	14.4749	13.6661	19.3324	16.7407	14.2725	17.7532	16.8403	17.3853	13.0265	11.6542	18.6794	17.9631	17.2802	15.8257	12.6945	14.6335	18.9926	Syndetin {ECO:0000303|PubMed:25799061}	VPS50 {ECO:0000312|HGNC:HGNC:25956},Synonyms=CCDC132, KIAA1861 {ECO:0000303|PubMed:11347906}	GO:1990745,GO:0070062,GO:0016020,GO:0055037,GO:0000149,GO:0032456,GO:0015031	EARP complex|extracellular exosome|membrane|recycling endosome|SNARE binding|endocytic recycling|protein transport
Bra000500	7.3284	6.09672	9.04734	11.0247	9.78536	7.86451	10.6292	9.54607	11.7171	13.9165	10.9911	8.79255	12.3692	11.3256	12.5812	8.01702	8.44594	14.9229	7.32605	9.84104	9.24641	9.06884	11.7534	10.3301	Syndetin {ECO:0000303|PubMed:25799061}	VPS50 {ECO:0000312|HGNC:HGNC:25956},Synonyms=CCDC132, KIAA1861 {ECO:0000303|PubMed:11347906}	GO:1990745,GO:0070062,GO:0016020,GO:0055037,GO:0000149,GO:0032456,GO:0015031	EARP complex|extracellular exosome|membrane|recycling endosome|SNARE binding|endocytic recycling|protein transport
Bra000501	74.2246	63.2616	55.5941	55.8327	65.4189	41.3069	21.6532	39.2051	35.9545	28.1477	18.8932	23.0632	51.5807	48.2472	59.3131	81.5171	54.469	33.3143	64.3251	63.9013	58.9176	30.0619	37.9055	39.1059	60S acidic ribosomal protein P2-1	RPP2A,At2g27720,F15K20.18	GO:0022625,GO:0030687,GO:0070180,GO:0003735,GO:0002181,GO:0006414	cytosolic large ribosomal subunit|preribosome, large subunit precursor|large ribosomal subunit rRNA binding|structural constituent of ribosome|cytoplasmic translation|translational elongation	ko03010	Ribosome
Bra000502	0	0	0	0	0	0	0	0	0	0	0	0	0	0	0	0	0	0	0	0	0	0	0	0	Mavicyanin		GO:0009055,GO:0046872,GO:0055114	electron carrier activity|metal ion binding|oxidation-reduction process
Bra000503	63.5424	59.864	53.0386	87.9802	60.3177	81.8782	60.8235	58.0547	61.0327	51.4426	52.1282	55.166	70.5051	78.8641	78.5788	45.212	50.6014	30.3021	48.9094	60.5824	47.8019	56.591	55.3228	59.8459	Protein SUPPRESSOR OF K(+) TRANSPORT GROWTH DEFECT 1 {ECO:0000303|PubMed:17468262}	SKD1 {ECO:0000303|PubMed:17468262},Synonyms=VPS4 {ECO:0000303|PubMed:17468262},At2g27600 {ECO:0000312|Araport:AT2G27600},F10A12.27 {ECO:0000312|EMBL:AAM15184.1}, F15K20 {ECO:0000312|EMBL:AAC73040.1}	GO:0005737,GO:0005771,GO:0032585,GO:0005634,GO:0009506,GO:0005524,GO:0016787,GO:0007049,GO:0007032,GO:0055075,GO:0015031,GO:0055078,GO:0010091,GO:0007033,GO:0016192	cytoplasm|multivesicular body|multivesicular body membrane|nucleus|plasmodesma|ATP binding|hydrolase activity|cell cycle|endosome organization|potassium ion homeostasis|protein transport|sodium ion homeostasis|trichome branching|vacuole organization|vesicle-mediated transport	ko04217,ko04144	Necroptosis|Endocytosis
Bra000504	0	0	0	0	0	0	0	0	0	0	0	0	0	0	0	0	0	0	0	0	0	0	0	0	Probable E3 ubiquitin-protein ligase RNF144A-A	rnf144aa,si:ch211-276e8.1	GO:0005794,GO:0016021,GO:0000151,GO:0031624,GO:0061630,GO:0008270,GO:0032436,GO:0000209,GO:0042787	Golgi apparatus|integral component of membrane|ubiquitin ligase complex|ubiquitin conjugating enzyme binding|ubiquitin protein ligase activity|zinc ion binding|positive regulation of proteasomal ubiquitin-dependent protein catabolic process|protein polyubiquitination|protein ubiquitination involved in ubiquitin-dependent protein catabolic process
Bra000505	21.4439	18.2819	11.7847	6.27672	6.35268	6.54179	10.234	7.53137	9.12443	8.45547	7.23241	8.89382	10.3962	19.4914	22.3597	9.16457	10.1969	10.9675	10.4752	11.834	12.5727	9.16812	9.56604	10.7104	Zinc finger A20 and AN1 domain-containing stress-associated protein 3	SAP3,At2g27580,F15K20.32	GO:0003677,GO:0008270	DNA binding|zinc ion binding
Bra000506	0	1.12582	0	0	0	0	0	0	0	0	0	0	0	0	0	1.52389	0	0	0	0.255686	0	0.47331	0	0	Protein CENTRORADIALIS-like	CEN,Synonyms=ATC,At2g27550,F10A12.22, F15K20.35	GO:0005737,GO:0005634,GO:0009910,GO:0010228	cytoplasm|nucleus|negative regulation of flower development|vegetative to reproductive phase transition of meristem
Bra000507	8.0333	11.6338	6.34172	1.56966	4.58612	2.87838	2.15723	3.90336	1.98287	1.30989	2.85088	1.59922	6.30741	4.28656	4.96931	12.7748	4.84375	5.46893	5.6832	6.14334	6.6215	3.5103	5.75931	4.85068	Ferredoxin-3, chloroplastic	FD3,At2g27510,F10A12.19	GO:0009507,GO:0009536,GO:0051537,GO:0009055,GO:0071949,GO:0046872,GO:0016491,GO:0022900	chloroplast|plastid|2 iron, 2 sulfur cluster binding|electron carrier activity|FAD binding|metal ion binding|oxidoreductase activity|electron transport chain	ko00195	Photosynthesis
Bra000508	26.6002	25.7541	44.8656	33.5511	19.0823	62.7952	25.6394	10.8778	20.0973	61.7836	78.5987	76.4192	63.5627	155.21	87.0677	51.929	51.9126	52.1514	96.6872	73.2845	120.033	34.074	26.3663	69.8828	Glucan endo-1,3-beta-glucosidase 14	At2g27500,F10A12.18	GO:0046658,GO:0005618,GO:0005737,GO:0005576,GO:0005634,GO:0042973,GO:0004553,GO:0030247,GO:0005975,GO:0071555,GO:0006952	anchored component of plasma membrane|cell wall|cytoplasm|extracellular region|nucleus|glucan endo-1,3-beta-D-glucosidase activity|hydrolase activity, hydrolyzing O-glycosyl compounds|polysaccharide binding|carbohydrate metabolic process|cell wall organization|defense response
Bra000509	3.4456	6.25077	3.10236	7.70589	5.87261	6.04602	6.51035	6.36467	6.33572	8.98264	11.7703	9.50377	8.3733	7.38916	7.92124	4.34501	3.17849	1.20655	6.01749	4.01516	4.88326	6.79278	9.87262	10.1979	Dephospho-CoA kinase	COAE,At2g27490,F10A12.17	GO:0009507,GO:0005777,GO:0005773,GO:0005524,GO:0004140,GO:0015937	chloroplast|peroxisome|vacuole|ATP binding|dephospho-CoA kinase activity|coenzyme A biosynthetic process	ko00770	Pantothenate and CoA biosynthesis
Bra000510	0.868102	0.564645	0.326206	1.73591	0.103918	0.371772	0.544499	0.23783	0.442467	1.29362	1.3125	1.18997	1.55378	1.91804	1.20901	0.63089	0.339375	0.631844	0.51111	0.441033	0.703491	2.21125	2.70339	4.33907	Probable calcium-binding protein CML48	CML48,At2g27480,F10A12.16	GO:0005509	calcium ion binding
Bra000511	0.354671	0.455684	0.358353	4.42647	3.4485	2.00643	3.9338	5.20062	5.21285	2.87275	4.23473	4.23549	3.84774	5.11063	2.89226	0.350599	0.739567	0.609595	3.41742	4.22887	3.22932	2.69642	2.0941	5.10376	U-box domain-containing protein 7	PUB7,At1g67530,F12B7.8
Bra000512	0	0	0.285915	0.194471	0.569364	0.563746	0.772007	0.76299	0.601339	2.9022	3.04477	3.57302	3.93544	4.2203	3.02195	0.287365	0.949391	1.2578	0.17986	1.65053	0.195034	1.88589	3.65506	2.8664
Bra000513	0.871444	5.79853	3.51014	3.58324	2.07839	5.56902	1.44216	1.36794	2.49283	13.2176	21.5512	22.144	23.9816	33.5788	26.845	4.9942	4.41593	10.2038	5.05624	4.09446	5.89938	12.6727	13.1004	27.7649
Bra000514	0.0404326	0.0419839	0.0796135	0	0	0	0.0397859	0	0	0.0889393	0	0	0.164451	0.188346	0	0.0764699	0	0	0	0	0.0441742	0	0	0.0384707	Putative F-box protein At1g46984	At1g46984,F2G19.21
Bra000515	0	0.935367	0	0	0	0	0	0.529543	0	0.420773	0	0.670493	0	0	0	0	0	0	0.114606	0	0	0.0976436	0	0	Casparian strip membrane protein 3	CASP3,At2g27370,F10A12.5, F12K2.5	GO:0048226,GO:0016021,GO:0005886,GO:0042803,GO:0042545,GO:0007043	Casparian strip|integral component of membrane|plasma membrane|protein homodimerization activity|cell wall modification|cell-cell junction assembly
Bra000516	11.7242	11.0794	8.33942	26.7201	25.8537	24.8359	24.9819	21.871	20.2329	15.08	18.2016	26.881	15.6798	18.6314	14.3457	13.3749	9.80844	10.5817	14.9043	10.7109	16.4737	13.4481	14.3958	16.2765	Cold-inducible RNA-binding protein {ECO:0000312|EMBL:CAJ83306.1}	cirbp {ECO:0000312|EMBL:CAJ83306.1},TNeu081o03.1	GO:0005737,GO:0005654,GO:0005634,GO:0019899,GO:0003730,GO:0003729,GO:0000166,GO:0016477,GO:0009790,GO:0007369,GO:0048255,GO:0060212,GO:0022008,GO:0045727,GO:0048793,GO:0009409	cytoplasm|nucleoplasm|nucleus|enzyme binding|mRNA 3'-UTR binding|mRNA binding|nucleotide binding|cell migration|embryo development|gastrulation|mRNA stabilization|negative regulation of nuclear-transcribed mRNA poly(A) tail shortening|neurogenesis|positive regulation of translation|pronephros development|response to cold
Bra000517	0.534917	0.763237	0.4961	0.801962	0.808999	0.960133	0.627673	0.881148	0.804304	0.872772	1.14714	0.738067	1.48406	2.5051	3.82435	1.1982	1.47998	1.83187	1.39504	1.09577	1.38854	1.98262	1.24401	1.53012	F-box protein At2g27310	At2g27310,F12K2.11
Bra000518	1.37741	1.56931	3.90198	2.62895	2.75954	2.52836	2.12105	4.3666	3.65902	2.29304	1.34749	2.92217	5.62292	3.04282	3.86065	2.00604	1.10379	3.21934	3.74538	1.92371	4.61983	2.44865	3.1099	4.50035	Armadillo repeat-containing protein 7	Armc7	GO:0005737,GO:0005634	cytoplasm|nucleus
Bra000519	0	0	0	0	5.0346	0.11741	0.22801	0	0	0	5.43917	0.226709	0.115554	0	0	0	0	0	0	0.103934	0.323204	0	0	0.116133
Bra000520	5.82521	4.65117	3.85267	4.94145	3.93606	4.30276	1.62993	2.85564	2.72809	1.65891	2.37499	2.50249	5.27604	4.91101	7.66301	7.12597	5.42252	4.91089	5.39223	5.91207	6.89457	3.95936	3.49207	4.03462	DNA polymerase epsilon subunit B	DPB2 {ECO:0000305},Synonyms=CYL2 {ECO:0000303|PubMed:16212602},At5g22110 {ECO:0000312|Araport:AT5G22110}	GO:0008622,GO:0003677,GO:0003887,GO:0007049,GO:0006261,GO:0042276	epsilon DNA polymerase complex|DNA binding|DNA-directed DNA polymerase activity|cell cycle|DNA-dependent DNA replication|error-prone translesion synthesis	ko03030,ko03410,ko03420,ko00230,ko00240	DNA replication|Base excision repair|Nucleotide excision repair|Purine metabolism|Pyrimidine metabolism
Bra000521	0	0.174508	0.494158	0	0.159904	0.185805	0	0	0.677154	0.348095	0.305052	0.308385	0.65654	0	0.186094	0.329379	0	0.393292	0.190192	0	0	0.161093	0.631145	0
Bra000522	0	0	0	0	0.028668	0	0	0	0	0	0	0	0	0	0	0	0	0	0	0	0	0	0.0145469	0	Structural maintenance of chromosomes protein 3	SMC3,Synonyms=TTN7,At2g27170,T22O13.6	GO:0000785,GO:0000775,GO:0008278,GO:0005737,GO:0016363,GO:0005634,GO:0009506,GO:0005819,GO:0005524,GO:0003682,GO:0051301,GO:0007059,GO:0006281,GO:0051321,GO:0007064,GO:0007062	chromatin|chromosome, centromeric region|cohesin complex|cytoplasm|nuclear matrix|nucleus|plasmodesma|spindle|ATP binding|chromatin binding|cell division|chromosome segregation|DNA repair|meiotic cell cycle|mitotic sister chromatid cohesion|sister chromatid cohesion	ko04110,ko04111,ko04113,ko04114	Cell cycle|Cell cycle - yeast|Meiosis - yeast|Oocyte meiosis
Bra000523	1.1885	0.722866	0.804355	0.676573	1.65975	2.15573	1.20679	0.518657	0.719552	0.59517	0.758908	1.21532	3.4262	1.40437	2.84991	1.72661	2.13292	3.11875	2.27634	1.82857	2.00838	1.10812	1.22868	2.19637	Inactive protein RESTRICTED TEV MOVEMENT 2	RTM2	GO:0016021,GO:0005886,GO:0006952	integral component of membrane|plasma membrane|defense response
Bra000524	0.498038	0.378885	0.168352	0.11837	0.197696	0.173095	0.137355	0.0409559	0.204879	0.194071	0.0709224	0.0347505	0.175356	0.40935	0.311675	0.487102	0.189783	0.543735	0.29568	0.230755	0.32734	0.0370182	0.170781	0.0979277	Pentatricopeptide repeat-containing protein At1g08070, chloroplastic {ECO:0000305}	PCMP-H12,Synonyms=OTP82 {ECO:0000303|PubMed:19845878},At1g08070,T6D22.15
Bra000525	5.86065	3.94859	2.15441	2.18027	3.06689	3.50097	2.15185	2.3956	2.86747	2.51298	4.24097	3.05992	5.15945	3.75876	4.15209	5.47686	5.29791	4.86612	5.7717	3.77904	4.63222	3.9798	3.71092	4.94423	Protein FAR1-RELATED SEQUENCE 3	FRS3,At2g27110,T20P8.16	GO:0005634,GO:0009506,GO:0008270,GO:0006355	nucleus|plasmodesma|zinc ion binding|regulation of transcription, DNA-templated
Bra000526	0.790731	1.32143	1.50868	1.01008	0.741928	2.87925	0.295259	1.22433	1.40358	1.15426	1.2601	1.71652	2.164	12.5652	5.3459	1.06993	2.08561	0.896862	4.07261	2.02362	3.21653	1.81091	0.772884	3.59925	NDR1/HIN1-like protein 13 {ECO:0000303|PubMed:26206852}	NHL13 {ECO:0000303|PubMed:26206852},At2g27080 {ECO:0000312|Araport:AT2G27080}	GO:0016021,GO:0005886,GO:0009506,GO:0006952	integral component of membrane|plasma membrane|plasmodesma|defense response
Bra000527	0.775516	0.158423	0	0.166453	0.618038	0.709722	0.313756	0.492518	0.464415	0.167574	0.15261	0.60703	0.620157	0.72153	0.8397	0	0.477819	0.138788	0.893016	0.482019	0.658851	0.315949	1.84633	1.71913	Lamin-like protein	At5g15350,F8M21_240	GO:0031225,GO:0046658,GO:0005886,GO:0005773,GO:0009055	anchored component of membrane|anchored component of plasma membrane|plasma membrane|vacuole|electron carrier activity
Bra000528	10.0363	15.7432	12.6288	19.1978	17.1376	20.4565	12.3017	12.6983	9.5636	14.1588	19.2369	18.1583	18.1342	30.2075	29.0018	15.6201	22.2788	20.5336	19.8876	22.4494	17.2787	22.7308	31.5253	31.744	ETHYLENE INSENSITIVE 3-like 1 protein	EIL1,At2g27050,T20P8.10	GO:0005634,GO:0003677,GO:0043565,GO:0003700,GO:0071281,GO:0042742,GO:0009873,GO:0009723,GO:0006351	nucleus|DNA binding|sequence-specific DNA binding|transcription factor activity, sequence-specific DNA binding|cellular response to iron ion|defense response to bacterium|ethylene-activated signaling pathway|response to ethylene|transcription, DNA-templated	ko04016,ko04075	MAPK signaling pathway - plant|Plant hormone signal transduction
Bra000529	26.1679	23.7667	21.1354	23.458	19.6803	24.8231	20.665	25.4661	23.785	13.1579	14.2106	27.0764	28.3349	22.4909	24.1123	20.0402	18.8004	43.4416	19.4952	22.501	23.4131	16.1878	27.739	27.3996	COP9 signalosome complex subunit 2	CSN2,Synonyms=FUS12,At2g26990,T20P8.4	GO:0008180,GO:0005829,GO:0005634,GO:0003714,GO:0010388,GO:0007275,GO:0045892,GO:0030163,GO:0009585	COP9 signalosome|cytosol|nucleus|transcription corepressor activity|cullin deneddylation|multicellular organism development|negative regulation of transcription, DNA-templated|protein catabolic process|red, far-red light phototransduction
Bra000530	0	0	0	0	0	0	0	0	0	0	0	0	0	0	0	0	0	0	0	0	0	0	0	0	Dehydrodolichyl diphosphate synthase 5	At5g58784,MZN1.24	GO:0005783,GO:0005789,GO:0016021,GO:0002094,GO:0016094,GO:0006486	endoplasmic reticulum|endoplasmic reticulum membrane|integral component of membrane|polyprenyltransferase activity|polyprenol biosynthetic process|protein glycosylation	ko00900	Terpenoid backbone biosynthesis
Bra000531	3.54802	3.48748	3.66151	6.32973	6.47324	6.17028	10.3229	5.11181	5.08621	4.21533	6.36768	6.75781	3.53225	5.00047	3.33708	2.11895	2.21434	2.72803	2.2685	3.36886	3.19909	2.00914	3.02175	2.81062	Transcription factor MYB104	MYB104,At2g26950,T20P8.20	GO:0005634,GO:0003677,GO:0003700,GO:0006355,GO:0006351	nucleus|DNA binding|transcription factor activity, sequence-specific DNA binding|regulation of transcription, DNA-templated|transcription, DNA-templated
Bra000532	3.45819	4.44849	2.2966	3.11481	1.7392	2.99397	1.94494	2.46527	3.53337	3.19554	3.71859	3.21214	3.22704	4.59017	5.60876	3.65984	1.04259	2.92949	1.16401	3.27002	3.74535	2.78787	2.5261	4.91283
Bra000533	6.59651	4.51659	6.04178	13.2635	9.65519	11.6461	15.4152	8.90887	9.4259	10.4755	8.89048	13.476	13.7221	9.76999	9.84195	7.69471	4.80575	6.67253	8.8567	8.60884	8.11286	10.8485	11.7215	16.2226	Protein-lysine N-methyltransferase EFM3 {ECO:0000250|UniProtKB:P47163}	CTHT_0041970.1	GO:0005737,GO:0008168	cytoplasm|methyltransferase activity
Bra000534	13.2992	17.5064	15.9228	11.5025	10.6668	12.8064	12.6996	9.37158	8.97065	8.1833	8.21036	9.39375	17.7048	17.9076	15.0278	18.3382	17.052	13.2998	15.8968	14.752	13.2424	7.80248	9.19115	8.86349	Hydroxymethylglutaryl-CoA lyase, mitochondrial	HMGCL,At2g26800,F12C20.16	GO:0005759,GO:0005739,GO:0004419,GO:0046872	mitochondrial matrix|mitochondrion|hydroxymethylglutaryl-CoA lyase activity|metal ion binding	ko04146,ko00280,ko00650,ko00072,ko00281	Peroxisome|Valine, leucine and isoleucine degradation|Butanoate metabolism|Synthesis and degradation of ketone bodies|Geraniol degradation
Bra000535	0	0	0.0165185	0	0	0	0	0	0	0	0	0	0	0	0	0	0	0	0	0	0	0	0.0164004	0	WD repeat-containing protein 11	WDR11,Synonyms=BRWD2, KIAA1351, WDR15	GO:0005737,GO:0016021,GO:0005765,GO:0016020,GO:0015630,GO:0005634	cytoplasm|integral component of membrane|lysosomal membrane|membrane|microtubule cytoskeleton|nucleus
Bra000536	63.0845	62.2692	64.566	39.1967	31.9116	39.3113	29.3253	23.4749	28.7473	42.8944	48.6055	49.8162	29.0306	30.852	25.0626	44.326	35.914	90.3344	37.3932	39.7036	36.5977	30.6193	37.4484	35.5843	Glucan endo-1,3-beta-glucosidase 11	At1g32860,F9L11.6	GO:0031225,GO:0046658,GO:0005576,GO:0009505,GO:0005886,GO:0042973,GO:0030247,GO:0005975,GO:0007154,GO:0071555,GO:0006952	anchored component of membrane|anchored component of plasma membrane|extracellular region|plant-type cell wall|plasma membrane|glucan endo-1,3-beta-D-glucosidase activity|polysaccharide binding|carbohydrate metabolic process|cell communication|cell wall organization|defense response
Bra000537	26.2352	22.592	22.5648	13.2122	10.2286	14.9764	11.3304	10.7655	15.0144	12.4524	12.2985	14.5091	14.9612	17.1473	16.8293	25.561	17.9827	16.8474	16.2983	18.046	14.3536	10.6595	12.0514	18.124	26S proteasome regulatory subunit RPN13	RPN13,At2g26590,T9J22.26	GO:0005737,GO:0005634,GO:0008541,GO:0061133,GO:0070628,GO:0043130,GO:0006511	cytoplasm|nucleus|proteasome regulatory particle, lid subcomplex|endopeptidase activator activity|proteasome binding|ubiquitin binding|ubiquitin-dependent protein catabolic process	ko03050	Proteasome
Bra000538	3.92506	3.97081	2.03473	2.25313	1.03517	1.33822	0.308285	0.619245	0.15395	0.811069	0.573873	0.584839	1.84619	1.05486	2.80811	2.90789	1.07754	0.737723	1.03573	0.772751	0.94899	1.05313	0.454823	1.22914	Axial regulator YABBY 5	YAB5,At2g26580,T9J22.25	GO:0005634,GO:0003677,GO:0046872,GO:0003700,GO:0009944,GO:2000024,GO:1902183,GO:0006355	nucleus|DNA binding|metal ion binding|transcription factor activity, sequence-specific DNA binding|polarity specification of adaxial/abaxial axis|regulation of leaf development|regulation of shoot apical meristem development|regulation of transcription, DNA-templated
Bra000539	9.33742	13.1613	12.5597	11.1666	9.52918	14.6719	10.6659	10.9817	10.94	16.0494	13.184	12.6864	18.5983	17.5862	19.2601	14.8615	20.3247	12.9419	9.81653	11.9	9.51122	10.3448	15.4595	13.1779	SPX domain-containing protein 2 {ECO:0000303|PubMed:18315545}	SPX2 {ECO:0000303|PubMed:18315545},At2g26660 {ECO:0000312|Araport:AT2G26660},F18A8.3 {ECO:0000312|EMBL:AAB95300.1}	GO:0005783,GO:0005634,GO:0016036	endoplasmic reticulum|nucleus|cellular response to phosphate starvation
Bra000540	0.105111	0.324029	0.247252	0.767132	1.4048	1.24088	0.91138	0.559766	0.780263	0.0376411	0.895316	0.209948	1.69737	2.19699	2.17663	0.7489	0.0731807	0.595161	0.785673	2.56037	1.39708	0.496933	1.15442	0.956226	Pectinesterase 12	PME12,Synonyms=ARATH12,At2g26440,T9J22.11	GO:0071944,GO:0005618,GO:0005576,GO:0045330,GO:0030599,GO:0046910,GO:0042545,GO:0045490,GO:0009617	cell periphery|cell wall|extracellular region|aspartyl esterase activity|pectinesterase activity|pectinesterase inhibitor activity|cell wall modification|pectin catabolic process|response to bacterium
Bra000541	0	0	0	0	0.0284277	0.0334987	0	0	0.0868113	0	0.0291777	0	0.0873257	0.0678559	0.126195	0	0.0299482	0	0	0.0899022	0.0614105	0	0	0.0283947	Pectinesterase 13	PME13,Synonyms=ARATH13,At2g26450,T9J22.12	GO:0071944,GO:0005618,GO:0016021,GO:0045330,GO:0030599,GO:0046910,GO:0042545,GO:0045490	cell periphery|cell wall|integral component of membrane|aspartyl esterase activity|pectinesterase activity|pectinesterase inhibitor activity|cell wall modification|pectin catabolic process
Bra000542	0.573856	0.277744	0.54125	0.286727	0.269141	1.30718	0.0774146	0.0819921	0.113049	0.290094	0.579816	0.418306	0.878085	0.760649	0.337627	1.63343	0.325323	1.73	0.269368	0.726147	0.863095	1.06967	1.31662	0.49562	UDP-glycosyltransferase 76D1	UGT76D1,At2g26480,T9J22.15	GO:0043231,GO:0080043,GO:0080044,GO:0009813,GO:0052696	intracellular membrane-bounded organelle|quercetin 3-O-glucosyltransferase activity|quercetin 7-O-glucosyltransferase activity|flavonoid biosynthetic process|flavonoid glucuronidation
Bra000543	44.8007	35.9663	44.2876	48.0336	47.3932	49.5986	55.5123	48.9986	48.0797	48.1663	50.1981	49.0099	57.589	56.5752	53.7609	43.7075	36.3889	45.7107	46.3387	58.3923	43.1584	46.35	51.9295	52.3224	Nucleobase-ascorbate transporter 3	NAT3,At2g26510,T9J22.18	GO:0016021,GO:0005886,GO:0009506,GO:0015207,GO:0015208,GO:0015294,GO:0015210,GO:0098702,GO:0098710,GO:0035344,GO:0098721	integral component of membrane|plasma membrane|plasmodesma|adenine transmembrane transporter activity|guanine transmembrane transporter activity|solute:cation symporter activity|uracil transmembrane transporter activity|adenine import across plasma membrane|guanine import across plasma membrane|hypoxanthine transport|uracil import across plasma membrane
Bra000544	5.2973	4.30154	7.32543	7.51649	7.07409	15.1669	4.34441	3.37922	4.5591	14.7165	19.2	24.5132	25.6674	43.1538	28.4422	12.3073	13.654	12.1605	24.7934	43.291	39.755	13.4559	10.2021	26.7988
Bra000545	1.91387	1.88006	1.37073	3.08045	2.39377	1.28513	1.83448	2.52274	2.03355	1.96106	1.83445	2.39494	5.80924	5.81032	5.83181	3.12785	2.65071	3.62376	3.65199	4.02673	3.42268	4.34398	4.32319	4.47862	B3 domain-containing protein REM12	REM12,At2g24680,F25P17.2	GO:0005634,GO:0003677,GO:0006355,GO:0006351	nucleus|DNA binding|regulation of transcription, DNA-templated|transcription, DNA-templated
Bra000546	1.18823	0.238238	1.07362	0.421437	0.547843	0.982496	0.227878	0.184216	0.226856	0.124237	0.115053	0.170396	2.50085	3.80764	1.12666	1.20407	1.01286	0.271699	1.88866	1.85504	2.25703	0.351195	0.224153	0.719373	F-box/kelch-repeat protein At1g64840	At1g64840,F13O11.14
Bra000547	18.4077	19.5583	18.4374	7.8493	5.04511	6.88801	5.14825	3.06192	4.84283	7.79656	8.60287	6.56442	12.3579	11.1815	7.98997	17.82	17.694	20.0054	9.21917	11.6836	9.51924	12.7745	9.11496	8.4692	Protein TIC 55, chloroplastic	TIC55,Synonyms=TIC55-II,At2g24820,F27C12.26	GO:0009507,GO:0009941,GO:0009706,GO:0016021,GO:0051537,GO:0010277,GO:0046872,GO:0045036	chloroplast|chloroplast envelope|chloroplast inner membrane|integral component of membrane|2 iron, 2 sulfur cluster binding|chlorophyllide a oxygenase [overall] activity|metal ion binding|protein targeting to chloroplast
Bra000548	0.609403	0.270973	0.698404	4.0745	1.88509	1.90569	0.567272	0.743544	0.607194	0.327882	1.67092	0.911743	2.14843	5.69775	1.24169	0.256673	0.272035	0.475256	3.26112	8.22535	18.2501	4.51195	1.026	1.65886	Probable aminotransferase TAT3	TAT3,At2g24850,F27C12.23	GO:0004838,GO:0030170,GO:0009058,GO:0006520,GO:0009753,GO:0009611	L-tyrosine:2-oxoglutarate aminotransferase activity|pyridoxal phosphate binding|biosynthetic process|cellular amino acid metabolic process|response to jasmonic acid|response to wounding	ko00270,ko00350,ko00360,ko00400,ko00401,ko00950,ko00960,ko00130	Cysteine and methionine metabolism|Tyrosine metabolism|Phenylalanine metabolism|Phenylalanine, tyrosine and tryptophan biosynthesis|Novobiocin biosynthesis|Isoquinoline alkaloid biosynthesis|Tropane, piperidine and pyridine alkaloid biosynthesis|Ubiquinone and other terpenoid-quinone biosynthesis
Bra000549	1.12441	0.372856	0.386465	0.098321	0.68537	1.13701	0.307666	0.507363	0.82472	1.22251	0.133907	0.904174	0.684478	1.02635	0.936686	0.737196	0.406218	1.94911	1.95758	0.986142	0.528722	1.72158	0.53944	1.12571	HSP-interacting protein {ECO:0000303|PubMed:27541862}	HIP {ECO:0000303|PubMed:27541862},GrmZm2g023275,ZEAMMB73_165363 {ECO:0000312|EMBL:AFW57122.1}, Zm.103901
Bra000550	3.76553	3.67344	4.52603	3.83473	3.37121	3.29532	4.16352	2.79288	3.65848	3.68754	3.05784	3.39396	5.38768	7.00493	5.26176	3.24997	2.35868	4.68233	4.04107	4.13994	3.29315	2.83128	5.02745	5.50979	Topless-related protein 4	TPR4,Synonyms=WSIP2,At3g15880,MSJ11.27	GO:0005634,GO:0010072,GO:0006355,GO:0006351	nucleus|primary shoot apical meristem specification|regulation of transcription, DNA-templated|transcription, DNA-templated	ko03008	Ribosome biogenesis in eukaryotes
Bra000551	43.0604	36.819	38.7932	11.7095	8.53022	17.4198	9.399	5.61681	6.99321	10.8547	12.2671	20.9759	18.4508	33.3238	7.42724	30.3578	20.5427	76.506	21.5765	18.9338	40.4089	8.80575	7.02426	15.9793	Protein MARD1 {ECO:0000303|PubMed:15159630}	MARD1 {ECO:0000303|PubMed:15159630},Synonyms=SAG102 {ECO:0000303|PubMed:11402199},At3g63210 {ECO:0000312|Araport:AT3G63210},F16M2.6 {ECO:0000312|EMBL:AAL38351.1}	GO:0046872	metal ion binding
Bra000552	7.13494	6.1309	7.62998	11.7284	8.29467	10.7916	8.25579	7.75495	10.1588	12.5419	8.79008	9.45347	7.75344	7.64473	6.23868	7.83716	6.07172	8.93283	4.36003	7.86708	7.67442	8.32712	7.96804	8.9459
Bra000553	1.38906	0.86404	0.955612	4.62117	2.33355	3.34388	2.25142	0.60624	1.69005	1.3683	0.798883	1.80508	3.66341	5.1673	6.53864	2.76364	1.41843	3.61164	5.77802	9.15032	5.8215	6.07251	3.86406	5.48659
Bra000554	6.91151	5.46181	6.60046	4.436	5.08243	4.3906	4.29324	3.50413	3.48676	4.01368	3.99555	3.49925	5.20596	5.05733	4.03934	5.96778	4.46591	4.60494	4.48181	7.2915	8.6506	4.65859	4.72685	4.72411	Protein cereblon	crbn,zgc:92404	GO:0031464,GO:0005737,GO:0005634,GO:0000151,GO:0046872,GO:0035118,GO:0033333,GO:0060173,GO:0071599,GO:0071600,GO:0043161,GO:0016567	Cul4A-RING E3 ubiquitin ligase complex|cytoplasm|nucleus|ubiquitin ligase complex|metal ion binding|embryonic pectoral fin morphogenesis|fin development|limb development|otic vesicle development|otic vesicle morphogenesis|proteasome-mediated ubiquitin-dependent protein catabolic process|protein ubiquitination
Bra000555	0.340204	0.466337	0.229352	0.655618	0.541727	0.572545	0.828134	0.847584	1.5159	1.26471	1.45996	1.76101	1.23668	0.943305	1.53392	0.5434	0.432015	1.10963	0.441581	0.260822	0.329625	0.899912	2.27127	2.45601	Probably inactive leucine-rich repeat receptor-like protein kinase At2g25790	At2g25790,F17H15.18
Bra000556	0.393178	0.172301	0.341076	1.19726	0.869056	0.246484	0.166395	0.23192	2.304	0	0.0565002	0	0.0562325	0.0629341	0.24042	0.055397	0.682571	0.311984	0.192204	0.715691	0.685276	0.0555549	0	0.0549888	Basic 7S globulin low kDa subunit	BG,Synonyms=G7S	GO:0004190,GO:0042802,GO:0045735,GO:0030163,GO:0006508	aspartic-type endopeptidase activity|identical protein binding|nutrient reservoir activity|protein catabolic process|proteolysis
Bra000557	4.57178	5.50263	1.51362	0.22306	0.050209	0.297534	0.255668	0.166889	0.201754	0.110394	0.15123	0.100169	0.410773	0.301164	0.339573	1.89175	0.267231	2.04033	0.298087	0.0544362	0.276884	0.259697	0.793211	0.401066	Heat stress transcription factor A-2	HSFA2,Synonyms=HSF04,At2g26150,T19L18.4	GO:0005737,GO:0005634,GO:0043565,GO:0003700,GO:0044212,GO:0034605,GO:0071456,GO:0034620,GO:0010286,GO:0045893,GO:0010200,GO:0009408,GO:0009644,GO:0042542,GO:0001666,GO:0006351	cytoplasm|nucleus|sequence-specific DNA binding|transcription factor activity, sequence-specific DNA binding|transcription regulatory region DNA binding|cellular response to heat|cellular response to hypoxia|cellular response to unfolded protein|heat acclimation|positive regulation of transcription, DNA-templated|response to chitin|response to heat|response to high light intensity|response to hyd…
Bra000558	4.24089	2.87966	3.27207	3.1498	4.68984	3.8452	6.75265	3.91927	4.78457	5.05893	4.05117	2.88682	10.2757	14.8982	10.269	4.50514	2.19093	4.15895	6.2071	5.9648	4.46271	5.4187	6.91279	7.17579	Cytochrome P450 711A1	CYP711A1,Synonyms=MAX1,At2g26170,T19L18.2, T1D16.2	GO:0016021,GO:0020037,GO:0005506,GO:0004497,GO:0016705,GO:0009926,GO:0016117,GO:0009963,GO:0009934,GO:0010223	integral component of membrane|heme binding|iron ion binding|monooxygenase activity|oxidoreductase activity, acting on paired donors, with incorporation or reduction of molecular oxygen|auxin polar transport|carotenoid biosynthetic process|positive regulation of flavonoid biosynthetic process|regulation of meristem structural organization|secondary shoot formation
Bra000559	0	0	0	0	0	0	0	0	0	0	0	0	0	0	0	0	0	0	0	0	0	0	0	0	Type III polyketide synthase C	At4g00040 {ECO:0000312|Araport:AT4G00040},F6N15.12 {ECO:0000312|EMBL:AAC19299.1}	GO:0005783,GO:0016747,GO:0009813,GO:0007275	endoplasmic reticulum|transferase activity, transferring acyl groups other than amino-acyl groups|flavonoid biosynthetic process|multicellular organism development
Bra000560	9.00324	11.7276	8.23988	2.25103	1.98559	3.54645	4.69505	4.62268	3.19431	3.32257	2.4934	1.96413	14.2129	14.1856	11.962	8.29501	22.7632	16.2739	7.82624	11.804	3.93439	4.3919	3.91199	3.9388	Transcription factor UNE10	UNE10,Synonyms=BHLH16, EN108,At4g00050,F6N15.11	GO:0005634,GO:0009506,GO:0003677,GO:0003700,GO:0009567,GO:0006355,GO:0006351	nucleus|plasmodesma|DNA binding|transcription factor activity, sequence-specific DNA binding|double fertilization forming a zygote and endosperm|regulation of transcription, DNA-templated|transcription, DNA-templated
Bra000561	9.03037	8.46472	9.54699	7.83105	7.71767	7.5377	8.32126	6.72445	6.88443	9.39944	8.83352	8.77721	9.29904	10.3159	8.54166	7.85639	8.024	10.692	6.65157	7.75722	6.41502	7.39734	9.84421	8.90616	Non-canonical poly(A) RNA polymerase PAPD5	PAPD5	GO:0005737,GO:0005730,GO:0003677,GO:0003887,GO:0046872,GO:0044822,GO:0004652,GO:0051301,GO:0071044,GO:0007067,GO:0006397,GO:0006364	cytoplasm|nucleolus|DNA binding|DNA-directed DNA polymerase activity|metal ion binding|poly(A) RNA binding|polynucleotide adenylyltransferase activity|cell division|histone mRNA catabolic process|mitotic nuclear division|mRNA processing|rRNA processing
Bra000562	0	0	0	0	0	0	0	0	0	0	0	0	0	0	0	0	0	0	0	0	0	0	0	0	21 kDa protein		GO:0004857	enzyme inhibitor activity
Bra000563	4.62112	3.73094	4.55636	4.19083	4.66265	4.50665	3.75248	4.25514	4.55155	3.84829	3.32984	3.99948	7.7533	5.12456	5.97885	4.63731	3.09953	5.79753	5.45672	4.51259	2.79916	5.67216	6.98176	6.16948	B3 domain-containing protein REM-like 1	At2g24690,F25P17.1	GO:0005634,GO:0003677,GO:0006355,GO:0006351	nucleus|DNA binding|regulation of transcription, DNA-templated|transcription, DNA-templated
Bra000564	2.67346	2.92951	2.88864	2.89993	4.08818	5.53831	4.40959	6.44771	4.57943	6.00761	4.49428	6.1533	5.25138	4.83229	3.63342	3.09948	2.741	6.20302	3.26892	3.23617	3.13268	3.21129	4.84876	4.7886	B3 domain-containing protein REM13	REM13,At2g24650,F25P17.5	GO:0005634,GO:0003677,GO:0006355,GO:0006351	nucleus|DNA binding|regulation of transcription, DNA-templated|transcription, DNA-templated
Bra000565	0.257957	0.16713	0.31463	0.138936	0.305169	0.231088	0.914691	0.501557	0.68471	0.386214	0.54892	0.318207	0.0946289	0.147893	0	0.183222	0.27382	0.0949786	0.112986	0.101814	0.106499	0.0668108	0.282727	0.153274	Mechanosensitive ion channel protein 9	MSL9,At5g19520,T20D1.40	GO:0016021,GO:0005634,GO:0005886,GO:0008381,GO:0006820,GO:0050982,GO:0080167	integral component of membrane|nucleus|plasma membrane|mechanically-gated ion channel activity|anion transport|detection of mechanical stimulus|response to karrikin
Bra000566	0.513246	1.27921	0.603978	1.36489	1.58874	3.22118	3.2933	5.14017	3.52077	3.39547	2.5394	3.4684	3.91322	5.88304	5.44673	2.61143	1.29704	0.978242	2.73812	2.5877	0.637679	2.9492	1.79548	2.62231	Fasciclin-like arabinogalactan protein 3	FLA3,At2g24450,T28I24.18	GO:0031225,GO:0005886	anchored component of membrane|plasma membrane
Bra000567	4.80512	5.31527	4.65536	16.9269	9.96836	13.8736	11.3372	9.02953	11.2724	31.2456	21.2069	26.7666	27.5022	23.5051	31.5336	6.53248	12.6281	9.95239	12.1197	9.89241	11.0125	46.0166	51.0431	48.1221	Thylakoid lumenal 19 kDa protein, chloroplastic	At3g63540,TEL3S	GO:0009543,GO:0019898,GO:0009654,GO:0005509,GO:0015979	chloroplast thylakoid lumen|extrinsic component of membrane|photosystem II oxygen evolving complex|calcium ion binding|photosynthesis
Bra000568	1.6069	3.07031	2.03547	34.5186	32.929	19.6477	22.7881	26.4714	19.093	47.6171	35.2635	47.9381	35.8758	65.6075	71.8607	3.88848	6.64001	3.13907	14.1393	12.6399	12.3027	25.7561	37.0989	38.9727	Tricyclene synthase, chloroplastic	TPS10,At2g24210,F27D4.12	GO:0009570,GO:0034768,GO:0000287,GO:0050551,GO:0010333,GO:0102701,GO:0008152,GO:0016099,GO:0080027,GO:0009753,GO:0009611	chloroplast stroma|(E)-beta-ocimene synthase activity|magnesium ion binding|myrcene synthase activity|terpene synthase activity|tricyclene synthase activity|metabolic process|monoterpenoid biosynthetic process|response to herbivore|response to jasmonic acid|response to wounding	ko00902	Monoterpenoid biosynthesis
Bra000569	0	0	0	0.186111	0.304852	0.195618	0.493853	0	0.327072	0.166677	0.294317	0.29641	0.308313	0.192263	0.544644	0	0.339866	0	0	0	0	0	0	0.15177	65-kDa microtubule-associated protein 3	MAP65-3,Synonyms=PLE,At5g51600,K17N15.15	GO:0055028,GO:0005874,GO:0005634,GO:0009524,GO:0009574,GO:0008017,GO:0000911,GO:0052096,GO:0000226,GO:0046785,GO:0007067,GO:0000280,GO:0009624	cortical microtubule|microtubule|nucleus|phragmoplast|preprophase band|microtubule binding|cytokinesis by cell plate formation|formation by symbiont of syncytium involving giant cell for nutrient acquisition from host|microtubule cytoskeleton organization|microtubule polymerization|mitotic nuclear division|nuclear division|response to nematode
Bra000570	0.439599	0.705747	0.644104	4.44744	2.53871	3.35879	6.80183	3.05719	6.86875	9.88289	10.5391	13.4248	3.78448	4.20856	4.29185	0.622527	0.451109	1.15983	0.655393	0.426569	0.945694	3.19099	6.59467	6.18832	Heptahelical transmembrane protein 3	HHP3,At2g24150,F27D4.6	GO:0016021,GO:0004872,GO:0009725,GO:0006979,GO:0009744	integral component of membrane|receptor activity|response to hormone|response to oxidative stress|response to sucrose	ko04152	AMPK signaling pathway
Bra000571	19.5464	17.7037	28.3757	23.4183	13.4178	50.5039	12.4881	11.1651	14.8483	46.1302	48.3619	62.8642	46.0409	88.6165	52.5652	35.6493	23.8332	32.0787	53.682	36.3847	46.4373	40.5922	31.6737	54.3184	Tetraspanin-8	TET8,At2g23810,F27L4.1	GO:0005794,GO:0016021,GO:0016020,GO:0005886,GO:0009506,GO:0050829	Golgi apparatus|integral component of membrane|membrane|plasma membrane|plasmodesma|defense response to Gram-negative bacterium
Bra000572	0	0	0.0370782	0.078808	0	0	0	0	0.0736805	0	0.0372872	0.109976	0	0	0	0	0.0776107	0	0	0	0	0	0	0	Cytochrome P450 81D11	CYP81D11,At3g28740,T19N8.3	GO:0016021,GO:0016020,GO:0020037,GO:0005506,GO:0016709,GO:0002213,GO:0042343,GO:0044550	integral component of membrane|membrane|heme binding|iron ion binding|oxidoreductase activity, acting on paired donors, with incorporation or reduction of molecular oxygen, NAD(P)H as one donor, and incorporation of one atom of oxygen|defense response to insect|indole glucosinolate metabolic process|secondary metabolite biosynthetic process
Bra000573	7.78203	7.30211	6.64984	12.2262	9.85314	13.448	12.7333	15.1479	13.48	11.7341	10.3787	10.0593	12.9867	13.6295	14.4028	7.17745	4.62263	9.88315	9.94694	11.5293	10.0269	11.3667	12.5173	13.1579	Metal transporter Nramp3	NRAMP3,At2g23150,F21P24.21	GO:0005794,GO:0016021,GO:0009506,GO:0005774,GO:0005773,GO:0005215,GO:0042742,GO:0055072,GO:0006828,GO:2000379,GO:0009617,GO:0010043	Golgi apparatus|integral component of membrane|plasmodesma|vacuolar membrane|vacuole|transporter activity|defense response to bacterium|iron ion homeostasis|manganese ion transport|positive regulation of reactive oxygen species metabolic process|response to bacterium|response to zinc ion	ko04216,ko04142	Ferroptosis|Lysosome
Bra000574	102.463	81.9304	106.287	79.7145	115.121	87.7719	86.8254	87.5718	107.594	94.8828	95.2098	135.201	138.773	136.506	111.692	88.791	89.8512	100.626	109.455	91.9305	73.3127	128.619	136.505	118.828	Uncharacterized protein At2g23090	At2g23090,F21P24.15
Bra000575	24.5687	27.4121	20.0736	26.497	19.1502	28.7239	9.39076	6.67906	11.4023	9.92516	9.46606	11.8289	18.7051	20.4153	24.1019	29.8068	19.3553	24.6704	26.266	34.7037	30.9386	15.8704	13.2802	22.0876	Growth-regulating factor 1	GRF1,At2g22840,T20K9.5	GO:0005634,GO:0005524,GO:0043565,GO:0019760,GO:0061062,GO:0006355,GO:0009624,GO:0048364,GO:0006351	nucleus|ATP binding|sequence-specific DNA binding|glucosinolate metabolic process|regulation of nematode larval development|regulation of transcription, DNA-templated|response to nematode|root development|transcription, DNA-templated
Bra000576	1.78138	1.1273	1.75736	1.66946	1.29367	0.570913	0.484633	0.106476	0.482616	0.316448	0.87147	0.475645	0	1.22819	0.426553	0.929078	0.510029	0.705667	1.15067	0.100699	0.634311	3.25934	0.674471	0.375528	Serine carboxypeptidase-like 12	SCPL12,At2g22920,T20K9.13	GO:0005576,GO:0009505,GO:0004180,GO:0016747,GO:0019748	extracellular region|plant-type cell wall|carboxypeptidase activity|transferase activity, transferring acyl groups other than amino-acyl groups|secondary metabolic process
Bra000577	3.56863	5.64955	5.13913	6.897	4.85401	5.69577	4.71036	5.55782	5.84864	4.51795	6.8828	5.69865	5.57718	5.42394	5.60627	4.55393	5.37066	5.69729	4.31951	4.86217	4.38942	4.04647	7.33625	5.17603
Bra000578	1.48581	1.10184	0.826428	1.17953	1.05223	0.0593503	1.03319	0.605455	2.03071	1.79462	1.60421	1.02955	0.205734	0.702393	0.110845	0.497981	0.642086	0.673621	1.20275	0.314272	0.704746	0.637162	0.511519	0.550562	Patatin-like protein 2	PLP2,At2g26560,T9J22.23	GO:0005737,GO:0016020,GO:0047372,GO:0016298,GO:0004620,GO:0071456,GO:0051607,GO:0016042,GO:0006629,GO:0031408,GO:0009626,GO:0046686	cytoplasm|membrane|acylglycerol lipase activity|lipase activity|phospholipase activity|cellular response to hypoxia|defense response to virus|lipid catabolic process|lipid metabolic process|oxylipin biosynthetic process|plant-type hypersensitive response|response to cadmium ion
Bra000579	1.56684	0	0	2.36126	1.40257	0	3.31565	0.322896	4.20115	0.308402	0.269705	0	0.565887	1.38039	0.324828	0.570601	0	0	3.7419	0.97469	0.662999	0.284546	0	0.854041	Protein RADIALIS-like 2	RL2,Synonyms=MEE3, RMS1,At2g21650,F2G1.8	GO:0005634,GO:0003677,GO:0003700,GO:0009793,GO:0009630,GO:0010114,GO:0006351	nucleus|DNA binding|transcription factor activity, sequence-specific DNA binding|embryo development ending in seed dormancy|gravitropism|response to red light|transcription, DNA-templated
Bra000580	0	0	0	0	0	0	0	0	0	0.694095	0	0	1.32652	1.6312	0	0	0	0	0	0.786874	0	1.2819	0	0
Bra000581	0.847132	2.16867	1.73042	1.16319	2.62292	1.9451	0.399574	0	1.22061	0.601739	0.102602	0.300896	1.03997	0.687986	1.45954	2.24715	0.895277	0.467105	1.93979	0.778378	0.483037	1.81629	1.52329	0.386439	Thymidylate synthase	THY-1,At2g16370,F16F14.13	GO:0005829,GO:0004146,GO:0004799,GO:0009257,GO:0006231,GO:0006545,GO:0006730	cytosol|dihydrofolate reductase activity|thymidylate synthase activity|10-formyltetrahydrofolate biosynthetic process|dTMP biosynthetic process|glycine biosynthetic process|one-carbon metabolic process	ko00670,ko00790,ko00240	One carbon pool by folate|Folate biosynthesis|Pyrimidine metabolism
Bra000582	0	0	0.078231	0	0.535083	0.0942398	0	0.0879882	0	0	0.0795621	0	0	0	0	0	0	0.141316	0	0	0	0	0.386464	0	Chaperone protein dnaJ 10	ATJ10,Synonyms=C10, J10,At1g76700,F28O16.7
Bra000583	2.35136	0.861725	2.21952	1.43466	1.08536	1.06845	0.5035	0.213701	0.91832	0.258066	0.547846	0.499551	1.36522	1.26155	1.60521	4.31001	3.54532	8.37943	2.41355	2.25156	1.92541	1.54481	0.578235	0.787552	Protein DETOXIFICATION 46, chloroplastic {ECO:0000303|PubMed:11739388}	DTX46 {ECO:0000303|PubMed:11739388},Synonyms=EDS5H {ECO:0000303|PubMed:26055508},At2g21340 {ECO:0000312|Araport:AT2G21340},F3K23.10 {ECO:0000312|EMBL:AAD23682.2}	GO:0009507,GO:0009941,GO:0031969,GO:0016021,GO:0015297,GO:0015238,GO:0006855	chloroplast|chloroplast envelope|chloroplast membrane|integral component of membrane|antiporter activity|drug transmembrane transporter activity|drug transmembrane transport
Bra000584	23.2695	23.7704	18.9018	8.56442	7.77504	6.08697	7.71567	10.2515	12.5104	9.2022	9.05617	7.95071	16.5622	11.1023	10.2978	23.0472	20.4306	25.4425	10.8571	8.25728	12.2158	9.62526	13.5575	14.3055	Auxin transporter-like protein 2	LAX2,At2g21050,F26H11.19	GO:0016021,GO:0005886,GO:0015171,GO:0015293,GO:0003333,GO:0009734,GO:0010588,GO:0009624,GO:0048829	integral component of membrane|plasma membrane|amino acid transmembrane transporter activity|symporter activity|amino acid transmembrane transport|auxin-activated signaling pathway|cotyledon vascular tissue pattern formation|response to nematode|root cap development	ko04075	Plant hormone signal transduction
Bra000585	3.45556	2.10941	1.47185	1.89437	1.40487	2.53196	1.37119	1.03551	1.76198	1.37743	0.810535	0.930965	3.91554	2.87124	2.49865	3.81824	2.57029	3.41184	3.56634	2.95552	3.2972	2.81913	2.07379	2.42393	Protein MCM10 homolog	Mcm10	GO:0005737,GO:0005730,GO:0005634,GO:0031298,GO:0003688,GO:0019899,GO:0042802,GO:0046872,GO:0003697,GO:0008283,GO:0006974,GO:0006270	cytoplasm|nucleolus|nucleus|replication fork protection complex|DNA replication origin binding|enzyme binding|identical protein binding|metal ion binding|single-stranded DNA binding|cell proliferation|cellular response to DNA damage stimulus|DNA replication initiation
Bra000586	0.748965	0.224682	0.593524	0.730701	0.259243	0.352274	0.0966651	0.13051	0.132294	0.136371	0.317104	0.504299	0.513511	1.04136	1.18218	0.866581	0.894241	0.806594	0.402241	1.2575	1.04609	0.630156	0.311947	0.416175
Bra000587	17.2746	22.3255	12.7092	42.1377	24.204	26.6597	14.0748	25.7594	13.3037	19.4957	15.9475	17.1927	21.4556	28.38	31.1786	16.2939	22.5925	16.2923	20.2808	25.7639	29.442	22.277	18.036	20.791
Bra000588	13.2062	11.7582	8.92544	17.2091	15.0208	10.1754	11.8909	16.6511	11.6437	12.8367	9.89139	14.2114	6.44876	10.3656	9.82156	11.0499	14.0554	10.8643	8.29493	12.2491	11.5543	8.27455	8.76379	8.88073
Bra000589	0.332648	0.683139	0.27922	0.405297	0.262527	0.637459	0.135652	0.0669639	0.682501	0.347763	0.198451	0.462188	1.54013	0.765196	2.3335	0.611163	0.270889	0.183277	0.152501	1.02845	0.604189	1.62117	0.994934	1.00535
Bra000590	0	0	0	0	0	0	0	0	0	0	0.455076	0	0	0	0	0	0	0	0	0	0	0	0	0.533445	Metallothionein-like protein 4B	MT4B,At2g23240,T20D16.13	GO:0005737,GO:0016020,GO:0005634,GO:0005886,GO:0008270,GO:0006829	cytoplasm|membrane|nucleus|plasma membrane|zinc ion binding|zinc II ion transport
Bra000591	0	0.050841	0	0	0	0.483926	0	0.102402	0	0.362097	0.192954	0.191534	0.0485869	0.167227	0	0	0	0	0	0	0.0512309	0.0977756	0	0	Amino acid transporter ANTL1 {ECO:0000305}	At2g42005 {ECO:0000312|Araport:AT2G42005}	GO:0016021,GO:0005886,GO:0015171,GO:0003333	integral component of membrane|plasma membrane|amino acid transmembrane transporter activity|amino acid transmembrane transport	ko04138	Autophagy - yeast
Bra000592	0.411811	0.328343	0.51623	0.341862	0.525411	0.538484	0.516631	0.572107	0.351626	0.418944	1.34929	1.21679	0.359492	0.312465	0.394587	0.260238	0.0958218	0.832703	0.372981	0.477438	0.520878	0.281202	0.49019	0.611652	Probable leucine-rich repeat receptor-like protein kinase At5g49770	At5g49770,K2I5.14
Bra000593	6.90653	14.4647	7.18281	19.162	14.3814	10.7198	22.7854	32.0962	26.5733	26.1455	18.348	24.8999	38.9596	34.0069	37.1182	8.68799	13.8006	22.531	12.3505	12.1307	9.65904	17.0571	24.8154	22.8612	AT-hook motif nuclear-localized protein 17 {ECO:0000312|EMBL:FAA00288.1}	AHL17 {ECO:0000303|PubMed:15604740},At5g49700 {ECO:0000312|Araport:AT5G49700},K2I5.6 {ECO:0000312|EMBL:BAA98158.1}	GO:0005634,GO:0003680,GO:0003700,GO:0006351	nucleus|AT DNA binding|transcription factor activity, sequence-specific DNA binding|transcription, DNA-templated
Bra000594	171.697	149.444	179.385	300.269	177.001	196.782	185.511	274.151	162.802	214.386	178.912	202.449	210.209	230.531	233.007	147.446	140.782	176.941	193.167	248.271	208.259	163.798	189.536	161.882	Endoglucanase 25	KOR,Synonyms=DEC, KOR1, RSW2,At5g49720,K2I5.8	GO:0009504,GO:0005769,GO:0005768,GO:0005794,GO:0016021,GO:0005886,GO:0005802,GO:0008810,GO:0071555,GO:0030244,GO:0030245,GO:0043622,GO:0042538,GO:0009735,GO:0048367,GO:0009826	cell plate|early endosome|endosome|Golgi apparatus|integral component of membrane|plasma membrane|trans-Golgi network|cellulase activity|cell wall organization|cellulose biosynthetic process|cellulose catabolic process|cortical microtubule organization|hyperosmotic salinity response|response to cytokinin|shoot system development|unidimensional cell growth
Bra000595	13.8728	15.7057	18.9159	12.0665	9.83126	10.0356	13.2206	11.5447	11.8892	8.47474	9.48797	11.6169	16.1129	18.4603	13.2696	16.8669	14.3853	33.5945	12.9344	14.4159	14.0162	13.6355	12.2276	12.4712
Bra000596	13.483	16.7234	11.1449	26.1116	23.5647	28.9049	26.4384	19.7761	31.0345	26.3833	29.1211	37.7915	17.0063	20.586	18.8715	15.2836	16.7811	6.73671	16.2509	17.0669	13.8059	19.8055	25.3759	27.2477	Chloride channel protein CLC-c	CLC-C,Synonyms=CBSCLC4,At5g49890,K9P8.3	GO:0034707,GO:0009705,GO:0005774,GO:0005247	chloride channel complex|plant-type vacuole membrane|vacuolar membrane|voltage-gated chloride channel activity
Bra000597	17.7931	0.464089	7.2301	0	0.062713	0.134577	0.256872	0.0645575	0.196302	0.0677706	0.916427	7.15306	0.260185	0.362558	4.04663	8.42247	0.129662	7.15462	0.146688	3.99179	11.3251	6.46207	0.130814	0.390635
Bra000598	5.96918	5.50736	5.74818	5.37754	3.05437	4.39069	5.23	4.13513	4.84909	8.2133	7.18039	7.19429	3.8796	4.14925	3.07515	9.81342	9.22701	14.6324	5.33043	5.75833	5.35352	5.71204	7.62224	6.18015	Non-lysosomal glucosylceramidase	Gba2,Synonyms=Kiaa1605	GO:0005789,GO:0000139,GO:0016021,GO:0008422,GO:0004348,GO:0008206,GO:0021954,GO:0006680,GO:0016139	endoplasmic reticulum membrane|Golgi membrane|integral component of membrane|beta-glucosidase activity|glucosylceramidase activity|bile acid metabolic process|central nervous system neuron development|glucosylceramide catabolic process|glycoside catabolic process	ko00511,ko00600	Other glycan degradation|Sphingolipid metabolism
Bra000599	0.743325	0.737435	0.986766	1.88455	1.0401	1.64748	0.891502	1.73919	1.71486	3.08283	2.34153	2.11053	2.32528	2.88156	3.17728	1.12897	2.15395	2.33053	2.3488	1.81793	2.6367	2.17296	3.42841	3.21325
Bra000600	20.8325	28.855	21.8272	17.3623	14.4287	16.8199	15.1629	16.5004	16.042	16.4719	16.0982	15.4558	19.4611	18.419	17.8587	22.2088	17.2713	38.0839	14.3659	16.6841	17.7317	14.7507	17.5924	15.5645	Nuclear export mediator factor Nemf	Nemf,Synonyms=Sdccag1	GO:0005634,GO:0051168	nucleus|nuclear export
Bra000601	9.00964	5.09723	10.199	20.5848	11.5157	8.96974	8.62461	9.17846	15.6539	20.6226	23.1912	26.8053	12.9619	14.8931	12.5758	9.99414	8.83743	9.32324	13.0606	7.95122	4.24388	11.1116	11.7801	19.2169	NifU-like protein 2, chloroplastic	NIFU2,Synonyms=CNFU2, NFU2,At5g49940,K9P8.16	GO:0009507,GO:0009570,GO:0051537,GO:0005506,GO:0005198,GO:0009658,GO:0016226	chloroplast|chloroplast stroma|2 iron, 2 sulfur cluster binding|iron ion binding|structural molecule activity|chloroplast organization|iron-sulfur cluster assembly
Bra000602	19.0792	15.9423	20.6177	21.6346	12.8974	20.7096	11.4038	13.8255	10.4888	13.5645	11.4493	13.7717	15.4164	20.2114	20.343	22.2939	18.2028	32.9424	19.7309	25.3116	22.3438	15.6711	12.4752	13.871	Uncharacterized protein At5g49945	At5g49945,K9P8	GO:0005783,GO:0005789,GO:0016021,GO:0005509	endoplasmic reticulum|endoplasmic reticulum membrane|integral component of membrane|calcium ion binding
Bra000603	17.7055	22.4392	24.0159	32.8858	36.6334	33.7682	48.2402	30.4634	36.1424	36.8548	36.9819	40.6253	38.3183	45.9426	43.6637	21.2274	22.7344	24.2707	27.1019	29.7659	25.9082	33.5712	37.9734	38.2799	Probable NAD(P)HX epimerase	PPOX1,Synonyms=PDX3, PDXH,At5g49970,K9P8.11	GO:0009507,GO:0005829,GO:0005739,GO:0010181,GO:0046872,GO:0052856,GO:0052857,GO:0004733,GO:0006734,GO:0006739,GO:0008615	chloroplast|cytosol|mitochondrion|FMN binding|metal ion binding|NADHX epimerase activity|NADPHX epimerase activity|pyridoxamine-phosphate oxidase activity|NADH metabolic process|NADP metabolic process|pyridoxine biosynthetic process
Bra000604	17.7488	19.3211	22.5509	34.3121	35.1909	28.1599	42.3345	33.5283	40.1703	39.9608	40.1529	41.5625	38.8265	41.7917	36.5567	22.9063	23.1268	23.8686	27.4976	27.437	22.2525	33.9477	40.2901	47.1866	Transport inhibitor response 1-like protein	At5g49980,K9P8.12
Bra000605	19.1901	27.0266	19.9098	72.1763	53.1758	44.3287	58.612	59.2795	56.4037	47.976	55.1191	49.0422	70.9191	73.5464	97.3407	24.4306	29.6205	31.0067	55.0662	71.4844	51.4693	42.1561	59.7746	63.0644	Serine/threonine-protein kinase STY8 {ECO:0000305}	STY8 {ECO:0000303|PubMed:16429265},At2g17700 {ECO:0000312|Araport:AT2G17700}	GO:0005829,GO:0016597,GO:0005524,GO:0004674,GO:0004712,GO:0004871,GO:0009658,GO:0035556	cytosol|amino acid binding|ATP binding|protein serine/threonine kinase activity|protein serine/threonine/tyrosine kinase activity|signal transducer activity|chloroplast organization|intracellular signal transduction
Bra000606	0.269982	0.389873	0.488166	0.799257	0.468093	0.312847	0.532319	0.800402	0.847399	0.349019	0.69116	0.105746	1.50243	1.0533	2.1911	0.991615	0.340157	3.22966	0.504406	0.555773	0.230447	1.0973	0.482411	0.951369	Probable protein S-acyltransferase 9	PAT09,At5g50020,MPF21.3	GO:0016021,GO:0005886,GO:0019706	integral component of membrane|plasma membrane|protein-cysteine S-palmitoyltransferase activity	ko04391	Hippo signaling pathway -fly
Bra000607	2.0252	0	1.0772	0.059612	3.57061	0.0634336	0.110184	0	1.00024	0.722478	0.989033	4.37924	1.00247	0.714469	0.309978	0.986019	0	2.34722	0	0.572029	0.551552	2.92209	0	0.0522054	Receptor for activated C kinase 1C {ECO:0000303|PubMed:16829549}	RACK1C {ECO:0000303|PubMed:16829549},At3g18130 {ECO:0000312|Araport:AT3G18130},MRC8.11 {ECO:0000312|EMBL:BAB02025.1}	GO:0005730,GO:0005078,GO:0004871,GO:0071215,GO:0009967,GO:0048364,GO:0009845,GO:0048367	nucleolus|MAP-kinase scaffold activity|signal transducer activity|cellular response to abscisic acid stimulus|positive regulation of signal transduction|root development|seed germination|shoot system development
Bra000608	0	0	0	0	0	0	0	0	0	0	0	0	0	0	0	0	0	0	0	0	0	0	0	0	Probable splicing factor 3A subunit 1	At1g14650,T5E21.13	GO:0071013,GO:0005686,GO:0071004,GO:0005684,GO:0003723,GO:0000389,GO:0000398,GO:0000381	catalytic step 2 spliceosome|U2 snRNP|U2-type prespliceosome|U2-type spliceosomal complex|RNA binding|mRNA 3'-splice site recognition|mRNA splicing, via spliceosome|regulation of alternative mRNA splicing, via spliceosome	ko03040	Spliceosome
Bra000609	0.493376	1.63762	2.03342	2.87125	1.30655	0.880101	3.32471	1.96446	2.46898	2.70253	2.70257	2.97056	8.19122	7.77026	3.11828	2.63733	1.31459	0.40458	2.40541	0.484135	1.4743	3.02742	5.28942	4.29389
Bra000610	1.02197	1.56695	1.22432	0.748473	0.778101	1.115	0.573586	1.02606	0.898112	0.627581	0.790767	0.668175	1.80947	1.48322	1.15454	1.63123	1.21981	1.38458	1.23075	0.98238	2.28182	2.03852	1.09933	1.6514	Ribosomal RNA small subunit methyltransferase G {ECO:0000255|HAMAP-Rule:MF_00074}	rsmG {ECO:0000255|HAMAP-Rule:MF_00074},Amet_4795	GO:0005737,GO:0008649	cytoplasm|rRNA methyltransferase activity
Bra000611	0.0868991	0.0893737	0.388423	1.73453	2.33527	1.40109	6.48312	2.68286	1.85375	5.66353	8.22832	5.1064	6.22897	5.59951	5.30075	0.257433	1.19492	0.349171	3.01621	1.20616	0.473423	3.28142	10.9172	15.6759	Protein JINGUBANG {ECO:0000303|PubMed:27468890}	JGB {ECO:0000303|PubMed:27468890},At2g26490 {ECO:0000312|Araport:AT2G26490},T9J22.16 {ECO:0000312|EMBL:AAC14498.1}	GO:0005737,GO:0005634,GO:0009846	cytoplasm|nucleus|pollen germination
Bra000612	8.66351	8.54843	9.25065	13.3639	14.8277	16.393	15.0117	12.9789	17.4222	13.4229	11.847	12.45	19.2623	16.213	15.7209	12.0605	8.18745	7.70853	16.4397	15.45	11.0874	10.936	14.9563	15.9977	Serine/threonine-protein kinase HT1	HT1,At1g62400,F24O1.13	GO:0005737,GO:0005524,GO:0004672,GO:0004674,GO:0004871,GO:0035556	cytoplasm|ATP binding|protein kinase activity|protein serine/threonine kinase activity|signal transducer activity|intracellular signal transduction
Bra000613	15.4911	17.4868	17.0222	13.3936	12.0225	15.7593	9.54441	7.3912	8.96837	12.6791	10.0187	15.1417	9.60438	5.97842	10.7191	8.64681	15.5487	9.41745	13.1901	27.4283	13.1386	13.3063	8.91703	10.4596	High-affinity nitrate transporter 3.1	NRT3.1,Synonyms=NAR2.1, NAR2.2, WR3,At5g50200,K6A12.6	GO:0016021,GO:0005886,GO:0015112,GO:0042128,GO:0015706,GO:0010167,GO:0009611	integral component of membrane|plasma membrane|nitrate transmembrane transporter activity|nitrate assimilation|nitrate transport|response to nitrate|response to wounding
Bra000614	22.1013	29.7184	24.9986	35.2334	30.867	28.3987	37.3973	44.7586	49.6713	42.0536	41.8546	54.0809	27.5074	27.7245	27.759	21.4144	18.2871	48.9506	24.0353	18.1841	17.4985	25.9527	30.7986	29.3198	Protein-L-isoaspartate O-methyltransferase 2	PIMT2,At5g50240,K6A12.10	GO:0005737,GO:0005634,GO:0004719,GO:0030091	cytoplasm|nucleus|protein-L-isoaspartate (D-aspartate) O-methyltransferase activity|protein repair
Bra000615	0.50116	1.24783	1.56688	1.04703	0.581095	0.72921	0.452711	0.735152	1.37922	0.815824	1.04015	1.8626	3.04337	2.41667	2.57315	1.33646	1.44215	2.33826	3.28539	3.28451	3.0186	1.18239	2.46428	3.47052	KDEL-tailed cysteine endopeptidase CEP1	CEP1 {ECO:0000303|PubMed:21632425},Synonyms=CP56 {ECO:0000303|Ref.1},At5g50260 {ECO:0000312|Araport:AT5G50260},K6A12.12 {ECO:0000312|EMBL:BAB09397.1}	GO:0005783,GO:0005615,GO:0005764,GO:0009505,GO:0000325,GO:0004197,GO:0048658,GO:0050832,GO:0009555,GO:0010623,GO:0051603	endoplasmic reticulum|extracellular space|lysosome|plant-type cell wall|plant-type vacuole|cysteine-type endopeptidase activity|anther wall tapetum development|defense response to fungus|pollen development|programmed cell death involved in cell development|proteolysis involved in cellular protein catabolic process
Bra000616	1.7425	1.83018	1.31262	1.56138	2.33721	2.88999	1.42246	2.54087	2.96818	2.67606	2.56799	2.21349	4.06289	3.11257	3.98384	3.69799	2.763	5.56959	2.52768	3.32621	3.65015	2.4542	3.12104	4.13561	Pentatricopeptide repeat-containing protein At5g50280, chloroplastic	EMB1006,At5g50280,K6A12.14
Bra000617	24.4801	15.824	20.9998	10.4965	10.1662	9.69815	8.69847	10.0164	10.8587	9.5675	10.5022	9.8395	13.4482	12.3728	14.4162	21.5338	16.4749	37.9568	11.7114	14.6955	15.9733	10.3019	11.9164	15.1221	Kelch domain-containing protein 4	KLHDC4
Bra000618	0	0.0251167	0	0.0501847	0	0	0	0	0.0241995	0	0	0	0	0	0	0	0	0	0	0	0.051153	0	0	0	Receptor-like protein 12	RLP12,At1g71400,F26A9.22, F3I17.30	GO:0016021,GO:0005886	integral component of membrane|plasma membrane
Bra000619	25.9228	24.5846	24.6334	16.9085	16.0114	18.4635	12.0933	18.3377	12.1793	16.8258	14.1721	15.8874	14.4417	17.9039	15.9262	22.9486	18.3926	22.4238	17.4944	19.0886	20.4758	15.5961	15.1075	16.1517	Elongator complex protein 3 {ECO:0000303|PubMed:20398216}	HAG3 {ECO:0000303|PubMed:12466527},Synonyms=EAST1 {ECO:0000303|PubMed:21700721}, ELO3 {ECO:0000303|PubMed:15894610}, ELP3 {ECO:0000303|PubMed:20398216},At5g50320 {ECO:0000312|Araport:AT5G50320},MXI22.3 {ECO:0000312|EMBL:BAB09451.1}	GO:0005829,GO:0033588,GO:0005719,GO:0005634,GO:0004402,GO:0051536,GO:0046872,GO:0009734,GO:0008283,GO:0009294,GO:0035265,GO:0010928,GO:2000025,GO:0006357,GO:0090708,GO:0006351,GO:0002098	cytosol|Elongator holoenzyme complex|nuclear euchromatin|nucleus|histone acetyltransferase activity|iron-sulfur cluster binding|metal ion binding|auxin-activated signaling pathway|cell proliferation|DNA mediated transformation|organ growth|regulation of auxin mediated signaling pathway|regulation of leaf formation|regulation of transcription from RNA polymerase II promoter|specification of plant …
Bra000620	7.26295	3.5841	3.88205	2.89763	2.24946	2.43486	1.98891	1.99093	2.44287	1.88715	2.3409	2.09695	3.89774	5.66524	5.93373	7.12066	4.47839	5.28073	3.7625	3.21369	5.42676	4.55287	3.42603	3.99555	DNA repair protein RadA {ECO:0000255|HAMAP-Rule:MF_01498}	radA {ECO:0000255|HAMAP-Rule:MF_01498},spr0025	GO:0005524,GO:0003684,GO:0008094,GO:0046872,GO:0006281	ATP binding|damaged DNA binding|DNA-dependent ATPase activity|metal ion binding|DNA repair
Bra000621	6.32667	6.58928	7.42788	6.4774	6.01302	10.032	4.12949	5.03772	7.79204	9.09309	9.53308	8.83269	5.09499	5.18586	8.28797	6.65081	6.31606	8.70853	5.90902	5.90179	5.54138	5.62884	5.55024	6.57623
Bra000622	49.0723	48.0323	48.2963	48.578	48.4012	51.1753	39.2402	44.9086	52.36	57.3193	60.5956	63.2431	38.4129	50.9022	47.1796	39.4735	40.0071	56.625	30.5414	46.7824	43.6928	36.1511	46.1191	53.0343	Probable aspartyl aminopeptidase	RCOM_1506700	GO:0005737,GO:0004177,GO:0008237,GO:0008270	cytoplasm|aminopeptidase activity|metallopeptidase activity|zinc ion binding
Bra000623	17.5849	20.7364	14.2071	22.4073	18.2785	25.8754	25.9771	20.7674	19.1748	15.1302	23.834	21.5061	29.6495	30.8196	25.1221	22.2429	15.1488	17.9623	23.6401	17.9974	24.0949	16.248	21.2169	24.3422	Adenylate kinase 3	ADK2,At5g50370,MXI22.8	GO:0005739,GO:0005774,GO:0004017,GO:0005524,GO:0005507	mitochondrion|vacuolar membrane|adenylate kinase activity|ATP binding|copper ion binding	ko00730,ko00230	Thiamine metabolism|Purine metabolism
Bra000624	0	0	0	0	0	0	0	0	0	0	0	0	0	0	0	0	0	0	0	0	0	0	0	0
Bra000625	9.77459	11.0581	13.9691	16.6094	13.0339	17.5789	14.7932	12.0714	20.4765	9.00307	13.0994	13.2355	19.1859	17.2	20.399	15.1324	7.15191	5.5864	15.6534	11.6396	9.87925	9.30452	9.97628	15.1084	Cycloeucalenol cycloisomerase	CPI1,At5g50375,MXI22.9	GO:0016021,GO:0047793	integral component of membrane|cycloeucalenol cycloisomerase activity	ko00100	Steroid biosynthesis
Bra000626	0	0	0	0	0	0	0.237089	0	0	0	0	0.898817	0	0	0	0.0576874	0	0	0	0	0	0	0	0	11-beta-hydroxysteroid dehydrogenase 1B	HSD1,At5g50700,MFB16.9	GO:0016021,GO:0005811,GO:0070524,GO:0006694	integral component of membrane|lipid particle|11-beta-hydroxysteroid dehydrogenase (NADP+) activity|steroid biosynthetic process
Bra000627	18.7857	27.4456	15.3043	21.2553	29.8862	15.1739	13.4437	26.3663	26.06	14.2021	14.6097	13.6548	22.9822	27.8016	15.8749	17.2456	12.8358	8.65742	28.2192	25.087	38.4814	28.0996	12.7302	18.7686	Protein transport protein Sec61 subunit gamma-2	SEC61G2,At5g50460,MBA10.1	GO:0005789,GO:0016021,GO:0015450,GO:0006605	endoplasmic reticulum membrane|integral component of membrane|P-P-bond-hydrolysis-driven protein transmembrane transporter activity|protein targeting	ko04145,ko03060,ko04141	Phagosome|Protein export|Protein processing in endoplasmic reticulum
Bra000628	0	0	0	0	0	0	0	0	0	0	0	0	0	0	0	0	0	0	0	0	0	0	0	0	Probable UDP-arabinopyranose mutase 4	RGP4,At5g50750,MFB16.25	GO:0005829,GO:0005794,GO:0016866,GO:0071555,GO:0030244,GO:0009832,GO:0033356	cytosol|Golgi apparatus|intramolecular transferase activity|cell wall organization|cellulose biosynthetic process|plant-type cell wall biogenesis|UDP-L-arabinose metabolic process	ko00520	Amino sugar and nucleotide sugar metabolism
Bra000629	0.346503	0	0	0	0	0	0	0	0	0	0	0	0.165469	0.19455	0	0	0	0	0.194398	0	0	0	0	0	Auxin-responsive protein SAUR50 {ECO:0000305}		GO:0009734,GO:0040008	auxin-activated signaling pathway|regulation of growth	ko04075	Plant hormone signal transduction
Bra000630	0	0	0	0	0	0	0	0	0	0	0	0	0	0	0	0	0	0	0.0824061	0	0	0	0	0.0696649	Putative methylesterase 19	MES19,At2g23570,F26B6.22	GO:0016787	hydrolase activity
Bra000631	0	0	0.16668	0	0	0	0	0	0	0	0	0	0	0	0	0	0	0	0	0	0	0	0	0	Putative methylesterase 19	MES19,At2g23570,F26B6.22	GO:0016787	hydrolase activity
Bra000632	20.3156	18.1951	18.7047	15.8883	19.466	15.7066	18.6993	13.7492	18.3715	12.3417	17.4585	14.6842	25.4226	22.5288	28.0756	30.1691	19.4919	17.4575	22.6142	22.8228	23.8629	19.2214	18.8454	21.0052	Mannose-P-dolichol utilization defect 1 protein homolog 2	At4g07390,F28D6.6	GO:0016021,GO:0006488,GO:0006810	integral component of membrane|dolichol-linked oligosaccharide biosynthetic process|transport
Bra000633	8.08549	4.89983	5.98283	8.81058	6.76558	8.51041	9.08067	7.69805	7.89393	8.01503	9.09095	7.28284	13.0717	8.24218	8.79357	8.04141	7.81616	10.9459	9.14761	11.0827	8.21124	10.8573	9.14445	9.96636	F-box protein At3g12350	At3g12350,MQC3.17, T2E22.32
Bra000634	26.7954	25.3897	29.062	19.5509	15.3858	12.9475	11.8294	12.3773	12.3571	12.041	11.9684	14.7956	13.8177	12.7466	11.5139	22.1504	16.0431	19.1881	13.3506	12.9191	13.6766	11.6895	12.3451	14.6146	U3 small nucleolar RNA-associated protein 4 homolog	UTP4 {ECO:0000312|HGNC:HGNC:1983},Synonyms=CIRH1A, cPERP-E {ECO:0000303|PubMed:20813266}, KIAA1988	GO:0005694,GO:0001650,GO:0005730,GO:0005654,GO:0034455,GO:0044822,GO:0030490,GO:0006355,GO:0006364,GO:0006351	chromosome|fibrillar center|nucleolus|nucleoplasm|t-UTP complex|poly(A) RNA binding|maturation of SSU-rRNA|regulation of transcription, DNA-templated|rRNA processing|transcription, DNA-templated	ko03008	Ribosome biogenesis in eukaryotes
Bra000635	1.20175	1.23875	1.64387	2.04498	1.35787	2.24027	1.32392	1.7165	1.27487	0.683132	1.3575	1.0315	5.25344	9.63332	5.72653	2.69607	1.96222	3.25202	3.90793	3.60004	4.16656	1.1324	0.864591	1.93216	Probable xyloglucan glycosyltransferase 12	CSLC12,At4g07960,F1K3.3	GO:0000139,GO:0016021,GO:0009506,GO:0016757,GO:0071555	Golgi membrane|integral component of membrane|plasmodesma|transferase activity, transferring glycosyl groups|cell wall organization
Bra000636	16.5437	18.2196	20.1863	12.4377	12.5495	15.1565	8.13675	13.4417	13.9815	12.6922	13.1595	12.9752	14.2624	12.5107	16.3689	14.5244	13.7686	32.6888	17.5507	15.7335	16.0609	13.7877	12.6292	12.7612	Chaperone protein DnaJ {ECO:0000255|HAMAP-Rule:MF_01152}	dnaJ {ECO:0000255|HAMAP-Rule:MF_01152},Cpha266_1872	GO:0005737,GO:0005524,GO:0046872,GO:0006260,GO:0006457,GO:0009408	cytoplasm|ATP binding|metal ion binding|DNA replication|protein folding|response to heat
Bra000637	0	0.0820549	0.079536	0.125617	0	0	0.0788479	0	0	0.1708	0	0.118523	0.556315	0.13745	1.55893	0.466065	0.166789	0.125469	0.139384	0.405132	0.0843003	0	0	0.0778801	1-aminocyclopropane-1-carboxylate synthase 11	ACS11,At4g08040,T17A2.2	GO:0016847,GO:0030170,GO:0009693,GO:0009835	1-aminocyclopropane-1-carboxylate synthase activity|pyridoxal phosphate binding|ethylene biosynthetic process|fruit ripening	ko00270	Cysteine and methionine metabolism
Bra000638	135.839	147.694	141.996	106.346	84.9613	103.822	117.453	111.744	98.7492	136.92	127.54	117.074	88.9472	108.356	92.5408	112.958	125.672	163.23	87.6923	94.6204	84.9851	96.042	144.038	138.19	Homeobox protein knotted-1-like 1	KNAT1,Synonyms=BP, BP1,At4g08150,F9M13.2	GO:0005634,GO:0043565,GO:0003700,GO:0045165,GO:0001708,GO:0010051,GO:0010089	nucleus|sequence-specific DNA binding|transcription factor activity, sequence-specific DNA binding|cell fate commitment|cell fate specification|xylem and phloem pattern formation|xylem development
Bra000639	13.5617	14.8926	15.2087	11.8652	8.87454	10.0697	10.6305	11.3335	10.2326	9.90931	9.70952	9.71415	11.5136	13.3329	11.5305	10.5572	12.9316	22.9038	8.28944	11.0118	10.4191	7.51013	10.9825	11.0014	Oxysterol-binding protein-related protein 1C	ORP1C,At4g08180,T12G13.20	GO:0008289,GO:0006869	lipid binding|lipid transport
Bra000640	0	0	0	0	0	0	0	0	0	0	0	0	0	0	0	0	0.072712	0.407172	0	0	0	0	0	0.0688352	Ubiquitin carboxyl-terminal hydrolase 12	UBP12,At5g06600,F15M7.13	GO:0005829,GO:0036459,GO:0016579,GO:0006511	cytosol|thiol-dependent ubiquitinyl hydrolase activity|protein deubiquitination|ubiquitin-dependent protein catabolic process
Bra000641	35.3956	36.2325	33.4242	30.4624	24.9345	29.5349	29.1992	26.6194	26.5934	29.4399	29.9544	26.726	34.0823	32.1547	33.2599	33.9599	33.8532	48.4462	29.9383	38.6904	34.8404	32.3939	32.133	31.3445	Putative transcription elongation factor SPT5 homolog 1	At4g08350,T28D5.40	GO:0032044,GO:0005840,GO:0003729,GO:0003735,GO:0043566,GO:0006397,GO:0032784,GO:0006357,GO:0006368,GO:0006412	DSIF complex|ribosome|mRNA binding|structural constituent of ribosome|structure-specific DNA binding|mRNA processing|regulation of DNA-templated transcription, elongation|regulation of transcription from RNA polymerase II promoter|transcription elongation from RNA polymerase II promoter|translation
Bra000642	3.46798	3.97376	3.5154	3.59428	7.07427	5.57931	11.4758	5.46329	6.20689	7.23674	11.9176	5.36203	16.1724	13.5327	9.8587	9.24072	6.26729	8.26529	11.8173	12.3824	10.6761	9.9141	12.9142	11.5036
Bra000643	28.9967	24.8598	23.6851	25.0749	23.0152	36.6024	35.4576	35.3974	27.3178	32.9529	44.3785	31.9786	74.9922	71.7079	41.1475	39.4379	22.22	49.2212	50.3514	48.7729	29.6898	25.6884	38.2741	49.2771
Bra000644	0.294356	0.487767	0.0320034	0.10696	0.277614	0.0783363	0.227181	0.146751	0.096807	0.109376	0.132833	0.0974673	0.366098	0.115154	0.0734848	0.492058	0.247007	0.0362883	0.433509	0.312578	0.659911	0.102624	0.291321	0.309716	Pentatricopeptide repeat-containing protein At4g08210	PCMP-E100,At4g08210,T12G13.50
Bra000645	0	0	0	0	0	0	0	0	0	0	0	0	0	0	0	0.0875942	0	0	0	0	0	0	0	0	Exopolygalacturonase	plaa2 {ECO:0000312|EMBL:CAE52833.1}	GO:0005618,GO:0005576,GO:0047911,GO:0019863,GO:0004650,GO:0071555,GO:0045490	cell wall|extracellular region|galacturan 1,4-alpha-galacturonidase activity|IgE binding|polygalacturonase activity|cell wall organization|pectin catabolic process
Bra000646	23.5664	23.9965	21.8254	36.8396	32.885	24.6995	31.7405	39.9471	33.5177	33.8755	31.6036	32.8964	33.2047	37.0683	33.1715	18.9054	17.7438	21.1409	23.8158	23.4215	18.1756	29.428	35.8045	38.9213
Bra000647	11.8952	10.9803	12.9844	17.0494	15.3808	19.6854	17.7812	16.7174	17.9112	20.8122	17.7846	19.0892	20.4917	30.9339	21.5227	12.3486	11.352	9.89795	14.7741	16.0618	14.6282	14.2504	14.3039	20.3332	Mitogen-activated protein kinase kinase kinase 1	MEKK1,At4g08500,T15F16.5	GO:0005768,GO:0005634,GO:0005886,GO:0005524,GO:0003677,GO:0019900,GO:0004709,GO:0004674,GO:0009631,GO:0045087,GO:0000165,GO:0046777,GO:0009409,GO:1902065,GO:0006970,GO:0009651,GO:0009611,GO:0010449,GO:0022622	endosome|nucleus|plasma membrane|ATP binding|DNA binding|kinase binding|MAP kinase kinase kinase activity|protein serine/threonine kinase activity|cold acclimation|innate immune response|MAPK cascade|protein autophosphorylation|response to cold|response to L-glutamate|response to osmotic stress|response to salt stress|response to wounding|root meristem growth|root system development	ko04016	MAPK signaling pathway - plant
Bra000648	11.4933	8.75752	8.6631	6.87951	9.02596	5.81255	6.43071	6.61592	6.5765	6.31027	6.49297	5.46946	7.62799	7.12086	6.39915	8.2055	5.10662	6.25335	4.71462	4.96575	6.04974	7.15385	6.77626	9.08258
Bra000649	0.494601	0	0	0.563328	0.399564	0.334818	0.413039	0.974032	1.05644	0.536227	0.532238	0.486074	0.0410046	0.142494	0	0.0807841	0.130974	0	0.0483194	0	0	0	0.0407955	0.040478
Bra000650	3.64126	4.4327	4.09598	3.24338	1.79792	2.45581	3.29468	3.25305	2.76331	4.35936	3.10028	2.69985	3.87215	4.82656	3.27925	3.47741	3.68079	4.63122	4.67388	3.22333	4.68778	3.67224	3.61609	3.95968
Bra000651	1.43177	0	0	1.75741	2.09666	1.53595	0	0	1.30047	0	0.891013	0.952467	0	0	1.41426	0	1.29098	0	0	0	0	0	0	3.274
Bra000652	0	0	0	0	0	0	0	0	0	0	0	0	0	0	0	0	0	0	0	0	0	0	0	0	Non-specific lipid-transfer protein-like protein At5g64080	At5g64080,MHJ24.6	GO:0031225,GO:0046658,GO:0008289,GO:0006869	anchored component of membrane|anchored component of plasma membrane|lipid binding|lipid transport
Bra000653	0	0.0551739	0	0	0	0	0.0512639	0	0.0481511	0.0563326	0.0504396	0	0	0	0	0.189351	0.219817	0.263066	0	0	0	0.0544101	0.0951892	0.0482154
Bra000654	65.1493	78.6201	98.1129	72.146	93.6827	107.54	133.493	107.459	125.597	127.119	97.8148	128.94	199.179	191.581	149.008	104.604	88.2826	179.741	165.71	178.575	137.9	125.286	124.157	140.204	Pollen-specific protein C13	MGS1	GO:0005615	extracellular space
Bra000655	14.031	14.6547	12.865	14.2982	14.172	12.9882	10.5581	11.9884	12.527	10.739	10.2575	12.8368	16.6173	14.1102	13.312	14.8163	12.0084	12.0583	13.5068	12.5343	15.5365	12.7682	11.849	14.095	Random slug protein 5	rsc5,DDB_G0269182
Bra000656	20.764	20.2299	19.3898	28.1066	24.4232	33.388	28.7952	28.8587	25.6366	25.5534	25.9828	25.6805	46.6422	42.477	46.3142	22.7112	23.0529	43.2054	27.5697	35.4676	33.0143	27.1444	28.4937	28.0549
Bra000657	7.86862	6.67079	7.40169	18.078	12.2765	14.5845	10.2653	14.734	11.2414	11.4401	12.7663	12.2757	13.0648	14.8835	17.9384	5.2235	8.36301	11.0845	13.2375	18.3651	12.7638	13.6898	12.9967	14.9235	MDIS1-interacting receptor like kinase 2 {ECO:0000303|PubMed:26863186}	MIK2 {ECO:0000303|PubMed:26863186},At4g08850 {ECO:0000312|Araport:AT4G08850},T32A17.160 {ECO:0000312|EMBL:CAB82121.1}
Bra000658	0	0	0	0	0	0	0	0	0.0669072	0	0	0	0	0	0	0	0	0	0	0	0	0	0	0	Putative F-box protein At4g22180	At4g22180,T10I14.10
Bra000659	4.66972	11.2815	8.3718	14.7449	13.8092	10.9411	7.37454	6.93115	8.80885	22.9601	15.6728	9.80824	15.3905	20.6078	24.6327	6.99007	3.57465	6.61769	12.7652	5.15739	4.19266	13.2467	8.55521	17.5958	Arginase 1, mitochondrial	ARGAH1,At4g08900,T3H13.7	GO:0009507,GO:0005739,GO:0004053,GO:0050897,GO:0006527,GO:0042742,GO:0000050	chloroplast|mitochondrion|arginase activity|cobalt ion binding|arginine catabolic process|defense response to bacterium|urea cycle	ko00220,ko00330	Arginine biosynthesis|Arginine and proline metabolism
Bra000660	2.61434	3.56837	4.1698	5.37004	10.7616	24.1753	8.25168	8.19892	14.9958	9.92192	15.38	22.623	84.4909	212.867	162.902	5.85764	3.51081	7.14593	17.9008	13.7204	19.1538	16.5314	10.7449	41.6551	Protein EXORDIUM	EXO,At4g08950,T3H13.3	GO:0048046,GO:0005618,GO:0005615,GO:0005794,GO:0009505,GO:0009741	apoplast|cell wall|extracellular space|Golgi apparatus|plant-type cell wall|response to brassinosteroid
Bra000661	25.6759	27.5183	26.5766	23.1617	15.0325	29.5431	11.5728	17.9635	15.471	16.8955	16.1134	18.542	19.9957	21.8301	25.3057	20.109	15.7221	16.4898	22.705	29.7629	25.2824	20.8108	14.8991	16.2588	Serine/threonine-protein phosphatase 2A activator	PPP2R4	GO:0034704,GO:0005737,GO:0070062,GO:0005654,GO:0005634,GO:0000159,GO:0005524,GO:0016887,GO:0003755,GO:0008160,GO:0030472,GO:0032515,GO:0043065,GO:0032516	calcium channel complex|cytoplasm|extracellular exosome|nucleoplasm|nucleus|protein phosphatase type 2A complex|ATP binding|ATPase activity|peptidyl-prolyl cis-trans isomerase activity|protein tyrosine phosphatase activator activity|mitotic spindle organization in nucleus|negative regulation of phosphoprotein phosphatase activity|positive regulation of apoptotic process|positive regulation of pho…
Bra000662	62.2332	60.7726	46.6614	73.9572	61.7909	63.5462	63.6361	59.5031	74.8543	82.3309	88.6053	78.6503	58.2949	52.6652	59.1325	54.9109	46.1817	48.5657	40.9212	49.3448	42.2536	58.7793	63.0978	64.7684	F-box protein FBW2	FBW2,Synonyms=SKIP18,At4g08980,T3H13.1
Bra000663	0.173558	0.178368	0.285777	2.00249	0.836441	1.85298	0.173517	0.382159	0.281645	0.86645	0.569223	0.170427	1.92678	1.6008	0.938462	0.440879	0.774063	0.668605	0.873117	1.82932	1.38254	2.93108	2.39544	2.89657	Thylakoid lumenal 29 kDa protein, chloroplastic	TL29,Synonyms=APX4,At4g09010,F23J3.40	GO:0009507,GO:0009534,GO:0009543,GO:0009535,GO:0005737,GO:0005634,GO:0009579,GO:0031977,GO:0004130,GO:0020037,GO:0034599,GO:0042744,GO:0000302	chloroplast|chloroplast thylakoid|chloroplast thylakoid lumen|chloroplast thylakoid membrane|cytoplasm|nucleus|thylakoid|thylakoid lumen|cytochrome-c peroxidase activity|heme binding|cellular response to oxidative stress|hydrogen peroxide catabolic process|response to reactive oxygen species	ko00053,ko00480	Ascorbate and aldarate metabolism|Glutathione metabolism
Bra000664	12.6229	7.76007	2.13727	5.11429	7.37046	2.80834	3.82089	3.76031	5.61169	7.74806	3.33238	6.0545	6.69612	5.79715	5.81981	12.1747	7.25708	10.692	9.23634	6.11128	7.69087	9.59117	9.11959	10.9673	F-box/kelch-repeat protein At4g38940	At4g38940,F19H22.40
Bra000665	0.642923	0.0563394	0.867438	0.513225	0.475291	0.425769	0.543273	0.568811	0.320691	0.459147	0.473567	0.89479	0.700592	0.188158	0.477649	0.42612	0.394705	0.72292	0.188668	0.110091	0.62825	0.381935	1.00024	0.425741	F-box/kelch-repeat protein At4g38940	At4g38940,F19H22.40
Bra000666	17.7521	31.4985	14.0304	27.6542	18.6612	15.2774	16.9699	12.7264	12.7621	14.2604	18.1606	17.4848	23.173	14.3849	31.2458	18.1996	12.6004	7.04985	17.4071	14.5806	19.0594	16.4269	21.5825	9.37956	39S ribosomal protein L41, mitochondrial	Mrpl41	GO:0030529,GO:0005762,GO:0003735,GO:0006915,GO:0007049,GO:0006412	intracellular ribonucleoprotein complex|mitochondrial large ribosomal subunit|structural constituent of ribosome|apoptotic process|cell cycle|translation
Bra000667	36.0613	26.976	26.273	16.5386	11.7102	15.7144	16.6269	16.1042	16.1451	25.0929	25.5968	20.2564	23.1274	20.2581	15.2546	29.3365	21.0585	44.2849	16.5168	17.238	23.8208	18.468	36.6637	27.4763	Isoamylase 3, chloroplastic	ISA3,At4g09020,F23J3.50	GO:0009507,GO:0009569,GO:0009570,GO:0019156,GO:0005983	chloroplast|chloroplast starch grain|chloroplast stroma|isoamylase activity|starch catabolic process	ko00500	Starch and sucrose metabolism
Bra000668	0	0	0	0	0	0	0.0689021	0	0	0	0.0679242	0	0	0	0.0754866	0.0664291	0	0.155663	0	0	0	0	0	0	F-box/kelch-repeat protein At4g38940	At4g38940,F19H22.40
Bra000669	1.82708	1.91503	0.555782	1.81489	1.94128	1.65656	0.942593	0.223637	2.10167	3.7524	2.00644	1.93402	0.904943	1.5538	0.657769	0.533436	0.785807	0.211162	0.230863	0	0.672537	1.11901	1.4034	0.35722	F-box/kelch-repeat protein At4g38940	At4g38940,F19H22.40
Bra000670	164.624	120.726	132.771	61.3745	27.1106	227.605	30.4688	26.4976	40.546	101.236	98.4756	113.221	220.528	644.826	432.458	157.488	188.01	118.619	197.083	263.635	303.668	111.499	83.6601	148.003
Bra000671	0	0	0	0	0	0	0	0	0	0	0	0	0	0	0	0	0	0	0	0	0	0	0	0.0975522	RNA polymerase II C-terminal domain phosphatase-like 4	CPL4,At5g58003,MTI20	GO:0016591,GO:0005634,GO:0008420,GO:0046872,GO:0008022,GO:0003723,GO:0070940,GO:0009651,GO:0006351	DNA-directed RNA polymerase II, holoenzyme|nucleus|CTD phosphatase activity|metal ion binding|protein C-terminus binding|RNA binding|dephosphorylation of RNA polymerase II C-terminal domain|response to salt stress|transcription, DNA-templated
Bra000672	1.47112	1.57756	1.32341	1.23016	0.900693	0.661544	1.04869	0.626125	1.52965	0.650499	0.162045	0.213829	1.43525	1.19194	1.48869	1.27577	0.874254	1.46292	2.04126	1.59948	1.65711	0.938514	0.269591	0.953027
Bra000673	0	0.117562	0	0	0.0540929	0.194229	0.224951	0.060749	0.113025	0	0.0547825	0.0550453	0.056997	0	0.124714	0.0548335	0.059327	0	0	0.116655	0.122044	0	0	0	Putative RING-H2 finger protein ATL37	ATL37,At4g09130,F23J3.160, T8A17.9
Bra000674	2.08663	1.51227	1.80663	1.22153	1.79857	1.89165	0.973241	1.84356	1.78464	1.82807	1.1863	1.33383	3.72368	2.78636	2.96121	3.94015	1.91781	2.20593	2.04391	1.9484	2.07961	2.31799	3.07655	3.10709	DNA mismatch repair protein MLH1	MLH1,At4g09140,F23J3.170, T8A17.9	GO:0005712,GO:0032389,GO:0000790,GO:0000795,GO:0005524,GO:0016887,GO:0030983,GO:0003697,GO:0010154,GO:0006298,GO:0006312,GO:0009555,GO:0048316,GO:0009845	chiasma|MutLalpha complex|nuclear chromatin|synaptonemal complex|ATP binding|ATPase activity|mismatched DNA binding|single-stranded DNA binding|fruit development|mismatch repair|mitotic recombination|pollen development|seed development|seed germination	ko03430,ko03460	Mismatch repair|Fanconi anemia pathway
Bra000675	4.2998	3.88594	4.85044	5.43447	5.58479	5.58112	5.30191	4.92631	6.58132	4.97754	5.93941	2.93859	9.67506	11.8326	12.7058	6.97229	6.40437	7.21299	4.44727	6.92876	7.06651	7.10706	11.8941	13.175	Patellin-5	PATL5,At4g09160,T8A17.90	GO:0009507,GO:0016021,GO:0008289,GO:0007049,GO:0051301,GO:0006810	chloroplast|integral component of membrane|lipid binding|cell cycle|cell division|transport
Bra000676	1.68368	1.13341	2.58481	1.44205	2.57659	0.855299	2.17841	1.08367	2.51863	4.93349	3.97863	4.63558	0.536033	2.12704	0.882887	2.44134	2.3899	1.19251	1.53731	4.50541	2.2166	2.53924	3.72502	3.49722
Bra000677	1.54152	1.608	0.676814	0.0763446	0.323806	0.932114	0.207938	0.794314	0.966898	1.01235	0.554621	0.746644	0.897207	0.567389	1.00187	1.0931	1.04521	1.37328	0.0846939	0.824198	1.73472	0.652048	1.49885	0.706467	Non-functional pseudokinase ZED1 {ECO:0000305}	ZED1 {ECO:0000303|PubMed:24170858},At3g57750 {ECO:0000312|Araport:AT3G57750}	GO:0005886,GO:0005524,GO:0004674,GO:0007166,GO:0006952	plasma membrane|ATP binding|protein serine/threonine kinase activity|cell surface receptor signaling pathway|defense response
Bra000678	0	0	0	0	0	0	0	0	0	0	0	0	0	0	0	0	0	0	0	0	0	0	0	0	Putative F-box protein At4g09190	At4g09190,T30A10.1
Bra000679	0.672444	0.651203	0.575651	0.436108	1.40816	1.78547	0.360479	0.590751	0.446947	2.23193	2.06018	1.72168	1.16341	1.10678	1.49384	0.681369	0.566575	0.157239	0.425648	1.14074	1.29297	1.50856	1.0077	1.49692	Ran-binding protein 9	ranbp9,Synonyms=ranbpm	GO:0005737,GO:0005634	cytoplasm|nucleus
Bra000680	2.54907	7.27333	3.45205	11.4073	17.2033	13.8107	19.4455	15.1463	26.6685	28.447	25.6304	29.9428	14.7361	18.7237	18.8405	6.07333	8.83061	3.32425	8.20868	8.29877	5.30533	12.9069	16.5602	30.9539	Transcription repressor MYB6	MYB6,At4g09460,T15G18.120	GO:0005634,GO:0003677,GO:0003700,GO:0009739,GO:0009753,GO:0009751,GO:0006351	nucleus|DNA binding|transcription factor activity, sequence-specific DNA binding|response to gibberellin|response to jasmonic acid|response to salicylic acid|transcription, DNA-templated
Bra000681	31.6424	31.7987	29.457	78.7739	57.1442	55.2107	70.4791	65.9486	72.6423	57.1796	57.8388	73.3456	43.8134	43.6391	49.4577	31.0042	34.5279	31.3119	37.0822	41.8971	35.8959	46.0712	53.6578	57.7863	Alkaline/neutral invertase CINV2 {ECO:0000305}	CINV2 {ECO:0000303|PubMed:19470642},Synonyms=INVI {ECO:0000303|PubMed:21441406},At4g09510,T15G18.70	GO:0005829,GO:0004564,GO:0033926,GO:0004575,GO:0048364,GO:0005987	cytosol|beta-fructofuranosidase activity|glycopeptide alpha-N-acetylgalactosaminidase activity|sucrose alpha-glucosidase activity|root development|sucrose catabolic process
Bra000682	0	0	0	0	0	0	0	0	0	0	0.377554	0	0	0	0	0	0	0	0	0	0	0	0	0	Auxin-induced protein 15A		GO:0009734	auxin-activated signaling pathway	ko04075	Plant hormone signal transduction
Bra000683	17.9022	14.8756	20.991	20.9012	14.1115	16.6462	20.277	14.5827	16.196	22.2088	21.7915	16.5363	10.9316	10.2686	13.6602	10.9868	11.4553	22.6547	13.3163	9.48816	8.38401	14.3264	13.86	11.4731	Receptor homology region, transmembrane domain- and RING domain-containing protein 4	RMR4,At4g09560,T15G18.20	GO:0016021,GO:0031902,GO:0032586,GO:0008270,GO:0015031	integral component of membrane|late endosome membrane|protein storage vacuole membrane|zinc ion binding|protein transport
Bra000684	27.6943	24.2229	28.0327	21.0279	21.3864	23.295	12.9166	15.5768	16.8903	13.4634	14.0556	16.1972	29.854	31.8562	33.0865	32.9923	26.361	53.6757	21.519	26.4239	26.0737	18.1354	16.716	22.8033	Calcium-dependent protein kinase 4	CPK4,At4g09570,T25P22.10	GO:0005829,GO:0005634,GO:0005886,GO:0005524,GO:0005509,GO:0009931,GO:0005516,GO:0004683,GO:0004672,GO:0035556,GO:0018105,GO:0009789,GO:0046777	cytosol|nucleus|plasma membrane|ATP binding|calcium ion binding|calcium-dependent protein serine/threonine kinase activity|calmodulin binding|calmodulin-dependent protein kinase activity|protein kinase activity|intracellular signal transduction|peptidyl-serine phosphorylation|positive regulation of abscisic acid-activated signaling pathway|protein autophosphorylation
Bra000685	4.641	3.17692	4.3812	4.91778	4.25492	6.2817	8.32579	6.57902	8.19443	4.86822	7.49898	7.20574	12.7487	8.56199	11.0959	4.15016	3.24595	2.96593	4.65368	4.75253	2.65537	6.07823	8.66359	7.71776
Bra000686	0.644319	1.30467	1.21255	1.34199	1.59261	1.26041	2.06153	2.19003	1.53423	3.24627	2.02563	1.32976	1.30245	1.21303	1.05913	0.532429	0.380116	1.20278	0.852585	0.34247	0.619145	0.737526	1.20765	1.32561	G-type lectin S-receptor-like serine/threonine-protein kinase At1g34300	At1g34300,F23M19.5
Bra000687	6.63965	7.6992	6.12361	10.0339	5.07864	11.8688	2.8939	4.08334	4.9953	6.16029	4.67851	6.26974	18.6058	21.5461	24.6128	10.6644	12.8635	6.85845	8.14525	9.10393	13.2597	28.0824	21.2515	20.5311	ATP synthase subunit delta, chloroplastic {ECO:0000255|HAMAP-Rule:MF_01416}	ATPD {ECO:0000255|HAMAP-Rule:MF_01416},At4g09650 {ECO:0000312|Araport:AT4G09650},T25P22.90 {ECO:0000312|EMBL:CAB82132.1}	GO:0009507,GO:0009941,GO:0009534,GO:0009535,GO:0016020,GO:0010287,GO:0045261,GO:0010319,GO:0009579,GO:0046933,GO:0015986,GO:0042742,GO:0015979,GO:0009773,GO:0009772,GO:0009409,GO:0009735	chloroplast|chloroplast envelope|chloroplast thylakoid|chloroplast thylakoid membrane|membrane|plastoglobule|proton-transporting ATP synthase complex, catalytic core F(1)|stromule|thylakoid|proton-transporting ATP synthase activity, rotational mechanism|ATP synthesis coupled proton transport|defense response to bacterium|photosynthesis|photosynthetic electron transport in photosystem I|photosynth…	ko00190,ko00195	Oxidative phosphorylation|Photosynthesis
Bra000688	6.63168	7.27897	5.25428	9.94566	12.6143	13.7263	5.28078	7.90437	6.98625	5.94997	10.0855	14.9329	16.3703	23.3848	20.4269	15.4517	8.56827	17.6038	17.0832	19.2688	12.1089	12.9247	8.91127	18.1638	Uncharacterized oxidoreductase At4g09670	At4g09670,F17A8.20	GO:0005829,GO:0016491,GO:0055114	cytosol|oxidoreductase activity|oxidation-reduction process
Bra000689	10.144	8.83028	9.94849	11.6296	8.41513	11.6139	11.0003	14.1743	13.2703	10.7729	15.5612	8.04124	26.4086	17.1482	23.691	10.4104	12.4698	12.8047	14.5709	25.9604	20.6352	13.2001	17.6155	17.6811	Ras-related protein RABG3a	RABG3A,Synonyms=RAB76,At4g09720,F17A8.70	GO:0005622,GO:0005886,GO:0005525,GO:0015031,GO:0007264	intracellular|plasma membrane|GTP binding|protein transport|small GTPase mediated signal transduction	ko04137,ko04138,ko04140,ko04144,ko04145	Mitophagy - animal|Autophagy - yeast|Autophagy - animal|Endocytosis|Phagosome
Bra000690	13.1375	11.7892	15.1615	4.57037	6.15834	4.71903	3.87496	6.16644	5.47002	6.21005	4.12816	5.06969	6.94486	5.57849	8.4895	15.0068	11.9993	17.7603	7.2105	8.4619	8.75173	8.0622	4.94329	7.41355	DEAD-box ATP-dependent RNA helicase 39	RH39,At4g09730,F17A8.80	GO:0009507,GO:0005524,GO:0004004,GO:0016887,GO:0070180,GO:0080158,GO:1901259,GO:0010501	chloroplast|ATP binding|ATP-dependent RNA helicase activity|ATPase activity|large ribosomal subunit rRNA binding|chloroplast ribulose bisphosphate carboxylase complex biogenesis|chloroplast rRNA processing|RNA secondary structure unwinding
Bra000691	0.668997	0.98256	1.15312	1.39014	2.13102	0.866646	2.58772	1.70019	1.31165	1.6307	2.0668	1.64573	3.20186	1.70076	1.87306	0.996056	1.038	2.05837	0.486841	2.13761	1.23213	1.31393	1.71731	1.85671	Type I inositol polyphosphate 5-phosphatase 1 {ECO:0000303|PubMed:11402208}	IP5P1 {ECO:0000303|PubMed:11340187},Synonyms=5P1 {ECO:0000303|Ref.2},At1g34120 {ECO:0000312|Araport:AT1G34120},F12G12.6 {ECO:0000312|EMBL:AAG12525.1}	GO:0046030,GO:0052659,GO:0052658,GO:0004445,GO:0034485,GO:0004439,GO:0009738,GO:0046855,GO:0032957,GO:0046856,GO:0009845,GO:0090351	inositol trisphosphate phosphatase activity|inositol-1,3,4,5-tetrakisphosphate 5-phosphatase activity|inositol-1,4,5-trisphosphate 5-phosphatase activity|inositol-polyphosphate 5-phosphatase activity|phosphatidylinositol-3,4,5-trisphosphate 5-phosphatase activity|phosphatidylinositol-4,5-bisphosphate 5-phosphatase activity|abscisic acid-activated signaling pathway|inositol phosphate dephosphoryla…
Bra000692	376.864	400.327	275.626	538.115	374.328	297.047	267.502	360.95	343.214	247.463	314.049	302.346	572.682	624.806	724.573	363.194	438.492	718.528	522.299	517.569	490.49	362.641	422.549	531.005	40S ribosomal protein S18	RPS18A,Synonyms=PFL,At1g22780,T22J18.5,and Name=RPS18B,OrderedLocusNames=At1g34030,ORFNames=F12G12.15, T15K4.9,and Name=RPS18C,OrderedLocusNames=At4g09800,ORFNames=F17A8.150	GO:0005618,GO:0005829,GO:0022626,GO:0022627,GO:0016020,GO:0005730,GO:0005886,GO:0009506,GO:0005840,GO:0015935,GO:0005774,GO:0005773,GO:0003729,GO:0019843,GO:0003735,GO:0042254,GO:0006412,GO:0006413	cell wall|cytosol|cytosolic ribosome|cytosolic small ribosomal subunit|membrane|nucleolus|plasma membrane|plasmodesma|ribosome|small ribosomal subunit|vacuolar membrane|vacuole|mRNA binding|rRNA binding|structural constituent of ribosome|ribosome biogenesis|translation|translational initiation	ko03010	Ribosome
Bra000693	16.13	17.7946	15.5675	14.0964	10.6241	10.9356	11.9057	11.147	14.2788	8.23342	11.8475	9.31854	21.5878	25.5368	19.3712	19.4855	14.0126	21.9882	15.3968	20.7755	18.5364	12.673	14.1662	15.9828	UDP-galactose transporter 2	UDP-GALT2,At1g76670,F28O16.4	GO:0005793,GO:0005794,GO:0016021,GO:0005457,GO:0022857,GO:0005459,GO:0005460,GO:0015783,GO:0009833,GO:0009624,GO:0072334,GO:0015786	endoplasmic reticulum-Golgi intermediate compartment|Golgi apparatus|integral component of membrane|GDP-fucose transmembrane transporter activity|transmembrane transporter activity|UDP-galactose transmembrane transporter activity|UDP-glucose transmembrane transporter activity|GDP-fucose transport|plant-type primary cell wall biogenesis|response to nematode|UDP-galactose transmembrane transport|UD…
Bra000694	17.1576	20.9979	16.6104	23.2231	23.5109	25.287	24.1407	25.6994	20.8776	33.6383	25.98	27.9556	22.3656	15.1566	19.8992	12.8557	7.8692	9.33714	13.6695	12.535	10.5785	12.6586	19.637	16.4903
Bra000695	0	0	0	0	0	0	0	0	0	0	0	0	0	0	0	0	0	0	0	0	0	0	0	0
Bra000696	0	0	0	0.198591	0	0	0.18791	0	0	0	0	0	0.0949397	0.329828	0.713773	1.54175	0	0.361733	1.41152	0	0.198975	0.0936686	0	2.5679	Agamous-like MADS-box protein AGL11	AGL11,Synonyms=STK,At4g09960,T5L19.90	GO:0005634,GO:0000977,GO:0003700,GO:0000165,GO:0045944,GO:0006351	nucleus|RNA polymerase II regulatory region sequence-specific DNA binding|transcription factor activity, sequence-specific DNA binding|MAPK cascade|positive regulation of transcription from RNA polymerase II promoter|transcription, DNA-templated
Bra000697	0	0	0.036516	0	0	0	0	0	0	0	0	0	0	0	0.0785357	0	0	0	0	0	0	0	0	0	11-beta-hydroxysteroid dehydrogenase-like 5	HSD5,At4g10020,T5L19.150	GO:0016021,GO:0016491,GO:0006694	integral component of membrane|oxidoreductase activity|steroid biosynthetic process
Bra000698	11.9982	9.41008	9.66466	12.1256	10.7646	7.93695	5.42621	9.62593	10.6677	8.61032	9.11856	7.05168	15.8549	16.2856	14.9115	13.1359	11.8915	19.4765	14.0175	20.6101	20.9219	7.3676	7.98076	9.5636	Protein ABHD11 {ECO:0000305}	abhd11 {ECO:0000250|UniProtKB:Q8NFV4}	GO:0016787	hydrolase activity
Bra000699	10.8654	11.4126	7.11308	4.53427	6.83292	3.84651	2.95517	3.7322	5.12169	3.22116	2.05439	1.83957	5.90137	11.9267	13.3412	13.9218	4.61421	4.13665	8.82992	8.3289	6.63173	3.5238	3.28001	4.19396	Cytochrome c-2 {ECO:0000305}	CYTC-2 {ECO:0000305},At4g10040,T5L19.170			ko04115,ko04210,ko04214,ko04215,ko02020	p53 signaling pathway|Apoptosis|Apoptosis - fly|Apoptosis - multiple species|Two-component system
Bra000700	31.1122	29.016	24.4336	45.3111	35.8833	29.6374	34.8401	37.4386	39.135	27.4619	41.5209	53.5429	25.1352	26.8429	22.9499	17.2226	16.655	20.542	20.4231	27.4478	25.7046	24.1749	34.4087	26.9405	Protein phosphatase methylesterase 1	PPME1,Synonyms=PME1	GO:0005913,GO:0051722,GO:0051723,GO:0051721,GO:0098609,GO:0006482	cell-cell adherens junction|protein C-terminal methylesterase activity|protein methylesterase activity|protein phosphatase 2A binding|cell-cell adhesion|protein demethylation
Bra000701	14.3602	11.1253	13.8155	13.7901	10.49	9.87592	14.1235	17.5178	14.1425	17.6766	19.4358	14.7673	18.0754	12.0244	16.5019	11.0425	10.8334	15.3522	8.10817	10.3246	11.9235	16.4592	19.0888	18.7165	Phytolongin Phyl1.1 {ECO:0000303|PubMed:19889231}	PHYL1.1 {ECO:0000303|PubMed:19889231},At4g10170 {ECO:0000312|Araport:AT4G10170},F28M11.90 {ECO:0000312|EMBL:CAB39769.1}	GO:0016021,GO:0005886,GO:0031201,GO:0005484,GO:0000149,GO:0006887,GO:0015031,GO:0006906	integral component of membrane|plasma membrane|SNARE complex|SNAP receptor activity|SNARE binding|exocytosis|protein transport|vesicle fusion
Bra000702	21.6464	20.5963	18.2539	20.6792	14.6468	18.9263	20.205	18.8709	18.5566	23.8834	24.364	17.161	21.4777	23.5192	20.2842	14.7454	17.4851	25.343	15.6959	19.9082	16.8042	19.6639	22.8907	24.6085	Light-mediated development protein DET1	DET1,At4g10180,F28M11.100, T9A4.13			ko04120	Ubiquitin mediated proteolysis
Bra000703	1.67414	0	0.0960463	0	0.094061	0	0	0	0	0	0.275023	0	2.64668	0.227989	0.106408	2.43231	0.925886	0.603299	0.11415	0	0	0.0992599	0	0	22.0 kDa heat shock protein	HSP22.0,At4g10250,F24G24.50, T9A4.7	GO:0005783,GO:0009408	endoplasmic reticulum|response to heat	ko04141	Protein processing in endoplasmic reticulum
Bra000704	0	0	0	0	0	0	0.617512	0	0	0.066864	2.31311	0	0	0	0	0	0	0	0	0	0	0	0	0.0598936	Probable fructokinase-5	At4g10260 {ECO:0000312|Araport:AT4G10260},F24G24.60 {ECO:0000312|EMBL:CAB39779.1}, T9A4.3 {ECO:0000312|EMBL:AAC62803.1}	GO:0005524,GO:0008865,GO:0004747,GO:0006014,GO:0019252	ATP binding|fructokinase activity|ribokinase activity|D-ribose metabolic process|starch biosynthetic process	ko00051,ko00500,ko00520	Fructose and mannose metabolism|Starch and sucrose metabolism|Amino sugar and nucleotide sugar metabolism
Bra000705	12.1081	11.8777	14.6623	15.3186	15.7153	15.19	16.494	9.68582	16.3301	9.8531	12.5062	14.762	17.2455	16.6447	24.1408	17.3858	10.2185	6.93204	7.41128	15.9022	7.81384	10.2797	13.0896	24.5902
Bra000706	5.37479	7.93218	5.86329	6.85035	25.8875	12.5102	5.05563	5.1372	7.77913	7.47198	0.994878	19.2907	26.7196	15.1864	18.3589	6.85863	7.03492	5.77083	11.2162	13.5813	20.028	10.1727	17.1547	21.7904
Bra000707	0.520665	0.619145	0.991974	0.460354	0.526823	0.274934	0.788625	0.474924	0.514085	0.818641	0.747683	0.428667	3.53661	1.95226	1.69092	1.50771	1.29787	1.1854	1.08349	0.364169	0.983826	1.62382	1.56848	1.09559	Sodium transporter HKT1	HKT1,At4g10310,T9A4.5	GO:0016021,GO:0005886,GO:0015079,GO:0006813,GO:0006970,GO:0009651,GO:0006814	integral component of membrane|plasma membrane|potassium ion transmembrane transporter activity|potassium ion transport|response to osmotic stress|response to salt stress|sodium ion transport
Bra000708	11.6372	8.73783	9.68548	11.895	5.51094	19.6188	6.87901	3.56772	8.99091	6.06744	4.28331	5.4097	23.9252	19.5793	27.945	23.9949	19.4251	26.6763	17.0637	18.9114	8.22104	16.8499	13.6132	25.5846	Chlorophyll a-b binding protein CP26, chloroplastic	LHCB5,At4g10340,F24G24.140	GO:0009507,GO:0009941,GO:0009534,GO:0009535,GO:0016021,GO:0016020,GO:0009522,GO:0009783,GO:0010287,GO:0009517,GO:0009579,GO:0042651,GO:0016168,GO:0046872,GO:0031409,GO:0010196,GO:0015979,GO:0009768,GO:0010207,GO:0018298,GO:0009637,GO:0010218,GO:0010114	chloroplast|chloroplast envelope|chloroplast thylakoid|chloroplast thylakoid membrane|integral component of membrane|membrane|photosystem I|photosystem II antenna complex|plastoglobule|PSII associated light-harvesting complex II|thylakoid|thylakoid membrane|chlorophyll binding|metal ion binding|pigment binding|nonphotochemical quenching|photosynthesis|photosynthesis, light harvesting in photosyst…	ko00196	Photosynthesis - antenna proteins
Bra000709	0	0	0	0	0	0.302535	0.0535264	0	0	0.0560656	0.105101	0.0518109	0	0	0	0	0	0.118712	0	0	0	0	0	0	Protein BEARSKIN2	BRN2,Synonyms=NAC070,At4g10350,F24G24.150	GO:0005634,GO:0003677,GO:0003700,GO:0009834,GO:0010628,GO:0045893,GO:0048829,GO:0006351	nucleus|DNA binding|transcription factor activity, sequence-specific DNA binding|plant-type secondary cell wall biogenesis|positive regulation of gene expression|positive regulation of transcription, DNA-templated|root cap development|transcription, DNA-templated
Bra000710	64.5678	87.7237	70.1254	11.698	18.086	16.5319	18.6609	10.1235	14.0427	20.2432	23.2814	14.1829	70.078	94.2959	92.8308	122.611	119.382	257.731	48.7594	60.2616	50.3999	34.9969	59.2761	46.3037	Probable aquaporin NIP5-1	NIP5-1,Synonyms=NLM6,At4g10380,F24G24.180	GO:0005887,GO:0016328,GO:0005886,GO:0015105,GO:0046715,GO:0080138,GO:0015254,GO:0015250,GO:0015700,GO:0046713,GO:0080029,GO:0009992,GO:0046685,GO:0010036	integral component of plasma membrane|lateral plasma membrane|plasma membrane|arsenite transmembrane transporter activity|borate transmembrane transporter activity|borate uptake transmembrane transporter activity|glycerol channel activity|water channel activity|arsenite transport|borate transport|cellular response to boron-containing substance levels|cellular water homeostasis|response to arsenic…
Bra000711	17.5324	16.0106	10.6037	9.46521	15.4336	35.9567	24.2487	16.8566	20.9142	18.0962	7.72908	13.5431	33.5105	29.7113	30.4534	25.6373	16.4869	37.2119	32.6201	25.3365	17.929	21.1374	23.958	25.1565	Nascent polypeptide-associated complex subunit alpha-like protein 4	At4g10480,F7L13.60	GO:0015031	protein transport
Bra000712	0	0	0	0.0597302	0	0	0	0	0.0583786	0.306423	0	0.0572836	0	0	0	0.114226	0	0.151065	0	0	0.178995	0	0	0	Protein DMR6-LIKE OXYGENASE 2 {ECO:0000303|PubMed:25376907}	DLO2 {ECO:0000303|PubMed:25376907},At4g10490 {ECO:0000312|Araport:AT4G10490},F3H7.17 {ECO:0000312|EMBL:AAD03424.1}, F7L13.70 {ECO:0000312|EMBL:CAB40042.1}	GO:0051213,GO:0046872,GO:0002229,GO:0046244	dioxygenase activity|metal ion binding|defense response to oomycetes|salicylic acid catabolic process
Bra000713	2.45185	1.39653	3.41081	2.61786	2.19656	2.59414	4.52095	7.03914	8.33294	2.54947	2.22266	1.27559	2.59445	4.11706	1.36881	0.869093	0.73364	0.745563	4.09675	3.37093	1.60362	0.868123	1.61037	1.84449	Protein DMR6-LIKE OXYGENASE 1 {ECO:0000303|PubMed:25376907}	DLO1 {ECO:0000303|PubMed:25376907},Synonyms=SAG108 {ECO:0000303|PubMed:23959884},At4g10500 {ECO:0000312|Araport:AT4G10500},F3H7.16 {ECO:0000312|EMBL:AAD03425.1}, F7L13.80 {ECO:0000312|EMBL:CAB40043.1}	GO:0051213,GO:0046872,GO:0002229,GO:0010150,GO:0009617,GO:0009620,GO:0002239,GO:0009751,GO:0046244	dioxygenase activity|metal ion binding|defense response to oomycetes|leaf senescence|response to bacterium|response to fungus|response to oomycetes|response to salicylic acid|salicylic acid catabolic process
Bra000714	8.70146	8.56272	8.86383	9.71498	8.38676	9.81338	8.10234	6.84351	8.60886	8.05868	6.78454	8.33626	10.9352	8.12109	11.6439	12.0127	8.43931	8.70398	6.7345	9.01483	8.74923	7.82003	8.15782	9.38348	Ubiquitin carboxyl-terminal hydrolase 10	UBP10,At4g10570,F3H7.5, T4F9.30	GO:0004843,GO:0016579,GO:0006511	thiol-dependent ubiquitin-specific protease activity|protein deubiquitination|ubiquitin-dependent protein catabolic process
Bra000715	11.1783	13.9108	14.4388	27.9019	26.3809	20.8496	24.4165	21.297	25.222	29.6414	28.719	34.9913	17.033	17.583	19.6922	15.4538	12.4053	9.98266	14.424	15.3651	13.0329	21.5369	19.0897	25.1824	Polyadenylate-binding protein-interacting protein 12	CID12,Synonyms=RBP37,At4g10610,F3H7.12, T4F9.70	GO:0005634,GO:0000166,GO:0003723	nucleus|nucleotide binding|RNA binding
Bra000716	0.239089	0.251461	0.477869	0.634026	0.69088	1.12852	0.720949	0.322454	1.09433	0.696758	0.815978	0.629713	0.660792	0.347105	1.05584	0.758906	0.184785	0.89727	0.625796	0.242833	0.886602	0.942871	1.51664	0.695573	Uncharacterized protein At5g39865	At5g39865,MYH19.5	GO:0005886,GO:0009055,GO:0015035,GO:0045454	plasma membrane|electron carrier activity|protein disulfide oxidoreductase activity|cell redox homeostasis
Bra000717	0.330883	0.89008	0.27813	1.68544	1.39461	0.692212	0.91762	0.944393	1.44801	0.384105	0.312834	0.448254	1.32038	1.02277	1.24808	0.900296	0.0466759	1.93983	1.00236	0.676901	0.494242	3.20136	2.38445	4.22274	Protein IQ-DOMAIN 31	IQD31,At1g74690,F1M20.37, F25A4.33	GO:0005829,GO:0005875,GO:0005886	cytosol|microtubule associated complex|plasma membrane
Bra000718	2.88833	3.61062	1.63383	3.12761	2.19092	1.1685	2.09044	4.72897	2.5882	2.13786	1.86223	2.04128	1.48718	1.61707	0.513477	2.93941	2.71634	2.95935	3.41413	1.56871	1.5564	1.28279	1.71455	2.04503	Probable lysophospholipase BODYGUARD 3 {ECO:0000303|PubMed:16415209}	BDG3 {ECO:0000303|PubMed:16415209},At4g24140 {ECO:0000312|Araport:AT4G24140},T19F6.6 {ECO:0000312|EMBL:AAB63611.1}	GO:0005618,GO:0005576,GO:0005886,GO:0016787,GO:0071555	cell wall|extracellular region|plasma membrane|hydrolase activity|cell wall organization
Bra000719	32.2918	30.3179	34.6509	36.3497	30.7667	32.2241	34.2167	31.5662	33.0361	35.4125	37.1785	36.2164	39.4857	35.0595	34.7758	28.8508	25.2502	45.9257	24.5928	30.7472	29.461	33.36	35.3656	37.1721	FACT complex subunit SPT16	SPT16,At4g10710,T12H20.3	GO:0035101,GO:0005719,GO:0005730,GO:0005634,GO:0042393,GO:0031491,GO:0006281,GO:0006260,GO:0034724,GO:0032968,GO:0006368,GO:0010228	FACT complex|nuclear euchromatin|nucleolus|nucleus|histone binding|nucleosome binding|DNA repair|DNA replication|DNA replication-independent nucleosome organization|positive regulation of transcription elongation from RNA polymerase II promoter|transcription elongation from RNA polymerase II promoter|vegetative to reproductive phase transition of meristem
Bra000720	1.68931	0.703218	0.842301	1.4625	1.31776	1.0075	0.620157	1.67084	1.98083	0.305071	0.905763	0.447207	2.89135	3.21692	1.91872	3.58004	1.43656	3.39383	1.93134	2.76716	3.15862	3.42871	3.27956	3.04638	Probable mannose-1-phosphate guanylyltransferase 3	At4g30570,F17I23.90	GO:0005525,GO:0004475,GO:0009298	GTP binding|mannose-1-phosphate guanylyltransferase activity|GDP-mannose biosynthetic process	ko00051,ko00520	Fructose and mannose metabolism|Amino sugar and nucleotide sugar metabolism
Bra000721	16.4436	18.6394	20.7876	23.3626	17.6052	16.7615	19.71	15.5513	19.4061	20.3373	21.3323	21.5218	23.6456	19.6578	27.3622	24.4302	20.7978	44.2161	17.4013	21.1638	16.227	18.2142	21.2897	21.046	Plant UBX domain-containing protein 10 {ECO:0000303|Ref.4}	PUX10 {ECO:0000303|Ref.4},At4g10790 {ECO:0000312|Araport:AT4G10790},T12H20.9 {ECO:0000312|EMBL:AAC35520.1}	GO:0005886	plasma membrane
Bra000722	18.7288	23.8645	16.4176	25.4189	27.8546	31.6308	25.4694	19.2352	30.2563	32.1659	23.0219	28.3746	22.7425	32.092	15.1189	25.5691	15.8287	13.655	17.6607	25.1829	17.86	26.1508	21.5571	20.2444
Bra000723	0	0.180564	0.173535	0.556338	0	0.191579	0	0	0.175168	0.184836	0.671665	0.996964	1.2263	0.808971	0.948305	1.5505	0.703697	1.99945	0.391674	0.536501	0.365249	1.54844	2.22277	1.03559	Putative F-box protein At4g05475	At4g05475,C6L9
Bra000724	58.1726	59.2538	52.9685	73.0201	54.8243	71.1135	54.5175	67.7051	57.5304	42.7641	43.2876	45.1786	71.9092	78.6123	91.1822	62.1216	53.9481	82.9937	69.2459	92.4104	79.325	53.2663	54.8692	61.2638	Protein KINESIN LIGHT CHAIN-RELATED 1 {ECO:0000303|PubMed:23204523}	KLCR1 {ECO:0000303|PubMed:23204523},At4g10840 {ECO:0000312|Araport:AT4G10840},F25I24.50 {ECO:0000312|EMBL:CAB40052.1}, F8M12.21 {ECO:0000312|EMBL:AAC33943.1}	GO:0005737,GO:0005874,GO:0005886	cytoplasm|microtubule|plasma membrane
Bra000725	0.15326	0.314757	0.148584	0	0.448191	0	0	0	0.300688	0.158146	0	0	0	0	0	0	0	0	0	0.156071	0	0	0	0.14688	Bidirectional sugar transporter SWEET7 {ECO:0000303|PubMed:21107422}	SWEET7 {ECO:0000303|PubMed:21107422},At4g10850,F25I24.60, F8M12.20	GO:0016021,GO:0005887,GO:0051119,GO:0008643	integral component of membrane|integral component of plasma membrane|sugar transmembrane transporter activity|carbohydrate transport
Bra000726	0	0	0	0	0	0	0	0	0	0	0	0	0	0	0	0	0	0	0	0	0	0	0	0
Bra000727	0	0	0	0	0	0	0	0	0	0	0	0	0	0	0	0	0	0	0	0	0	0	0	0	Tricyclene synthase, chloroplastic	TPS10,At2g24210,F27D4.12	GO:0009570,GO:0034768,GO:0000287,GO:0050551,GO:0010333,GO:0102701,GO:0008152,GO:0016099,GO:0080027,GO:0009753,GO:0009611	chloroplast stroma|(E)-beta-ocimene synthase activity|magnesium ion binding|myrcene synthase activity|terpene synthase activity|tricyclene synthase activity|metabolic process|monoterpenoid biosynthetic process|response to herbivore|response to jasmonic acid|response to wounding	ko00902	Monoterpenoid biosynthesis
Bra000728	22.4031	40.3654	43.7917	21.2571	30.8914	33.7749	35.5062	26.9294	49.4033	29.7104	20.7512	51.0476	32.9473	38.5159	26.1846	39.6569	26.9056	40.029	23.3772	44.0612	42.1093	33.7264	29.0572	31.125	RNA polymerase II transcriptional coactivator KELP	KELP,At4g10920,F25I24.130, F8M12.6	GO:0005634,GO:0005667,GO:0003677,GO:0003713,GO:0060261,GO:0006351	nucleus|transcription factor complex|DNA binding|transcription coactivator activity|positive regulation of transcription initiation from RNA polymerase II promoter|transcription, DNA-templated
Bra000729	6.43647	7.6586	9.27786	7.65485	5.93961	7.49589	5.93725	6.66396	5.70073	7.61995	8.4974	7.96348	4.86114	5.40155	4.91111	7.34215	5.25755	10.9138	5.94435	6.27139	6.27664	6.02482	6.21834	6.17268	Uncharacterized protein At4g10930	At4g10930,F25I24.140, F8M12.7
Bra000730	0.748586	4.47451	3.95348	3.04491	2.12893	2.73568	5.01886	3.18708	4.00388	3.82833	1.45317	5.5788	5.44517	7.32244	6.28346	2.79622	2.49089	3.93845	2.44738	5.77775	3.62457	3.4847	3.49792	4.19805
Bra000731	0	0	0	0	0	0	0	0	0	0	0	0	0	0	0.0701165	0	0	0	0	0	0	0	0	0	Probable protein phosphatase 2C 54	At4g11040,F8M12.14, T22B4.20	GO:0005634,GO:0046872,GO:0004721,GO:0004722,GO:0001691,GO:1902040,GO:0010162	nucleus|metal ion binding|phosphoprotein phosphatase activity|protein serine/threonine phosphatase activity|pseudophosphatase activity|positive regulation of seed dormancy process|seed dormancy process
Bra000732	1.02918	1.22395	1.2954	2.11397	1.36541	2.26639	1.72562	2.41335	2.14866	1.28581	1.61163	0.810882	4.94678	5.93656	5.10255	3.13101	2.72508	7.56466	4.50472	6.8161	4.50642	3.26748	2.68721	3.05927	Endoglucanase 19	At4g11050,F2P3.1, T22B4.30	GO:0005576,GO:0030246,GO:0008810,GO:0071555,GO:0030245	extracellular region|carbohydrate binding|cellulase activity|cell wall organization|cellulose catabolic process
Bra000733	1.9922	1.17986	1.55949	1.82987	1.21886	1.86647	0.588453	0.816997	1.21508	1.13429	1.33319	1.09471	1.41176	1.36027	1.41976	1.32254	0.912154	1.55983	1.53527	1.15754	1.5732	1.04968	1.41085	1.62305	Protein PRD1	PRD1,At4g14180,dl3130w, FCAALL.114	GO:0005634,GO:0003677,GO:0016787,GO:0051321	nucleus|DNA binding|hydrolase activity|meiotic cell cycle
Bra000734	0.223733	0.810159	0.665683	1.3239	1.32176	0.130595	0.166317	0.60965	0.500161	0.360667	0.32813	0.32615	0.782144	0.392345	0.986102	0.794456	0.350568	1.26717	0.131059	0.639983	0.853997	0.677823	0.872943	0.908825	Elongation factor Ts, mitochondrial {ECO:0000255|HAMAP-Rule:MF_03135}	EFTS {ECO:0000255|HAMAP-Rule:MF_03135},At4g11120,F2P3.12	GO:0005759,GO:0005739,GO:0003746,GO:0070125	mitochondrial matrix|mitochondrion|translation elongation factor activity|mitochondrial translational elongation
Bra000735	1.46158	1.69377	0	4.266	1.32925	0	1.63354	1.49463	0.819472	2.01786	1.68323	1.52947	1.30789	0.454134	1.05392	0.622361	0.373337	0.603457	0.996494	0.0358816	0.796134	1.21803	0.975745	0.414375	F-box/kelch-repeat protein At1g64840	At1g64840,F13O11.14
Bra000736	0.130098	0.201275	0.131462	0.205392	0.065347	0.219997	0	0.0684898	0	0	0	0	0.264738	0.308902	0.290985	0.13077	0.066797	0.0644105	0.376141	0.26732	0.202976	0.510234	0.386489	0.388974	Ethylene-responsive transcription factor CRF1	CRF1,Synonyms=ERF063,At4g11140,F2P3.5, T22B4.120	GO:0005737,GO:0005634,GO:0003677,GO:0003700,GO:0048825,GO:0009736,GO:0009873,GO:0048366,GO:0042991,GO:0006351	cytoplasm|nucleus|DNA binding|transcription factor activity, sequence-specific DNA binding|cotyledon development|cytokinin-activated signaling pathway|ethylene-activated signaling pathway|leaf development|transcription factor import into nucleus|transcription, DNA-templated
Bra000737	20.3068	17.4221	17.2844	25.4098	23.5674	21.0362	17.1785	18.3397	18.7598	16.1883	18.1536	20.5895	22.9792	23.711	27.9584	24.1143	19.3564	14.1628	22.9372	23.6711	20.1869	25.7372	31.5245	22.5774	V-type proton ATPase subunit E1	VHA-E1,Synonyms=EMB2448, TUF, TUFF, VATE,At4g11150,F2P3.10, T22B4.130	GO:0022626,GO:0005794,GO:0000325,GO:0009705,GO:0033178,GO:0005774,GO:0005773,GO:0046961,GO:0015991,GO:0042742,GO:0009793,GO:0007030,GO:0009832,GO:0009409,GO:0009735,GO:0009651	cytosolic ribosome|Golgi apparatus|plant-type vacuole|plant-type vacuole membrane|proton-transporting two-sector ATPase complex, catalytic domain|vacuolar membrane|vacuole|proton-transporting ATPase activity, rotational mechanism|ATP hydrolysis coupled proton transport|defense response to bacterium|embryo development ending in seed dormancy|Golgi organization|plant-type cell wall biogenesis|respo…	ko04145,ko04150,ko00190	Phagosome|mTOR signaling pathway|Oxidative phosphorylation
Bra000738	0	0	0.0295815	0	0.0890532	0	0.0150849	0.0165725	0.0148297	0	0	0	0	0	0	0	0	0	0	0	0	0	0.0290811	0	Translation initiation factor IF-2 {ECO:0000255|HAMAP-Rule:MF_00100}	infB {ECO:0000255|HAMAP-Rule:MF_00100},GOX1582	GO:0005737,GO:0005525,GO:0003924,GO:0003743	cytoplasm|GTP binding|GTPase activity|translation initiation factor activity
Bra000739	101.278	112.996	95.4785	76.5439	84.1485	94.429	115.775	99.2087	97.6921	99.5522	113.721	137.565	104.936	106.305	93.6023	73.8814	39.5747	110.599	66.2171	55.0233	41.9706	57.8023	109.308	77.0271	Reticulon-like protein B2	RTNLB2,Synonyms=BTI2,At4g11220,F8L21.10	GO:0005783,GO:0005789,GO:0071782,GO:0005794,GO:0071458,GO:0005886,GO:0071786	endoplasmic reticulum|endoplasmic reticulum membrane|endoplasmic reticulum tubular network|Golgi apparatus|integral component of cytoplasmic side of endoplasmic reticulum membrane|plasma membrane|endoplasmic reticulum tubular network organization
Bra000740	20.4388	15.7187	12.2736	8.9181	11.9135	9.0892	7.16267	11.7804	10.9065	8.69785	5.6832	6.70851	13.3937	13.0409	16.9176	15.0155	8.78428	31.7962	8.14352	10.0595	14.1292	9.63625	9.29856	11.3728	Serine/threonine-protein phosphatase PP1 isozyme 6	TOPP6,Synonyms=PP1BG,At4g11240,F8L21.30	GO:0046872,GO:0004722	metal ion binding|protein serine/threonine phosphatase activity	ko04113,ko04114,ko04218,ko04810,ko04510,ko04022,ko04024,ko04390,ko03015	Meiosis - yeast|Oocyte meiosis|Cellular senescence|Regulation of actin cytoskeleton|Focal adhesion|cGMP - PKG signaling pathway|cAMP signaling pathway|Hippo signaling pathway|mRNA surveillance pathway
Bra000741	85.7609	82.0777	83.9514	78.3655	62.5222	59.1256	60.9043	56.6872	59.5563	61.2726	64.5812	65.5153	62.5084	56.2166	63.3364	62.6609	62.6167	81.0989	50.0547	68.6819	60.0061	52.4116	58.9367	56.9943	Protein SGT1 homolog B {ECO:0000250|UniProtKB:Q08446}	SGT1B,Synonyms=EDM1, ETA3, RPR1,At4g11260,F8L21.50	GO:0005737,GO:0005829,GO:0005634,GO:0019005,GO:0009734,GO:0050832,GO:0045087,GO:0009867,GO:0010187,GO:0030163,GO:2000072,GO:0009408,GO:0006511	cytoplasm|cytosol|nucleus|SCF ubiquitin ligase complex|auxin-activated signaling pathway|defense response to fungus|innate immune response|jasmonic acid mediated signaling pathway|negative regulation of seed germination|protein catabolic process|regulation of defense response to fungus, incompatible interaction|response to heat|ubiquitin-dependent protein catabolic process
Bra000742	16.9521	8.80341	4.99471	13.4843	14.9704	11.809	9.58972	7.91224	9.90627	13.2264	14.791	12.3506	4.28389	3.06693	4.93078	7.44207	9.86341	5.47857	12.2355	15.305	6.52814	7.16092	12.2379	12.5992	E3 ubiquitin-protein ligase RHA1B {ECO:0000305}	RHA1B {ECO:0000303|PubMed:9781696},At4g11360,F8L21.150			ko04142	Lysosome
Bra000743	34.1788	32.531	21.7063	28.6214	17.9535	30.2306	16.2499	27.7603	18.5833	17.4636	16.946	18.2573	22.205	25.2794	27.6538	26.5296	23.8393	44.7913	28.7554	31.5337	36.1148	22.985	17.912	19.6675	Eukaryotic translation initiation factor 3 subunit A {ECO:0000255|HAMAP-Rule:MF_03000}	TIF3A1,At4g11420,F25E4.40	GO:0005829,GO:0005852,GO:0071540,GO:0071541,GO:0043614,GO:0005886,GO:0003729,GO:0003743,GO:0001732,GO:0002188,GO:0006413	cytosol|eukaryotic translation initiation factor 3 complex|eukaryotic translation initiation factor 3 complex, eIF3e|eukaryotic translation initiation factor 3 complex, eIF3m|multi-eIF complex|plasma membrane|mRNA binding|translation initiation factor activity|formation of cytoplasmic translation initiation complex|translation reinitiation|translational initiation	ko03013	RNA transport
Bra000744	0.425288	0.760903	0.794457	2.36871	1.86467	0.866502	1.42602	2.21427	1.6856	1.27491	1.21673	1.74115	5.36352	5.41515	3.13846	0.936834	0.391238	0.635862	2.28088	4.61297	3.22023	2.35503	1.27488	2.97587	Putative cysteine-rich receptor-like protein kinase 31	CRK31,At4g11470,F25E4.90			ko04010,ko04064	MAPK signaling pathway|NF-kappa B signaling pathway
Bra000745	0.434903	0.049551	0.0968822	0	0.186038	0.171114	0.144778	0.0522681	0.191568	0	0	0.144188	0	0	0	0	0	0	0	0	0	0	0	0	Cysteine-rich receptor-like protein kinase 11	CRK11,Synonyms=RLK3,At4g23190,F21P8.80	GO:0016021,GO:0016020,GO:0005886,GO:0009506,GO:0005524,GO:0004672,GO:0004674,GO:0009816,GO:0006468,GO:0006979	integral component of membrane|membrane|plasma membrane|plasmodesma|ATP binding|protein kinase activity|protein serine/threonine kinase activity|defense response to bacterium, incompatible interaction|protein phosphorylation|response to oxidative stress
Bra000746	0	0	0	0.0285327	0	0	0	0	0	0	0.0275073	0	0	0	0	0	0	0	0	0	0	0	0	0	Putative cysteine-rich receptor-like protein kinase 32	CRK32,At4g11480,F25E4.100
Bra000747	12.2296	9.51647	11.7893	13.4401	11.8842	16.961	13.9756	16.0822	14.519	13.0392	12.6951	14.4603	14.951	12.8002	14.0262	11.7118	11.0418	11.4263	11.8629	12.6089	12.2053	10.3295	12.7979	12.7863	Chromatin remodeling protein EBS {ECO:0000305}	EBS {ECO:0000303|PubMed:11340178},At4g22140 {ECO:0000312|EMBL:AEE84562.1},F1N20.240 {ECO:0000312|EMBL:CAA18117.1}	GO:0000785,GO:0005677,GO:0005634,GO:0003682,GO:0035064,GO:0000976,GO:0008270,GO:0006325,GO:0006342,GO:0016569,GO:0009908,GO:0031507,GO:0035067,GO:0048579,GO:0009791,GO:2000028,GO:0006355,GO:0009845,GO:0006351	chromatin|chromatin silencing complex|nucleus|chromatin binding|methylated histone binding|transcription regulatory region sequence-specific DNA binding|zinc ion binding|chromatin organization|chromatin silencing|covalent chromatin modification|flower development|heterochromatin assembly|negative regulation of histone acetylation|negative regulation of long-day photoperiodism, flowering|post-embr…
Bra000748	0	0	0	0	0	0	0	0	0	0	0	0	0	0	0	0	0	0	0	0	0	0	0	0	Putative F-box protein At4g11580	At4g11580,T5C23.10
Bra000749	2.64071	3.1342	2.30595	0.68623	1.09082	0.254582	2.46339	2.23612	2.96771	2.02677	3.12629	4.34622	4.9816	2.70203	4.1821	4.42843	1.26677	3.5382	0.905179	0.652245	0.930232	2.85055	3.31017	6.23087	Heat stress transcription factor B-2b	HSFB2B,Synonyms=HSF11, HSF7,At4g11660,T5C23.90	GO:0005634,GO:0043565,GO:0003700,GO:0045892,GO:0010200,GO:0006351	nucleus|sequence-specific DNA binding|transcription factor activity, sequence-specific DNA binding|negative regulation of transcription, DNA-templated|response to chitin|transcription, DNA-templated
Bra000750	0	0	0	0	0	0	0	0	0	0	0	0	0	0	0	0	0	0	0	0	0	0	0	0	F-box protein At4g00893	At4g00893,A_TM018A10, T18A10
Bra000751	0	0	0	0	0	0	0	0	0	0	0	0	0	0	0	0	0	0	0	0	0	0	0	0	F-box protein At4g00893	At4g00893,A_TM018A10, T18A10
Bra000752	0	0.076592	0.0729769	0	0	0.0444745	0.0368592	0	0	0	0.0375044	0.0368132	0.0370624	0	0.0406553	0	0	0	0	0	0	0	0	0	Phospholipase D gamma 3 {ECO:0000303|PubMed:11891260}	PLDGAMMA3 {ECO:0000303|PubMed:11891260},At4g11840,T26M18.50	GO:0005737,GO:0016020,GO:0005509,GO:0070290,GO:0004630,GO:0016042,GO:0046470	cytoplasm|membrane|calcium ion binding|N-acylphosphatidylethanolamine-specific phospholipase D activity|phospholipase D activity|lipid catabolic process|phosphatidylcholine metabolic process	ko04144,ko04014,ko04024,ko04071,ko04072,ko00564,ko00565	Endocytosis|Ras signaling pathway|cAMP signaling pathway|Sphingolipid signaling pathway|Phospholipase D signaling pathway|Glycerophospholipid metabolism|Ether lipid metabolism
Bra000753	0.0494715	0	0	0	0	0	0	0	0	0	0	0	0	0	0	0	0	0	0	0	0	0	0	0	Phospholipase D gamma 1 {ECO:0000303|PubMed:9353280}	PLDGAMMA1 {ECO:0000303|PubMed:9353280},At4g11850 {ECO:0000312|Araport:AT4G11850},T26M18.60 {ECO:0000312|EMBL:CAB44323.1}	GO:0005737,GO:0005886,GO:0005509,GO:0070290,GO:0005546,GO:0004630,GO:0009793,GO:0016042,GO:0006643,GO:0046470,GO:0010044,GO:0006979	cytoplasm|plasma membrane|calcium ion binding|N-acylphosphatidylethanolamine-specific phospholipase D activity|phosphatidylinositol-4,5-bisphosphate binding|phospholipase D activity|embryo development ending in seed dormancy|lipid catabolic process|membrane lipid metabolic process|phosphatidylcholine metabolic process|response to aluminum ion|response to oxidative stress	ko04144,ko04014,ko04024,ko04071,ko04072,ko00564,ko00565	Endocytosis|Ras signaling pathway|cAMP signaling pathway|Sphingolipid signaling pathway|Phospholipase D signaling pathway|Glycerophospholipid metabolism|Ether lipid metabolism
Bra000754	0.454684	0.17737	0.167519	0.873252	1.61939	1.6565	0.172717	0.448808	0.508796	0.881607	0.461374	0.397517	2.93148	3.04978	2.49494	1.24637	2.18208	2.21318	1.56652	1.88996	2.07812	0.77878	1.06142	1.37515	Cysteine-rich receptor-like protein kinase 45 {ECO:0000305}	CRK45 {ECO:0000303|PubMed:20500828},Synonyms=ARCK1 {ECO:0000303|PubMed:22225700},At4g11890 {ECO:0000312|Araport:AT4G11890}	GO:0005829,GO:0005524,GO:0004674,GO:0006952,GO:0031349,GO:0009787	cytosol|ATP binding|protein serine/threonine kinase activity|defense response|positive regulation of defense response|regulation of abscisic acid-activated signaling pathway
Bra000755	0.0746974	1.25052	1.73172	0.403051	0.0710068	0.0866402	0.14444	0.16029	0.427336	0.0778386	0.630248	0.493949	0.426445	0.335451	0.398938	0.210492	0.536163	0.37557	0.343835	0.0791672	0	0	0.210268	0.41953	Protein STAY-GREEN 2, chloroplastic	SGR2,Synonyms=NYE2, SGN2,At4g11910,T26M18.120	GO:0009507,GO:0055035,GO:1903647	chloroplast|plastid thylakoid membrane|negative regulation of chlorophyll catabolic process	ko00860	Porphyrin and chlorophyll metabolism
Bra000756	0.362137	0.264349	0.183815	0.231925	0.181491	0.16664	0.111492	0.273197	0.184642	0.117809	0.294521	0.218863	0.403961	0.172851	0.28508	0.793585	0.757838	1.32763	0.339513	0.747571	0.385378	0.628907	0.429848	0.507597	Protein FIZZY-RELATED 1	FZR1,Synonyms=CCS52A2, CDH1-1,At4g11920,T26M18.130			ko04110,ko04111,ko04120	Cell cycle|Cell cycle - yeast|Ubiquitin mediated proteolysis
Bra000757	16.0024	11.8841	9.13987	23.1681	14.2327	19.4473	34.421	9.53654	18.2546	19.9395	28.505	24.3962	27.0351	35.1382	39.1231	21.9618	24.2367	26.7789	11.7455	25.2946	11.2526	23.5338	27.1792	23.6587	PGR5-like protein 1B, chloroplastic	PGRL1B,At4g11960,F16J13.30	GO:0009535,GO:0016021,GO:0015979,GO:0009773	chloroplast thylakoid membrane|integral component of membrane|photosynthesis|photosynthetic electron transport in photosystem I
Bra000758	3.44858	0.813701	0.676697	1.00977	1.68735	0.411402	1.11672	1.15131	0.329397	0.0331092	1.67109	0.803388	0.396144	1.13423	1.4806	0.509843	1.05686	2.18141	0.0901049	1.95851	0.0498636	0.90708	1.22614	0.686678	Probable WRKY transcription factor 19	WRKY19,At4g12020,F16J13.90
Bra000759	2.74215	1.13029	0.572675	1.1996	1.05867	0.913029	1.29378	0.894105	0.264538	0.0174523	2.12517	0.78622	0.224133	0.862724	1.39068	0.645687	0.654808	2.5366	0.094141	1.58053	0.051534	0.692236	1.09735	0.433128	Disease resistance protein RPS4 {ECO:0000303|PubMed:10571887}	RPS4 {ECO:0000303|PubMed:10571887},At5g45250 {ECO:0000312|Araport:AT5G45250},K9E15.1 {ECO:0000312|EMBL:BAB10246.1}	GO:0005737,GO:0012505,GO:0016020,GO:0005634,GO:0043531,GO:0004872,GO:0009870,GO:0042742,GO:0009626	cytoplasm|endomembrane system|membrane|nucleus|ADP binding|receptor activity|defense response signaling pathway, resistance gene-dependent|defense response to bacterium|plant-type hypersensitive response
Bra000760	3.99189	0.694142	0.687989	0.136535	0.128662	0.596993	0.133516	0	0	0	0.137443	0	0.0684818	0.305623	0	5.20498	0	1.43286	0	1.57531	1.3812	1.01292	0.0681161	0	Probable sodium/metabolite cotransporter BASS5, chloroplastic	BASS5,Synonyms=BAT5,At4g12030,F16J13.100	GO:0009941,GO:0005887,GO:0009536,GO:0005342,GO:0005215,GO:0019761,GO:0033506,GO:0009753,GO:0009611	chloroplast envelope|integral component of plasma membrane|plastid|organic acid transmembrane transporter activity|transporter activity|glucosinolate biosynthetic process|glucosinolate biosynthetic process from homomethionine|response to jasmonic acid|response to wounding
Bra000761	0	0.0294184	0.0860404	0	0.0821054	0.101992	0.0284338	0	0	0.0628979	0.0287987	0	0.144784	0.16735	0.0632733	0.137797	0.181906	0.0686861	0.0676671	0.209763	0.217325	0	0.142445	0.165136	Protein transport Sec1b	SEC1B,At4g12120,F16J13.190	GO:0005886,GO:0015031,GO:0006904	plasma membrane|protein transport|vesicle docking involved in exocytosis
Bra000762	4.9843	7.39109	5.50255	1.82054	1.19679	0.882288	2.43459	2.29744	0.692408	1.39137	0.836056	1.99147	2.78118	2.88679	2.97508	5.68203	1.96156	7.54778	3.19695	1.92753	1.11273	0.881895	1.11799	1.41429	Putative transferase At4g12130, mitochondrial {ECO:0000305}	At4g12130 {ECO:0000312|Araport:AT4G12130},F16J13.200 {ECO:0000312|EMBL:CAB40954.1}	GO:0005759,GO:0016740,GO:0016226	mitochondrial matrix|transferase activity|iron-sulfur cluster assembly
Bra000763	0	0	0	0	0	0	0.0485397	0	0	0	0	0	0	0.0558288	0	0	0	0	0	0	0	0	0	0	F-box/kelch-repeat protein At5g39560	At5g39560,MIJ24.5
Bra000764	0	0	0	0	0	0	0	0	0	0.104007	0	0	0	0	0	0	0	0	0	0	0	0	0	0
Bra000765	0	0	0	0	0	0	0	0	0	0	0	0	0	0	0	0	0	0	0	0	0	0	0	0	Probable calcium-binding protein CML32	CML32,At5g17470,K3M16.40	GO:0005509	calcium ion binding
Bra000766	21.9373	17.9917	21.754	24.7545	16.3142	20.3182	14.4068	19.7727	17.7174	19.1157	19.7799	16.6906	21.4812	21.9093	23.4108	21.7446	19.3609	14.9782	20.9524	19.9853	16.7998	17.7436	21.2655	23.87	Maspardin	spg21	GO:0005829,GO:0030140,GO:0042609	cytosol|trans-Golgi network transport vesicle|CD4 receptor binding	ko04144	Endocytosis
Bra000767	1.87938	2.47201	2.3479	0.752438	0.769897	1.00922	0.845057	1.10613	0.571911	1.79744	1.07777	1.30006	1.77579	2.1776	1.2622	2.14653	2.212	3.94273	1.37083	1.93077	1.19244	1.69121	1.42365	1.30613
Bra000768	0.0410666	0	0	0	0	0	0	0	0	0	0	0	0	0	0	0	0	0	0	0	0	0	0	0	Cytochrome P450 76C2	CYP76C2,Synonyms=YLS6,At2g45570,F17K2.10	GO:0016021,GO:0016020,GO:0020037,GO:0005506,GO:0016709,GO:0044550	integral component of membrane|membrane|heme binding|iron ion binding|oxidoreductase activity, acting on paired donors, with incorporation or reduction of molecular oxygen, NAD(P)H as one donor, and incorporation of one atom of oxygen|secondary metabolite biosynthetic process
Bra000769	6.19729	2.45229	0.619603	0.284936	1.49935	2.44871	0.230388	0.336158	1.5253	8.2197	0.303121	2.09469	0.802199	0.453554	0.896965	2.20807	1.78828	2.48826	1.3628	1.0231	0.827455	1.88723	1.20807	1.46771	Cytochrome P450 76C2	CYP76C2,Synonyms=YLS6,At2g45570,F17K2.10	GO:0016021,GO:0016020,GO:0020037,GO:0005506,GO:0016709,GO:0044550	integral component of membrane|membrane|heme binding|iron ion binding|oxidoreductase activity, acting on paired donors, with incorporation or reduction of molecular oxygen, NAD(P)H as one donor, and incorporation of one atom of oxygen|secondary metabolite biosynthetic process	ko00140	Steroid hormone biosynthesis
Bra000770	0	0	0	0	0	0	0	0	0	0	0	0	0	0	0	0	0	0	0	0	0	0	0	0	F-box protein At4g00893	At4g00893,A_TM018A10, T18A10
Bra000772	0.314946	0.160695	0	0	0	0	0	0	0	0	0	0	0	0	0	0.281854	0	0	0	0	0	0	0	0.13962	Auxin-responsive protein SAUR36 {ECO:0000305}	SAUR36 {ECO:0000303|PubMed:12036261},Synonyms=RAG1 {ECO:0000303|PubMed:23503980}, SAG201 {ECO:0000305},At2g45210 {ECO:0000312|Araport:AT2G45210}	GO:0005634,GO:0009734,GO:0007275,GO:1900057,GO:0040008,GO:0010029	nucleus|auxin-activated signaling pathway|multicellular organism development|positive regulation of leaf senescence|regulation of growth|regulation of seed germination	ko04075	Plant hormone signal transduction
Bra000773	7.76605	5.53817	4.87632	14.2675	13.339	17.9249	8.82627	9.50187	13.2783	3.54314	4.43859	5.86061	24.959	27.2206	38.956	11.949	7.84834	11.9566	16.2823	23.4856	18.3776	9.19915	12.7583	11.244	Monocopper oxidase-like protein SKU5	SKU5,At4g12420,T1P17.10	GO:0031225,GO:0046658,GO:0048046,GO:0005618,GO:0016020,GO:0009505,GO:0005886,GO:0009506,GO:0005774,GO:0005507,GO:0016722,GO:0009932	anchored component of membrane|anchored component of plasma membrane|apoplast|cell wall|membrane|plant-type cell wall|plasma membrane|plasmodesma|vacuolar membrane|copper ion binding|oxidoreductase activity, oxidizing metal ions|cell tip growth
Bra000774	5.97939	7.63168	6.41964	9.31239	7.27606	7.75822	8.3973	7.50367	6.67237	6.92949	6.92326	6.93116	10.7358	10.4708	10.1261	5.99694	5.18245	5.74338	8.59973	10.1008	8.57229	6.22181	8.26906	8.74547	Oxysterol-binding protein-related protein 2B	ORP2B,At4g12460,T1P17.50	GO:0008289,GO:0006869	lipid binding|lipid transport
Bra000775	240.803	152.07	64.5016	17.1066	176.232	117.731	21.0837	10.7507	87.2721	11.5651	44.7371	98.6271	19.1623	19.6651	154.424	98.5402	43.7579	109.416	121.513	63.0307	61.8037	97.158	109.653	33.3325	Lipid transfer protein EARLI 1	EARLI1,At4g12480,T1P17.70	GO:0009707,GO:0005783,GO:0005576,GO:0009505,GO:0009506,GO:0050832,GO:0009682,GO:0009737,GO:0009409,GO:0009651	chloroplast outer membrane|endoplasmic reticulum|extracellular region|plant-type cell wall|plasmodesma|defense response to fungus|induced systemic resistance|response to abscisic acid|response to cold|response to salt stress
Bra000776	8.21863	5.61189	1.95714	0	0.942803	1.94212	0	4.59621	3.19358	0.113266	2.34097	3.2352	0	0.368904	0.233144	0.420771	1.10469	1.37744	0	1.4012	0	1.8223	0.319935	0
Bra000777	0	0	0	0	0.235382	0	0	0	0	0	0	0	0	0	0	0	0	0	0	0	0	0	0	0	Lipid transfer protein EARLI 1	EARLI1,At4g12480,T1P17.70	GO:0009707,GO:0005783,GO:0005576,GO:0009505,GO:0009506,GO:0050832,GO:0009682,GO:0009737,GO:0009409,GO:0009651	chloroplast outer membrane|endoplasmic reticulum|extracellular region|plant-type cell wall|plasmodesma|defense response to fungus|induced systemic resistance|response to abscisic acid|response to cold|response to salt stress
Bra000778	0.237038	0.471368	0	5.75802	3.41955	0.750775	0	0	0	0	0	0	0.229079	0	0.745083	0	0	0	0	0.22966	0.236539	0.222349	0	0	Lipid transfer protein EARLI 1	EARLI1,At4g12480,T1P17.70	GO:0009707,GO:0005783,GO:0005576,GO:0009505,GO:0009506,GO:0050832,GO:0009682,GO:0009737,GO:0009409,GO:0009651	chloroplast outer membrane|endoplasmic reticulum|extracellular region|plant-type cell wall|plasmodesma|defense response to fungus|induced systemic resistance|response to abscisic acid|response to cold|response to salt stress
Bra000779	4.86134	4.37587	4.37016	4.02119	4.52348	4.83047	4.26482	3.87855	4.08559	5.07119	5.41578	6.46622	4.77812	5.50813	4.523	3.88572	4.03043	4.55932	3.27051	3.90333	2.99956	3.60614	4.60102	4.39481	E3 ubiquitin-protein ligase UPL5	UPL5,At4g12570,T1P17.160			ko04530,ko04144,ko04011,ko04120	Tight junction|Endocytosis|MAPK signaling pathway - yeast|Ubiquitin mediated proteolysis
Bra000780	0	0	0	0	0	0	0	0	0	0	0	0	0	0	0	0	0	0	0	0	0	0	0	0	Pectinesterase 20	PME20,Synonyms=ARATH20,At2g47550,T30B22.15	GO:0071944,GO:0005618,GO:0005576,GO:0045330,GO:0030599,GO:0046910,GO:0042545,GO:0045490	cell periphery|cell wall|extracellular region|aspartyl esterase activity|pectinesterase activity|pectinesterase inhibitor activity|cell wall modification|pectin catabolic process	ko00040	Pentose and glucuronate interconversions
Bra000781	144.646	119.126	93.239	27.9372	51.4497	24.4065	22.9827	27.3073	28.4535	32.3002	21.1038	31.9621	33.1591	32.5753	53.1221	129.926	71.3068	29.1697	36.2114	66.833	60.1915	35.9165	26.4262	31.6671	NHP2-like protein 1	snu13 {ECO:0000250|UniProtKB:P55769},Synonyms=nhp2l1,TGas123b15.1, TNeu005n20.1	GO:0031428,GO:0071011,GO:0032040,GO:0046540,GO:0003723,GO:0000470,GO:0030490,GO:0000398	box C/D snoRNP complex|precatalytic spliceosome|small-subunit processome|U4/U6 x U5 tri-snRNP complex|RNA binding|maturation of LSU-rRNA|maturation of SSU-rRNA|mRNA splicing, via spliceosome	ko03040,ko03008	Spliceosome|Ribosome biogenesis in eukaryotes
Bra000782	23.0666	23.3708	19.4312	19.812	16.4869	17.6053	16.4207	17.5365	17.7962	17.2395	17.1448	18.4743	22.5783	22.2136	23.5099	26.7127	22.7834	47.2196	20.7114	24.3456	22.5661	18.2698	22.019	20.4349	Transcription initiation factor IIF subunit alpha	RAP74,Synonyms=TF2Falpha,At4g12610,T1P17.200	GO:0005634,GO:0003824,GO:0003677,GO:0008022,GO:0032968,GO:0006367	nucleus|catalytic activity|DNA binding|protein C-terminus binding|positive regulation of transcription elongation from RNA polymerase II promoter|transcription initiation from RNA polymerase II promoter	ko03022	Basal transcription factors
Bra000783	23.0485	4.22236	5.15379	3.34049	2.56514	5.59116	2.6143	3.68616	4.32777	4.99642	4.76067	4.57683	5.86692	3.85203	6.04489	18.0899	16.5466	30.8981	8.16142	9.8029	9.12651	4.88367	7.25555	4.63938	Protein WVD2-like 2 {ECO:0000305}	WDL2 {ECO:0000303|PubMed:23653471},At1g54460 {ECO:0000312|Araport:AT1G54460},F20D21.28 {ECO:0000312|EMBL:AAD25625.1}	GO:0005737,GO:0005874	cytoplasm|microtubule
Bra000784	0	0	0	0	0	0	0	0	0	0	0	0	0	0	0	0	0.107257	0	0	0	0	0	0	0	Probable E3 ubiquitin-protein ligase LUL4	LUL4,Synonyms=RF208,At3g06140,F28L1.8
Bra000785	1.91641	3.01511	1.2331	1.51429	1.24095	2.00115	0.689714	0.714202	0.996906	2.03687	0.946943	2.50004	1.43728	2.11464	1.61602	2.60666	1.79567	3.00774	2.87838	1.98175	2.0264	2.90956	1.87519	2.92284	Plastid lipid-associated protein 1, chloroplastic	PAP1	GO:0009507	chloroplast
Bra000786	0	0	0	0	0	0	0	0	0	0	0	0	0	0	0.892925	0	0	0	0	0	0	0	0	0	Probable transcription repressor OFP9	OFP9,At4g04030,T24H24.4	GO:0005634,GO:0006355,GO:0006351	nucleus|regulation of transcription, DNA-templated|transcription, DNA-templated
Bra000787	41.2749	36.0435	44.2033	40.8025	35.353	31.2891	34.9089	21.3915	33.9816	35.5524	38.8635	37.8044	42.0378	38.2045	40.256	48.0937	47.1279	46.5882	30.2068	36.5218	31.5416	33.9796	41.353	33.1702	Plant UBX domain-containing protein 4 {ECO:0000303|Ref.6}	PUX4 {ECO:0000312|EMBL:AAS78926.1},At4g04210 {ECO:0000312|Araport:AT4G04210},T27D20.10 {ECO:0000312|EMBL:AAC28225.1}	GO:0005829,GO:0005634,GO:0051117,GO:0043130,GO:0007030,GO:0061025,GO:0031468,GO:0043161	cytosol|nucleus|ATPase binding|ubiquitin binding|Golgi organization|membrane fusion|nuclear envelope reassembly|proteasome-mediated ubiquitin-dependent protein catabolic process	ko04141	Protein processing in endoplasmic reticulum
Bra000788	2.19519	1.88429	2.43313	1.52442	1.90251	3.0016	2.40468	2.46196	2.18869	2.42591	3.24293	1.5178	3.07562	3.32481	3.308	2.76979	2.94127	3.26134	1.95887	2.80502	2.56153	2.19556	3.29054	3.33383	Protein pleiotropic regulatory locus 1	PRL1,Synonyms=MAC2,At4g15900,dl3990w, FCAALL.40	GO:0071013,GO:0080008,GO:0005634,GO:0071011,GO:0000974,GO:0048825,GO:0009870,GO:0010204,GO:0042742,GO:0050832,GO:0010154,GO:0009755,GO:0045087,GO:0048366,GO:0000398,GO:0045892,GO:0016567,GO:0006508,GO:0009749,GO:0048364,GO:0010182	catalytic step 2 spliceosome|Cul4-RING E3 ubiquitin ligase complex|nucleus|precatalytic spliceosome|Prp19 complex|cotyledon development|defense response signaling pathway, resistance gene-dependent|defense response signaling pathway, resistance gene-independent|defense response to bacterium|defense response to fungus|fruit development|hormone-mediated signaling pathway|innate immune response|leaf…	ko04146,ko04152,ko00640,ko00410	Peroxisome|AMPK signaling pathway|Propanoate metabolism|beta-Alanine metabolism
Bra000789	177.819	227.352	284.533	201.806	90.3237	101.696	76.3847	89.5136	62.1705	94.6633	121.995	158.169	38.3568	34.9445	37.9786	182.987	219.853	245.089	127.127	171.814	151.584	80.3064	127.904	102.071	Protein OSCA1 {ECO:0000303|PubMed:25162526}	OSCA1 {ECO:0000303|PubMed:25162526},At4g04340 {ECO:0000312|Araport:AT4G04340},T19B17.6 {ECO:0000312|EMBL:AAD36947.1}	GO:0016021,GO:0005886,GO:0005227,GO:0005261,GO:0071474,GO:0051262,GO:0090279,GO:0006970	integral component of membrane|plasma membrane|calcium activated cation channel activity|cation channel activity|cellular hyperosmotic response|protein tetramerization|regulation of calcium ion import|response to osmotic stress
Bra000790	0	0	0	0	0	0	0	0	0	0	0	0	0	0	0	0	0	0	0	0	0	0	0	0
Bra000791	1.18722	1.02656	1.20087	2.69244	2.02245	1.72376	2.08708	1.69333	1.68414	2.61778	2.01549	2.50424	2.80892	3.26277	3.91709	2.22423	1.66225	2.08195	2.0857	2.47401	1.99001	2.55085	2.8324	3.78025	Leucine--tRNA ligase, chloroplastic/mitochondrial {ECO:0000305}	EMB2369 {ECO:0000303|PubMed:16297076},At4g04350 {ECO:0000312|Araport:AT4G04350},T19B17.7 {ECO:0000312|EMBL:AAD36946.1}	GO:0009507,GO:0009570,GO:0005739,GO:0002161,GO:0005524,GO:0004823,GO:0009793,GO:0006429,GO:0032543	chloroplast|chloroplast stroma|mitochondrion|aminoacyl-tRNA editing activity|ATP binding|leucine-tRNA ligase activity|embryo development ending in seed dormancy|leucyl-tRNA aminoacylation|mitochondrial translation	ko00970	Aminoacyl-tRNA biosynthesis
Bra000792	0	0	0	0	0	0	0	0	0	0	0	0	0	0	0	0	0	0	0	0	0.158836	0	0	0
Bra000793	4.17253	3.94029	3.79667	2.08622	2.03602	4.43482	0.723685	0.958074	1.43318	0.83523	1.259	1.86716	3.02042	2.22498	2.27044	3.81464	5.25007	3.14653	5.7057	9.8186	5.89984	1.65601	1.86524	2.46762	WRKY transcription factor 42 {ECO:0000303|Ref.1}	WRKY42 {ECO:0000303|Ref.1},At4g04450 {ECO:0000312|Araport:AT4G04450},T26N6.6 {ECO:0000312|EMBL:AAD29757.1}	GO:0005634,GO:0043565,GO:0003700,GO:0044212,GO:0045892,GO:0006351	nucleus|sequence-specific DNA binding|transcription factor activity, sequence-specific DNA binding|transcription regulatory region DNA binding|negative regulation of transcription, DNA-templated|transcription, DNA-templated
Bra000794	0	0.0900172	0.300369	0.186641	0.165359	0.152351	0.557488	0.143265	0.0865595	0.236055	0.264226	0.130376	0.263691	0.908656	0.143437	0.577673	0.136923	0.286768	0.204778	0.449505	0.0476736	0.267324	0.867372	0.207469	Aspartic proteinase A3	APA3,At4g04460,T26N6.7	GO:0005576,GO:0004190,GO:0006629,GO:0030163,GO:0006508,GO:0046686	extracellular region|aspartic-type endopeptidase activity|lipid metabolic process|protein catabolic process|proteolysis|response to cadmium ion
Bra000795	0	0.0489586	0.0463805	0.0510967	0	0	0	0.0517192	0	0.102648	0.0460871	0.0467558	0	0	0	0	0.0497317	0	0	0	0	0	0.0928458	0.0455932	Probable F-box protein At4g22030	At4g22030,F1N20.130
Bra000796	0.161015	0.201311	0.0642243	0.0345245	0.0625843	0.15108	0.0964952	0.105317	0.0633157	0.17692	0.32956	0.0969403	0.227011	0.410622	0	0.0312267	0.27465	0.0685438	0.0761486	0.303333	0.105313	0	0.0960605	0.345459	Putative cysteine-rich receptor-like protein kinase 39	CRK39,At4g04540,F4H6.4, T26N6.15
Bra000797	0.848135	0.252433	0.482246	0.838619	0.533757	0.495916	1.23284	1.21536	0.566276	0.694893	1.66417	0.758111	1.18815	2.91422	0.466364	0.560899	1.09301	1.76783	0.285243	0.757552	1.14301	0.881953	0.991734	1.24343	Putative cysteine-rich receptor-like protein kinase 39	CRK39,At4g04540,F4H6.4, T26N6.15
Bra000798	0.36831	0.226059	0.147234	0.230388	0	0.250481	0.146423	1.0901	0.0729022	0.235141	0.075168	0.147879	0.0736721	0.0849026	0.560648	0.0729718	0.151349	0.258131	0.252684	0.223547	0.687026	0	0	0.14638	Putative cysteine-rich receptor-like protein kinase 39	CRK39,At4g04540,F4H6.4, T26N6.15
Bra000799	0.440808	0.0568119	0.166561	0.144946	0.0814178	0.383686	0.138417	0.207916	0.164404	0.180427	0.196346	0	0	0.287917	0.241901	0.081117	0.291392	0.299515	0.519602	0.595258	0.176412	0.341933	0.24737	0.135647	Cysteine-rich receptor-like protein kinase 38	CRK38,At4g04510,T26N6.12
Bra000800	0	0	0.11799	0	0	0.035584	0	0	0	0	0.0302412	0	0	0	0.0329886	0	0	0	0	0.0625255	0	0.0933981	0	0	Cysteine-rich receptor-like protein kinase 37	CRK37,At4g04500,T26N6.11
Bra000801	0	0	0	0	0	0	0	0	0	0	0	0	0	0	0	0	0	0	0	0	0	0	0	0
Bra000802	1.64933	1.38826	1.02755	1.76687	1.32535	1.54549	0.670315	0.291135	0.578606	1.46801	1.21272	0.81339	5.054	2.28748	4.73148	3.45325	5.78856	1.85243	1.51125	1.19943	1.61392	9.16127	6.19848	8.99394	ATP synthase gamma chain 1, chloroplastic	ATPC1,At4g04640,T19J18.4	GO:0009507,GO:0009544,GO:0009941,GO:0009534,GO:0009535,GO:0016020,GO:0045261,GO:0009579,GO:0030234,GO:0046933,GO:0006754,GO:0015986,GO:0009772	chloroplast|chloroplast ATP synthase complex|chloroplast envelope|chloroplast thylakoid|chloroplast thylakoid membrane|membrane|proton-transporting ATP synthase complex, catalytic core F(1)|thylakoid|enzyme regulator activity|proton-transporting ATP synthase activity, rotational mechanism|ATP biosynthetic process|ATP synthesis coupled proton transport|photosynthetic electron transport in photosys…	ko00190,ko00195	Oxidative phosphorylation|Photosynthesis
Bra000803	14.6948	9.34565	11.8919	6.65241	4.33169	4.40687	3.08174	4.04476	3.92377	5.92402	3.79648	5.48023	5.17297	4.46181	5.81259	14.2517	10.7031	16.7013	6.38553	7.3471	10.3013	6.00877	4.26987	4.87279	tRNA wybutosine-synthesizing protein 2 homolog	At4g04670,T19J18.2	GO:0008168,GO:0102522,GO:0031591	methyltransferase activity|tRNA 4-demethylwyosine alpha-amino-alpha-carboxypropyltransferase activity|wybutosine biosynthetic process
Bra000804	0.660818	0	0	0	0.589187	0	0.315086	0	0.311309	0.315502	0	0	0.578873	0.729097	4.33148	0.293764	0.622558	0	0	0.356774	0	0	0.564285	0.295958
Bra000805	0	0	0	0	0	0	0	0	0	0	0	0	0	0	0	0	0	0	0	0	0	0	0	0	Sugar transporter ERD6-like 15	At4g04760,T4B21.9	GO:0005887,GO:0005355,GO:0005351,GO:0046323,GO:0035428	integral component of plasma membrane|glucose transmembrane transporter activity|sugar:proton symporter activity|glucose import|hexose transmembrane transport
Bra000806	4.45528	5.12534	4.75697	6.33981	3.67363	10.9901	5.68096	15.1392	6.16259	4.76414	5.85461	4.08716	6.67309	8.33796	5.62949	4.9329	6.74569	2.06544	2.32657	6.91083	4.74226	6.83901	3.65853	1.59503	Peptide methionine sulfoxide reductase B5	MSRB5,At4g04830,T4B21.5	GO:0005829,GO:0046872,GO:0033743,GO:0030091,GO:0006979	cytosol|metal ion binding|peptide-methionine (R)-S-oxide reductase activity|protein repair|response to oxidative stress
Bra000807	4.37921	4.84839	4.26414	4.78362	3.82626	3.73337	0.726357	0.504577	1.22202	1.10235	1.42246	0.801448	2.57084	1.31974	4.59918	3.61523	1.73623	1.51195	1.87187	1.83397	1.88938	2.05084	2.12139	1.45141	Homeobox-leucine zipper protein PROTODERMAL FACTOR 2	PDF2,At4g04890,T1J1.3	GO:0005634,GO:0003677,GO:0008289,GO:0043565,GO:0003700,GO:0048825,GO:0009913,GO:0009845,GO:0006351	nucleus|DNA binding|lipid binding|sequence-specific DNA binding|transcription factor activity, sequence-specific DNA binding|cotyledon development|epidermal cell differentiation|seed germination|transcription, DNA-templated
Bra000808	13.8127	14.8696	14.4283	22.2228	17.8602	19.0821	12.4979	15.0303	16.8415	15.7397	11.8564	14.3263	21.6186	18.685	24.3333	15.2918	12.5449	28.0544	15.3493	22.0478	24.9666	13.8123	17.2306	18.1636	Vesicle-fusing ATPase	NSF,At4g04910,T1J1.4	GO:0005794,GO:0005795,GO:0005886,GO:0009506,GO:0005773,GO:0005524,GO:0016887,GO:0046872,GO:0043001,GO:0048211,GO:0006891	Golgi apparatus|Golgi stack|plasma membrane|plasmodesma|vacuole|ATP binding|ATPase activity|metal ion binding|Golgi to plasma membrane protein transport|Golgi vesicle docking|intra-Golgi vesicle-mediated transport	ko04138	Autophagy - yeast
Bra000809	24.9201	14.7843	18.0837	5.81447	5.21283	4.18151	2.01553	4.46445	2.48219	2.97355	1.71633	2.92448	5.84577	5.47656	6.27728	23.8507	13.1412	26.6978	6.77153	9.13081	13.8914	5.84206	3.52865	5.4035	WD repeat-containing protein 36	WDR36	GO:0005730,GO:0005654,GO:0034388,GO:0032040,GO:0044822,GO:0030516,GO:0050896,GO:0001895,GO:0006364,GO:0007601	nucleolus|nucleoplasm|Pwp2p-containing subcomplex of 90S preribosome|small-subunit processome|poly(A) RNA binding|regulation of axon extension|response to stimulus|retina homeostasis|rRNA processing|visual perception	ko03008	Ribosome biogenesis in eukaryotes
Bra000810	31.5234	25.4373	29.452	23.249	19.0688	17.4879	18.1561	15.4128	18.0334	25.7881	20.9963	22.5209	18.9214	21.7771	19.5985	27.3536	23.5068	43.1964	18.685	24.0017	16.8845	19.7346	22.1256	23.4642	Monothiol glutaredoxin-S17 {ECO:0000303|PubMed:15170506}	GRXS17 {ECO:0000303|PubMed:15170506},At4g04950 {ECO:0000312|Araport:AT4G04950},T1J1.6 {ECO:0000312|EMBL:AAD17344.1}	GO:0005829,GO:0051537,GO:0009055,GO:0046872,GO:0015035,GO:0009926,GO:0045454,GO:0006974,GO:0072593,GO:0051726,GO:0009408	cytosol|2 iron, 2 sulfur cluster binding|electron carrier activity|metal ion binding|protein disulfide oxidoreductase activity|auxin polar transport|cell redox homeostasis|cellular response to DNA damage stimulus|reactive oxygen species metabolic process|regulation of cell cycle|response to heat
Bra000811	2.60492	3.71981	5.86427	6.21669	3.00122	12.9129	2.06137	3.55537	4.66146	15.1842	13.9824	17.4195	16.1645	43.9101	12.3908	10.0368	2.87203	14.0722	20.1073	11.8301	50.6606	6.73751	8.20306	26.8405	F-box protein At4g05010	At4g05010,T32N4.5
Bra000812	0	0	0	0	0	0	0	0	0	0	0	0	0	0	0	0	0	0	0	0	0	0	0	0	Heavy metal-associated isoprenylated plant protein 47 {ECO:0000303|PubMed:21072340, ECO:0000303|PubMed:23368984}	HIPP47 {ECO:0000303|PubMed:21072340, ECO:0000303|PubMed:23368984},At3g20180 {ECO:0000312|Araport:AT3G20180},MAL21 {ECO:0000312|EMBL:AP000383}	GO:0005737,GO:0046914,GO:0046916,GO:0030001	cytoplasm|transition metal ion binding|cellular transition metal ion homeostasis|metal ion transport
Bra000813	11.5942	41.6055	13.2052	25.3597	19.4754	23.4011	14.4418	7.14591	15.4598	51.4941	60.7651	40.164	8.31116	6.43409	7.2147	26.967	52.9253	23.0492	57.9476	27.5851	13.0559	18.6959	31.0382	34.8502
Bra000814	14.2756	14.1732	11.8393	3.66385	3.92904	3.85255	2.14676	3.79599	2.4992	1.10127	2.02667	2.78529	2.62997	2.18069	2.84817	11.9627	8.54275	12.5632	2.44236	5.90274	6.79079	3.722	2.82419	3.31867	U3 snoRNP-associated protein-like YAO {ECO:0000305}	YAO {ECO:0000303|PubMed:20699009},At4g05410 {ECO:0000312|Araport:AT4G05410}	GO:0080008,GO:0005730,GO:0032040,GO:0030515,GO:0060321,GO:0009793,GO:0009553,GO:0006364	Cul4-RING E3 ubiquitin ligase complex|nucleolus|small-subunit processome|snoRNA binding|acceptance of pollen|embryo development ending in seed dormancy|embryo sac development|rRNA processing
Bra000815	8.17005	6.35004	8.74816	7.21842	4.56632	5.3996	1.3597	9.81829	4.25047	0.710093	0.639706	4.42741	1.52844	2.3198	3.16865	17.8764	9.8328	1.08211	2.32424	29.0982	19.2936	15.2431	6.43274	16.6902	Acidic protein	THI2	GO:0006952	defense response
Bra000816	0	0	0	0	0	0	0	0	0	0	0	0	0	0	0	0	0	0	0	0	0	0	0	0	F-box protein SKIP19	SKIP19,Synonyms=FBL20,At4g05460,C6L9.140
Bra000817	0	0	0	0	0	0	0	0	0	0	0	0	0	0	0	0	0	0	0	0	0	0	0	0	F-box protein SKIP19	SKIP19,Synonyms=FBL20,At4g05460,C6L9.140
Bra000818	0.167519	0.258358	0.168645	0.175937	3.47691	0.480664	8.96258	3.49374	0.6719	0.707836	2.02397	0.158712	0.244678	0.769017	0.642325	0.155916	0	0.101355	0.296667	0.682711	1.59912	2.658	0.810196	1.25517	Putative hydrolase C777.06c	SPCC777.06c	GO:0005829,GO:0005634,GO:0016787	cytosol|nucleus|hydrolase activity	ko00440	Phosphonate and phosphinate metabolism
Bra000819	0	0	0	0	0	0	0	0	0	0	0	0	0	0	0	0	0	0	0	0	0	0	0	0
Bra000820	1.57536	1.42552	1.85527	1.46718	2.41593	2.80736	1.35045	1.48035	1.75548	2.09651	1.85879	2.17663	3.46331	5.26366	5.08678	1.62067	2.26774	1.79799	2.03525	1.99062	1.40934	3.08943	1.60768	3.82137	Two pore calcium channel protein 1	TPC1,Synonyms=CCH1, FOU2,At4g03560,F9H3.19, T5L23.5	GO:0005794,GO:0016021,GO:0000325,GO:0005886,GO:0005774,GO:0005773,GO:0005509,GO:0005245,GO:0006816,GO:0019722,GO:0086010,GO:0080141,GO:0010119,GO:0009845	Golgi apparatus|integral component of membrane|plant-type vacuole|plasma membrane|vacuolar membrane|vacuole|calcium ion binding|voltage-gated calcium channel activity|calcium ion transport|calcium-mediated signaling|membrane depolarization during action potential|regulation of jasmonic acid biosynthetic process|regulation of stomatal movement|seed germination
Bra000821	6.55676	12.1701	6.32967	8.9184	7.5734	4.90248	2.01613	2.03424	3.76024	9.57843	12.0094	10.1527	7.85794	7.01616	7.25048	24.1686	28.1595	10.1002	10.3089	17.0864	13.7156	17.7268	16.0804	20.1471	Thioredoxin M2, chloroplastic	At4g03520,F9H3.15, T5L23.1	GO:0009507,GO:0009570,GO:0009535,GO:0005829,GO:0009579,GO:0008047,GO:0016671,GO:0015035,GO:0047134,GO:0004791,GO:0045454,GO:0034599,GO:0006662,GO:0043085	chloroplast|chloroplast stroma|chloroplast thylakoid membrane|cytosol|thylakoid|enzyme activator activity|oxidoreductase activity, acting on a sulfur group of donors, disulfide as acceptor|protein disulfide oxidoreductase activity|protein-disulfide reductase activity|thioredoxin-disulfide reductase activity|cell redox homeostasis|cellular response to oxidative stress|glycerol ether metabolic proc…
Bra000822	0	0.116087	0.0565645	0.0606277	0	0.0652411	0	0	0	0.119517	0.111071	0	0.274086	0.320989	0.423861	0.161883	0.175406	0.193178	0.0659121	0	0.181804	0.112799	0.0545241	0.162141	Cyclin-A2-4	CYCA2-4,At1g80370,F5I6.12	GO:0005634,GO:0007049,GO:0051301,GO:0008283,GO:0010374	nucleus|cell cycle|cell division|cell proliferation|stomatal complex development	ko04110,ko04218,ko04152	Cell cycle|Cellular senescence|AMPK signaling pathway
Bra000823	0	0	0	0	0.0934363	0	0	0	0.0482422	0	0	0	0.297114	0	0	0.0465142	0	0	0	0.0983693	0	0.198687	0	0.139411	Protein ACCELERATED CELL DEATH 6 {ECO:0000303|PubMed:10488236}	ACD6 {ECO:0000303|PubMed:10488236},At4g14400 {ECO:0000312|EMBL:AEE83439.1},dl3240w {ECO:0000312|EMBL:CAB10219.1}, FCAALL.190 {ECO:0000312|EMBL:CAB78482.1}	GO:0030176,GO:0005887,GO:0016020,GO:0008219,GO:0071446,GO:0009816,GO:1900426,GO:1902290,GO:0016567,GO:1900150,GO:2000031,GO:0009617,GO:0050826,GO:0009416,GO:0009751,GO:0009615	integral component of endoplasmic reticulum membrane|integral component of plasma membrane|membrane|cell death|cellular response to salicylic acid stimulus|defense response to bacterium, incompatible interaction|positive regulation of defense response to bacterium|positive regulation of defense response to oomycetes|protein ubiquitination|regulation of defense response to fungus|regulation of sal…
Bra000824	0	0	0	0	0	0	0	0	0	0	0	0	0	0	0	0	0	0	0	0.0668977	0	0	0	0	Protein STABILIZED1	STA1,Synonyms=EMB2770,At4g03430,F9H3.5	GO:0015030,GO:0071013,GO:0005634,GO:0005681,GO:0046540,GO:0000398,GO:2000630,GO:2000636,GO:0009409,GO:0080188,GO:0009845,GO:0000244	Cajal body|catalytic step 2 spliceosome|nucleus|spliceosomal complex|U4/U6 x U5 tri-snRNP complex|mRNA splicing, via spliceosome|positive regulation of miRNA metabolic process|positive regulation of primary miRNA processing|response to cold|RNA-directed DNA methylation|seed germination|spliceosomal tri-snRNP complex assembly	ko03040	Spliceosome
Bra000825	1.11465	4.10836	4.31621	4.15975	3.25505	1.82804	3.19041	3.26047	5.38225	3.38065	5.65414	5.15483	4.48924	6.09883	3.91827	9.58987	28.6022	20.8732	7.19599	12.8918	7.69823	16.4779	8.12831	5.35107
Bra000826	2.58311	3.95339	4.06923	5.05033	4.16946	2.66661	5.30448	3.65236	2.66	4.41055	3.68931	4.17944	9.04594	6.05878	7.19056	3.71494	6.76205	7.65139	3.64207	6.57656	4.14621	8.06654	7.28387	6.90938	Protein SYM1	SYM1,AFR120C	GO:0016021,GO:0005743,GO:0005739,GO:0006067	integral component of membrane|mitochondrial inner membrane|mitochondrion|ethanol metabolic process	ko04146	Peroxisome
Bra000827	10.722	10.3071	8.4799	21.2484	13.6404	14.89	13.2075	15.1937	13.7108	9.75681	11.7966	10.9584	23.5365	23.8221	23.926	12.8944	11.3682	16.3617	18.053	28.0023	20.2829	17.9566	14.8518	13.6791	Protein STRUBBELIG-RECEPTOR FAMILY 3	SRF3,At4g03390,F4C21.35
Bra000828	0	0	0	0	0	0	0	0	0	0	0	0	0	0	0	0	0	0	0	0	0	0	0	0
Bra000829	0	0	0	0	0	0	0	0	0	0	0	0	0	0	0	0	0	0.803306	0	1.42184	0	0	0	0	Pumilio homolog 3	APUM3,At2g29140,F16P2.48	GO:0005737,GO:0005886,GO:0003729,GO:0006417	cytoplasm|plasma membrane|mRNA binding|regulation of translation
Bra000830	2.90316	8.67896	11.941	3.67949	4.66329	4.6334	14.6512	5.00064	6.50711	14.2994	13.5038	3.44031	8.3925	4.48661	6.4941	4.19707	5.99654	2.45548	0.186573	1.02076	1.75064	1.77877	8.46923	7.04257
Bra000831	0	0	0	0	0	0	0	0	0	0	0	0	0	0	0	0	0	0	0.144473	0	0	0	0	0
Bra000832	0.877789	0.0992944	0.486864	0.15249	0.512507	0.568193	0.916813	1.25245	0.765996	0.947637	0.789772	0.145879	0.632519	0.166619	0.157742	0.0463458	0.152982	0.117194	0	0.0498055	0.416387	0.150071	0.484704	0.186486	F-box protein At1g80960	At1g80960,F23A5.32
Bra000833	0	0	0	0	0	0	0	0	0	0	0	0	0	0	0	0	0	0	0	0	0	0	0	0
Bra000834	0	0	0	0	0	0	0	0	0	0	0	0	0	0	0	0	0	0	0	0	0	0	0	0
Bra000835	0	0	0.129347	0	0	0	0.0639714	0.0676205	0	0	0.130857	0.0643556	0.128243	0	0	0.126373	0.0673041	0	0	0.0649005	0	0.131839	0.127829	0.0633362	Beta-glucuronosyltransferase GlcAT14B {ECO:0000305}	GLCAT14B {ECO:0000303|PubMed:24739253},At5g15050 {ECO:0000312|Araport:AT5G15050},F2G14.170 {ECO:0000312|EMBL:CAC01824.1}	GO:0000139,GO:0016021,GO:0008375,GO:0015020	Golgi membrane|integral component of membrane|acetylglucosaminyltransferase activity|glucuronosyltransferase activity
Bra000836	0	0	0	0	0	0	0	0	0	0	0	0	0	0	0	0	0	0	0	0	0	0	0	0	Calmodulin-like protein 6	CML6,At4g03290,F4C21.22	GO:0005737,GO:0005634,GO:0005509,GO:0009409	cytoplasm|nucleus|calcium ion binding|response to cold
Bra000837	1.39198	2.3709	2.53965	5.12562	1.88168	3.02895	2.62778	0.590925	2.5943	3.95276	2.70938	3.61614	15.379	9.85708	12.5195	7.4442	10.5618	1.63836	3.22444	7.69	11.6651	25.0581	21.7233	25.8324	Cytochrome b6-f complex iron-sulfur subunit, chloroplastic	petC,Synonyms=PGR1,At4g03280,F4C21.21	GO:0009507,GO:0009941,GO:0009534,GO:0009535,GO:0009512,GO:0016021,GO:0016020,GO:0005886,GO:0009579,GO:0051537,GO:0046028,GO:0045158,GO:0046872,GO:0009496,GO:0042742,GO:0010196,GO:0009767,GO:0080167	chloroplast|chloroplast envelope|chloroplast thylakoid|chloroplast thylakoid membrane|cytochrome b6f complex|integral component of membrane|membrane|plasma membrane|thylakoid|2 iron, 2 sulfur cluster binding|electron transporter, transferring electrons from cytochrome b6/f complex of photosystem II activity|electron transporter, transferring electrons within cytochrome b6/f complex of photosystem…	ko00195	Photosynthesis
Bra000838	37.6904	48.0114	49.1284	38.5371	37.371	38.1427	47.4727	40.4927	37.1686	35.2872	37.0463	29.4767	40.7827	43.0911	31.7172	39.0526	27.7869	40.8337	43.8543	40.484	48.5392	32.3744	36.5881	33.281	Protein phosphatase 1 regulatory subunit 7	ppp1r7,Synonyms=sds22	GO:0005634	nucleus
Bra000839	2.8108	4.83483	4.44124	5.03948	9.76645	2.75275	6.58052	6.26321	12.1949	7.33124	6.48547	4.69457	6.11641	6.58043	6.96088	7.50413	1.59853	6.07968	5.2443	5.66415	5.46538	6.98279	9.14879	4.39936	Frataxin, mitochondrial	FH,At4g03240,F4C21.17	GO:0009507,GO:0005739,GO:0051537,GO:0008199,GO:0008198,GO:0004322,GO:0034986,GO:0009060,GO:0006879,GO:0034599,GO:0006783,GO:0006811,GO:0018283,GO:0007005,GO:1903329,GO:0042542,GO:0006979	chloroplast|mitochondrion|2 iron, 2 sulfur cluster binding|ferric iron binding|ferrous iron binding|ferroxidase activity|iron chaperone activity|aerobic respiration|cellular iron ion homeostasis|cellular response to oxidative stress|heme biosynthetic process|ion transport|iron incorporation into metallo-sulfur cluster|mitochondrion organization|regulation of iron-sulfur cluster assembly|response …	ko00860	Porphyrin and chlorophyll metabolism
Bra000840	65.247	101.817	71.1957	243.274	302.399	407.068	330.307	377.479	443.795	276.261	272.14	279.889	262.694	259.28	195.85	152.979	120.21	82.9985	112.508	156.026	165.046	185.858	321.444	333.546	Xyloglucan endotransglucosylase/hydrolase protein 9	XTH9,Synonyms=EXGT-A6, XTR16,At4g03210,F4C21.14	GO:0048046,GO:0005618,GO:0004553,GO:0016762,GO:0042546,GO:0071555,GO:0010411	apoplast|cell wall|hydrolase activity, hydrolyzing O-glycosyl compounds|xyloglucan:xyloglucosyl transferase activity|cell wall biogenesis|cell wall organization|xyloglucan metabolic process
Bra000841	0	0	0	0	0	0	0	0	0	0	0	0	0	0	0	0	0	0	0	0	0	0	0	0
Bra000842	11.9404	8.38339	8.6953	14.8615	22.0799	23.246	24.7673	22.6342	21.9764	23.3658	26.9354	21.3217	33.6473	35.7368	43.3325	14.7105	11.4801	10.9509	15.4517	16.7053	20.5736	26.2826	30.9782	31.6762	GRR1-like protein 1	GRH1,Synonyms=AFB1, FBL18, GER1, LRF1,At4g03190,F4C21.11			ko04075	Plant hormone signal transduction
Bra000843	0	0	0	0	0	0	0	0	0	0	0	0	0	0	0	0	0	0	0	0	0	0	0	0	Cytochrome P450 708A2	CYP708A2,Synonyms=THAH,At5g48000,MDN11.7	GO:0016021,GO:0020037,GO:0005506,GO:0004497,GO:0016705,GO:0016132,GO:0010268,GO:0016125	integral component of membrane|heme binding|iron ion binding|monooxygenase activity|oxidoreductase activity, acting on paired donors, with incorporation or reduction of molecular oxygen|brassinosteroid biosynthetic process|brassinosteroid homeostasis|sterol metabolic process
Bra000844	1.83557	0.555686	0.72654	3.1515	2.19281	1.91347	1.01129	1.39798	1.27852	0.937803	1.67774	0.447803	1.84747	1.16517	1.57841	1.74739	1.62289	1.24242	1.52903	1.88918	1.48091	1.50686	0.980341	1.8524	Rho GTPase-activating protein 2	ROPGAP2,At4g03100,F4C21.2, T4I9.2	GO:0005096,GO:0007165	GTPase activator activity|signal transduction
Bra000845	0	0	0	0	0	0	0	0	0	0	0	0	0	0	0	0	0	0	0.0512904	0	0	0	0	0	Cytochrome P450 705A5	CYP705A5,Synonyms=THAD,At5g47990,MDN11.4	GO:0005783,GO:0016021,GO:0016020,GO:0020037,GO:0005506,GO:0016709,GO:0080004,GO:0051554,GO:0009958,GO:0048364,GO:0044550,GO:0080003	endoplasmic reticulum|integral component of membrane|membrane|heme binding|iron ion binding|oxidoreductase activity, acting on paired donors, with incorporation or reduction of molecular oxygen, NAD(P)H as one donor, and incorporation of one atom of oxygen|thalian-diol desaturase activity|flavonol metabolic process|positive gravitropism|root development|secondary metabolite biosynthetic process|t…
Bra000846	21.2358	18.2988	19.2484	22.7633	24.1381	24.1775	24.0708	26.2432	22.9217	24.7889	23.9143	22.5732	27.6802	25.55	29.025	17.539	15.7676	19.921	20.2344	21.9327	25.3153	21.1355	20.8381	21.7722	Serine/threonine-protein phosphatase BSL1	BSL1,At4g03080,T4I9.4	GO:0005634,GO:0005886,GO:0046872,GO:0004721,GO:0009742	nucleus|plasma membrane|metal ion binding|phosphoprotein phosphatase activity|brassinosteroid mediated signaling pathway
Bra000847	0.556921	0.487025	0.543271	3.08061	2.99436	1.02183	1.0037	2.62124	0.938075	0.255644	1.31314	3.02055	3.50906	12.1318	3.95084	0.793802	0.411841	0.400012	8.47693	11.8723	28.3352	10.2991	1.00693	1.88908	Probable 2-oxoglutarate-dependent dioxygenase AOP1.2	AOP1.2	GO:0051213,GO:0046872	dioxygenase activity|metal ion binding
Bra000848	12.7363	6.1961	5.8535	3.63096	1.1338	13.5436	0.856816	0.39145	0.602694	0.0939275	0.429913	0.168013	0.171611	0.917803	0.0955365	3.06636	0.458428	1.99646	0.512051	5.57775	2.42555	2.20629	0.0845181	0.243831	Probable 2-oxoglutarate-dependent dioxygenase AOP1	AOP1,Synonyms=AOP1.1,At4g03070,T4I9.5	GO:0016020,GO:0051213,GO:0046872	membrane|dioxygenase activity|metal ion binding
Bra000849	36.8323	29.0918	26.9925	27.2053	18.7966	20.0092	16.0451	23.8128	25.3825	20.3472	17.0526	21.8276	14.8871	14.3537	16.8205	19.4819	19.2854	28.6701	21.5163	16.4869	21.0202	19.7363	19.7417	24.8743	LEC14B protein
Bra000850	33.6995	31.8869	36.868	56.4952	37.141	38.8086	25.1672	34.6836	19.9406	23.4831	30.3694	27.5264	41.6369	46.8392	47.3251	31.7004	21.067	39.484	42.2981	58.1869	96.1441	76.2741	49.43	39.2495	Auxin-binding protein 1 {ECO:0000303|PubMed:7517789}	ERABP1 {ECO:0000303|PubMed:7517789},At4g02980 {ECO:0000312|Araport:AT4G02980},T4I9.14 {ECO:0000312|EMBL:AAC79108.1}	GO:0005788,GO:0005886,GO:0010011,GO:0004872,GO:0008270,GO:0000911,GO:0051781,GO:0045793,GO:0032877,GO:0009826	endoplasmic reticulum lumen|plasma membrane|auxin binding|receptor activity|zinc ion binding|cytokinesis by cell plate formation|positive regulation of cell division|positive regulation of cell size|positive regulation of DNA endoreduplication|unidimensional cell growth
Bra000851	0	0	0	0	0	0	0	0	0	0	0	0	0	0	0	0	0	0	0	0	0	0	0	0
Bra000852	0	0	0	0	0	0	0	0	0	0	0	0	0	0	0	0	0	0	0	0	0	0	0	0
Bra000853	71.6411	50.8129	51.1437	27.49	34.6893	20.3623	14.7795	20.0288	19.3593	17.829	16.2385	17.0396	30.5565	26.5167	37.561	76.6312	50.442	72.996	31.3812	39.7896	46.3792	25.7147	26.5056	27.769	Elongation factor Tu, mitochondrial	TUFA,At4g02930,T4I9.19, T5J8.25	GO:0005618,GO:0005739,GO:0005524,GO:0050897,GO:0005525,GO:0003924,GO:0003746,GO:0008270,GO:0046686	cell wall|mitochondrion|ATP binding|cobalt ion binding|GTP binding|GTPase activity|translation elongation factor activity|zinc ion binding|response to cadmium ion
Bra000854	52.6936	45.5788	55.4648	35.0547	20.5441	20.8702	19.1722	18.3288	22.0902	27.9633	21.4051	26.1629	17.8519	18.7782	15.023	39.6872	43.6026	49.5306	19.4545	28.0785	18.4905	12.6673	17.7588	18.8223
Bra000855	0	0	0.0567568	0	0	0	0	0	0	0	0	0	0	0	0	0	0	0	0	0	0	0	0	0	CSC1-like protein At4g02900	At4g02900,T4I9.22, T5J8.22	GO:0016021,GO:0006811	integral component of membrane|ion transport
Bra000856	0	0	0	0	0	0	0	0	0	0	0	0	0	0	0	0	0	0	0	0	0	0	0	0	Methenyltetrahydrofolate cyclohydrolase	FOLD4,Synonyms=DHC4, EMB3127,At4g00620,F6N23.26	GO:0009507,GO:0005829,GO:0004477,GO:0004488,GO:0009396,GO:0006730,GO:0009853,GO:0035999	chloroplast|cytosol|methenyltetrahydrofolate cyclohydrolase activity|methylenetetrahydrofolate dehydrogenase (NADP+) activity|folic acid-containing compound biosynthetic process|one-carbon metabolic process|photorespiration|tetrahydrofolate interconversion
Bra000857	38.9541	45.8022	36.8705	24.1381	13.3192	17.8909	16.4046	18.4064	17.5598	26.6485	17.3196	22.2035	18.4274	21.1585	17.2483	31.1781	30.6734	91.9287	22.663	17.1627	18.3356	16.8709	22.7873	19.7217
Bra000858	0	0	0	0	0.073197	0	0	0.318374	0	0	0.0770201	0	0	0	0	0	0.0790301	0	0	0	0	0.0770199	0	0.0742209	Uncharacterized isomerase BH0283	BH0283	GO:0016853,GO:0009058	isomerase activity|biosynthetic process
Bra000859	0	0	0	0	0	0	0	0	0	0	0	0	0	0	0	0	0	0	0	0	0	0	0	0	Uncharacterized isomerase BH0283	BH0283	GO:0016853,GO:0009058	isomerase activity|biosynthetic process
Bra000860	3.6706	1.66078	4.3982	0.362518	1.17653	0.373897	0.315105	1.76165	1.26281	0	0.822825	1.66482	3.59886	1.81889	4.11793	2.05369	3.50848	1.82033	0.365633	1.05587	2.51574	1.50228	0.588567	1.47162	Small nuclear ribonucleoprotein Sm D1	Snrpd1	GO:0071013,GO:0000243,GO:0005737,GO:0005829,GO:0034709,GO:0005634,GO:0034715,GO:0071011,GO:0071010,GO:0034719,GO:0097526,GO:0005685,GO:0005689,GO:0005686,GO:0005687,GO:0005682,GO:0044822,GO:0003723,GO:1990446,GO:0000245,GO:0000387	catalytic step 2 spliceosome|commitment complex|cytoplasm|cytosol|methylosome|nucleus|pICln-Sm protein complex|precatalytic spliceosome|prespliceosome|SMN-Sm protein complex|spliceosomal tri-snRNP complex|U1 snRNP|U12-type spliceosomal complex|U2 snRNP|U4 snRNP|U5 snRNP|poly(A) RNA binding|RNA binding|U1 snRNP binding|spliceosomal complex assembly|spliceosomal snRNP assembly	ko03040	Spliceosome
Bra000861	1.63012	0.964349	1.53343	0.879364	0.675836	1.36314	1.10672	1.81557	0.824646	1.67898	1.44775	1.70677	0.913406	1.24473	0.436086	1.89178	1.49799	0.44161	1.38773	0.28365	0.569207	0.131004	0.914154	1.62622
Bra000862	5.56524	4.5077	5.86712	9.65109	5.92585	5.78458	5.21126	3.72406	5.04875	2.53809	2.66223	1.86084	7.2234	6.28774	8.26627	7.53079	5.62648	6.4424	6.98776	3.75338	4.6177	3.1039	6.96532	6.10913
Bra000863	9.90855	13.7953	11.4332	13.2824	17.372	10.845	8.29879	7.32372	13.8358	13.6409	16.5827	14.0048	8.63384	6.65643	9.43759	18.9815	22.1056	26.9041	9.86176	11.3317	9.50468	10.9269	11.3053	15.1327	DAR GTPase 3, chloroplastic {ECO:0000303|PubMed:16849600}	DGP3 {ECO:0000303|PubMed:16849600},Synonyms=EMB3129,At4g02790 {ECO:0000312|Araport:AT4G02790},T5J8.11 {ECO:0000312|EMBL:AAD15335.1}	GO:0009507,GO:0005525,GO:0003924,GO:0042254	chloroplast|GTP binding|GTPase activity|ribosome biogenesis
Bra000864	0.0925091	0	0.0456106	0	0.0222809	0.027632	0	0	0.0227305	0.0508302	0	0	0.0467244	0.242554	0.127479	0	0.19647	0.0262617	0.0274087	0.0729755	0.0758514	0.794345	0	0.3977	Ent-copalyl diphosphate synthase, chloroplastic	GA1,Synonyms=ABC33, CPS, CPS1, TPSGA1,At4g02780,T5J8.9	GO:0009507,GO:0009905,GO:0000287,GO:0010333,GO:0009740,GO:0009686	chloroplast|ent-copalyl diphosphate synthase activity|magnesium ion binding|terpene synthase activity|gibberellic acid mediated signaling pathway|gibberellin biosynthetic process	ko00904	Diterpenoid biosynthesis
Bra000865	13.3361	12.6679	10.5198	16.5286	17.5559	18.9663	19.0491	14.2913	15.2928	14.9014	12.8075	13.3225	16.5559	21.7774	28.9428	10.5028	12.6662	6.8793	12.3734	21.6786	15.6368	17.5941	16.7353	15.2068	F-box protein SKIP17	SKIP17,At4g02740,T5J8.4
Bra000866	0	0	0	0	0	0	0	0	0	0	0	0	0	0	0	0	0	0	0	0	0	0	0	0	F-box protein SKIP17	SKIP17,At4g02740,T5J8.4
Bra000867	22.1171	49.129	38.091	180.978	154.813	133.136	152.646	179.174	134.699	132.489	108.331	125.843	110.853	118.766	219.229	52.0201	100.182	26.3717	46.4549	88.4464	44.4796	177.028	180.999	212.771	Dormancy-associated protein homolog 3 {ECO:0000305}	At1g56220 {ECO:0000312|Araport:AT1G56220},F14G9.17 {ECO:0000312|EMBL:AAG50916.1}
Bra000868	8.00814	9.04831	12.2159	8.61177	8.43392	9.62363	9.00512	9.40927	8.36011	8.99511	11.9415	9.39686	14.2081	14.7359	12.7835	13.0246	11.0127	7.10219	8.52446	13.2566	10.6108	11.9972	12.4611	10.7856	ETO1-like protein 1	EOL1,At4g02680,T10P11.24
Bra000869	0.748848	0.976171	0.652616	0.78973	0.869943	0.933425	0.736142	0.637925	0.844861	0.813171	0.832378	0.593251	1.34095	0.99927	0.899934	0.593076	0.551807	1.0518	0.813312	0.885506	0.921897	0.517168	0.831502	0.992334	BEACH domain-containing protein A2 {ECO:0000303|PubMed:25618824}	BCHA2 {ECO:0000303|PubMed:25618824},At4g02660 {ECO:0000312|Araport:AT4G02660},T10P11.5 {ECO:0000312|EMBL:AAC78268.1}
Bra000870	0	0.06728	0	0	0	0	0	0.071885	0	0.0690416	0	0	0	0	0	0	0	0	0	0	0	0	0	0	Putative F-box/kelch-repeat protein At4g39756	At4g39756,T19P19.1
Bra000871	26.7747	41.3031	57.4916	93.6159	74.6265	83.2084	48.2907	67.828	50.609	42.904	50.0227	36.0071	79.4323	105.66	104.879	91.2067	74.3518	21.19	51.703	115.704	81.5301	92.6794	75.0373	74.4548	V-type proton ATPase subunit F	VHA-F,Synonyms=VATF,At4g02620,T10P11.25	GO:0005794,GO:0016020,GO:0005886,GO:0033180,GO:0005774,GO:0005773,GO:0042625,GO:0046961,GO:0015991	Golgi apparatus|membrane|plasma membrane|proton-transporting V-type ATPase, V1 domain|vacuolar membrane|vacuole|ATPase coupled ion transmembrane transporter activity|proton-transporting ATPase activity, rotational mechanism|ATP hydrolysis coupled proton transport	ko04145,ko04150,ko00190	Phagosome|mTOR signaling pathway|Oxidative phosphorylation
Bra000872	12.4733	13.9647	19.3841	18.528	19.5926	20.6941	24.7567	16.1797	26.2585	24.2281	27.5612	24.0107	32.7963	26.6469	23.3571	17.8309	19.9823	15.6565	20.7611	39.7732	19.5991	32.3894	26.424	26.1761	Transcription factor UNE12	UNE12,Synonyms=BHLH59, EN93,At4g02590,T10P11.13	GO:0005634,GO:0001046,GO:0003700,GO:0001228,GO:0009567,GO:0007275,GO:0031347,GO:0006355,GO:0006366	nucleus|core promoter sequence-specific DNA binding|transcription factor activity, sequence-specific DNA binding|transcriptional activator activity, RNA polymerase II transcription regulatory region sequence-specific binding|double fertilization forming a zygote and endosperm|multicellular organism development|regulation of defense response|regulation of transcription, DNA-templated|transcription…
Bra000873	51.4229	51.7315	55.1242	57.6652	50.4789	56.2424	57.7629	61.8516	53.6694	44.945	44.3711	48.6279	69.9457	67.2168	62.5891	54.0268	36.6924	81.7968	71.6409	57.818	58.7962	45.2864	51.1056	52.8076	NADH dehydrogenase [ubiquinone] flavoprotein 2, mitochondrial	At4g02580,T10P11.14	GO:0005747,GO:0005739,GO:0051537,GO:0008137,GO:0008270,GO:0006120,GO:0006979	mitochondrial respiratory chain complex I|mitochondrion|2 iron, 2 sulfur cluster binding|NADH dehydrogenase (ubiquinone) activity|zinc ion binding|mitochondrial electron transport, NADH to ubiquinone|response to oxidative stress	ko00190	Oxidative phosphorylation
Bra000874	71.8288	71.3555	69.3199	68.3152	55.4977	58.4146	56.5185	53.4192	53.3954	68.3178	66.3301	74.2664	56.5634	55.7885	52.2241	67.5902	60.7801	75.3926	44.2744	61.6223	55.2102	46.874	60.431	59.9972	Cullin-1	CUL1,At4g02570,T10P11.26			ko04110,ko04111,ko04114,ko04310,ko04340,ko04341,ko04350,ko04120,ko04141	Cell cycle|Cell cycle - yeast|Oocyte meiosis|Wnt signaling pathway|Hedgehog signaling pathway|Hedgehog signaling pathway - fly|TGF-beta signaling pathway|Ubiquitin mediated proteolysis|Protein processing in endoplasmic reticulum
Bra000875	437.812	446.083	600.339	648.066	454.214	359.981	317.09	511.811	362.997	315.722	225.513	393.474	263.151	287.496	264.443	207.164	330.387	163.591	236.348	402.72	434.806	141.464	237.158	239.938	Glutathione S-transferase F3	GSTF3,Synonyms=GST16,At2g02930,T17M13.10	GO:0005737,GO:0005829,GO:0005886,GO:0004364,GO:0050832,GO:0006749,GO:0009636,GO:0009407	cytoplasm|cytosol|plasma membrane|glutathione transferase activity|defense response to fungus|glutathione metabolic process|response to toxic substance|toxin catabolic process	ko00480,ko00980,ko00982,ko00983	Glutathione metabolism|Metabolism of xenobiotics by cytochrome P450|Drug metabolism - cytochrome P450|Drug metabolism - other enzymes
Bra000876	47.0045	38.5702	33.8572	43.7021	15.7835	17.0965	7.08006	12.8114	4.63937	14.0176	9.72883	25.754	24.8167	20.8994	16.0913	10.281	41.4566	13.5399	12.0246	17.497	24.0757	9.3132	17.6606	8.36543	Glutathione S-transferase F2	GSTF2,Synonyms=PM24.1,At4g02520,T10P11.18	GO:0048046,GO:0009507,GO:0009570,GO:0005829,GO:0005783,GO:0043231,GO:0016020,GO:0005886,GO:0009506,GO:0005773,GO:2001147,GO:0043295,GO:0004364,GO:0004601,GO:2001227,GO:0009734,GO:0042742,GO:0050832,GO:0006749,GO:0046686,GO:0009409,GO:0009651,GO:0010043,GO:0009407	apoplast|chloroplast|chloroplast stroma|cytosol|endoplasmic reticulum|intracellular membrane-bounded organelle|membrane|plasma membrane|plasmodesma|vacuole|camalexin binding|glutathione binding|glutathione transferase activity|peroxidase activity|quercitrin binding|auxin-activated signaling pathway|defense response to bacterium|defense response to fungus|glutathione metabolic process|response to …	ko00480,ko00980,ko00982,ko00983	Glutathione metabolism|Metabolism of xenobiotics by cytochrome P450|Drug metabolism - cytochrome P450|Drug metabolism - other enzymes
Bra000877	14.979	14.7313	12.9067	19.9179	17.7432	27.7953	14.8995	18.1222	14.6429	10.857	13.6331	13.4928	17.0445	22.2202	24.2222	21.5324	19.6874	20.9643	21.8196	32.6157	24.6931	19.7332	16.0372	18.9961	Xyloglucan 6-xylosyltransferase 2	XXT2,Synonyms=GT2, GTL5, XT2,At4g02500,T10P11.20, T14P8.23	GO:0005768,GO:0005794,GO:0000139,GO:0016021,GO:0005802,GO:0042803,GO:0016758,GO:0035252,GO:0033843,GO:0000271,GO:0010411	endosome|Golgi apparatus|Golgi membrane|integral component of membrane|trans-Golgi network|protein homodimerization activity|transferase activity, transferring hexosyl groups|UDP-xylosyltransferase activity|xyloglucan 6-xylosyltransferase activity|polysaccharide biosynthetic process|xyloglucan metabolic process
Bra000878	41.0627	42.3872	42.7282	61.4129	58.2694	56.4494	59.941	51.7288	56.1298	51.4235	57.6764	59.8301	43.0803	46.2628	46.6683	40.9852	40.955	56.458	31.1903	43.0425	35.2886	37.9476	47.9518	50.5041	ATPase family AAA domain-containing protein 1	Atad1	GO:0030054,GO:0016020,GO:0005739,GO:0005634,GO:0005778,GO:0045211,GO:0005524,GO:0016887,GO:0008568,GO:0031122,GO:0007612,GO:0007613,GO:0051967,GO:0002092	cell junction|membrane|mitochondrion|nucleus|peroxisomal membrane|postsynaptic membrane|ATP binding|ATPase activity|microtubule-severing ATPase activity|cytoplasmic microtubule organization|learning|memory|negative regulation of synaptic transmission, glutamatergic|positive regulation of receptor internalization
Bra000879	69.4765	58.4662	61.4654	45.7329	42.3194	38.7145	33.7685	36.3285	39.5568	38.6638	36.8531	41.276	55.5404	45.544	51.5755	67.2208	47.7949	93.3443	43.3379	53.244	55.8545	42.2105	43.2573	44.1769	Uncharacterized protein OsI_027940	OsI_027940, OsI_28951	GO:0005829,GO:0005634,GO:0005886,GO:0009506,GO:0080037,GO:0010628,GO:2000012,GO:0010449	cytosol|nucleus|plasma membrane|plasmodesma|negative regulation of cytokinin-activated signaling pathway|positive regulation of gene expression|regulation of auxin polar transport|root meristem growth
Bra000880	0	0	0	0	0	0.0303769	0	0	0	0	0	0	0	0	0	0.0263077	0	0	0.0624691	0	0	0	0	0	L-type lectin-domain containing receptor kinase IV.4 {ECO:0000303|PubMed:19773388}	LECRK44 {ECO:0000303|PubMed:19773388},At4g02420 {ECO:0000312|Araport:AT4G02420},T14P8.4 {ECO:0000312|EMBL:AAC19274.1}
Bra000881	0.0250827	0.0260404	0.100978	0	0.0493125	0	0.0508484	0.0270884	0.10131	0.0271128	0.050552	0.324612	0.126235	0.205847	0.0277674	0.0745072	0	0.0782678	0	0.0515685	0.0803941	0.0256144	0.0248884	0.0995414	L-type lectin-domain containing receptor kinase IV.4 {ECO:0000303|PubMed:19773388}	LECRK44 {ECO:0000303|PubMed:19773388},At4g02420 {ECO:0000312|Araport:AT4G02420},T14P8.4 {ECO:0000312|EMBL:AAC19274.1}
Bra000882	1.77586	1.94935	1.26142	1.70201	1.65261	1.2756	1.32465	0.875064	1.41674	2.31851	1.0523	3.18151	2.47559	1.97968	2.74677	1.51224	1.30373	1.02662	2.2305	1.5699	1.1709	1.81276	1.48293	2.66011	Putative S-adenosyl-L-methionine-dependent methyltransferase MAV_4873	MAV_4873	GO:0008168	methyltransferase activity
Bra000883	0.676683	0.734828	0.267446	1.40423	0.902247	1.32139	0.573249	0.713063	1.06459	0.42828	0.236346	0.563254	2.19775	1.27651	2.32317	0.836147	0.957994	0.685701	0.638903	0.623464	1.12604	0.436441	1.38384	1.80349	Poly [ADP-ribose] polymerase 2	PARP2,Synonyms=APP,At4g02390,T14P8.19	GO:0005737,GO:0005634,GO:0003677,GO:0003910,GO:0003950,GO:0051103,GO:0006303,GO:0006273,GO:0006471	cytoplasm|nucleus|DNA binding|DNA ligase (ATP) activity|NAD+ ADP-ribosyltransferase activity|DNA ligation involved in DNA repair|double-strand break repair via nonhomologous end joining|lagging strand elongation|protein ADP-ribosylation	ko04210,ko04214,ko04217,ko03410	Apoptosis|Apoptosis - fly|Necroptosis|Base excision repair
Bra000884	180.325	139.82	126.661	121.42	227.472	100.959	46.48	134.113	69.1756	37.7174	57.8059	39.0983	253.522	246.498	253.093	82.128	157.858	17.8947	61.259	250.524	72.5505	43.9294	52.3456	62.9416	Protein SENESCENCE-ASSOCIATED GENE 21, mitochondrial {ECO:0000303|PubMed:9617813}	SAG21 {ECO:0000303|PubMed:9617813},Synonyms=LEA5 {ECO:0000303|PubMed:17092320},At4g02380 {ECO:0000312|Araport:AT4G02380},T14P8.2 {ECO:0000312|EMBL:AAC19273.1}	GO:0005739,GO:0042631,GO:0006952,GO:0010150,GO:1900424,GO:1900150,GO:1900055,GO:2000028,GO:0009737,GO:0009646,GO:0009409,GO:0009723,GO:0009620,GO:0042542,GO:0009625,GO:0009416,GO:0006979,GO:0000302,GO:1902074,GO:0009414,GO:0009611,GO:0048364	mitochondrion|cellular response to water deprivation|defense response|leaf senescence|regulation of defense response to bacterium|regulation of defense response to fungus|regulation of leaf senescence|regulation of photoperiodism, flowering|response to abscisic acid|response to absence of light|response to cold|response to ethylene|response to fungus|response to hydrogen peroxide|response to inse…
Bra000885	19.8188	18.3357	13.5328	50.1544	35.4725	22.6062	17.3228	37.5189	23.2419	41.874	45.732	46.0259	13.1949	21.4401	22.2415	22.4705	16.9022	13.4122	24.7244	24.5687	21.4084	25.7111	33.9785	40.0676	Uncharacterized protein At5g01610	At5g01610,F7A7.130
Bra000886	0	0	0	0	0	0	0	0	0	0	0	0	0	0	0	0	0	0	0	0	0	0	0	0	Putative invertase inhibitor		GO:0005576,GO:0004857	extracellular region|enzyme inhibitor activity
Bra000887	9.72345	10.0934	10.9013	5.92597	9.86581	7.20364	7.05347	6.91746	9.12159	8.31045	9.76051	5.57367	6.93435	6.46047	7.17925	5.29913	6.89407	5.86145	6.95498	5.94189	5.84115	6.3683	9.85131	8.90309	60S ribosomal protein L19-1	RPL19A,Synonyms=EMB2386,At1g02780,F22D16.23	GO:0005829,GO:0022625,GO:0022626,GO:0016020,GO:0005730,GO:0005886,GO:0009506,GO:0003729,GO:0003735,GO:0006412	cytosol|cytosolic large ribosomal subunit|cytosolic ribosome|membrane|nucleolus|plasma membrane|plasmodesma|mRNA binding|structural constituent of ribosome|translation	ko03010	Ribosome
Bra000888	0	0	0.0369552	0.0375448	0	0	0	0	0.0366947	0	0	0.0735728	0	1.22495	0	0.146839	0.0751626	0	0.881154	0	0.0373586	0.661991	4.02682	0.81034	Protein CHROMATIN REMODELING 35 {ECO:0000303|PubMed:16547115, ECO:0000303|PubMed:23770592}	DRD1 {ECO:0000303|PubMed:15120073},Synonyms=CHR35 {ECO:0000303|PubMed:16547115, ECO:0000303|PubMed:23770592}, DMS1 {ECO:0000303|PubMed:18425128},At2g16390 {ECO:0000312|Araport:AT2G16390},F16F14.11 {ECO:0000312|EMBL:AEC06492.1}	GO:0000419,GO:0031618,GO:0005634,GO:0090577,GO:0005524,GO:0003677,GO:0004386,GO:0071360,GO:0050832,GO:0006306,GO:0032776,GO:0070829,GO:0035563,GO:1900111,GO:1900370,GO:0060968,GO:0060964,GO:0060966,GO:1900368,GO:0080188	DNA-directed RNA polymerase V complex|nuclear pericentric heterochromatin|nucleus|RNA polymerase IV transcription factor complex|ATP binding|DNA binding|helicase activity|cellular response to exogenous dsRNA|defense response to fungus|DNA methylation|DNA methylation on cytosine|heterochromatin maintenance|positive regulation of chromatin binding|positive regulation of histone H3-K9 dimethylation|…	ko03440	Homologous recombination
Bra000889	0.769622	0.990282	1.40298	0.134961	0.427583	0.0731105	0	0	0.277875	0.372624	0.396127	0	0.11279	0.129793	0.0621116	0	0.0598539	0	0	0.0649428	0	0	0	0.592629	Probable cyclic nucleotide-gated ion channel 12	CNGC12,At2g46450,F11C10.14	GO:0005887,GO:0005886,GO:0030552,GO:0005261,GO:0030553,GO:0005249,GO:0006952,GO:0042391,GO:0009617,GO:0009620	integral component of plasma membrane|plasma membrane|cAMP binding|cation channel activity|cGMP binding|voltage-gated potassium channel activity|defense response|regulation of membrane potential|response to bacterium|response to fungus
Bra000890	0	0.174549	0	1.76236	0.976883	1.15583	1.03852	0.18186	0.175062	0	0.673044	0.833147	0.512931	2.20552	1.12607	0	0.528127	0	0.19804	0.341108	0.353999	0.338258	0.166985	0
Bra000891	0.376675	0	0	0	0	0	0.0375083	0	0	0	0.147372	0.0729556	0.037316	0	0.0412612	0	0.271518	0	0	0	0	0.0370247	0	0	Importin subunit alpha-3 {ECO:0000305}	IMPA3 {ECO:0000303|PubMed:18836040},Synonyms=KAP2, MOS6 {ECO:0000303|PubMed:15964279},At4g02150 {ECO:0000312|Araport:AT4G02150},T10M13.16	GO:0005829,GO:0005643,GO:0005654,GO:0005634,GO:0008139,GO:0008565,GO:0006952,GO:0006607	cytosol|nuclear pore|nucleoplasm|nucleus|nuclear localization sequence binding|protein transporter activity|defense response|NLS-bearing protein import into nucleus
Bra000892	0.0494949	0	0	0	0	0	0	0	0	0	0	0	0	0	0	0	0	0	0	0	0	0	0	0	Probable endochitinase	cht-1,C04F6.3	GO:0005737,GO:0005576,GO:0008061,GO:0004568,GO:0006032,GO:0000272,GO:0009620	cytoplasm|extracellular region|chitin binding|chitinase activity|chitin catabolic process|polysaccharide catabolic process|response to fungus	ko00520	Amino sugar and nucleotide sugar metabolism
Bra000893	4.08629	3.34716	2.62483	4.53541	2.43089	3.74952	3.93965	5.04529	3.6085	5.0599	5.18389	7.11041	3.38635	2.04275	5.62702	3.37612	3.00629	2.79592	2.34813	2.3879	2.37141	3.75541	4.39082	4.53999
Bra000894	0	0	0	0	0	0	0	0	0	0	0	0	0	0	0	0	0	0	0	0	0	0	0	0	60S ribosomal protein L3-2	ARP2,Synonyms=RPL3B,At1g61580,T25B24.7	GO:0022625,GO:0016020,GO:0003735,GO:0000027,GO:0006412	cytosolic large ribosomal subunit|membrane|structural constituent of ribosome|ribosomal large subunit assembly|translation	ko03010	Ribosome
Bra000895	287.28	256.501	259.184	309.775	201.39	220.65	336.088	211.971	269.453	242.419	351.791	258.487	262.322	282.04	286.477	215.373	209.816	206.231	216.912	244.127	197.551	221.048	275.295	255.837	GTP-binding protein SAR1A	SAR1A	GO:0005783,GO:0005794,GO:0005525,GO:0006886,GO:0016192	endoplasmic reticulum|Golgi apparatus|GTP binding|intracellular protein transport|vesicle-mediated transport	ko04141	Protein processing in endoplasmic reticulum
Bra000896	3.56912	2.17683	3.56931	1.62505	2.48004	2.70128	1.46029	1.62716	2.77553	1.73139	1.4791	2.27007	2.8128	2.19688	3.07878	3.90197	2.74958	3.29114	1.39611	2.70259	2.95235	2.49651	2.56884	2.83861	DNA mismatch repair protein MSH6	MSH6,Synonyms=AGAA.3, MSH6-1,At4g02070,T10M13.8	GO:0032301,GO:0000228,GO:0005524,GO:0003684,GO:0000400,GO:0032137,GO:0032138,GO:0043570,GO:0000710,GO:0006298,GO:0045910,GO:0006290,GO:0007131,GO:0009411	MutSalpha complex|nuclear chromosome|ATP binding|damaged DNA binding|four-way junction DNA binding|guanine/thymine mispair binding|single base insertion or deletion binding|maintenance of DNA repeat elements|meiotic mismatch repair|mismatch repair|negative regulation of DNA recombination|pyrimidine dimer repair|reciprocal meiotic recombination|response to UV	ko03430	Mismatch repair
Bra000897	4.0907	2.80136	3.56041	2.94963	3.29995	3.39378	1.34975	1.73109	2.89113	1.31149	1.19626	1.87349	5.50665	3.64737	5.25086	5.5575	2.38183	3.1318	5.08244	4.87727	6.40037	3.15038	3.44228	4.19338	DNA replication licensing factor MCM7	MCM7,Synonyms=PRL,At4g02060,AGAA.2, T10M13.7	GO:0005737,GO:0042555,GO:0005634,GO:0000347,GO:0005524,GO:0003677,GO:0003678,GO:0046872,GO:0007049,GO:0006270,GO:0006268,GO:0006355,GO:0010182,GO:0006351	cytoplasm|MCM complex|nucleus|THO complex|ATP binding|DNA binding|DNA helicase activity|metal ion binding|cell cycle|DNA replication initiation|DNA unwinding involved in DNA replication|regulation of transcription, DNA-templated|sugar mediated signaling pathway|transcription, DNA-templated	ko04110,ko04111,ko04113,ko03030	Cell cycle|Cell cycle - yeast|Meiosis - yeast|DNA replication
Bra000898	0.741288	0.729179	0.428131	1.23441	1.32656	0.723391	0.54932	0.296196	0.848742	0.810762	0.715366	0.862691	1.55865	1.07459	3.27107	0.641773	0.909481	0.926283	1.52392	0.794837	1.33458	1.01201	1.19184	1.82218	Sugar transport protein 7	STP7,At4g02050,AGAA.1, T10M13.6	GO:0005887,GO:0005886,GO:0005355,GO:0005351,GO:0046323,GO:0035428	integral component of plasma membrane|plasma membrane|glucose transmembrane transporter activity|sugar:proton symporter activity|glucose import|hexose transmembrane transport
Bra000899	0	0	0	0	0	0	0	0	0	0	0	0	0	0	0	0	0	0	0	0	0	0	0	0
Bra000900	38.2731	39.8532	41.5548	29.5126	23.1011	28.1626	27.0902	22.6227	22.5383	28.2278	27.7193	28.8774	26.9877	28.5761	24.4952	36.2011	33.8401	32.9437	23.0278	29.4227	22.9373	22.1199	29.7321	25.0769	Receptor-like serine/threonine-protein kinase ALE2	ALE2,At2g20300,F11A3.15
Bra000901	0	0.591184	0.473041	1.20055	0.711501	1.61863	0.47047	0.101563	0.471439	0.615176	0.6526	0.0922577	1.04525	1.42564	0.938813	0.636813	0.794078	1.07233	1.44015	0.479496	1.01475	0.966257	0.376012	1.19297	Beta-carotene isomerase D27, chloroplastic	D27,At1g03055,F10O3	GO:0009507,GO:0009536,GO:0016859,GO:0005506,GO:0010223,GO:1901601	chloroplast|plastid|cis-trans isomerase activity|iron ion binding|secondary shoot formation|strigolactone biosynthetic process
Bra000902	9.62395	5.54579	3.36636	2.85996	3.81998	1.19674	1.35599	1.93265	2.25193	1.12721	1.63269	1.73757	2.67436	2.33813	2.70158	5.44793	2.23554	5.27437	4.06679	2.76269	4.39391	2.68704	1.89334	2.88283	Pentatricopeptide repeat-containing protein At4g01990, mitochondrial	At4g01990,T7B11.26
Bra000903	0.833678	0.906045	0.798051	0.947878	1.68948	2.34148	0.696736	0.616235	0.913203	1.03007	0.753665	1.815	10.8814	13.6705	14.3324	2.73285	1.1771	1.52526	3.15287	3.33887	2.71698	2.78213	0.747242	3.41266	Probable glycerol-3-phosphate acyltransferase 3	GPAT3,At4g01950,T7B11.21	GO:0016021,GO:0016020,GO:0090447,GO:0004366,GO:0016791,GO:0016024,GO:0010143,GO:0016311	integral component of membrane|membrane|glycerol-3-phosphate 2-O-acyltransferase activity|glycerol-3-phosphate O-acyltransferase activity|phosphatase activity|CDP-diacylglycerol biosynthetic process|cutin biosynthetic process|dephosphorylation	ko00561,ko00564	Glycerolipid metabolism|Glycerophospholipid metabolism
Bra000904	0	0	0	0	0	0	0	0	0	0	0	0	0	0	0	0	0	0	0	0	0	0	0	0					ko03030,ko03420,ko03430,ko03440,ko03460	DNA replication|Nucleotide excision repair|Mismatch repair|Homologous recombination|Fanconi anemia pathway
Bra000905	30.0712	23.203	23.3407	19.1517	14.674	11.7559	15.3701	10.5597	18.1786	16.405	16.2781	16.2861	20.8651	16.8238	22.806	27.0557	18.4391	20.505	18.0732	17.5278	14.1268	13.4543	23.7305	22.6942	NifU-like protein 1, chloroplastic	NIFU1,Synonyms=CNFU1, NFU1,At4g01940,T7B11.20	GO:0009507,GO:0009570,GO:0005506,GO:0051536,GO:0005198,GO:0016226	chloroplast|chloroplast stroma|iron ion binding|iron-sulfur cluster binding|structural molecule activity|iron-sulfur cluster assembly
Bra000906	0	0	0	0	0	0	0	0	0	0	0	0	0	0	0	0	0	0	0	0	0	0	0	0	UDP-D-xylose:L-fucose alpha-1,3-D-xylosyltransferase 1 {ECO:0000305}	RGXT1 {ECO:0000303|PubMed:17056709},At4g01770,T15B16.8, T7B11.3	GO:0005794,GO:0000139,GO:0016021,GO:0035252,GO:0010306	Golgi apparatus|Golgi membrane|integral component of membrane|UDP-xylosyltransferase activity|rhamnogalacturonan II biosynthetic process
Bra000907	0.155726	0	0	0	0	0	0	0	0	0	0	0	0	0	0	0	0	0.100625	0	0	0	0	0	0	UDP-D-xylose:L-fucose alpha-1,3-D-xylosyltransferase MGP4 {ECO:0000305}	MGP4 {ECO:0000303|PubMed:21288267},At4g01220,F2N1.35	GO:0005794,GO:0000139,GO:0016021,GO:0035252,GO:0042285,GO:0048868,GO:0010306	Golgi apparatus|Golgi membrane|integral component of membrane|UDP-xylosyltransferase activity|xylosyltransferase activity|pollen tube development|rhamnogalacturonan II biosynthetic process
Bra000908	6.73141	8.99966	8.48833	5.45533	9.51283	14.8269	7.14168	7.83357	6.0862	4.23484	6.32742	5.14074	14.0686	13.2666	10.2665	13.1084	9.31169	6.7216	12.9817	17.9241	14.4057	14.7286	11.9533	12.4066	Nitrogen regulatory protein P-II homolog	GLB1,Synonyms=GLNB1,At4g01900,T7B11.16	GO:0009507,GO:0009534,GO:0005829,GO:0009536,GO:0010307,GO:0005524,GO:0000287,GO:0009718,GO:0006807,GO:2000013,GO:0042304,GO:0006808,GO:0006355,GO:0009416,GO:0009744,GO:0006351	chloroplast|chloroplast thylakoid|cytosol|plastid|acetylglutamate kinase regulator activity|ATP binding|magnesium ion binding|anthocyanin-containing compound biosynthetic process|nitrogen compound metabolic process|regulation of arginine biosynthetic process via ornithine|regulation of fatty acid biosynthetic process|regulation of nitrogen utilization|regulation of transcription, DNA-templated|re…
Bra000909	8.48791	5.8463	8.60859	6.43858	10.602	8.00654	5.80458	14.0156	10.4853	15.5156	9.11395	8.85616	17.0103	11.5722	7.77068	8.27938	8.47073	5.17905	6.43127	9.0776	12.2516	13.2657	19.1487	14.3332
Bra000910	7.11113	8.48294	8.57037	2.5493	2.40136	4.364	5.14609	4.76166	4.75483	14.4738	15.4343	16.2953	35.9991	32.7815	26.9462	20.8612	8.38211	24.0704	10.093	11.2247	18.3529	37.2664	22.9205	32.0055	Protein NIM1-INTERACTING 1	NIMIN-1,At1g02450,T14P4.19, T6A9_28	GO:0005634,GO:0042742,GO:0045892,GO:0010112	nucleus|defense response to bacterium|negative regulation of transcription, DNA-templated|regulation of systemic acquired resistance
Bra000911	0	0	0.122461	0	0	0	0	0	0	0	0	0	0	0	0.043568	0	0	0	0	0	0	0	0	0	Polygalacturonase At1g48100	At1g48100,F21D18.17, F21D18.18	GO:0005618,GO:0005576,GO:0004650,GO:0005975,GO:0071555	cell wall|extracellular region|polygalacturonase activity|carbohydrate metabolic process|cell wall organization
Bra000912	17.0731	6.02181	11.8689	8.13715	9.63133	6.43714	6.68049	5.63139	10.2968	7.74651	5.9058	4.75793	14.5631	10.4532	11.938	13.2199	12.8592	16.5724	12.114	11.9785	14.4086	6.94066	11.4253	12.8498	tRNA:m(4)X modification enzyme TRM13 homolog	Trmt13,Synonyms=Ccdc76	GO:0046872,GO:0008175,GO:0030488	metal ion binding|tRNA methyltransferase activity|tRNA methylation
Bra000913	17.3286	33.5839	39.5688	32.9946	24.9074	38.7747	16.9118	24.681	11.281	14.7355	24.7902	14.8016	32.1938	26.9137	37.8576	49.7848	72.2938	15.0429	29.5525	42.0991	35.047	15.5448	14.3293	17.7678	Protein TolB {ECO:0000255|HAMAP-Rule:MF_00671}	tolB {ECO:0000255|HAMAP-Rule:MF_00671},Bxeno_A0539,Bxe_A3920	GO:0042597,GO:0017038	periplasmic space|protein import
Bra000914	215.622	237.157	168.331	275.661	214.616	335.584	179.845	209.159	153.769	148.426	193.632	154.854	261.897	313.113	300.557	169.384	240.696	189.969	263.545	567.994	445.746	315.018	218.007	157.243	S-adenosylmethionine synthase	SAMS	GO:0005737,GO:0005524,GO:0046872,GO:0004478,GO:0006730,GO:0006556	cytoplasm|ATP binding|metal ion binding|methionine adenosyltransferase activity|one-carbon metabolic process|S-adenosylmethionine biosynthetic process	ko00270	Cysteine and methionine metabolism
[truncated: 40,105 more rows]
